# Supplementary material for: Spatiotemporal Transcriptome Profiling Reveals Nutrient Transport Dynamics in Rice Nodes and Roots During Reproductive Development
Source: Int J Mol Sci. 2025 Sep 25;26(19):9357. doi: 10.3390/ijms26199357 (PMC12524880; doi:10.3390/ijms26199357)
Supplement: Supplementary file 1 [file ijms-26-09357-s001.zip › Table S1.xlsx]

## Sheet: Sheet1
Table S1. Summary of RNA-seq data
Sample ID	Tissue	Development stage	Replicate	Clean reads	Clean bases	GC Content	%≥Q30	Uniq Mapped Reads	Multiple Map Reads
IN(S5-1)	Internode	Grain filling stage (S5)	1	19127325	5702984634	0.5262	0.9516	35,750,896 (93.46%)	988,053 (2.58%)
IN(S5-2)	Internode	Grain filling stage (S5)	2	24079759	7201377068	0.5266	0.9491	45,020,604 (93.48%)	1,204,476 (2.50%)
IN(S5-3)	Internode	Grain filling stage (S5)	3	26921786	8047545572	0.5178	0.9499	49,907,583 (92.69%)	1,377,884 (2.56%)
FL(S5-1)	Flag leaf	Grain filling stage (S5)	1	19804534	5922378716	0.5153	0.9502	36,571,514 (92.33%)	1,085,556 (2.74%)
FL(S5-2)	Flag leaf	Grain filling stage (S5)	2	27110660	8062029368	0.5209	0.9508	50,446,252 (93.04%)	1,435,013 (2.65%)
FL(S5-3)	Flag leaf	Grain filling stage (S5)	3	22979000	6876946532	0.5179	0.9496	42,772,301 (93.07%)	1,249,367 (2.72%)
FLS(S5-1)	Flag leaf sheath	Grain filling stage (S5)	1	23610974	7051959090	0.5139	0.9483	42,609,642 (90.23%)	1,165,269 (2.47%)
FLS(S5-2)	Flag leaf sheath	Grain filling stage (S5)	2	23681241	7078119046	0.5165	0.9467	43,017,363 (90.83%)	1,203,394 (2.54%)
FLS(S5-3)	Flag leaf sheath	Grain filling stage (S5)	3	26228994	7835814656	0.5199	0.949	48,292,361 (92.06%)	1,695,788 (3.23%)
NDI(S1-1)	Node I	Early inflorescence development stage (S1)	1	21219487	6324170782	0.5113	0.9497	39,519,424 (93.12%)	1,146,880 (2.70%)
NDI(S1-2)	Node I	Early inflorescence development stage (S1)	2	24094587	7200760360	0.5109	0.9487	44,788,234 (92.94%)	1,387,815 (2.88%)
NDI(S1-3)	Node I	Early inflorescence development stage (S1)	3	19717381	5891011164	0.5124	0.9495	36,828,055 (93.39%)	1,084,202 (2.75%)
NDI(S2-1)	Node I	Late inflorescence development stage (S2)	1	38180076	11396718800	0.5222	0.9384	70,249,183 (92.00%)	2,212,572 (2.90%)
NDI(S2-2)	Node I	Late inflorescence development stage (S2)	2	38094268	11375021552	0.5231	0.9393	70,439,662 (92.45%)	2,134,279 (2.80%)
NDI(S2-3)	Node I	Late inflorescence development stage (S2)	3	31586891	9422837610	0.5225	0.9358	57,774,862 (91.45%)	2,212,820 (3.50%)
NDI(S3-1)	Node I	Booting stage (S3)	1	27170454	8101300394	0.533	0.9496	50,263,808 (92.50%)	1,731,722 (3.19%)
NDI(S3-2)	Node I	Booting stage (S3)	2	27670350	8255347552	0.5242	0.9489	51,440,617 (92.95%)	1,487,959 (2.69%)
NDI(S3-3)	Node I	Booting stage (S3)	3	25447835	7589345378	0.5229	0.9501	47,318,224 (92.97%)	1,373,212 (2.70%)
NDI(S4-1)	Node I	Heading stage (S4)	1	32091233	9574913492	0.5259	0.9508	59,278,499 (92.36%)	2,183,921 (3.40%)
NDI(S4-2)	Node I	Heading stage (S4)	2	27049580	8046567710	0.527	0.9496	50,338,778 (93.05%)	1,473,056 (2.72%)
NDI(S4-3)	Node I	Heading stage (S4)	3	20181361	6010798300	0.5327	0.9428	37,450,498 (92.78%)	1,161,779 (2.88%)
NDI(S5-1)	Node I	Grain filling stage (S5)	1	20903236	6247565010	0.5242	0.9394	38,918,666 (93.09%)	1,206,726 (2.89%)
NDI(S5-2)	Node I	Grain filling stage (S5)	2	30421441	9092528576	0.5242	0.9471	56,533,286 (92.92%)	1,682,441 (2.77%)
NDI(S5-3)	Node I	Grain filling stage (S5)	3	22829826	6792937350	0.5219	0.9492	39,240,489 (85.94%)	3,715,106 (8.14%)
NDII(S5-1)	Node II	Grain filling stage (S5)	1	24656684	7308548494	0.5297	0.9516	44,770,925 (90.79%)	2,184,437 (4.43%)
NDII(S5-2)	Node II	Grain filling stage (S5)	2	22984894	6845796460	0.5271	0.9502	42,848,050 (93.21%)	1,240,312 (2.70%)
NDII(S5-3)	Node II	Grain filling stage (S5)	3	25372220	7585821816	0.52	0.9512	47,258,595 (93.13%)	1,448,323 (2.85%)
NDI(S6-1)	Node I	Late grain filling stage (S6)	1	23532059	6997668056	0.5297	0.95	43,620,327 (92.68%)	1,523,799 (3.24%)
NDI(S6-2)	Node I	Late grain filling stage (S6)	2	33160745	9898308688	0.5266	0.9487	61,328,950 (92.47%)	2,183,251 (3.29%)
NDI(S6-3)	Node I	Late grain filling stage (S6)	3	25434160	7565340284	0.5294	0.9505	47,099,614 (92.59%)	1,639,301 (3.22%)
NDI(S7-1)	Node I	Seed mature stage (S7)	1	23186769	6896407174	0.5254	0.9526	42,745,942 (92.18%)	1,629,197 (3.51%)
NDI(S7-2)	Node I	Seed mature stage (S7)	2	25304689	7489902950	0.5267	0.9506	46,673,743 (92.22%)	1,688,346 (3.34%)
NDI(S7-3)	Node I	Seed mature stage (S7)	3	25195262	7509356986	0.5185	0.9498	46,663,992 (92.60%)	1,519,419 (3.02%)
NPN(S3-1)	Neck-panicle node	Booting stage (S3)	1	22817555	6809881218	0.5174	0.9472	42,457,221 (93.04%)	1,108,509 (2.43%)
NPN(S3-2)	Neck-panicle node	Booting stage (S3)	2	26865463	8022762410	0.5166	0.9507	49,943,237 (92.95%)	1,479,714 (2.75%)
NPN(S3-3)	Neck-panicle node	Booting stage (S3)	3	20965032	6252435766	0.5141	0.9503	39,179,314 (93.44%)	1,080,092 (2.58%)
NPN(S5-1)	Neck-panicle node	Grain filling stage (S5)	1	23118218	6887099268	0.5025	0.9519	42,719,131 (92.39%)	1,106,846 (2.39%)
NPN(S5-2)	Neck-panicle node	Grain filling stage (S5)	2	24772973	7387505728	0.5074	0.9505	46,116,885 (93.08%)	1,246,685 (2.52%)
NPN(S5-3)	Neck-panicle node	Grain filling stage (S5)	3	22090407	6576434046	0.5038	0.9479	40,094,460 (90.75%)	1,027,365 (2.33%)
RT(S1-1)	Root	Early inflorescence development stage (S1)	1	21915083	6561686542	0.5194	0.9376	37,871,374 (86.40%)	1,642,318 (3.75%)
RT(S1-2)	Root	Early inflorescence development stage (S1)	2	31313639	9369858740	0.5235	0.9367	54,211,504 (86.56%)	1,413,422 (2.26%)
RT(S1-3)	Root	Early inflorescence development stage (S1)	3	32193795	9643820064	0.5182	0.9334	57,226,189 (88.88%)	1,797,543 (2.79%)
RT(S5-1)	Root	Grain filling stage (S5)	1	22970861	6879678064	0.5347	0.9479	38,089,464 (82.91%)	1,124,609 (2.45%)
RT(S5-2)	Root	Grain filling stage (S5)	2	19578996	5852918496	0.5221	0.9508	33,330,700 (85.12%)	930,979 (2.38%)
RT(S5-3)	Root	Grain filling stage (S5)	3	24769550	7399960744	0.5258	0.9477	41,474,137 (83.72%)	1,267,659 (2.56%)
