# Supplementary material for: Spatiotemporal Transcriptome Profiling Reveals Nutrient Transport Dynamics in Rice Nodes and Roots During Reproductive Development
Source: Int J Mol Sci. 2025 Sep 25;26(19):9357. doi: 10.3390/ijms26199357 (PMC12524880; doi:10.3390/ijms26199357)
Supplement: Supplementary file 1 [file ijms-26-09357-s001.zip › Table S10.xlsx]

## Sheet: DEGs
Table S10. Differentially expressed genes (DEGs) in the neck-panicle node (NPN) between the booting stage (S3) and the early grain filling stage (S5) and DEGs between NDI and NPN at S5
Gene ID	FPKM value						BaseMean_DESeq2	BaseMean_control_NPN (S3)	BaseMean_case_NPN2 (S5)	FoldChange	log2FoldChange	FDR	p-value	q-value	Regulation
	NPN (S3-1)	NPN (S3-2)	NPN (S3-3)	NPN (S5-1)	NPN (S5-2)	NPN (S5-3)
Os02g0185300	0	0	0	18.9613	15.9678	16.4402	650.208	0	1300.42	7428.22	12.8588	1.66618e-22	3.64211e-27	4.18672e-26	Up
Os03g0153500	0	0	0	18.0697	33.0172	41.3288	646.451	0	1292.9	7384.9	12.8504	9.63225e-22	1.46505e-25	1.57424e-24	Up
Os07g0167500	0	0	0	21.9036	22.2997	21.1933	559.791	0	1119.58	6395.7	12.6429	1.386e-21	2.20337e-26	2.44822e-25	Up
Os08g0351300	0	0	0	5.42855	6.36443	7.53411	483.789	0	967.577	5526.35	12.4321	1.64522e-20	3.7097e-25	3.91255e-24	Up
Oryza_sativa_newGene_4919	0	0	0	12.4356	11.0187	14.3497	411.542	0	823.084	4700.62	12.1986	1.35997e-19	2.22752e-24	2.26764e-23	Up
Oryza_sativa_newGene_1827	0	0	0	9.68294	9.18069	13.2138	361.336	0	722.673	4127	12.0109	9.97114e-19	2.15434e-23	2.0859e-22	Up
Os02g0674400	0	0	0	2.15771	2.8999	3.56875	351.513	0	703.025	4015.28	11.9713	1.79139e-18	5.31247e-23	5.0425e-22	Up
Os11g0443700	0	0	0	15.0297	15.9842	12.5683	344.459	0	688.918	3936.19	11.9426	1.42763e-18	2.12674e-23	2.06092e-22	Up
Os10g0163300	0	0	0	9.5674	7.40772	6.61876	258.813	0	517.626	2957.16	11.53	6.45449e-17	1.23145e-21	1.08583e-20	Up
Os12g0628600	0	0	0	20.4728	10.3421	11.2972	227.361	0	454.721	2597.46	11.3429	6.41936e-16	3.95554e-20	3.21244e-19	Up
Os09g0537700	0.041222	0.029256	0	38.9986	55.0623	111.569	1562.15	1.19726	3123.1	2498.28	11.2867	1.18449e-50	1.78965e-42	3.58516e-41	Up
Os01g0237366	0	0	0.119621	54.7891	115.33	134.076	1113.42	1.08377	2225.75	2327.89	11.1848	6.21574e-44	7.20996e-35	1.12266e-33	Up
Os01g0823600	0	0.045462	0	52.4646	54.0288	38.4536	729.184	0.529077	1457.84	2327.76	11.1847	9.7067e-38	1.15534e-26	1.30188e-25	Up
Os01g0584900	0	0	0	15.3421	3.13583	5.1195	181.451	0	362.903	2072.91	11.0174	7.5918e-14	1.20097e-16	7.96675e-16	Up
Os04g0630600	0	0	0	7.01561	7.3817	6.45046	176.589	0	353.179	2017.88	10.9786	4.53274e-15	6.87339e-20	5.49614e-19	Up
Os03g0183500	0	0	0	10.1751	8.89386	7.45584	169.736	0	339.472	1939.6	10.9215	8.22536e-15	1.67758e-19	1.31234e-18	Up
Os04g0345400	0	0	0	1.71232	5.71597	4.96901	168.712	0	337.424	1927.5	10.9125	6.62111e-14	3.26596e-17	2.24161e-16	Up
Os04g0173800	0.058216	0.070024	0	53.5457	86.6085	124.9	2057.33	2.06043	4112.59	1887.52	10.8823	4.87786e-71	3.58234e-64	1.37729e-62	Up
Os08g0247600	0	0	0	2.19853	2.30766	2.54725	163.675	0	327.349	1869.6	10.8685	1.08942e-14	1.81408e-19	1.41588e-18	Up
Os04g0587451	0	0	0	6.68117	12.4149	7.91305	160.316	0	320.633	1832.17	10.8393	2.80641e-14	1.68658e-18	1.24704e-17	Up
Os03g0269300	0	0	0	1.92876	4.44233	4.67748	154.416	0	308.831	1764.02	10.7847	8.59603e-14	1.66745e-17	1.16145e-16	Up
Os01g0628900	0	0	0	5.90739	3.06958	3.33176	152.367	0	304.733	1740.7	10.7655	5.33994e-14	3.82297e-18	2.76403e-17	Up
Os04g0171600	0.07135	0.01556	0.227165	128.598	194.099	147.841	4512.39	5.54756	9019.23	1682	10.716	1.67493e-48	1.49224e-47	3.57219e-46	Up
Os11g0260100	0.026741	0	0	13.0796	17.8935	12.1398	276.022	0.334093	551.711	1618.54	10.6605	1.03201e-22	1.19211e-18	8.91438e-18	Up
Os03g0200000	0	0	0	11.5998	2.42632	2.52541	132.748	0	265.495	1516.61	10.5666	2.97785e-12	1.14111e-14	6.71647e-14	Up
Os05g0442700	0	0	0.045327	18.2216	17.0212	20.3814	452.82	0.722511	904.918	1435.1	10.4869	3.07567e-33	4.9263e-24	4.93005e-23	Up
Os07g0566500	0.025052	0.088633	0.03062	77.7013	77.4167	66.7415	2852.47	3.86826	5701.08	1400.4	10.4516	5.73379e-138	1.1564e-130	2.10712e-128	Up
Os11g0214900	0	0	0	4.54891	8.28545	11.1197	121.587	0	243.175	1388.72	10.4395	7.92891e-13	1.32345e-16	8.75892e-16	Up
Os05g0202800	1.26889	0.871117	0.708193	1106	1351.07	1242.25	17473.4	25.2688	34921.5	1385.43	10.4361	0	0	0	Up
Os08g0247700	0	0	0.011983	6.06537	7.39131	6.91772	428.886	0.722511	857.05	1359.1	10.4084	1.47074e-32	1.2872e-23	1.2602e-22	Up
Os01g0115750	0	0	0	3.25914	2.04595	2.63186	117.665	0	235.331	1343.96	10.3923	5.11172e-13	2.25021e-17	1.55787e-16	Up
Os07g0561800	0.194283	0.070744	0.012177	108.856	116.891	159.787	2938.23	4.69078	5871.76	1245.17	10.2821	1.66741e-126	1.37256e-121	2.01795e-119	Up
Oryza_sativa_newGene_5403	0	0	0	2.75007	2.62325	3.36579	108.737	0	217.475	1241.73	10.2781	1.04982e-12	4.46441e-17	3.0386e-16	Up
Os08g0173300	0	0	0	5.35637	5.87597	6.15441	106.681	0	213.361	1218.66	10.2511	1.03233e-12	3.03911e-17	2.08884e-16	Up
Os04g0178300	0	0	0	4.91489	0.721735	0.670771	105.609	0	211.217	1206.58	10.2367	5.09856e-11	5.90597e-13	3.11074e-12	Up
Os05g0474800	0	0	0	2.72355	1.92108	1.96825	105.022	0	210.044	1199.84	10.2286	1.46944e-12	6.56424e-17	4.42821e-16	Up
Os07g0539900	0	0	0	3.29264	1.89515	1.98857	104.706	0	209.413	1196.22	10.2243	2.09838e-12	1.75138e-16	1.14867e-15	Up
Os06g0129600	0	0	0	4.37733	2.70123	4.10145	94.8828	0	189.766	1083.53	10.0815	4.63663e-12	3.26975e-16	2.11337e-15	Up
Os10g0543400	0	0	0	10.9792	7.42365	6.96208	94.8198	0	189.64	1083.39	10.0813	4.56225e-12	3.1325e-16	2.02619e-15	Up
Os12g0222300	0	0	0	11.0615	5.12747	6.0224	90.6626	0	181.325	1035.72	10.0164	1.16025e-11	2.25409e-15	1.38529e-14	Up
Os01g0597600	0.026517	0	0.141984	52.9392	70.1543	37.7139	1726.01	3.55823	3448.47	1003.5	9.97083	1.02714e-21	1.59927e-21	1.40186e-20	Up
Os12g0569500	0	0.041361	0.150019	51.7587	56.4325	85.2952	1409.11	2.96115	2815.25	988.882	9.94965	1.23279e-77	2.0634e-72	9.52611e-71	Up
Oryza_sativa_newGene_6142	0	0	0	6.70427	7.83223	4.62907	85.1774	0	170.355	973.711	9.92735	1.34146e-11	1.29402e-15	8.0596e-15	Up
Os01g0773800	0	0	0.029167	11.3652	7.29198	5.9924	160.755	0.361255	321.148	942.002	9.87959	2.16237e-18	1.07605e-15	6.73634e-15	Up
Os01g0952900	0.007935	0.001351	0	15.6917	16.4109	8.81513	294.415	0.598631	588.231	937.82	9.87317	7.13261e-27	3.661e-20	2.98172e-19	Up
Os11g0492100	0	0	0	2.31438	2.0386	3.1414	80.3766	0	160.753	917.705	9.84189	2.12178e-11	1.85532e-15	1.14473e-14	Up
Os12g0516200	0.185357	1.95977	0.248592	761.757	725.789	485.332	5905.35	13.0984	11797.6	890.31	9.79816	1.0458e-22	2.94922e-23	2.84027e-22	Up
Os02g0115700	0.551306	0.257667	0.481062	291.213	309.644	349.035	12335.4	28.9918	24641.7	865.994	9.75821	0	0	0	Up
Os10g0529700	0	0	0	5.82728	3.21179	3.17951	75.7222	0	151.444	865.14	9.75679	5.0595e-11	9.55186e-15	5.6464e-14	Up
Oryza_sativa_newGene_2240	0.010059	0	0	3.7332	3.37059	4.69776	270.879	0.668186	541.089	858.102	9.745	2.93803e-27	2.07007e-20	1.70544e-19	Up
Os04g0556600	0	0	0	4.15469	1.16662	1.04082	74.5443	0	149.089	851.698	9.7342	2.9315e-10	9.38847e-13	4.87438e-12	Up
Os01g0681700	0	0	0	4.25823	3.88199	7.05161	73.1744	0	146.349	835.387	9.7063	6.64112e-11	1.21685e-14	7.15733e-14	Up
Os05g0543000	0	0	0	2.65014	3.16227	5.10596	71.4467	0	142.893	815.756	9.67199	8.7141e-11	1.89182e-14	1.10196e-13	Up
Os07g0550600	0	0	0	3.88307	1.25245	0.996559	70.3075	0	140.615	803.322	9.64984	3.99788e-10	1.0603e-12	5.48667e-12	Up
Os05g0546400	0	0	0	4.22816	2.72926	3.72405	69.6114	0	139.223	794.981	9.63478	7.69573e-11	8.51163e-15	5.04803e-14	Up
Os01g0864200	0	0.04101	0	18.5514	12.1656	13.0961	248.428	0.529077	496.328	794.092	9.63316	4.04731e-26	1.1542e-19	9.12701e-19	Up
Os10g0100700	0.038914	0	0	11.508	12.6732	6.49695	248.434	0.668186	496.201	785.993	9.61837	3.92304e-25	4.30769e-19	3.29532e-18	Up
Os04g0371000	0	0	0	4.27511	5.71549	4.58437	68.3266	0	136.653	780.882	9.60896	8.1524e-11	7.65557e-15	4.55452e-14	Up
Oryza_sativa_newGene_6252	0	0	0	4.85196	5.69593	4.45514	68.1143	0	136.229	778.512	9.60458	8.0204e-11	6.89451e-15	4.11102e-14	Up
Os02g0297132	0	0	0	3.87526	3.03791	1.38082	66.7035	0	133.407	762.452	9.5745	2.59023e-10	1.68568e-13	9.26584e-13	Up
Os10g0570200	0.090017	0.224347	0	99.9677	64.8451	96.6627	934.106	2.25542	1865.96	750.165	9.55106	7.25076e-68	5.90633e-63	2.22094e-61	Up
Os09g0379600	0	0	0	2.25081	2.62145	1.84198	60.7608	0	121.522	694.56	9.43996	2.37752e-10	3.16374e-14	1.81536e-13	Up
Os05g0590201	0	0.024464	0.034559	14.5049	12.9197	13.1093	1076.35	3.12897	2149.56	684.06	9.41798	6.06601e-90	8.88315e-85	5.68787e-83	Up
Os09g0400700	0	0	0	5.67529	5.48774	5.6654	59.3776	0	118.755	678.321	9.40582	2.48549e-10	2.42103e-14	1.40093e-13	Up
Os02g0674233	0	0	0	2.7139	4.04369	4.1808	54.372	0	108.744	621.12	9.27873	7.09879e-10	1.66033e-13	9.13383e-13	Up
Os10g0569400	0.141909	0	0	58.2151	15.3757	15.243	395.323	1.33637	789.31	601.436	9.23227	8.27986e-10	9.70759e-10	4.05047e-09	Up
Os01g0860500	0	0	0	3.4301	1.78645	0.820713	50.9635	0	101.927	582.455	9.186	4.27642e-09	1.38191e-11	6.62449e-11	Up
Os10g0163290	0	0	0	3.29029	2.78979	3.27767	50.6866	0	101.373	578.906	9.17719	1.01106e-09	1.65406e-13	9.10226e-13	Up
Os03g0289800	0.117973	0.055723	0	28.5215	39.3773	34.7768	994.15	3.3968	1984.9	574.78	9.16687	1.03962e-82	1.53329e-78	8.40389e-77	Up
Os01g0733001	0	0	0	1.61878	2.62843	2.94866	49.4615	0	98.9231	564.951	9.14198	1.81939e-09	7.55655e-13	3.95021e-12	Up
Os10g0136500	0.094836	0	0	17.6088	15.3258	20.7608	837.526	3.00684	1672.05	559.849	9.12889	1.8218e-07	5.83756e-08	2.10253e-07	Up
Os02g0624100	0	0	0	1.17079	2.91575	2.31885	48.836	0	97.6721	558.063	9.12428	3.00595e-09	2.97826e-12	1.49266e-11	Up
Os01g0155800	0	0.123576	0.21042	63.0298	69.4996	46.6773	872.59	3.22569	1741.96	552.641	9.1102	6.4093e-74	9.15505e-70	3.98495e-68	Up
Os09g0271100	0.086252	0.156833	0.173195	92.0832	63.409	76.5869	1803.3	6.60726	3599.98	545.318	9.09096	1.60651e-132	2.61916e-130	4.69748e-128	Up
Os12g0242100	0	0	0	2.15129	2.35851	2.42537	47.6112	0	95.2225	543.894	9.08718	1.67662e-09	3.19026e-13	1.71402e-12	Up
Oryza_sativa_newGene_7177	0.027165	0.034814	0	13.0975	23.0541	12.8836	850.884	2.9236	1698.84	542.791	9.08425	5.23504e-82	2.03055e-77	1.07843e-75	Up
Os07g0111900	0.01767	0.018026	0	9.25279	13.9867	10.2379	340.071	1.19726	678.944	541.554	9.08096	5.33396e-37	5.14493e-32	7.18486e-31	Up
Os04g0617500	0	0	0	1.99866	2.92291	8.35815	45.9109	0	91.8218	524.075	9.03363	1.24123e-08	7.62094e-11	3.46467e-10	Up
Os07g0628900	0.018358	0.056593	0.054908	16.9925	25.2134	26.0379	1134.28	4.32623	2264.24	516.102	9.01151	7.59137e-90	1.22996e-86	8.19719e-85	Up
Os10g0163220	0	0	0	2.55542	2.65628	2.54129	43.9018	0	87.8036	501.596	8.97038	3.19882e-09	7.45106e-13	3.89625e-12	Up
Os12g0538700	0.586453	0.076603	0.253969	129.975	135.704	176.517	3097.2	12.6889	6181.7	499.624	8.9647	2.30798e-37	6.17475e-100	5.74789e-98	Up
Os03g0197200	0	0	0.080955	19.827	9.99908	11.6027	315.193	1.44502	628.942	491.659	8.94151	1.09312e-32	1.08137e-28	1.33201e-27	Up
Os02g0571100	0	0.012594	0	5.38265	1.48012	0.980355	150.117	0.529077	299.705	490.797	8.93898	4.44905e-16	4.3221e-13	2.30297e-12	Up
Oryza_sativa_newGene_4690	0.019704	0.013343	0	5.69876	4.64787	7.12996	306.602	1.19726	612.007	487.868	8.93035	9.97075e-36	4.16397e-31	5.61358e-30	Up
Os01g0872100	0.083667	0	0	13.8628	10.4636	15.5872	479.27	2.00456	956.535	483.924	8.91864	1.65978e-10	2.71232e-10	1.18229e-09	Up
Os07g0628700	0.100411	0.065739	0.058487	27.8253	39.9929	40.7675	1822.57	7.62477	3637.51	480.748	8.90914	3.7201e-131	5.06143e-129	8.93734e-127	Up
Os10g0136400	0.042176	0	0	6.67741	5.52914	9.26894	302.456	1.33637	603.576	476.714	8.89698	3.86361e-34	7.15095e-30	9.21606e-29	Up
Os04g0174100	0.036661	0.083457	0.037479	60.0687	4.22834	11.4203	362.713	1.48896	723.937	475.934	8.89462	6.03675e-12	1.02188e-11	4.93453e-11	Up
Os05g0546300	0.034493	0.197799	0.219944	64.822	63.1633	86.2461	1643.05	6.82941	3279.27	475.582	8.89355	8.25857e-125	6.23922e-123	9.58434e-121	Up
Os12g0169600	0.328143	0.10396	0.263453	107.905	85.152	120.138	3429.96	14.9123	6845	473.247	8.88645	2.62964e-167	3.95787e-167	1.42717e-164	Up
Os11g0649700	0	0	0	1.53303	2.16716	2.97472	41.1731	0	82.3461	470.13	8.87692	8.35089e-09	6.40817e-12	3.13687e-11	Up
Os09g0275400	0	0.215279	0	25.8966	33.6996	33.2192	1130.67	4.76169	2256.58	467.713	8.86948	7.07623e-06	2.13652e-06	6.57579e-06	Up
Oryza_sativa_newGene_2503	0	0	0	1.52478	4.00487	1.72522	40.5054	0	81.0109	463.151	8.85534	1.63306e-08	4.10437e-11	1.90307e-10	Up
Os10g0525000	0.065666	0.09633	0.10467	40.354	39.8537	41.0776	1657.89	7.27545	3308.5	457.287	8.83696	6.13634e-161	4.00763e-159	1.24805e-156	Up
Os06g0652300	0.095724	0	0.012568	15.1884	22.6167	20.28	430.824	2.03172	859.616	451.956	8.82004	1.46546e-46	1.67132e-42	3.35399e-41	Up
Os02g0793800	0	0	0	2.79906	1.75019	1.54395	37.7792	0	75.5584	431.703	8.7539	1.50432e-08	1.26772e-11	6.08991e-11	Up
Os06g0178650	0	0	0	5.49049	3.68361	2.71933	37.6619	0	75.3239	430.442	8.74968	1.64463e-08	1.62576e-11	7.76089e-11	Up
Os08g0374000	3.33908	1.42428	0.628987	749.746	773.621	659.55	12270.2	56.8969	24483.4	430.315	8.74925	9.97414e-39	2.0793e-40	3.86481e-39	Up
Os02g0197125	0.097113	0	0	12.6791	12.3673	14.4929	568.01	2.67274	1133.35	427.598	8.74011	1.24247e-07	4.80236e-08	1.74435e-07	Up
Os03g0153100	0.027758	0	0	5.37443	5.46712	4.48853	134.662	0.668186	268.655	426.219	8.73545	2.65804e-21	1.3449e-16	8.89398e-16	Up
Os01g0678100	0	0.025519	0	4.83445	2.51522	3.94822	244.022	1.05815	486.986	393.855	8.62152	3.23688e-30	1.18083e-26	1.32929e-25	Up
Os11g0182500	0	0.132928	0.072966	29.8713	23.1927	27.7542	490.121	2.40646	977.836	390.097	8.60769	8.55727e-59	3.12576e-55	9.53482e-54	Up
Os04g0320700	0.359986	0.107797	0.089603	57.2233	65.4945	83.2578	2423.65	12.9007	4834.39	378.965	8.56592	2.16744e-108	7.309e-108	7.97379e-106	Up
Os11g0181800	0.026597	0.021139	0.069111	26.3351	11.9015	7.82114	458.532	2.64228	914.422	358.374	8.48532	1.37124e-37	1.078e-35	1.72399e-34	Up
Os02g0570400	0.02822	0	0	9.49662	0.753568	0.733231	236.538	1.33637	471.739	356.741	8.47873	5.47829e-05	2.42744e-05	6.63642e-05	Up
Os01g0973100	0.033606	0.021765	0	7.20763	7.55149	8.3985	223.954	1.19726	446.711	355.875	8.47523	3.51517e-33	4.07963e-29	5.09857e-28	Up
Os04g0675400	0.078291	0.092404	0.067762	23.5175	30.7454	30.5946	1057.99	5.92714	2110.06	353.629	8.46609	2.75551e-109	3.93904e-107	4.24327e-105	Up
Os05g0370700	0	0.03128	0	5.0533	4.18036	5.08886	109.7	0.529077	218.87	350.234	8.45217	1.73904e-19	2.14543e-15	1.31969e-14	Up
Os06g0476200	0.020982	0.052329	0	7.87995	10.2947	10.8623	436.639	2.25542	871.022	350.008	8.45124	2.66888e-53	4.06644e-50	1.06743e-48	Up
Os12g0538600	0	0	0	2.94809	5.124	5.38212	30.1501	0	60.3003	344.402	8.42795	8.33779e-08	1.53016e-10	6.80478e-10	Up
Os02g0504000	0.09416	0	0	12.7116	8.80955	12.0371	455.872	2.67274	909.071	342.937	8.4218	4.50374e-07	1.80391e-07	6.2149e-07	Up
Os11g0209000	0.576595	0.1978	0	83.7895	73.3251	108.493	685.917	4.06499	1367.77	334.573	8.38618	2.15577e-70	1.82327e-68	7.67296e-67	Up
Oryza_sativa_newGene_5450	0.045063	0	0	5.67799	6.36889	5.35624	209.868	1.33637	418.4	331.465	8.37271	2.95143e-32	2.10524e-28	2.55372e-27	Up
Os06g0582600	0.034289	0.046655	0	6.30545	8.86175	11.5603	259.087	1.4618	516.712	331.183	8.37148	5.53029e-34	7.02753e-31	9.39638e-30	Up
Os06g0581701	0	0	0	2.67582	2.50052	3.41622	28.5687	0	57.1374	326.192	8.34958	9.57157e-08	1.15906e-10	5.20103e-10	Up
Os06g0710401	0	0	0	3.50428	4.50696	2.47393	28.1756	0	56.3513	322.192	8.33178	1.26906e-07	2.57035e-10	1.12194e-09	Up
Os10g0580400	0.167897	0.031809	0	18.4809	19.5829	22.7056	1083.82	6.73773	2160.9	321.176	8.32722	1.6837e-11	4.52878e-12	2.24188e-11	Up
Os01g0841700	0.204546	0	0.107973	45.796	23.2862	27.3031	500.206	3.42242	996.989	309.786	8.27513	4.80824e-48	4.20236e-46	9.6163e-45	Up
Os06g0176801	0.026913	0.019191	0	7.752	5.53522	4.90979	185.551	1.19726	369.906	295.234	8.20571	6.98995e-29	1.17571e-25	1.26731e-24	Up
Os10g0456000	0.040098	0.035802	0.042695	15.8694	7.29566	10.0541	278.29	1.91977	554.661	293.178	8.19564	2.11578e-35	6.06558e-33	8.80807e-32	Up
Os01g0910900	0.559055	0.337845	0.729373	156.634	152.11	136.188	1869.38	13.464	3725.3	286.306	8.16141	1.20891e-191	1.69754e-191	1.02019e-188	Up
Os04g0370900	0.032543	0	0	2.76407	3.59003	3.72382	180.044	1.33637	358.752	283.62	8.14782	6.21768e-29	9.80916e-26	1.06135e-24	Up
Os05g0161500	0.04722	0	0	4.33261	4.21941	3.52952	176.925	1.33637	352.513	279.008	8.12416	2.03179e-29	3.9064e-26	4.29867e-25	Up
Os01g0369900	0.018459	0	0	2.14887	2.50874	2.18043	131.722	1.00228	262.441	277.164	8.11459	9.50548e-24	2.51848e-20	2.06741e-19	Up
Os03g0348200	0.025155	0	0.08538	7.40164	13.1362	9.11566	353.235	2.83572	703.634	273.098	8.09327	2.32919e-42	5.30269e-40	9.74512e-39	Up
Os10g0542900	0.174513	0.101406	0.504186	93.9327	45.5645	57.9337	1499.04	11.8463	2986.24	259.894	8.02178	2.18307e-69	4.09322e-68	1.70788e-66	Up
Os11g0210600	1.02174	0.236582	0.364475	118.263	141.944	138.005	3669.25	28.5117	7309.98	258.566	8.01439	3.82169e-83	2.69711e-83	1.68292e-81	Up
Os03g0663500	0.018543	0	0	2.45059	2.00927	2.50968	43.4398	0.334093	86.5456	253.719	7.98709	3.62944e-11	1.81656e-10	8.01496e-10	Up
Os09g0558800	0.067928	0	0	5.46324	6.75706	12.6331	80.69	0.668186	160.712	253.405	7.9853	3.85044e-15	1.68527e-12	8.59471e-12	Up
Oryza_sativa_newGene_1270	0.01565	0	0.054331	4.70785	1.72811	5.64157	324.016	2.78139	645.25	251.517	7.97451	1.29031e-41	1.24156e-39	2.25509e-38	Up
Os06g0178601	0.038349	0.013881	0	6.58663	4.37631	4.58616	158.661	1.26682	316.055	250.985	7.97146	5.49624e-27	3.67425e-24	3.69323e-23	Up
Os06g0242700	0.75699	0.168682	0	47.633	86.5304	81.5555	3124.79	25.2109	6224.37	246.92	7.9479	8.09329e-07	2.46599e-07	8.3647e-07	Up
Os01g0254850	0.003692	0	0	4.28472	1.38722	1.97065	42.2157	0.334093	84.0972	246.602	7.94604	6.70326e-10	2.72361e-09	1.097e-08	Up
Os07g0129200	0.13472	0.089836	0.057541	42.6663	9.94508	14.6895	444.348	3.78522	884.91	233.994	7.87033	8.71926e-33	4.1703e-32	5.83808e-31	Up
Os07g0677400	0.185694	0.0388	0	12.1199	15.222	26.1504	514.393	4.46864	1024.32	229.603	7.843	2.44474e-12	9.07425e-13	4.7191e-12	Up
Os01g0681800	0.063164	0.174139	0.116046	28.0376	16.1054	35.719	395.143	3.33918	786.947	229.486	7.84226	2.36836e-46	4.4365e-45	9.77971e-44	Up
Os12g0515800	0	1.04189	0	78.1798	81.9211	53.2277	763.79	6.61346	1520.97	228.089	7.83346	0.000305952	0.000108411	0.000274237	Up
Os09g0400500	0.088298	0.016826	0.012642	9.42473	7.99139	9.27779	396.567	3.56308	789.572	227.337	7.82869	2.67119e-60	1.2513e-58	4.20654e-57	Up
Oryza_sativa_newGene_7583	0.094653	0	0.054238	8.28717	13.7364	10.3273	216.632	2.05888	431.205	225.665	7.81804	9.02654e-34	1.71319e-31	2.3503e-30	Up
Os06g0493100	0.165811	0.533968	0	91.4222	33.0859	29.8849	577.958	5.03991	1150.88	223.745	7.80571	3.508e-11	1.51593e-11	7.2497e-11	Up
Os10g0527800	0.037288	0	0.136671	27.7686	8.74079	7.15574	304.997	2.83572	607.157	221.013	7.78799	1.73831e-10	1.23485e-10	5.53318e-10	Up
Os07g0290200	0.49955	0.139378	0.067373	42.8072	55.1009	52.3064	772.415	7.0566	1537.77	220.741	7.78621	1.26204e-81	1.0207e-80	5.97693e-79	Up
Os04g0630400	0.489373	0.260726	0.339712	68.5566	82.578	69.9606	2228.95	20.6189	4437.29	218.557	7.77187	1.82215e-202	2.10206e-203	1.56539e-200	Up
Os04g0412100	0.038915	0.07549	0.043008	13.419	14.7806	10.6725	273.26	2.44885	544.072	216.985	7.76145	5.34716e-45	9.29547e-43	1.88865e-41	Up
Os01g0259300	0	0.098369	0.049596	10.7989	9.55777	15.0201	135.888	1.15487	270.621	216.865	7.76065	7.65088e-25	2.09527e-22	1.92016e-21	Up
Os02g0178100	0.10934	0.174764	0.221902	36.7377	33.6815	34.6383	1022.61	9.51408	2035.7	215.608	7.75227	3.80611e-144	9.56334e-145	2.40884e-142	Up
Os06g0474800	0	0.070046	0	6.78233	10.3779	10.2523	235.528	2.11631	468.939	211.518	7.72464	4.03173e-08	2.82677e-08	1.04833e-07	Up
Os03g0703300	0.955554	0.191683	0.130521	76.6707	82.7368	68.3036	3526.54	33.9875	7019.09	206.786	7.69199	1.05797e-21	9.1408e-23	8.56241e-22	Up
Os01g0862800	0.148746	0	0	15.7184	7.73162	7.67896	275.333	2.67274	547.993	206.611	7.69077	9.84303e-06	4.28495e-06	1.27606e-05	Up
Os01g0965900	0.0692	0.037702	0.075439	13.114	13.3556	9.8389	262.163	2.61512	521.711	206.586	7.6906	3.38759e-44	4.62608e-42	9.11276e-41	Up
Os06g0329900	0.055287	0	0	3.45224	5.12313	4.17322	130.981	1.33637	260.625	205.688	7.68432	2.69179e-24	5.90462e-22	5.29222e-21	Up
Os04g0188500	0.459452	0	0	30.0183	29.7852	29.0383	377.149	3.67502	750.624	205.257	7.68129	4.54258e-05	1.76527e-05	4.91197e-05	Up
Os02g0623932	0.112658	0	0	8.43134	6.97469	7.43439	95.578	1.00228	190.154	200.567	7.64794	2.23438e-20	8.63972e-18	6.12885e-17	Up
Os03g0218400	1.24669	0.39516	0.400644	167.234	121.916	93.9887	5381.19	53.7008	10708.7	199.665	7.64144	1.9673e-30	6.30741e-32	8.76539e-31	Up
Os01g0213400	0	0.022399	0	2.68419	2.66834	3.76826	62.3513	0.529077	124.174	199.658	7.64139	1.18249e-14	4.09267e-12	2.0298e-11	Up
Os11g0656000	0.25574	0	0	7.99262	18.7073	20.9725	163.001	1.67047	324.332	197.421	7.62513	8.79522e-08	6.70702e-08	2.40305e-07	Up
Os01g0696800	0.030531	0.060042	0	12.9663	2.4243	5.10959	238.303	2.32497	474.281	194.527	7.60383	2.31373e-22	1.24589e-21	1.09771e-20	Up
Os02g0585100	0.993744	0.349939	0.604059	120.95	92.971	114.293	1507.03	17.0152	2997.05	180.125	7.49285	5.57555e-131	1.11495e-132	2.14572e-130	Up
Os02g0632900	0.053986	0	0.061137	9.2387	3.73633	5.50796	347.171	4.17209	690.17	175.706	7.45702	9.7607e-36	7.57838e-35	1.17842e-33	Up
Os06g0594400	0.273527	0.122089	0.069225	15.2242	28.3452	33.971	803.663	9.17135	1598.15	174.565	7.44762	6.03484e-60	1.0582e-59	3.71032e-58	Up
Os02g0745100	1.96959	1.19294	1.28129	196.446	257.338	263.514	7190.55	82.7856	14298.3	173.295	7.43709	4.29218e-199	3.47711e-203	2.53429e-200	Up
Os01g0892800	0.084491	0.06938	0.344392	31.9099	21.0241	26.5534	1022.38	12.1652	2032.59	172.567	7.43101	5.90896e-67	2.01817e-65	7.95563e-64	Up
Os08g0221300	0.12777	0	0.038586	10.0127	10.3229	10.9164	164.008	2.05888	325.958	171.361	7.4209	3.74176e-33	3.49647e-31	4.73606e-30	Up
Os10g0490900	0	0.068136	0	6.25492	3.52173	4.80953	104.907	1.05815	208.756	169.543	7.40551	7.48888e-21	4.70518e-19	3.59217e-18	Up
Os07g0635300	0	0.041931	0.072838	6.78871	6.37051	6.53331	262.777	3.22569	522.328	165.773	7.37307	9.98829e-50	2.36667e-48	5.82001e-47	Up
Os03g0270500	0.162805	0	0	9.45154	7.40534	10.1262	218.17	2.67274	433.666	163.602	7.35404	1.0867e-05	4.94642e-06	1.46376e-05	Up
Os01g0155500	0.065921	0	0.065055	7.45344	6.82407	7.7164	475.593	5.89688	945.289	163.419	7.35243	8.70456e-14	3.33003e-14	1.90854e-13	Up
Oryza_sativa_newGene_1622	0	0.08111	0	6.02574	3.78599	5.43989	101.225	1.05815	201.391	163.223	7.3507	4.94551e-21	3.11473e-19	2.40312e-18	Up
Os01g0309800	0.31936	0.120616	0.09661	22.9327	34.7966	27.5862	721.679	9.00353	1434.35	161.495	7.33535	2.14678e-80	6.25082e-80	3.58674e-78	Up
Os10g0118000	0.463776	0.280111	0.539512	50.9085	67.1579	68.7158	1689.04	21.908	3356.17	156.46	7.28965	4.03972e-147	4.30411e-147	1.12551e-144	Up
Os10g0416500	0.381383	0.181215	0.123584	59.9267	25.5655	19.1696	793.624	10.1312	1577.12	155.934	7.28479	5.07911e-45	5.4414e-45	1.19411e-43	Up
Os03g0197175	0.083944	0	0.15252	14.8658	12.4858	5.49599	277.905	3.86516	551.945	152.249	7.25029	1.49436e-29	1.09849e-28	1.35165e-27	Up
Oryza_sativa_newGene_1003	0.685022	0.049263	0.180715	37.6134	46.383	44.8047	4580.13	61.2279	9099.03	148.8	7.21723	2.24876e-14	3.62694e-15	2.20019e-14	Up
Os02g0197200	0.360531	0.380923	0.108816	38.523	45.0211	38.0427	1276.57	16.6601	2536.48	148.732	7.21657	9.94524e-134	4.84416e-134	9.592e-132	Up
Os01g0768333	0	0.078878	0.123238	13.3635	11.8892	10.2895	93.3915	1.25159	185.531	147.687	7.2064	8.61435e-22	6.24311e-20	5.00735e-19	Up
Os12g0555200	0.390945	0.37174	0.377996	123.223	20.7516	18.588	926.595	12.6463	1840.54	145.631	7.18618	4.17213e-15	1.11432e-15	6.96825e-15	Up
Os01g0873100	0.298146	0.139215	0.093415	30.4058	20.9539	27.9427	344.297	4.81466	683.78	144.304	7.17296	5.83495e-58	1.70336e-57	5.56247e-56	Up
Oryza_sativa_newGene_125	0	0.039926	0	3.14559	1.58384	2.74198	88.1411	1.05815	175.224	142.971	7.15958	2.62709e-18	6.67856e-17	4.5009e-16	Up
Os01g0112600	0	0	0.093942	3.09582	3.72615	4.06776	44.9172	0.722511	89.1118	139.929	7.12855	1.69502e-12	1.23673e-10	5.54088e-10	Up
Os03g0574900	0.053246	0.09089	0.07647	10.3511	12.0076	9.38487	640.284	9.02895	1271.54	139.786	7.12708	5.41949e-104	8.7849e-104	8.85105e-102	Up
Os08g0335500	0.014645	0.067609	0	4.76576	4.48815	3.89255	217.105	2.78449	431.426	139.517	7.1243	2.66643e-42	3.3658e-41	6.44127e-40	Up
Os03g0786250	0.105728	0.042397	0.074561	9.98815	10.6616	9.71364	373.542	5.53717	741.547	138.068	7.10923	3.99283e-72	1.40538e-71	6.35969e-70	Up
Os04g0632500	0.039192	0.010173	0.025987	3.33803	3.80386	3.08844	218.394	3.28331	433.505	137.133	7.09944	1.2356e-44	1.96023e-43	4.08949e-42	Up
Os09g0268300	0.142332	0.091272	0	8.72676	11.3775	9.2189	364.944	5.12314	724.765	136.721	7.09509	1.71811e-60	6.40574e-60	2.24831e-58	Up
Os11g0508600	0.058455	0	0	2.79374	3.39329	1.90526	86.2647	1.33637	171.193	134.596	7.07249	2.33684e-18	5.37152e-17	3.64298e-16	Up
Os04g0171800	1.81445	0.795336	0.680564	138.87	133.878	133.477	9582.34	143.665	19021	132.529	7.05017	2.23748e-93	4.27262e-95	3.53534e-93	Up
Os01g0246400	0.148085	0.14901	0.093672	20.4256	14.4029	18.1995	355.796	5.30135	706.29	132.292	7.04759	4.6702e-64	8.32781e-64	3.18035e-62	Up
Os08g0232700	0.314208	0.123485	0.085203	20.0433	21.3479	22.5221	991.266	15.3224	1967.21	129.262	7.01415	2.03997e-92	1.31664e-93	1.04164e-91	Up
Os08g0530300	0.01387	0	0.038209	2.77885	2.28918	2.58925	124.187	2.11321	246.26	128.785	7.00882	4.52838e-28	1.03053e-26	1.16316e-25	Up
Os06g0569500	0	0	0.086352	7.23266	2.06242	1.35877	137.332	2.16753	272.497	128.666	7.00748	0.000169842	9.5996e-05	0.000244367	Up
Oryza_sativa_newGene_8508	0.075074	0	0	4.11443	3.84734	2.98637	81.5214	1.33637	161.706	127.42	6.99345	4.48674e-19	1.13552e-17	7.989e-17	Up
Os05g0590300	0.145209	0.141935	0	12.7361	13.562	9.94133	310.237	4.7195	615.755	124.051	6.95479	6.29142e-54	2.3357e-53	6.76347e-52	Up
Os02g0733900	0	0.123211	0	6.31584	7.36941	3.9717	76.1711	1.05815	151.284	123.675	6.95041	4.3345e-17	7.75054e-16	4.89225e-15	Up
Os01g0892500	0.529535	0.143117	0.378878	39.9159	37.42	44.7155	1245.69	20.5886	2470.79	122.706	6.93907	3.72278e-91	1.31787e-91	9.66705e-90	Up
Os02g0605900	0.472389	0.56554	0.698018	67.4083	56.8807	74.198	1381.04	22.6184	2739.47	122.157	6.93259	5.28048e-171	3.05515e-174	1.27631e-171	Up
Os06g0591400	0.518243	0.980762	0	115.362	28.983	25.6353	933.054	15.203	1850.91	121.305	6.9225	6.46737e-06	2.63407e-06	8.03498e-06	Up
Os10g0166600	0	0	0.06576	2.45865	3.34854	2.46041	97.2617	1.80628	192.717	119.583	6.90187	7.75004e-21	1.19145e-19	9.41944e-19	Up
Oryza_sativa_newGene_5239	0.102946	0	0	2.6798	4.39765	5.4344	56.6961	1.00228	112.39	117.708	6.87906	1.18337e-13	1.88015e-12	9.56581e-12	Up
Os04g0301500	0.381685	0.046607	0.852306	54.6906	51.3952	37.3727	1310.4	22.287	2598.51	117.29	6.87394	1.97002e-12	6.06651e-13	3.19273e-12	Up
Os01g0257300	1.05231	0.362749	0.274211	64.6785	52.66	69.2046	1044.35	17.9527	2070.76	116.044	6.85853	2.89289e-68	4.81202e-69	2.05026e-67	Up
Os12g0150200	0.269963	0	0.03043	9.71613	14.1659	9.9486	428.295	7.40437	849.185	115.19	6.84787	6.48615e-06	2.60332e-06	7.94399e-06	Up
Os02g0585200	1.1442	0.573325	0.693037	85.3335	69.1859	105.025	1475.41	25.7676	2925.06	114.651	6.8411	1.43294e-115	7.56884e-118	9.89612e-116	Up
Os05g0526700	0	0	0.056644	3.72809	2.23814	2.03462	55.6069	1.08377	110.13	114.128	6.83451	1.05733e-13	1.6904e-12	8.6196e-12	Up
Os09g0471500	0.240077	0.160897	0.041086	14.4378	11.1244	22.5516	893.486	15.4222	1771.55	114.015	6.83308	2.20994e-51	1.0412e-51	2.88803e-50	Up
Os01g0314800	8.26489	2.78265	1.94632	634.184	395.65	359.586	5935.63	103.278	11768	113.982	6.83266	3.04523e-20	2.38263e-21	2.07103e-20	Up
Oryza_sativa_newGene_2998	0.136322	0	0	4.00328	5.63729	5.21198	246.501	4.34321	488.659	112.935	6.81935	0.000660816	0.000295329	0.000704267	Up
Os09g0522200	0.309787	0.565503	0.182283	27.4873	49.3039	39.2901	763.473	13.1514	1513.79	112.161	6.80943	1.14457e-74	3.02376e-74	1.47343e-72	Up
Os08g0502700	4.72567	1.55016	2.59198	274.33	325.298	321.014	9711.49	172.261	19250.7	111.97	6.80697	7.41861e-80	5.97885e-81	3.5191e-79	Up
Os01g0116900	0	0.072705	0	2.91093	3.2288	3.15059	102.805	1.58723	204.023	110.757	6.79125	6.65033e-24	6.74541e-23	6.36384e-22	Up
Os10g0491000	0.833949	0.604481	0.450617	97.4101	37.2328	64.3036	1211.79	21.721	2401.86	110.568	6.78879	2.06394e-67	4.64057e-68	1.93156e-66	Up
Os07g0167700	0.569324	0.117132	0.229257	29.9546	27.0581	35.4219	461.51	8.57117	914.449	109.876	6.77973	5.8648e-64	1.74155e-64	6.7487e-63	Up
Os03g0772600	0.211187	0.14357	0.09195	18.4422	13.0642	15.5873	713.583	12.8718	1414.29	109.7	6.77742	1.99244e-103	4.38603e-105	4.55296e-103	Up
Os11g0210201	0.680118	0.414962	0	41.1023	35.6769	39.5286	471.274	8.51995	934.028	109.082	6.76927	1.52278e-10	4.09748e-11	1.90014e-10	Up
Os04g0364800	0.139604	0	0	3.55128	7.19771	6.82705	69.613	1.33637	137.89	107.936	6.75403	4.82059e-15	3.7452e-14	2.13826e-13	Up
Os11g0151400	0.026687	0	0.182625	5.12389	12.0538	4.23168	287.051	5.36451	568.738	107.541	6.74874	3.40349e-06	1.71657e-06	5.33648e-06	Up
Os06g0591200	0.364497	0.482257	0	52.3674	16.3052	15.8616	502.927	9.36944	996.484	105.708	6.72394	2.83885e-07	1.10868e-07	3.89047e-07	Up
Os11g0655900	0.32409	0	0.042869	9.6895	12.7417	14.1028	153.455	3.034	303.877	104.971	6.71384	1.78974e-26	6.15804e-26	6.72457e-25	Up
Os09g0457900	0.130882	0.348142	0.049196	14.8931	22.8184	18.2882	440.423	8.11455	872.731	102.38	6.67779	2.03924e-57	8.03177e-57	2.55228e-55	Up
Oryza_sativa_newGene_273	0.292819	0.126896	0.226502	14.5149	23.3819	24.2278	859.363	16.9999	1701.73	101.876	6.67066	6.62034e-79	3.70341e-79	2.07633e-77	Up
Os11g0208900	0.036061	0.0108	0.026023	2.18866	1.9451	2.84079	196.381	3.97866	388.784	101.865	6.67052	2.87818e-40	6.56095e-40	1.2006e-38	Up
Os02g0764700	0.415299	0.283772	0.043911	17.7693	29.5998	27.759	489.812	9.507	970.117	100.61	6.65264	3.35747e-53	3.42415e-53	9.85694e-52	Up
Os04g0128700	0.064679	0.025335	0.07369	6.21705	4.6504	5.22383	177.454	3.67173	351.236	100.558	6.65188	9.34042e-40	2.9801e-39	5.35044e-38	Up
Os01g0235900	0.099779	0.07392	0.135714	9.43263	11.0441	9.56385	252.92	5.16069	500.679	99.1556	6.63162	1.97732e-56	3.58346e-56	1.12105e-54	Up
Os08g0371200	2.20533	1.35424	1.54901	102.882	181.021	185.675	2137.71	43.2558	4232.17	98.2891	6.61896	3.07836e-99	4.82126e-100	4.50019e-98	Up
Os06g0207950	0.036082	0	0.032203	3.28946	2.09944	1.8161	63.4724	1.3907	125.554	98.1162	6.61642	4.34e-16	4.24728e-15	2.56288e-14	Up
Os02g0584700	1.95191	1.02236	1.12241	114.898	105.845	153.057	1714.84	34.9933	3394.7	97.6671	6.6098	1.06343e-112	3.05457e-115	3.77753e-113	Up
Os01g0113650	0.113741	0.022399	0.036099	5.83642	5.23651	6.43975	249.382	5.21831	493.546	97.2606	6.60378	1.96775e-50	1.14993e-50	3.08473e-49	Up
Os02g0737401	0.051108	0	0	1.68508	1.45423	2.93366	30.5919	0.668186	60.5156	95.0632	6.57081	2.83331e-09	2.99624e-08	1.10854e-07	Up
Os04g0657300	0.639089	0.767697	0.237305	53.4891	48.8006	49.6035	445.077	9.08812	881.066	94.0608	6.55552	7.8763e-91	3.2581e-92	2.42789e-90	Up
Os03g0586500	0.702756	1.3166	0.66347	70.3574	80.85	83.982	1895.38	39.3238	3751.44	93.8554	6.55237	2.18699e-158	2.01649e-158	6.22314e-156	Up
Os10g0547500	10.4426	2.89423	4.35846	508.228	536.556	504.61	22760.9	481.689	45040.1	93.554	6.54773	4.362e-57	5.21527e-58	1.71289e-56	Up
Os02g0719600	2.19213	1.41552	0.86779	99.445	157.737	125.428	4226.78	90.7469	8362.81	92.1098	6.52528	1.26371e-89	8.70154e-91	6.22296e-89	Up
Os12g0555000	0.964502	0.249524	0.287352	89.9463	21.4059	22.9365	725.842	15.6549	1436.03	92.0002	6.52357	1.98677e-12	4.67614e-13	2.48427e-12	Up
Os01g0613800	0.137563	0.089978	0.201057	13.0457	8.31843	16.236	371.737	8.23378	735.24	91.7911	6.52028	2.45173e-51	1.48878e-51	4.10295e-50	Up
Os02g0677300	0.995765	0.929995	1.04422	84.7767	84.8822	82.242	2290.86	49.9157	4531.81	91.4325	6.51464	0	0	0	Up
Os04g0373400	0.208369	0.101174	0.139514	16.0496	12.1297	11.6837	557.406	12.2988	1102.51	91.353	6.51338	8.38678e-88	7.84299e-89	5.47188e-87	Up
Os05g0551700	0.13652	0.080881	0.096476	10.3123	9.4597	7.89975	350.183	7.72149	692.644	91.3273	6.51297	3.5673e-71	1.55393e-71	7.01335e-70	Up
Os03g0786100	5.83982	3.21481	4.09054	343.844	385.089	404.749	12398	270.895	24525.1	90.6928	6.50292	7.93392e-161	3.33814e-165	1.14351e-162	Up
Os04g0457300	0.496726	0.679643	0.255823	51.5535	38.5403	32.4672	1252.32	26.915	2477.73	90.6344	6.50199	1.20273e-97	3.77026e-98	3.37216e-96	Up
Os02g0703600	2.88275	2.21041	4.00387	204.617	270.514	280	12816.3	284.406	25348.2	89.3207	6.48092	1.18148e-137	4.70023e-137	9.69947e-135	Up
Os06g0579100	0.124216	0.016462	0.024743	12.6034	1.14591	1.56286	221.186	4.92661	437.445	89.245	6.4797	1.71539e-06	7.7051e-07	2.48513e-06	Up
Os07g0656700	0.723923	0.187631	0.340759	35.0815	35.6305	35.1096	741.208	16.7659	1465.65	89.163	6.47837	1.29289e-73	1.95361e-74	9.60155e-73	Up
Os04g0506800	0.278793	0.015576	0.175663	12.4257	15.0113	12.3072	384.635	8.86133	760.409	88.8901	6.47395	7.19635e-39	2.5053e-38	4.36752e-37	Up
Os02g0274350	0.160956	0.148323	0.07768	9.83102	10.9606	17.3157	141.03	3.11704	278.943	88.8231	6.47286	1.05035e-29	2.14178e-29	2.70335e-28	Up
Os03g0205800	0.266832	0.232155	0.219825	22.3596	21.0679	18.0545	535.743	11.9934	1059.49	88.5949	6.46915	2.59995e-104	1.47531e-105	1.5408e-103	Up
Os06g0129100	1.73078	0.383498	0.527845	72.6024	75.6038	72.0087	2362.91	52.9904	4672.83	88.509	6.46775	2.25803e-45	5.60641e-46	1.2795e-44	Up
Os04g0630900	0	0.083561	0.175824	7.73717	8.07489	7.28344	210.544	4.83853	416.25	87.8505	6.45698	6.22937e-44	8.71468e-44	1.83485e-42	Up
Os10g0569600	0.359267	0.462169	0	55.0182	11.6469	9.81095	133.946	2.9236	264.968	87.6842	6.45424	9.7665e-14	1.12617e-13	6.26575e-13	Up
Os07g0582400	0.608016	0.377277	0.684575	52.4259	40.2377	41.0353	1875.19	43.3581	3707.03	86.6472	6.43708	1.4812e-140	3.65146e-142	8.80877e-140	Up
Os05g0372900	0.095348	0.082579	0	5.18898	5.71502	5.54123	121.295	2.65906	239.93	85.5092	6.41801	6.15066e-31	1.67864e-30	2.2185e-29	Up
Os01g0638000	0.02637	0.067343	0.02523	4.96843	2.94356	3.84157	159.269	3.57656	314.962	84.477	6.40049	4.92821e-34	7.11837e-34	1.06763e-32	Up
Os02g0736900	0.164137	0.205104	0.149294	14.1594	15.2405	15.5502	185.982	4.36862	367.596	83.6001	6.38543	1.06903e-46	1.19059e-46	2.76319e-45	Up
Os07g0503900	0.383464	0.055581	0.226622	18.0809	15.5068	19.1975	674.378	16.4574	1332.3	82.6503	6.36895	8.87281e-47	6.37583e-47	1.48984e-45	Up
Os04g0395800	0.05379	0.042261	0	3.16015	2.4547	2.30008	52.2351	1.19726	103.273	82.6226	6.36846	2.14524e-15	1.53312e-14	8.96222e-14	Up
Os01g0940700	0.335833	0.462733	0.305724	47.0793	17.5596	17.0591	754.892	18.046	1491.74	82.3985	6.36455	9.3226e-47	4.68423e-47	1.10284e-45	Up
Os04g0469000	1.71712	1.43895	0.894369	130.35	82.6268	100.846	1576.72	37.7385	3115.7	82.2771	6.36242	2.70425e-117	5.80828e-120	8.25595e-118	Up
Os06g0475400	0.194273	0.040165	0.189531	10.0044	10.485	12.3023	487.761	12.1566	963.365	82.1611	6.36038	7.18375e-59	7.78453e-59	2.64027e-57	Up
Os02g0503900	0.06158	0.066801	0.05379	4.51906	7.15655	3.72188	194.768	4.70272	384.834	81.6997	6.35226	1.97033e-36	2.85119e-36	4.6643e-35	Up
Os03g0315400	0.181018	0.240006	0.384981	20.2686	22.1509	18.7783	719.558	17.7055	1421.41	81.5816	6.35017	3.88078e-118	1.28886e-118	1.75203e-116	Up
Os07g0192000	3.0347	1.20719	1.45833	151.735	143.631	131.408	5309.96	131.336	10488.6	80.0302	6.32247	2.67216e-81	6.98803e-83	4.2977e-81	Up
Os12g0153200	0.210094	0	0.139652	8.58446	11.195	5.57889	172.325	4.47902	340.171	79.9045	6.3202	2.62684e-25	5.49216e-25	5.74833e-24	Up
Os09g0522000	0.646349	1.4221	2.07843	86.9493	117.805	104.934	981.674	24.5892	1938.76	79.3987	6.31104	1.34034e-86	3.92148e-85	2.53461e-83	Up
Os10g0113100	0	0.073449	0	2.13795	1.61225	3.48832	60.321	1.32269	119.319	79.3068	6.30937	1.11701e-13	3.38019e-13	1.81349e-12	Up
Os08g0474000	0.627243	0.225618	0.827594	30.4506	64.7423	28.4192	740.264	18.7894	1461.74	79.1058	6.30571	3.81997e-40	5.51947e-40	1.01326e-38	Up
Oryza_sativa_newGene_7762	0.114706	0	0.107178	8.31892	5.39133	8.30146	344.148	8.67828	679.617	79.0542	6.30477	1.66593e-07	6.64533e-08	2.38194e-07	Up
Os05g0191500	3.0039	0.921314	0.77918	113.097	114.882	139.061	3130.69	78.6152	6182.77	78.7751	6.29967	1.06566e-20	1.97316e-42	3.94356e-41	Up
Os09g0483100	0.300442	0.25029	0.161335	10.9945	17.8334	23.2255	248.125	6.23407	490.016	78.13	6.2878	6.96261e-40	4.56251e-40	8.41645e-39	Up
Os11g0154500	0.220324	0.103157	0.17328	11.9299	8.48925	15.9591	593.353	15.248	1171.46	77.9142	6.28381	7.73887e-64	9.50085e-65	3.70685e-63	Up
Os08g0138900	0.088286	0	0.389964	13.5841	8.72949	11.8866	169.211	4.61483	333.808	77.235	6.27118	4.06978e-24	1.28165e-23	1.25512e-22	Up
Os04g0657500	0.347133	1.0457	0.338554	42.8001	40.6398	40.8184	1594.62	40.2051	3149.04	77.1619	6.26982	3.90682e-69	1.79637e-68	7.57839e-67	Up
Os02g0704000	1.85563	1.21843	1.04438	94.0871	102.231	92.4974	4301.83	112.791	8490.87	75.368	6.23588	2.37396e-163	4.53524e-169	1.65276e-166	Up
Os09g0460500	0	0.051741	0.22193	6.22273	5.21848	7.05361	160.498	4.40617	316.59	75.3385	6.23532	4.48586e-27	1.21191e-26	1.36294e-25	Up
Os03g0228200	0.128784	0.2478	0.088151	12.896	11.1968	10.7952	328.742	8.37754	649.107	74.5943	6.22099	1.09175e-70	1.53102e-71	6.9191e-70	Up
Os02g0633066	0.271409	0.157661	0.197001	17.6373	9.43894	17.474	880.154	23.4986	1736.81	74.5258	6.21967	2.72537e-72	1.69293e-73	8.09956e-72	Up
Os04g0117900	0.167799	0.061108	0.180267	10.7574	8.05359	9.55576	348.692	9.66687	687.716	73.9715	6.2089	3.52012e-63	6.6011e-64	2.52656e-62	Up
Os05g0439000	0.268347	0.017883	0.035072	7.06563	8.53199	8.3117	204.383	5.5948	403.172	73.8854	6.20722	1.10971e-31	9.0083e-32	1.24431e-30	Up
Os04g0634900	0.761781	0	0	12.1214	13.3224	28.9717	198.024	5.34549	390.703	73.2822	6.19539	0.0045411	0.00225924	0.00472078	Up
Os01g0695800	1.0442	0.303709	0.301054	73.4729	22.3713	19.4715	731.524	19.7471	1443.3	73.2366	6.19449	1.41791e-12	3.08968e-13	1.6631e-12	Up
Os03g0829200	0.356055	0.180242	0.014923	9.51375	12.7469	9.26843	370.61	9.9802	731.24	72.8731	6.18732	1.13102e-46	5.67562e-47	1.32985e-45	Up
Os12g0274750	4.22534	3.01368	4.47857	187.687	313.95	286.312	3497.51	95.5685	6899.44	72.5081	6.18007	2.81092e-116	1.37876e-116	1.76234e-114	Up
Os03g0319000	0.09203	0.206297	0.238216	14.3182	7.17847	17.4627	206.756	5.64737	407.865	72.1497	6.17292	5.07725e-32	3.42861e-32	4.81551e-31	Up
Os08g0122900	0.481438	0.382829	0.470402	35.6608	24.9477	35.7354	251.001	7.0533	494.948	71.1575	6.15294	5.58315e-53	1.19545e-53	3.49415e-52	Up
Os04g0441700	0.034293	0	0.069357	2.09897	2.1	2.35146	68.5305	2.11321	134.948	70.077	6.13087	3.50753e-19	1.02251e-18	7.67126e-18	Up
Os10g0178500	0.025703	0.024778	0.048183	2.22655	2.17096	2.87034	89.7847	2.64228	176.927	69.7076	6.12324	2.71206e-24	5.39076e-24	5.37914e-23	Up
Os01g0713200	0.920312	0.897784	0.27717	64.0156	32.5504	40.4534	1153.12	32.6233	2273.61	69.1734	6.11214	3.55544e-55	7.97889e-56	2.47129e-54	Up
Os02g0632800	0.381724	0.091794	0.297106	22.4139	9.65407	17.4293	1153.94	33.6779	2274.19	68.1401	6.09043	1.23647e-39	4.9056e-40	9.02988e-39	Up
Os01g0594800	0.732066	1.01256	0.607403	42.613	50.7776	55.8381	1375.06	39.5733	2710.56	67.7122	6.08134	3.39944e-151	2.39268e-153	6.88769e-151	Up
Os12g0570400	0.073067	0.040708	0.186132	5.40329	6.91301	8.32762	154.637	4.75549	304.518	67.5914	6.07877	2.5859e-32	2.74027e-32	3.86617e-31	Up
Os06g0674000	0.136144	0.055739	0.069183	4.62533	3.72497	8.16437	641.057	19.0484	1263.06	66.814	6.06208	5.92105e-47	1.07742e-47	2.5864e-46	Up
Os01g0677900	0.125696	0.040699	0.075521	6.72736	4.16416	3.99686	328.55	10.184	646.916	64.9518	6.0213	1.86635e-45	5.76334e-46	1.31357e-44	Up
Os01g0570800	1.85689	0.814395	1.09826	91.8814	64.1952	72.6559	3553.49	108.231	6998.75	64.8665	6.0194	3.46555e-82	5.42625e-84	3.41694e-82	Up
Os10g0515200	0.34778	0.230759	0.172069	14.5077	16.0206	15.8455	632.919	19.2721	1246.57	64.8578	6.01921	8.76914e-116	4.42191e-119	6.08341e-117	Up
Os01g0200700	363.919	115.777	144.342	11458.9	13097.2	13009.4	152494	4658.37	300329	64.4739	6.01064	7.30305e-52	7.36807e-53	2.09984e-51	Up
Os12g0431100	0.289215	0.124845	0.113393	16.87	5.59364	9.72399	373.559	11.5219	735.595	64.1912	6.0043	1.49871e-32	5.28114e-33	7.68198e-32	Up
Os01g0123900	0.028128	0.142722	0.125694	5.32858	4.63565	9.83447	122.348	3.7276	240.968	64.1634	6.00368	1.95675e-23	1.77205e-23	1.72355e-22	Up
Os06g0146800	0.237544	0	0	5.48559	5.59069	3.07639	63.0424	2.00456	124.08	64.108	6.00243	1.71452e-12	2.61235e-12	1.31543e-11	Up
Oryza_sativa_newGene_6697	0.042183	0.052062	0.013629	1.97876	3.71108	2.6854	80.6659	2.42169	158.91	63.7556	5.99448	2.85532e-20	4.65951e-20	3.76987e-19	Up
Os07g0671000	0.226452	0	0.693554	14.4655	21.5394	20.9492	162.75	5.31018	320.19	63.7125	5.9935	3.18814e-21	8.00894e-21	6.74586e-20	Up
Os04g0368800	0.409314	0.182089	0.154304	15.2448	12.3954	17.0168	759.111	23.6425	1494.58	63.5508	5.98984	1.17885e-70	1.80282e-72	8.36821e-71	Up
Os02g0823100	0.996236	0.766007	0.594682	42.9863	53.1416	43.4776	1320.77	41.2424	2600.29	63.0646	5.97876	1.31956e-148	1.41447e-151	3.93935e-149	Up
Oryza_sativa_newGene_6463	0.110662	0	0.075142	3.96458	4.1686	3.3715	92.6323	3.11549	182.149	62.906	5.97513	1.26784e-23	1.80378e-23	1.75391e-22	Up
Os01g0666000	0.061851	0	0.034924	1.75476	2.20844	2.49925	72.0202	2.42014	141.62	62.9023	5.97504	4.8316e-19	8.73312e-19	6.57065e-18	Up
Os01g0197700	0.259313	0.069157	0.164176	7.28389	9.97605	12.183	455.097	14.5935	895.601	62.6512	5.96927	4.80069e-46	1.71698e-46	3.96608e-45	Up
Os09g0491852	0.7307	0.252047	0.18325	24.2191	22.9078	22.2949	634.817	20.1794	1249.45	62.2314	5.95957	1.75136e-50	2.25234e-51	6.18734e-50	Up
Os03g0371400	0.685951	0.041571	0.055916	19.084	13.7236	15.6849	201.34	6.59708	396.082	61.1318	5.93385	1.39376e-22	9.24692e-23	8.65708e-22	Up
Os01g0868000	0.666705	0.704398	0.752674	32.4809	40.4742	48.2639	921.248	29.7852	1812.71	61.0912	5.93289	5.02148e-117	8.0921e-119	1.10439e-116	Up
Os04g0488400	0.257304	0.250132	0.082237	14.4222	11.6866	8.39665	737.34	23.4928	1451.19	61.086	5.93277	9.80497e-63	2.37839e-63	9.00265e-62	Up
Os01g0389700	0.278303	0.118186	0	9.67711	5.48734	9.59149	164.07	5.26225	322.878	60.7387	5.92454	2.95386e-24	1.62752e-24	1.66923e-23	Up
Os04g0571600	0.854939	0.912399	0.46704	35.5364	49.0409	41.2491	1970.15	63.6513	3876.64	60.5285	5.91954	1.18591e-118	4.26877e-120	6.11845e-118	Up
Os01g0939550	0.194815	0.155129	0.317306	15.5001	10.8286	15.0926	117.264	3.93626	230.591	60.5172	5.91927	4.01885e-30	2.90257e-30	3.79361e-29	Up
Os06g0673800	0.074926	0.171139	0	5.14336	3.36789	6.92673	148.131	4.58039	291.682	60.3643	5.91562	1.78549e-23	1.44669e-23	1.4123e-22	Up
Os10g0497700	1.49262	0.784618	0.866268	47.6377	70.2198	56.1864	1965.97	64.531	3867.41	60.1844	5.91132	6.94115e-97	2.0093e-98	1.81133e-96	Up
Os04g0453500	0.229896	0	0.084704	5.8664	6.65982	5.76681	405.267	13.3013	797.232	60.15	5.91049	3.51148e-05	1.53793e-05	4.31019e-05	Up
Os01g0764800	0.115601	0	0	2.97128	1.99465	1.5984	111.71	3.67502	219.745	60.0799	5.90881	0.00222576	0.00117468	0.0025719	Up
Os08g0123101	0.550214	0.382829	0.470402	37.8236	26.5915	17.1504	212.831	7.0533	418.608	60.0437	5.90794	2.4998e-36	1.27568e-36	2.11313e-35	Up
Os03g0255900	1.41419	0.200229	0.96047	52.3507	38.6209	53.6501	605.113	20.1987	1190.03	59.8694	5.90375	9.43835e-36	4.7443e-36	7.68783e-35	Up
Oryza_sativa_newGene_241	0.199191	0.137798	0.078985	6.41594	8.38154	9.13367	412.961	13.8045	812.118	58.713	5.87561	2.72598e-68	1.3905e-69	6.00666e-68	Up
Os01g0757200	3.26672	3.7016	4.09421	191.051	223.148	183.184	7514.48	253.285	14775.7	58.4148	5.86826	6.03511e-300	1.85214e-296	7.93087e-293	Up
Os11g0226933	1.09845	0.682903	0.792692	50.1822	38.5699	50.5561	2034.44	69.2032	3999.68	58.087	5.86014	2.52565e-134	2.81693e-139	6.10739e-137	Up
Os01g0959750	0.091372	0.320774	0.310332	17.1556	10.4978	14.2002	147.568	4.95203	290.185	57.9688	5.85721	3.03486e-33	1.38961e-33	2.06608e-32	Up
Os03g0371350	0.829615	0.078081	0.309022	24.0463	23.0451	21.0604	219.47	7.708	431.232	57.8363	5.8539	3.60063e-34	1.67096e-34	2.56109e-33	Up
Os09g0472900	0.391994	0	0	8.96041	6.78305	6.24686	117.339	4.00912	230.67	57.7814	5.85253	0.00287585	0.00152435	0.00327777	Up
Os01g0783700	0.530708	0.168063	0.160099	12.3384	15.9062	21.2036	195.802	6.77683	384.827	57.6112	5.84828	6.81071e-35	2.16025e-35	3.41967e-34	Up
Os03g0766600	1.31891	0.292049	0.288766	15.6465	34.0694	55.9228	519.899	17.8969	1021.9	57.2452	5.83908	3.4657e-11	8.25001e-12	4.00868e-11	Up
Oryza_sativa_newGene_7992	0.082952	0.098567	0.053111	3.5769	4.65255	5.26551	169.346	5.83042	332.862	56.0627	5.80897	3.374e-40	1.10573e-40	2.08234e-39	Up
Os01g0276900	0.719641	0.797031	0.439802	31.2	39.1591	36.0928	533.782	18.4936	1049.07	56.0018	5.8074	2.62111e-99	4.54157e-101	4.29768e-99	Up
Os10g0114300	0.291037	0.426889	0.338829	19.6698	16.8844	19.7658	508.015	17.6695	998.361	55.9395	5.8058	2.34419e-108	1.9708e-111	2.2808e-109	Up
Os01g0532700	0.159928	0.017746	0.018926	3.58337	4.21393	3.31481	191.996	6.86161	377.131	55.835	5.8031	8.66321e-25	5.08434e-25	5.32953e-24	Up
Os01g0595600	0.064049	0.075842	0	2.53362	3.62064	2.38331	70.0396	2.32497	137.754	55.8036	5.80229	1.02298e-18	1.30333e-18	9.71005e-18	Up
Os01g0826400	0.484359	0.279134	0.455122	24.0933	18.4586	19.7318	922.467	33.4147	1811.52	54.9863	5.781	2.0281e-112	4.67662e-115	5.74202e-113	Up
Os02g0181300	4.93913	1.41273	2.36675	161.622	135.809	151.258	5137.56	183.856	10091.3	54.9743	5.78069	3.26604e-48	3.89783e-49	9.90533e-48	Up
Os11g0144900	0.211848	0.506648	0.326671	18.2629	18.1937	17.3796	1129.64	39.8752	2219.4	54.9606	5.78033	7.43799e-118	4.1769e-117	5.39939e-115	Up
Os04g0565500	1.15415	0.32847	0.303849	29.2437	34.4605	28.5691	997.466	35.8768	1959.06	54.809	5.77634	4.50101e-38	1.04939e-38	1.84864e-37	Up
Os04g0600300	0.063686	0.1645	0	9.05641	2.01533	1.38946	121.45	4.24629	238.655	54.379	5.76498	2.02947e-10	1.5833e-10	7.03288e-10	Up
Os01g0804200	0.373747	0.068373	0.059983	8.9885	9.24579	7.49448	321.279	11.7187	630.84	54.3525	5.76427	4.6214e-27	2.03975e-27	2.37223e-26	Up
Os03g0576600	0.694398	0.491482	0.458699	25.0263	26.1157	33.5583	340.684	12.397	668.97	54.3222	5.76347	8.32744e-69	2.15227e-70	9.48883e-69	Up
Os03g0741100	2.866	0.893715	1.67857	90.4247	97.1776	87.7973	2343.36	85.3965	4601.33	54.1142	5.75793	1.71819e-56	2.12883e-57	6.91234e-56	Up
Os04g0490900	0.724841	0.041636	0	14.852	11.0451	13.8262	261.786	9.54959	514.023	53.9257	5.7529	0.000443426	0.000213757	0.000520801	Up
Os01g0303000	17.9751	8.806	9.17087	522.76	532.51	734.657	9325.89	342.293	18309.5	53.5243	5.74212	8.29367e-75	9.89023e-77	5.18043e-75	Up
Os04g0534600	0.18753	0.179595	0.150222	9.87641	10.6364	7.05956	188.319	6.95658	369.681	53.3715	5.738	1.56614e-43	5.27282e-44	1.11912e-42	Up
Os11g0227800	0.041548	0.177951	0.075777	7.4865	2.9231	4.77535	368.035	13.2887	722.781	53.3012	5.7361	3.48397e-31	2.38778e-31	3.2601e-30	Up
Os08g0105800	0.383319	0.203481	0.247925	12.035	16.4233	13.5886	649.781	24.2363	1275.33	53.2696	5.73524	1.89307e-82	1.14226e-83	7.16652e-82	Up
Os02g0584800	6.91725	7.45294	7.25122	360.874	304.253	399.127	5488.31	202.87	10773.8	53.1285	5.73141	1.33016e-281	4.46282e-293	1.69865e-289	Up
Os09g0255400	0.118986	0.225749	0.030614	16.785	2.04582	0.853717	197.825	7.29377	388.356	52.8506	5.72385	2.37153e-05	1.16267e-05	3.30416e-05	Up
Os06g0288100	1.46971	0.530952	0.522074	43.1802	32.5682	48.3989	1649	61.8546	3236.15	52.4502	5.71288	1.23282e-47	1.05282e-48	2.62103e-47	Up
Os06g0726300	2.53261	2.26852	2.34059	122.211	99.5965	124.533	3078.88	116.03	6041.73	52.2017	5.70602	6.93326e-240	9.48556e-252	1.9114e-248	Up
Os06g0542300	0	0.138049	0	1.69576	3.91568	2.4438	54.0898	1.85177	106.328	51.987	5.70008	1.63068e-10	2.17702e-10	9.55613e-10	Up
Os02g0601000	0.728417	0.584828	0.996386	32.2788	35.6583	42.8008	488.462	18.8197	958.103	51.8536	5.69637	1.20554e-84	4.41604e-86	2.90357e-84	Up
Os12g0283400	0.043954	0.02383	0.117152	4.91643	2.5474	2.84197	84.6494	3.33763	165.961	51.8024	5.69495	5.63172e-20	4.88172e-20	3.94313e-19	Up
Os04g0630800	0.204283	0.058437	0	4.66628	5.47031	3.76353	124.338	4.73318	243.944	51.5528	5.68798	3.68213e-21	2.28064e-21	1.9844e-20	Up
Os04g0655300	0.785448	0.20662	0.145301	21.7869	17.349	15.7443	1013.38	38.7326	1988.03	51.4497	5.68509	5.32848e-14	6.42935e-29	7.98564e-28	Up
Os07g0686800	0.033264	0	0.159418	6.267	1.2898	2.24479	98.5053	3.91949	193.091	51.3146	5.6813	7.62168e-10	6.69554e-10	2.83163e-09	Up
Os03g0132900	3.72513	1.73561	1.00398	105.446	82.5353	121.081	2418.85	92.8125	4744.89	51.1355	5.67625	2.84464e-44	3.10605e-45	6.86457e-44	Up
Os01g0115600	0.085712	0.064502	0.094267	4.4966	3.84202	4.06928	179.662	7.08046	352.244	50.6642	5.66289	9.17739e-49	9.49517e-50	2.45299e-48	Up
Os09g0460700	0.171038	0.04015	0	6.07537	2.61302	2.05604	82.049	3.20182	160.896	50.5744	5.66033	3.53959e-12	2.7265e-12	1.37029e-11	Up
Os01g0940000	0.935697	0.495886	0.260358	33.1226	28.7458	18.4998	1347.7	52.2587	2643.15	50.5632	5.66001	4.94324e-44	9.55301e-45	2.07645e-43	Up
Os02g0768300	0.899471	0.416467	0.655324	29.2822	34.2287	29.2325	935.296	36.7285	1833.86	50.5291	5.65904	3.50489e-92	6.8514e-94	5.45818e-92	Up
Os05g0267100	0.166864	0.037331	0.191321	6.50536	5.89781	7.83792	217.313	8.8037	425.822	50.4503	5.65679	6.69952e-39	2.2742e-39	4.09811e-38	Up
Os04g0441800	1.16701	0.550861	0.588689	35.2806	36.7177	36.1783	1646.17	64.6038	3227.75	50.1708	5.64878	1.42958e-84	5.97981e-87	4.00869e-85	Up
Os05g0434800	0.409256	0.240405	0	12.5788	9.1223	9.13706	135.253	5.1927	265.314	50.1269	5.64751	2.21957e-26	7.22159e-27	8.2187e-26	Up
Os02g0134300	2.81122	1.14449	1.84327	82.158	86.4421	100.091	1697.03	67.4484	3326.6	49.6208	5.63287	1.43083e-74	3.08163e-76	1.59222e-74	Up
Os01g0847100	1.02967	0.433645	0.173514	25.6145	19.3687	31.4535	334.274	13.2363	655.311	49.4826	5.62885	5.08428e-34	9.85767e-35	1.52385e-33	Up
Os04g0648950	0.084866	0.155627	0.143323	3.31807	9.43837	5.18592	142.144	5.62021	278.669	49.4402	5.62761	3.46395e-23	2.23926e-23	2.16751e-22	Up
Os12g0274700	25.6993	20.0205	29.9892	1066.75	1403.42	1402.06	23257.9	923.707	45592.1	49.3926	5.62622	1.77679e-160	2.52544e-161	8.31841e-159	Up
Os10g0536500	0.902528	0.393058	0.509788	20.8795	32.0533	30.5065	466.958	18.7415	915.174	49.3907	5.62617	5.75108e-58	6.63747e-59	2.25569e-57	Up
Os11g0704500	22.021	5.66846	6.91864	628.308	523.547	445.116	6366.9	253.487	12480.3	49.2497	5.62204	2.1405e-15	2.48321e-16	1.61413e-15	Up
Os01g0756700	8.67099	3.06022	5.3284	279.962	269.408	233.705	10547.2	421.29	20673	49.1155	5.61811	4.77939e-59	4.57456e-60	1.61386e-58	Up
Os01g0950200	0	0.133813	0.143908	3.34935	4.96604	5.96312	101.622	4.0193	199.226	49.1069	5.61785	5.34504e-21	4.05291e-21	3.47091e-20	Up
Os08g0529000	4.06107	1.16221	1.65302	115.802	82.5414	117.561	3699.2	148.204	7250.2	48.9961	5.6146	1.01084e-40	1.47513e-41	2.8533e-40	Up
Os11g0699532	1.35634	0.456784	0.489825	34.9193	39.199	32.0398	624.748	25.2147	1224.28	48.9112	5.61209	1.44966e-48	1.6886e-49	4.32645e-48	Up
Os05g0194900	0.407652	0.138653	0.114704	10.2483	8.2832	12.5221	238.612	9.67172	467.551	48.9026	5.61184	5.79642e-37	7.5537e-38	1.30095e-36	Up
Os11g0210500	3.71573	3.15266	3.98998	101.924	146.74	213.282	5321.68	214.151	10429.2	48.7441	5.60716	2.57292e-87	2.13199e-88	1.46067e-86	Up
Os06g0147250	0.471109	0.111703	0.092918	9.75413	12.6898	11.247	86.3147	3.59024	169.039	48.3536	5.59555	6.15653e-23	3.51432e-23	3.3684e-22	Up
Os01g0971800	0.072039	0.119724	0.034271	3.73819	3.39001	3.92664	99.4861	3.91065	195.062	48.1309	5.58889	3.92691e-29	1.43292e-29	1.82273e-28	Up
Os03g0723800	0.335293	0.07767	0.02713	8.02519	5.7276	7.92363	156.301	6.45797	306.144	47.988	5.5846	1.24226e-25	3.57035e-26	3.93393e-25	Up
Os08g0465700	0.243659	0.307444	0	8.39506	8.61165	7.6634	301.503	12.293	590.712	47.7823	5.57841	3.26776e-06	1.37429e-06	4.3143e-06	Up
Os01g0606900	1.32384	1.24907	0.917074	52.0325	45.8906	58.0675	1367.12	55.9355	2678.31	47.7358	5.577	6.40144e-162	3.36008e-169	1.23767e-166	Up
Oryza_sativa_newGene_6523	0.513308	0.128429	0.450065	11.1653	22.9435	16.8002	318.476	13.3538	623.597	47.7041	5.57604	5.52322e-33	3.09869e-33	4.54989e-32	Up
Os04g0307500	0.344061	0.214545	0.219247	12.9583	10.4132	11.4514	809.626	33.5178	1585.73	47.6424	5.57417	9.85814e-114	3.68971e-118	4.8801e-116	Up
Os01g0944900	0.305715	0.115257	0.084684	15.6917	3.15529	4.55283	178.404	7.37546	349.432	47.6168	5.5734	1.48865e-15	7.37154e-16	4.66419e-15	Up
Os10g0407200	1.07785	0.469316	0.144699	17.2589	21.1852	38.8595	533.334	22.0193	1044.65	47.4027	5.5669	5.02901e-25	1.71676e-25	1.84125e-24	Up
Os04g0513400	0.490574	0.26773	0.285062	20.0931	16.62	15.0309	845.748	35.285	1656.21	47.2924	5.56354	7.67732e-93	1.9614e-95	1.63878e-93	Up
Os12g0637400	0.089806	0.025491	0.094397	1.43924	4.1756	3.31012	54.3048	2.35058	106.259	47.1307	5.5586	9.64767e-13	1.00338e-12	5.19761e-12	Up
Os04g0490866	0.98518	0.1495	0.156855	20.636	23.0441	14.1843	581.34	24.2718	1138.41	47.0126	5.55497	4.60963e-10	1.14508e-10	5.14169e-10	Up
Os06g0239200	1.62486	0.702882	1.25292	60.0487	38.6848	58.6232	502.223	21.2431	983.202	46.9966	5.55448	2.88253e-58	1.44893e-59	5.07509e-58	Up
Os02g0759400	1.01678	1.48548	0.567541	44.5574	45.1677	44.4068	1678.88	69.3607	3288.4	46.9708	5.55369	1.14529e-91	1.51407e-92	1.14748e-90	Up
Os03g0388900	4.43954	2.37464	2.85423	136.617	134.877	148.215	4578.38	192.379	8964.39	46.6933	5.54514	1.31021e-105	4.11534e-109	4.60703e-107	Up
Os05g0515500	4.39948	1.70313	2.42938	112.05	139.584	119.922	3636.96	153.117	7120.79	46.6072	5.54248	3.96546e-62	2.4463e-63	9.24949e-62	Up
Os06g0157700	4.89121	1.24244	2.71504	139.781	126.826	118.008	2352.9	99.7543	4606.04	46.3278	5.53381	8.26037e-42	1.62842e-42	3.26982e-41	Up
Os05g0450300	0	0.31514	0.270466	4.81568	7.71023	13.5037	159.361	6.6903	312.031	46.1566	5.52847	3.5179e-16	3.49376e-16	2.25433e-15	Up
Os10g0557900	0.718394	0.361235	0.225948	20.0466	19.5071	17.2066	657.998	28.167	1287.83	45.7815	5.51669	1.16583e-58	3.80438e-60	1.34354e-58	Up
Os08g0442900	1.49074	0.7417	0.777328	37.1836	47.4873	43.1245	959.776	41.3393	1878.21	45.6779	5.51342	7.43542e-80	8.30601e-82	4.96563e-80	Up
Os10g0547650	0.258708	0.437347	0.181935	9.52167	19.4298	8.58435	440.374	18.6477	862.101	45.6072	5.51119	2.52628e-37	1.76824e-37	3.00311e-36	Up
Os03g0729300	0.56961	0.120557	0.438955	13.9998	14.9277	19.2749	334.59	14.7174	654.462	45.5504	5.50939	2.41904e-39	7.18085e-40	1.31193e-38	Up
Os07g0690900	0.130045	0.163282	0	3.59064	3.15968	5.84884	208.001	8.77081	407.231	45.2749	5.50064	7.41816e-20	5.73343e-20	4.6126e-19	Up
Os10g0558900	0.123939	0.028486	0.060644	3.27741	3.21873	3.48422	87.9316	3.95149	171.912	45.015	5.49233	6.37167e-25	2.39075e-25	2.54419e-24	Up
Os05g0342000	1.98262	0.299865	0.723425	40.6777	46.362	40.932	712.114	31.2101	1393.02	44.947	5.49015	1.99166e-26	6.95057e-27	7.91815e-26	Up
Os01g0714600	1.65099	1.90352	1.32961	75.7202	57.8487	69.9711	1489.4	64.52	2914.29	44.9158	5.48915	1.04898e-163	9.41459e-170	3.62367e-167	Up
Os02g0535901	0.102064	0.095176	0.082448	3.36716	3.15206	7.05561	101.387	4.43818	198.335	44.8688	5.48764	9.35509e-21	4.4341e-21	3.79168e-20	Up
Os12g0592900	2.3752	1.17146	1.74849	45.1702	65.102	112.273	917.214	40.2068	1794.22	44.8568	5.48725	4.80389e-43	9.77796e-44	2.05619e-42	Up
Os09g0425900	14.5296	8.98824	8.20389	262.002	278.589	265.566	13085.2	572.084	25598.2	44.759	5.48411	1.958e-127	1.70907e-132	3.27071e-130	Up
Os08g0384500	2.7476	1.30855	1.02856	99.2368	58.9189	52.5451	3855.78	170.12	7541.43	44.3503	5.47087	6.57418e-45	7.82093e-46	1.77544e-44	Up
Os04g0419100	0.433291	0	0.152772	7.40602	12.6278	4.88518	175.904	7.84711	343.961	44.128	5.46362	5.34926e-05	2.52398e-05	6.88607e-05	Up
Os12g0206800	0.462986	0.208842	0.320825	14.8942	13.8107	14.0322	192.799	8.75093	376.848	44.0305	5.46043	4.38436e-51	1.77022e-52	5.00334e-51	Up
Os04g0618700	0.12777	0.443392	0.091012	5.5982	8.22629	13.0271	772.119	34.0302	1510.21	43.8612	5.45487	1.1778e-26	8.25601e-27	9.36174e-26	Up
Os03g0184550	0.240606	0	0	2.4897	4.6798	3.10632	89.5231	4.00912	175.037	43.8422	5.45425	0.00622428	0.00352282	0.007123	Up
Os04g0572400	0.242106	0.830981	0.757187	21.3232	28.426	25.6308	360.428	16.0805	704.776	43.4973	5.44285	1.06194e-56	7.73139e-57	2.46369e-55	Up
Os05g0555600	1.01875	1.11516	0.630501	29.9896	37.3625	46.2695	1751.62	78.6922	3424.54	43.312	5.43669	2.26067e-107	5.45938e-111	6.27572e-109	Up
Os05g0486100	0.767339	0.463807	0.365485	23.1063	22.7184	19.2284	1474.32	67.154	2881.49	42.9632	5.42503	9.1474e-89	2.28906e-91	1.6578e-89	Up
Os01g0931000	0.182395	0.321843	0.111348	9.46606	6.42975	10.6604	88.3287	3.91065	172.747	42.7738	5.41866	5.44151e-23	2.14208e-23	2.07462e-22	Up
Os07g0114000	0.644571	0.292392	0.092826	13.9641	11.7137	16.6109	446.769	20.4184	873.121	42.7043	5.41631	1.87593e-32	3.75408e-33	5.49572e-32	Up
Os07g0564500	0.261751	0.215445	0.159945	16.6282	5.93345	3.10731	362.869	16.6418	709.095	42.589	5.41241	6.91082e-21	3.0082e-21	2.597e-20	Up
Os05g0211100	0.108332	0.135985	0.108042	4.06673	5.72433	5.10889	176.551	8.11145	344.991	42.3067	5.40281	6.53871e-44	1.05888e-44	2.29721e-43	Up
Os01g0956200	0.448559	0	0.09896	6.55805	6.62526	8.938	299.643	13.888	585.398	42.2627	5.40131	0.000451398	0.000221283	0.000537798	Up
Oryza_sativa_newGene_6732	0.058563	0.089193	0.05411	2.69995	3.10616	3.88238	74.4104	3.40874	145.412	42.1735	5.39826	5.32105e-22	2.67942e-22	2.44242e-21	Up
Os05g0584900	0.044989	0.069281	0.041485	3.12788	2.39139	1.47021	113.33	5.23179	221.429	41.7786	5.38469	8.69485e-25	3.60381e-25	3.80555e-24	Up
Os01g0227400	1.07641	0.615926	0.235354	24.4628	22.5765	30.1651	522.412	24.3562	1020.47	41.7719	5.38446	3.88602e-43	3.26659e-44	6.97199e-43	Up
Os09g0343200	0.209071	0.063852	0	2.99626	4.76956	3.27514	202.403	9.46635	395.339	41.7496	5.38369	2.99468e-05	1.31228e-05	3.71149e-05	Up
Os12g0221400	0.618397	0.391329	0.299411	38.0618	9.76855	4.91917	282.913	13.3026	552.523	41.5776	5.37773	6.11325e-15	2.93119e-15	1.78921e-14	Up
Os09g0400600	0.64438	0.336483	0.484052	17.812	20.7351	18.1912	619.054	29.4937	1208.62	41.565	5.3773	1.23123e-90	1.02857e-92	7.86492e-91	Up
Os10g0113900	0.540862	0.064457	0.258885	14.0174	12.3008	10.3383	343.214	16.4031	670.024	41.5037	5.37517	7.85513e-27	3.12665e-27	3.60871e-26	Up
Os01g0950300	1.38816	0.152613	0.180363	25.2445	20.3621	22.5808	425.181	20.0558	830.306	41.503	5.37514	3.17184e-08	9.4153e-09	3.64483e-08	Up
Os01g0742400	0.682001	0.4648	0.417958	23.0501	17.6122	19.2846	1565.3	73.8699	3056.73	41.4601	5.37365	2.19341e-117	3.18321e-122	4.74104e-120	Up
Os03g0740833	0.046736	0.068575	0.100328	3.44147	2.78206	2.52598	208.126	9.94489	406.307	41.431	5.37264	1.2978e-48	1.37023e-49	3.52656e-48	Up
Os11g0704525	0.513133	0	0	8.4101	5.00522	8.00133	48.3045	2.33865	94.2703	41.3844	5.37101	9.01469e-09	7.3675e-09	2.87156e-08	Up
Os01g0194600	2.16941	0.458055	1.4632	45.3972	46.5774	66.7213	773.228	37.046	1509.41	41.1017	5.36113	1.38688e-32	4.22989e-33	6.1738e-32	Up
Oryza_sativa_newGene_5603	0.072744	0.066415	0.05531	2.16727	2.32283	3.14112	185.098	8.77964	361.416	41.0656	5.35986	2.28904e-43	1.97725e-44	4.24656e-43	Up
Os02g0205500	0.647199	0.470916	0.577629	20.8612	23.5873	19.7115	896.956	43.2525	1750.66	40.8491	5.35223	6.55061e-136	9.1537e-139	1.94763e-136	Up
Os01g0699600	1.17771	0.255209	0.518348	23.8424	29.7089	21.4589	824.229	39.9186	1608.54	40.5563	5.34186	1.39172e-32	3.8133e-33	5.57765e-32	Up
Os07g0559700	8.34257	3.82388	6.71718	263.732	259.871	187.828	8210.94	397.412	16024.5	40.3706	5.33523	2.34255e-68	2.70492e-69	1.15825e-67	Up
Os06g0710001	0.339215	0.276313	0.177566	9.72138	8.93102	12.1658	129.26	6.23407	252.286	40.1832	5.32852	2.50034e-34	3.20539e-35	5.03688e-34	Up
Os06g0666500	0.133652	0.093655	0.056813	3.85591	3.78269	4.05034	77.2165	3.71567	150.717	40.0564	5.32396	3.16911e-24	1.06133e-24	1.09707e-23	Up
Os05g0583000	0.056496	0	0.159318	1.59394	3.90503	2.9268	89.873	4.58767	175.158	39.9787	5.32116	2.05311e-12	1.81215e-12	9.2253e-12	Up
Os01g0246700	1.82804	0.63857	0.572312	41.9939	31.9986	40.2899	1328.81	65.0293	2592.59	39.953	5.32023	8.40438e-39	9.67607e-40	1.75936e-38	Up
Os09g0467300	0.601696	0.176675	0.260142	14.0075	17.125	10.7462	448.869	22.1944	875.544	39.7879	5.31426	2.24476e-32	5.87094e-33	8.53629e-32	Up
Os01g0602400	0.857904	0.289481	0.369896	23.3607	17.464	15.6545	741.883	36.6927	1447.07	39.6726	5.31007	6.74244e-42	8.05346e-43	1.6441e-41	Up
Os05g0104150	0.268827	0.179057	0.132231	6.95579	10.4347	5.56036	171.752	8.55749	334.947	39.3127	5.29692	2.10085e-32	6.44258e-33	9.33969e-32	Up
Os04g0639200	3.67847	2.32139	1.97175	87.8131	100.731	102.167	2655.98	132.244	5179.72	39.2048	5.29296	6.57917e-99	2.05527e-102	2.01734e-100	Up
Os08g0438600	0.707544	0.261928	0.270662	14.038	15.2405	17.3958	675.782	33.8418	1317.72	39.148	5.29087	1.92398e-47	1.07405e-48	2.67194e-47	Up
Os04g0581100	4.09415	3.61914	2.06484	113.69	127.706	112.515	3512.49	174.74	6850.23	39.136	5.29043	3.57142e-103	4.23445e-106	4.49088e-104	Up
Os05g0181700	0.770792	0.489343	0.589926	24.0686	18.8319	25.4831	348.326	17.6273	679.024	38.9376	5.28309	8.33258e-69	4.69776e-71	2.09813e-69	Up
Os01g0892300	0.117686	0.212832	0.083533	4.09443	6.13309	5.62443	203.159	9.93606	396.382	38.8767	5.28083	1.55252e-41	3.27768e-42	6.49769e-41	Up
Os11g0669100	0.357798	0.14248	0.115634	6.22826	7.4041	9.01483	373.806	18.8702	728.742	38.8153	5.27855	1.63821e-40	1.43999e-41	2.78849e-40	Up
Os11g0621400	0.633323	0.313287	0.686594	17.1259	22.9836	20.3414	261.353	13.5064	509.201	38.7031	5.27438	2.95343e-50	4.80044e-51	1.31135e-49	Up
Os01g0821300	1.90715	1.66172	1.62991	59.4565	63.6429	64.4719	1089.29	55.0812	2123.49	38.6876	5.2738	8.33209e-187	9.18732e-195	5.82816e-192	Up
Oryza_sativa_newGene_6538	0.350682	0.119141	0	7.7124	2.17497	2.07333	408.574	20.5758	796.573	38.6843	5.27368	0.00117465	0.000610179	0.00139144	Up
Os08g0101700	1.03999	0.172842	0.249075	21.3095	18.7311	13.8894	433.035	22.057	844.014	38.5319	5.26798	2.68689e-21	9.529e-22	8.43913e-21	Up
Os06g0710300	3.33577	2.82189	2.10368	80.0129	110.682	103.747	2754.89	139.521	5370.26	38.4649	5.26547	5.49336e-119	3.31929e-122	4.92232e-120	Up
Os02g0275200	0.264214	0.099079	0.064003	6.97377	3.34397	3.65307	200.156	10.1736	390.139	38.4591	5.26525	5.66088e-23	1.66332e-23	1.62009e-22	Up
Os03g0676400	0.344933	0.168382	0.112373	9.06466	6.28614	9.07174	118.212	6.01193	230.413	38.4378	5.26446	2.58559e-28	4.0382e-29	5.04863e-28	Up
Os04g0632100	0.609223	0.302087	0.201425	13.0797	14.0798	13.0253	748.049	38.0609	1458.04	38.3662	5.26177	4.18377e-54	1.3788e-55	4.24751e-54	Up
Os05g0426000	0.314738	0	0.105173	4.8878	4.75327	5.96371	137.471	7.15177	267.79	38.2685	5.25809	3.48098e-13	2.27495e-13	1.23778e-12	Up
Os08g0386200	2.5722	1.71241	1.76503	69.4969	51.7531	93.3167	2142.08	109.679	4174.48	38.1237	5.25262	4.36722e-77	2.56169e-79	1.44807e-77	Up
Os01g0639900	23.4427	11.0012	15.66	493.025	562.901	713.397	14971	769.584	29172.4	37.9256	5.2451	1.90243e-67	4.75966e-69	2.03047e-67	Up
Os05g0537100	2.83145	0.269384	0.303424	59.1516	30.9647	32.0741	1018.57	52.4306	1984.71	37.8834	5.24349	2.79346e-06	1.02978e-06	3.27662e-06	Up
Os09g0452900	1.19359	0.752256	0.554069	29.4333	28.7518	29.0349	1068.45	55.5778	2081.32	37.475	5.22786	9.8756e-88	3.33422e-91	2.39449e-89	Up
Os06g0673700	0.433059	0.158082	0	5.99968	5.99331	9.39444	210.084	10.9282	409.241	37.4094	5.22533	5.50684e-05	2.45778e-05	6.71509e-05	Up
Os02g0102200	2.37333	0.556766	0.669033	38.9873	44.0004	43.2272	1663.6	87.1137	3240.09	37.2659	5.21979	1.00912e-27	2.36181e-28	2.85686e-27	Up
Os05g0514600	0.464762	1.17348	1.22678	34.2195	34.0423	30.5889	997.088	52.1762	1942	37.1853	5.21666	3.13951e-68	4.0697e-67	1.65769e-65	Up
Os03g0122300	5.60412	3.28173	3.67379	114.131	184.256	181.692	3963.06	209.063	7717.05	36.9557	5.20773	1.6492e-74	5.16754e-76	2.65396e-74	Up
Os01g0307686	0.173122	0.304867	0.073015	12.6019	4.90107	2.88915	137.806	7.12595	268.486	36.939	5.20707	3.48019e-15	1.76536e-15	1.0912e-14	Up
Os10g0530400	0.62537	0.269168	0.301114	17.4711	13.6008	10.838	313.618	16.725	610.511	36.8492	5.20356	1.09418e-44	9.06618e-46	2.05133e-44	Up
Os10g0107866	3.14574	1.87723	1.4684	62.9588	83.3412	75.7352	1067.4	56.6768	2078.13	36.7086	5.19805	1.05178e-70	1.38577e-72	6.46744e-71	Up
Os09g0396900	0.446343	1.7468	0.935102	42.4906	34.0979	29.2475	944.893	49.8669	1839.92	36.6106	5.19419	1.89798e-41	3.36905e-41	6.4439e-40	Up
Os02g0103500	3.60836	2.00213	1.1015	91.3712	66.3461	70.9975	1882.28	100.076	3664.49	36.6081	5.19409	7.3189e-45	5.62164e-46	1.28212e-44	Up
Os04g0188433	36.283	10.0501	6.92585	480.684	697.689	639.753	7459.35	396.97	14521.7	36.5847	5.19317	2.33152e-10	5.01855e-11	2.30821e-10	Up
Os08g0158400	0.076486	0.024556	0.09338	2.06319	3.26011	2.31048	96.5065	5.32696	187.686	36.555	5.192	1.97864e-23	8.97671e-24	8.86185e-23	Up
Os02g0568600	0.205035	0.253729	0.241285	9.82869	4.43422	10.6889	100.134	5.32851	194.939	36.4983	5.18976	1.81267e-20	6.21207e-21	5.26604e-20	Up
Os05g0348100	0.437798	0.317166	0.244384	7.65857	12.2748	14.9222	247.678	13.233	482.123	36.4435	5.18759	1.04255e-37	1.54623e-38	2.7135e-37	Up
Os07g0575700	0.047827	0.041326	0.099468	2.93729	2.26623	1.9055	113.422	6.24446	220.6	36.3846	5.18525	5.591e-28	1.6342e-28	1.99363e-27	Up
Os09g0378700	0.341513	0.184641	0.166157	6.27156	8.30543	9.27168	408.812	21.9992	795.626	36.3514	5.18394	3.18292e-54	9.96889e-56	3.07652e-54	Up
Os08g0153900	5.8096	1.03839	1.97985	116.143	89.349	96.2959	2355.59	126.417	4584.76	36.2946	5.18168	9.4909e-12	1.68138e-12	8.5774e-12	Up
Os02g0504700	0.258395	0	0	2.25691	3.52363	3.32946	48.5067	2.67274	94.3408	36.0847	5.17331	1.04421e-07	7.96917e-08	2.83451e-07	Up
Os02g0654700	1.50231	1.13418	1.50226	59.4092	38.0627	41.6817	1312.01	71.2827	2552.74	35.997	5.1698	6.86702e-94	6.00348e-96	5.1031e-94	Up
Os06g0158100	0.153136	0.138597	0.287039	7.03529	6.51607	6.37617	170.719	9.48537	331.953	35.9851	5.16933	4.31009e-45	2.86886e-46	6.58243e-45	Up
Os03g0194600	0.484042	0.266779	0.134897	10.168	9.9848	10.7334	168.631	9.1018	328.159	35.978	5.16904	2.5644e-40	7.34345e-42	1.43583e-40	Up
Os05g0531000	1.18604	0.290794	0.100003	12.358	23.646	18.4872	271.283	14.7542	527.811	35.8753	5.16492	1.57408e-16	6.87127e-17	4.62622e-16	Up
Os01g0866400	2.6861	1.47072	1.46454	62.1184	65.8312	59.0396	1869.66	101.936	3637.39	35.7674	5.16057	4.53573e-85	7.1634e-88	4.84959e-86	Up
Os04g0587500	1.18232	3.00873	1.86184	54.2308	80.0108	63.465	2302.8	125.541	4480.06	35.5624	5.15228	1.50745e-63	8.40896e-63	3.14817e-61	Up
Os01g0905200	1.05324	1.45056	0.652181	38.1589	33.901	34.1464	1466.12	79.5838	2852.65	35.5458	5.15161	6.28041e-112	2.26795e-114	2.7356e-112	Up
Os05g0406150	0.221509	0	0.062061	3.10783	3.48485	2.98883	179.193	9.85167	348.535	35.5456	5.1516	0.000223869	0.000108697	0.00027492	Up
Os12g0101800	2.47133	0.952496	0.925246	43.877	50.275	43.3488	3186.67	175.219	6198.11	35.4134	5.14623	1.11322e-43	9.78748e-45	2.12606e-43	Up
Os08g0231400	3.5941	0.771328	2.07617	60.1774	96.3348	57.8151	1553.33	85.714	3020.94	35.3621	5.14413	4.74592e-28	1.73485e-28	2.1119e-27	Up
Os01g0735500	0.137082	0	0.14727	3.14298	3.06124	3.70116	121.967	6.95349	236.98	35.362	5.14413	5.54402e-16	4.60387e-16	2.95282e-15	Up
Os03g0133000	3.60197	1.80314	2.62303	86.5185	72.1889	103.081	2419.85	134.839	4704.86	35.0012	5.12933	6.40543e-72	6.19363e-74	2.99251e-72	Up
Os07g0539100	0.106406	0	0.051654	3.81447	0.931463	1.24074	84.3554	4.81311	163.898	34.9532	5.12735	3.19586e-09	2.0322e-09	8.26389e-09	Up
Os03g0226200	0.064126	0	0.12166	2.34053	1.83471	1.96829	35.0089	2.11321	67.9047	34.7694	5.11975	8.02818e-11	6.67164e-11	3.04441e-10	Up
Os02g0209300	2.58688	0.379868	0.895999	54.976	28.9312	43.4698	523.802	29.4853	1018.12	34.7449	5.11873	1.59441e-20	5.2458e-21	4.46793e-20	Up
Os12g0638300	1.50389	0.32	0.222733	19.9079	27.9625	18.977	967.066	54.1687	1879.96	34.733	5.11824	3.04675e-09	7.83042e-10	3.29289e-09	Up
Os06g0705400	0.064342	0.356364	0	3.23551	4.15911	7.3848	67.6452	3.57811	131.712	34.6508	5.11482	6.23826e-11	4.49619e-11	2.07688e-10	Up
Os09g0522100	0.068365	0.844642	0.308547	11.1538	16.1374	13.928	222.434	12.1897	432.678	34.6024	5.1128	4.62703e-23	4.48247e-23	4.27244e-22	Up
Os04g0400000	0.852055	0	0.733693	13.3503	22.2064	17.5885	331.343	18.6929	643.993	34.554	5.11078	0.000542603	0.00028109	0.000672793	Up
Os03g0412400	3.74227	1.94759	1.426	81.1951	66.523	81.4417	1848.59	104.091	3593.09	34.5403	5.11021	3.25307e-53	8.2781e-55	2.49406e-53	Up
Os10g0118200	4.05731	0.934944	1.6891	50.4346	90.5202	72.9936	2309.62	131.573	4487.67	34.1661	5.09449	1.26599e-13	1.08704e-27	1.2792e-26	Up
Os02g0678200	1.24198	0.610889	0.404109	26.3037	25.378	20.2112	1454.5	82.7747	2826.23	34.1626	5.09435	1.22195e-43	1.07302e-44	2.32641e-43	Up
Os04g0450000	0.920356	0.591448	0.310389	19.4615	17.5855	21.5953	424.435	24.1036	824.767	34.1238	5.09271	4.26519e-56	2.7371e-58	9.08547e-57	Up
Os05g0127500	0.17433	0.082703	0	2.19241	3.73565	2.65475	97.9829	5.52679	190.439	34.0386	5.0891	5.41956e-16	2.50734e-16	1.6292e-15	Up
Oryza_sativa_newGene_9157	0.089198	0.042606	0.027375	3.43926	1.26198	1.48039	70.5604	3.98021	137.141	33.9752	5.08641	2.05688e-13	1.03238e-13	5.75419e-13	Up
Os08g0331800	0.377014	0	0.625582	25.269	6.92098	2.11958	139.912	8.06441	271.76	33.9164	5.08391	0.00207677	0.001185	0.00259201	Up
Os11g0226966	0.192396	0.145376	0.824304	14.7205	9.20585	14.0486	172.064	10.2183	333.91	33.6	5.07039	6.29274e-20	4.27483e-20	3.46683e-19	Up
Os02g0518600	0.286449	0.040526	0	3.64258	3.35215	3.41063	195.656	11.3455	379.966	33.5271	5.06726	0.000732764	0.000370708	0.000871643	Up
Os03g0624300	2.44695	2.10268	3.24819	63.4929	91.7724	86.2334	939.352	55.2091	1823.49	33.2897	5.057	1.95221e-84	6.00825e-85	3.86151e-83	Up
Os04g0497000	4.01634	5.89978	5.7213	139.956	193.857	146.484	4590.1	267.744	8912.46	33.2785	5.05652	2.07447e-128	5.96302e-126	9.86808e-124	Up
Os07g0677200	1.46375	1.3832	1.07689	65.8741	22.2265	16.3812	923.947	54.1566	1793.74	33.1204	5.04965	1.76777e-24	6.3153e-25	6.59564e-24	Up
Os03g0181100	4.76627	1.96275	1.55874	87.2549	98.6429	74.277	1663.5	97.8023	3229.19	33.0526	5.04669	3.01879e-39	3.69056e-40	6.81898e-39	Up
Os03g0371300	0.687833	0.101582	0.172741	9.06531	12.7821	9.55884	143.983	8.61357	279.352	33.039	5.0461	7.33035e-19	2.68961e-19	2.08216e-18	Up
Os10g0536450	8.02715	6.65786	7.91627	253.03	185.158	253.522	2875.79	169.516	5582.07	33.0137	5.045	6.98608e-140	4.89778e-145	1.25208e-142	Up
Os02g0777800	5.21045	1.45877	1.75713	81.0919	100.81	77.9198	5601.68	329.893	10873.5	32.9691	5.04304	4.99553e-14	6.664e-15	3.97773e-14	Up
Os03g0170900	24.4222	9.3161	10.9301	477.927	377.004	511.551	19669.7	1163.62	38175.7	32.8141	5.03624	1.76683e-43	1.33333e-44	2.88168e-43	Up
Os06g0248500	0.516515	0.163965	0.198504	10.2244	7.65121	9.56466	320.105	19.1332	621.077	32.7694	5.03428	6.30257e-35	5.42254e-36	8.77442e-35	Up
Os06g0650900	2.41044	1.0635	0.07773	41.0936	30.1348	37.5604	761.264	45.0881	1477.44	32.7581	5.03378	1.74854e-06	6.39539e-07	2.08153e-06	Up
Os06g0125200	3.62149	1.23781	1.83151	39.6432	64.4771	100.893	1500.16	89.312	2911.01	32.666	5.02972	1.34126e-29	3.47978e-30	4.53763e-29	Up
Os02g0226200	15.9113	2.98747	4.83419	224.45	231.551	270.665	5599.72	333.233	10866.2	32.6166	5.02753	1.26225e-10	2.51899e-11	1.18645e-10	Up
Os08g0158200	0.241522	0.073624	0.046007	5.13539	4.17002	1.99034	139.354	8.35058	270.357	32.5775	5.0258	2.48506e-16	9.81867e-17	6.55139e-16	Up
Os02g0248200	0.550975	0.215727	0.270812	6.93565	10.8772	14.1756	291.028	17.4899	564.567	32.5666	5.02532	8.45737e-31	1.53982e-31	2.11585e-30	Up
Os09g0417600	16.3641	7.77845	6.49666	301.092	282.819	291.115	7180.74	428.661	13932.8	32.5087	5.02275	4.89679e-53	1.41167e-54	4.2308e-53	Up
Os09g0467200	8.49244	3.47577	3.85367	208.063	137.408	133.75	3282.3	196.752	6367.85	32.3986	5.01786	5.28174e-43	4.62807e-44	9.84716e-43	Up
Os08g0474866	0.067616	0.10402	0.027282	2.83514	1.44554	3.26495	61.772	3.64611	119.898	32.1583	5.00712	2.8898e-15	1.20743e-15	7.53539e-15	Up
Os07g0194550	0.189981	0.050352	0	2.07783	2.40302	2.87606	62.879	3.80045	121.957	32.1449	5.00652	5.24528e-13	2.14572e-13	1.16988e-12	Up
Os04g0603200	1.58189	0.714756	0.529588	25.2612	31.5471	28.4125	926.751	56.068	1797.43	32.1073	5.00483	1.49759e-42	1.22117e-43	2.56325e-42	Up
Os01g0864500	0.840011	1.10649	1.1011	31.543	33.1115	26.7077	643.193	38.9667	1247.42	32.0165	5.00074	4.04178e-115	7.03281e-117	9.02307e-115	Up
Os06g0706400	1.39068	0.373259	0.424928	22.771	22.1576	20.8724	1165.34	70.9008	2259.79	31.9506	4.99777	1.33036e-28	2.62936e-29	3.30415e-28	Up
Os03g0830400	0.533837	0.096827	0.127256	12.1829	5.80409	4.6699	138.636	8.51685	268.755	31.9099	4.99593	2.10207e-14	8.59195e-15	5.09479e-14	Up
Os02g0618100	0.244245	0.172552	0.206828	6.67408	7.48011	5.33447	83.254	5.13353	161.374	31.9036	4.99565	2.7801e-24	7.17982e-25	7.48712e-24	Up
Os07g0541700	0.354552	0	0.217933	5.70359	6.38036	5.1932	109.501	6.872	212.13	31.7744	4.98979	2.20245e-13	1.42226e-13	7.8595e-13	Up
Os01g0733200	0.486296	0	0.101401	4.17553	6.70631	7.59555	149.015	9.15632	288.874	31.6964	4.98625	0.000513324	0.000260609	0.000626485	Up
Os06g0136300	0.462538	0.209571	0.331196	11.4465	9.90409	7.98703	206.922	12.9941	400.849	31.4068	4.973	3.45756e-42	2.53849e-43	5.27981e-42	Up
Os07g0559000	0.871725	0	0.349312	7.90897	9.48743	19.3435	114.096	7.17893	221.012	31.3643	4.97105	9.0172e-10	5.45537e-10	2.3235e-09	Up
Os12g0291100	135.51	64.4607	94.4685	2676.05	3032.33	3407.9	54371.5	3369.19	105374	31.2798	4.96716	4.10163e-68	8.52266e-70	3.71914e-68	Up
Os10g0392400	3.06473	0.767097	1.60388	57.2252	52.0192	50.2177	1075.47	66.95	2083.99	31.2704	4.96672	7.46464e-33	1.42466e-33	2.11636e-32	Up
Os02g0682700	0.505702	0	0.45349	10.31	7.69055	9.93091	80.3326	5.20153	155.464	31.2494	4.96576	2.31797e-14	1.3052e-14	7.65858e-14	Up
Os10g0536400	7.33538	5.24615	5.12753	189.954	135.278	187.612	3754.61	233.163	7276.05	31.2335	4.96502	9.8795e-106	2.52877e-110	2.8684e-108	Up
Os03g0610800	2.41268	1.26321	0.729294	38.8011	45.1012	43.326	1327	82.6796	2571.32	31.0999	4.95884	2.97173e-41	2.55806e-42	5.08878e-41	Up
Os05g0406100	3.42709	1.75694	1.7343	68.1815	70.0528	66.0932	3549.35	222.425	6876.28	30.9466	4.95171	2.65727e-57	5.86785e-59	1.9981e-57	Up
Oryza_sativa_newGene_5656	0.201141	0.06113	0.132009	5.57973	6.05493	7.50889	230.667	14.6527	446.681	30.8376	4.94662	4.38634e-28	7.16631e-29	8.88166e-28	Up
Os01g0656400	0.802484	1.00792	1.09284	29.2518	21.6414	32.9043	504.709	31.8847	977.533	30.712	4.94073	5.27007e-74	5.99427e-76	3.06935e-74	Up
Os10g0530500	1.00259	0.425342	0.445612	18.6844	17.1033	17.4446	328.157	20.9139	635.4	30.6618	4.93837	3.08591e-48	4.36486e-50	1.14489e-48	Up
Oryza_sativa_newGene_3925	1.38596	1.09635	0.616494	31.8343	31.1542	32.1438	927.197	58.4892	1795.9	30.5982	4.93538	4.47946e-79	2.96963e-82	1.79098e-80	Up
Os12g0441600	1.05647	0.36241	0.197702	16.6318	16.1103	14.073	387.032	24.5785	749.486	30.5633	4.93373	9.94057e-26	2.11587e-26	2.35405e-25	Up
Oryza_sativa_newGene_7223	0.166045	0.301706	0.230572	11.7007	4.16602	8.10659	676.654	42.7957	1310.51	30.5124	4.93132	3.1515e-36	1.1371e-36	1.88632e-35	Up
Os10g0205700	0.46991	0.192919	0.227733	6.96677	9.37384	9.6297	195.86	12.5785	379.142	30.5111	4.93126	4.08538e-36	3.30023e-37	5.55542e-36	Up
Os07g0605800	0.32334	0.201664	0.040337	5.37554	5.97909	5.31494	166.225	10.5364	321.913	30.2946	4.92099	6.01548e-31	4.85573e-32	6.78931e-31	Up
Os02g0208675	0.151022	0.014302	0.022312	0.829888	2.35341	3.11461	56.0923	3.65979	108.525	30.2929	4.92091	4.00153e-09	2.28042e-09	9.24144e-09	Up
Os02g0671100	1.47668	0.659953	0.270713	24.1592	23.3064	20.8934	612.935	39.4021	1186.47	30.1037	4.91187	3.62328e-27	7.6684e-28	9.08644e-27	Up
Os08g0171700	3.05046	0.919167	1.40043	47.6622	59.6077	44.3842	839.66	54.2506	1625.07	30.0991	4.91165	2.11391e-34	3.64933e-35	5.7266e-34	Up
Os06g0206900	0.391283	0	0.159304	6.19159	5.6466	4.24086	98.4961	6.48358	190.509	30.0892	4.91118	3.80712e-11	2.26919e-11	1.07218e-10	Up
Os03g0180800	0.98908	0.666841	0.770133	24.7162	28.2296	15.6756	519.436	33.5993	1005.27	30.0863	4.91103	5.79958e-54	8.53889e-55	2.56811e-53	Up
Os12g0555300	0.37453	0.10734	0.342305	16.4217	5.65398	4.97447	80.6376	5.2998	155.975	30.0646	4.90999	1.21676e-12	5.78545e-13	3.05043e-12	Up
Os08g0356700	1.64415	0.777112	0.762883	27.3737	29.0019	31.9262	1274.2	82.9737	2465.42	29.7825	4.8964	3.19102e-55	5.48353e-57	1.75555e-55	Up
Os10g0552400	1.22795	0.719882	0.675475	21.9671	24.8719	25.724	777.222	50.9822	1503.46	29.5959	4.88733	1.13666e-75	1.50214e-78	8.25963e-77	Up
Os08g0509100	0.333371	0.204417	0.326498	8.92061	6.92579	7.91371	553.054	36.6557	1069.45	29.551	4.88514	1.06719e-77	3.47139e-80	2.00533e-78	Up
Os01g0910500	23.548	8.47331	13.1587	513.559	421.055	312.946	13622.7	892.787	26352.6	29.5275	4.88399	5.02123e-40	7.54194e-41	1.4266e-39	Up
Os11g0136400	0.268137	0	0.054523	3.09924	3.27486	2.7329	86.0938	5.76107	166.427	29.5018	4.88273	7.70077e-10	4.54625e-10	1.94768e-09	Up
Os05g0361500	1.42019	0.692111	1.25362	23.5865	35.4625	33.2887	1326.74	87.5844	2565.9	29.4484	4.88012	4.1638e-55	5.9357e-56	1.84179e-54	Up
Os10g0555100	3.10067	2.62255	2.52447	75.4544	76.8548	71.5674	3266.51	215.751	6317.27	29.3207	4.87385	1.66948e-234	4.7914e-250	9.11857e-247	Up
Os06g0608700	3.33284	1.47834	2.13377	64.3841	62.5411	74.4038	2132	142.55	4121.45	28.9962	4.85779	2.24301e-60	4.206e-62	1.55259e-60	Up
Os01g0724700	0.088071	0.076479	0.050889	2.18025	2.86752	2.51604	37.4785	2.5184	72.4386	28.7925	4.84762	5.50561e-13	2.86529e-13	1.5467e-12	Up
Os05g0142000	2.67794	1.33205	1.47149	43.1743	48.9683	54.4655	707.599	47.8364	1367.36	28.7294	4.84445	2.35199e-60	1.98069e-62	7.33521e-61	Up
Os07g0561500	1.92996	1.02666	0.962746	29.9322	31.9705	42.9206	726.392	49.1743	1403.61	28.6284	4.83938	2.77027e-52	5.06592e-54	1.5012e-52	Up
Os12g0115300	6.51369	1.0393	3.75648	83.9259	98.3097	121.352	1897.01	128.603	3665.42	28.5323	4.83452	7.8816e-11	1.80154e-11	8.58086e-11	Up
Os11g0697600	1.32726	0.405449	0.465145	20.2214	24.2223	15.2632	357.05	24.3515	689.748	28.5234	4.83407	5.76621e-28	1.20971e-28	1.4853e-27	Up
Os05g0515600	0.529845	0.238921	0.309139	8.48946	12.1601	8.21136	277.986	19.1028	536.869	28.4361	4.82965	3.07998e-40	3.69535e-41	7.05619e-40	Up
Os12g0181533	0.584614	0.195242	0.585584	15.0276	10.4754	10.6836	458.193	31.6581	884.728	28.3112	4.8233	5.08733e-34	1.31622e-34	2.02553e-33	Up
Os07g0106200	2.75468	0.596749	1.23351	44.2974	35.6779	39.9622	1565.49	107.527	3023.46	28.1832	4.81677	6.78961e-24	1.7604e-24	1.80227e-23	Up
Oryza_sativa_newGene_7293	0.056612	0.061334	0.037525	1.54386	2.3772	2.2652	86.1621	5.83042	166.494	28.1066	4.81284	2.89132e-22	6.18254e-23	5.8473e-22	Up
Os05g0119100	0.236684	0.260737	0.189833	7.32205	5.78864	6.26463	68.5348	4.70272	132.367	28.0819	4.81157	8.67112e-22	1.6559e-22	1.52773e-21	Up
Os12g0635500	1.29175	0.416541	0.43579	21.7345	15.5498	19.4316	651.313	44.989	1257.64	28.0558	4.81023	9.36486e-30	1.29852e-30	1.72277e-29	Up
Os08g0508500	0.58441	0.367786	0.464617	12.8117	12.4937	11.6099	433.36	30.2178	836.503	28.0085	4.8078	6.41017e-85	3.15964e-88	2.1561e-86	Up
Os01g0588900	11.6802	7.23278	9.34029	297.074	222.671	216.32	6372.15	441.689	12302.6	27.8838	4.80135	8.24979e-91	1.64037e-93	1.29476e-91	Up
Os01g0784700	0.110389	0.205875	0.236817	4.72062	4.74239	5.08293	290.224	20.1559	560.292	27.8367	4.79892	1.14825e-65	1.20986e-67	4.98136e-66	Up
Os04g0538400	0.528942	0.203351	0.255488	9.16064	8.58517	8.37536	225.231	15.8619	434.599	27.7938	4.79669	8.02569e-43	1.53237e-44	3.3056e-43	Up
Os01g0366300	0.167655	0.066617	0.041309	4.11965	1.70864	1.58472	141.153	9.83954	272.466	27.7456	4.79419	8.98714e-16	3.0577e-16	1.97892e-15	Up
Os02g0676400	0.131916	0.291214	0.344444	7.93076	7.34474	4.95073	267.015	18.6245	515.405	27.7442	4.79411	5.18645e-39	2.28883e-39	4.1223e-38	Up
Os02g0774100	0.349152	0.048917	0.404794	6.68739	6.49261	8.9154	142.084	10.1944	273.973	27.716	4.79265	2.65933e-21	9.41692e-22	8.34634e-21	Up
Os01g0766300	0.110191	0.053644	0.173497	3.18695	2.45796	3.74764	41.2969	2.97638	79.6175	27.6845	4.79101	4.22709e-13	1.93021e-13	1.05625e-12	Up
Os04g0475200	0.050523	0.071924	0.124771	2.19703	1.98933	2.34608	117.564	8.38638	226.741	27.4993	4.78132	2.82906e-31	2.52512e-32	3.56556e-31	Up
Os01g0863300	3.03341	1.89376	2.18177	59.4581	60.6538	61.3221	1366.12	96.4446	2635.8	27.4543	4.77896	8.93806e-109	6.56441e-114	7.8352e-112	Up
Os01g0297200	0.384529	0.742552	0.353797	16.8189	8.09375	12.855	497.491	34.6906	960.291	27.4026	4.77624	6.70222e-39	1.58985e-39	2.8755e-38	Up
Os06g0168500	0.774954	0.505508	0.482863	18.8988	12.0354	14.1226	435.572	30.8332	840.311	27.3538	4.77367	1.36496e-56	1.35887e-58	4.55921e-57	Up
Os01g0859100	0.904864	0.288326	0.170472	10.0367	14.3042	11.1109	453.148	32.0659	874.23	27.3233	4.77206	1.87164e-21	5.08935e-22	4.56987e-21	Up
Os03g0233900	0.479625	0.095164	0.505021	17.2615	6.96071	4.00457	165	11.8225	318.177	27.3225	4.77202	1.53492e-12	7.39036e-13	3.86628e-12	Up
Os01g0975900	1.00953	0.398293	0.273647	10.8497	20.1595	12.0853	391.82	27.7499	755.891	27.2989	4.77077	5.73173e-25	1.46577e-25	1.57452e-24	Up
Os08g0120600	0.484641	0.145158	0.167087	9.64337	6.27624	4.80261	213.432	15.2513	411.614	27.2151	4.76633	1.33381e-21	3.20087e-22	2.90538e-21	Up
Os07g0206900	0.501697	0	0.200606	6.14637	6.50588	6.6243	79.567	5.81539	153.319	27.1369	4.76218	3.27525e-11	1.74828e-11	8.33416e-11	Up
Os04g0338100	5.908	2.37287	2.99844	109.97	81.3772	93.8544	2252.54	160.888	4344.19	27.0475	4.75742	2.91723e-44	1.54747e-45	3.45569e-44	Up
Os01g0227350	0.731131	0.424041	0.363478	10.8462	12.8678	15.0602	359.344	25.742	692.946	27.0203	4.75597	1.47417e-52	1.89046e-54	5.65091e-53	Up
Os03g0657400	0.514062	0	0.180162	13.5937	2.08719	2.24212	56.3179	4.0906	108.545	27.0152	4.7557	1.28305e-05	8.15474e-06	2.35837e-05	Up
Os06g0726200	2.38076	0.657155	1.25451	53.7867	26.3278	28.9161	970.858	69.7329	1871.98	26.9372	4.75153	4.73817e-25	1.16714e-25	1.25847e-24	Up
Os11g0482901	0.167456	0.076413	0.051876	2.97027	2.2533	2.3078	114.682	8.23863	221.126	26.9346	4.75139	4.37434e-26	3.88076e-27	4.45956e-26	Up
Os06g0561800	0.208196	0.175832	0.035181	3.28864	3.53725	3.74272	286.978	20.3638	553.592	26.8976	4.7494	7.28951e-28	1.43759e-28	1.75753e-27	Up
Os04g0598800	0.455519	0.106022	0.195679	7.04857	6.26924	5.92746	313.99	23.0136	604.967	26.5694	4.7317	2.32123e-27	3.88458e-28	4.66095e-27	Up
Os07g0524900	8.36753	3.52766	5.41089	165.828	120.343	143.103	4714.38	342.657	9086.11	26.5468	4.73047	6.48387e-50	2.99096e-51	8.20323e-50	Up
Os10g0444700	7.46629	3.11893	4.32734	98.813	107.85	129.363	5619.51	408.815	10830.2	26.5137	4.72867	1.69331e-48	8.19395e-50	2.12324e-48	Up
Os01g0102900	43.5766	29.2428	38.8567	709.955	974.901	1061.82	13157.5	957.403	25357.6	26.4991	4.72787	4.6446e-87	7.43368e-89	5.1969e-87	Up
Os10g0391400	0	0	0.2356	2.07889	2.13903	1.97198	37.8834	2.89004	72.8768	26.4702	4.7263	6.76535e-06	5.72012e-06	1.67965e-05	Up
Oryza_sativa_newGene_4622	0.13599	0.085121	0.060202	2.29641	2.95294	2.79356	205.614	15.0985	396.129	26.2265	4.71295	3.07407e-48	1.5501e-50	4.14199e-49	Up
Os04g0632600	0.118296	0.109228	0.036361	3.10229	1.7127	2.01454	130.828	9.49177	252.165	26.2051	4.71178	3.35395e-24	5.17787e-25	5.42425e-24	Up
Os12g0510750	0.178406	0.434686	0.26118	7.26889	5.76938	9.8349	105.541	7.63825	203.443	26.1899	4.71094	2.78343e-24	4.56933e-25	4.80439e-24	Up
Os08g0406450	0.270615	0.043161	0.133764	3.03755	3.64591	4.8768	92.3603	6.97026	177.75	26.161	4.70935	3.67891e-18	9.20544e-19	6.92146e-18	Up
Os01g0175700	0.256593	0.64317	0.477965	12.7422	12.2214	8.56528	497.047	36.4225	957.672	26.104	4.7062	1.07898e-48	1.00861e-48	2.51646e-47	Up
Oryza_sativa_newGene_3137	0.458707	0.121141	0	7.92172	3.43392	4.23848	81.2369	5.99999	156.474	26.0679	4.7042	3.10363e-09	1.59792e-09	6.5445e-09	Up
Os09g0508900	0.996222	1.34467	1.63274	28.4923	33.4985	33.6754	949.943	70.4143	1829.47	26.064	4.70399	5.22807e-105	2.46521e-105	2.56682e-103	Up
Os11g0707000	73.5846	50.14	52.8611	1496.8	1461.34	1359.59	51576.9	3812.35	99341.4	26.0602	4.70378	1.27044e-134	1.57128e-141	3.73789e-139	Up
Os01g0136400	1.40622	0.800749	0.969258	25.1348	25.283	26.4414	1349.49	100.244	2598.73	26.0324	4.70224	3.61765e-87	8.33962e-91	5.97661e-89	Up
Os01g0705100	0.156238	0.252104	0.010918	3.77031	4.48374	4.21313	62.1422	4.41257	119.872	25.9981	4.70034	1.97653e-17	4.88514e-18	3.50608e-17	Up
Os12g0164600	0.365554	0	0.131979	4.22743	5.80704	2.40587	146.411	10.9083	281.914	25.9547	4.69792	0.00121082	0.000650182	0.00147462	Up
Os04g0295400	2.20057	0.999443	1.1987	38.1373	32.6395	28.2056	2720.6	202.237	5238.96	25.9428	4.69726	1.16804e-51	4.20082e-53	1.20623e-51	Up
Os03g0281466	1.07367	1.52703	0.212777	22.9463	24.1534	19.3982	1409.68	105.094	2714.26	25.7865	4.68854	1.32438e-10	3.58859e-11	1.67094e-10	Up
Os01g0639600	1.03742	0.248831	0.309959	12.8201	14.6165	11.0962	366.444	27.6925	705.195	25.6116	4.67872	2.26799e-22	5.40042e-23	5.12315e-22	Up
Os12g0291733	14.0593	7.09783	9.69715	163.927	339.642	227.396	4302.43	325.015	8279.84	25.4973	4.67228	1.16056e-42	2.66057e-43	5.52702e-42	Up
Os10g0482900	0.65727	0.736084	0.682085	17.4845	16.8077	14.6024	908.819	68.784	1748.85	25.4168	4.66771	9.04449e-151	5.09525e-155	1.51777e-152	Up
Os11g0102200	2.6913	0.804996	1.56014	43.1985	37.2047	40.009	2956.67	224.288	5689.04	25.4045	4.66701	4.11721e-34	6.43599e-35	1.00397e-33	Up
Os04g0175600	0.205692	0.153668	0.170384	3.03006	4.86895	5.11124	125.363	9.57171	241.153	25.3919	4.6663	1.31903e-27	2.03064e-28	2.46585e-27	Up
Os05g0500101	0.256424	0.163534	0.242054	4.86725	5.96493	4.99577	201.209	15.4973	386.92	25.3658	4.66482	8.47072e-48	3.27797e-49	8.35492e-48	Up
Os07g0643400	1.03387	1.74751	0	19.5939	20.7224	23.6984	551.521	42.0308	1061.01	25.2131	4.6561	0.00376727	0.00216687	0.00454245	Up
Os07g0589000	7.15813	3.30743	2.87411	105.316	100.991	106.662	2211.45	169.1	4253.81	25.1768	4.65402	1.71237e-43	7.658e-45	1.67091e-43	Up
Os03g0400700	0.592493	0.29573	0.23009	9.35403	9.89733	8.59041	123.589	9.55977	237.619	25.0493	4.6467	3.66058e-31	1.86065e-32	2.64037e-31	Up
Os09g0570100	2.15823	1.44118	0.947434	32.8897	32.8104	40.3479	1036.74	79.8068	1993.66	24.9668	4.64194	7.4961e-57	5.66212e-59	1.92996e-57	Up
Oryza_sativa_newGene_2767	0.025541	0.430337	0.188761	3.56336	8.86982	2.99524	161.896	12.3136	311.478	24.9643	4.64179	1.50104e-11	1.00319e-11	4.84565e-11	Up
Os10g0531400	2.70457	0.976719	1.74925	38.2815	42.6572	44.9877	880.868	68.4491	1693.29	24.8777	4.63678	1.43985e-41	1.22781e-42	2.48582e-41	Up
Os01g0716500	3.04417	2.48823	2.20363	56.4595	71.97	50.118	1374.91	106.37	2643.45	24.8697	4.63632	3.34615e-95	3.24125e-97	2.84698e-95	Up
Os01g0635200	4.29883	3.51891	2.90468	73.1626	88.8042	86.1294	935.329	72.4503	1798.21	24.8283	4.63391	3.33871e-107	1.60775e-111	1.86696e-109	Up
Os09g0547500	1.19737	0.127762	0.219949	14.2702	9.49117	12.951	287.293	22.4759	552.11	24.6947	4.62613	2.13347e-12	8.52563e-13	4.44256e-12	Up
Os06g0649000	0.310717	0	0.434284	11.9709	2.55708	3.14715	182.948	14.3226	351.573	24.6378	4.6228	0.00406821	0.0023953	0.00498291	Up
Os01g0214500	1.15552	0.439722	0.151117	16.7889	11.6439	13.3161	166.023	12.9718	319.074	24.6172	4.6216	4.80318e-20	9.35914e-21	7.83879e-20	Up
Os06g0147200	1.85926	1.04904	1.05917	25.4914	34.4534	31.3823	414.168	32.6004	795.737	24.5468	4.61746	1.49743e-54	2.70295e-56	8.47139e-55	Up
Oryza_sativa_newGene_6748	0.495575	0.509245	0.532613	12.0712	12.1634	10.8145	126.515	10.1279	242.902	24.0999	4.59095	1.75775e-37	6.98438e-39	1.23711e-37	Up
Os06g0646000	2.12778	1.98753	1.9186	41.5253	47.8956	45.7286	1313.69	105.181	2522.21	24.0191	4.58611	1.01387e-170	1.46752e-177	6.52874e-175	Up
Os01g0247700	0.291692	0.037664	0.105328	4.52159	2.66946	2.75335	201.758	16.3216	387.195	23.973	4.58334	2.1959e-14	7.9605e-15	4.73264e-14	Up
Os02g0615800	0.496398	0.367707	0.314382	9.08507	6.7419	10.6144	676.876	54.3348	1299.42	23.9338	4.58098	1.08702e-62	3.44672e-65	1.35247e-63	Up
Os03g0813700	0.238001	0.460742	0.270049	7.76572	7.50878	7.50095	104.431	8.23688	200.626	23.8677	4.57699	1.35488e-30	8.50566e-32	1.17535e-30	Up
Os10g0491400	0.74982	0.302927	0.564345	22.1937	5.73532	8.88429	160.748	13.0908	308.406	23.7854	4.57201	1.02102e-14	3.72569e-15	2.25809e-14	Up
Os04g0509600	4.90375	1.7871	2.21896	69.7037	56.3718	47.3635	2574.89	208.758	4941.03	23.6956	4.56655	6.07351e-34	7.62772e-35	1.18555e-33	Up
Os03g0741050	0.530639	0.167702	0.148215	6.30926	7.25132	5.51205	412.518	33.5381	791.499	23.6886	4.56612	2.28091e-24	4.39842e-25	4.62753e-24	Up
Os01g0939450	0.401193	0.273387	0.199295	7.47361	7.00545	5.13729	205.284	16.6842	393.884	23.6169	4.56175	1.28173e-39	5.78211e-41	1.09857e-39	Up
Os06g0133500	3.80564	5.09172	4.50494	106.278	98.5579	91.2605	759.481	61.5763	1457.38	23.607	4.56114	1.89902e-134	2.98551e-138	6.31307e-136	Up
Os07g0194500	1.06597	0.651427	0.643081	13.568	14.306	23.9741	430.693	35.3833	826.004	23.4135	4.54927	1.09654e-38	6.52402e-40	1.19448e-38	Up
Os02g0665250	0.060542	0.314423	0.369666	4.49899	5.44201	7.60689	69.1338	5.67454	132.593	23.4109	4.54911	2.90551e-16	8.71052e-17	5.83016e-16	Up
Os10g0144700	3.5238	0.769843	0.935636	38.0661	44.2327	32.3027	1374.99	113.041	2636.94	23.3596	4.54594	6.00666e-10	1.69659e-19	1.3269e-18	Up
Os04g0461600	0.824603	1.60196	1.15365	21.9033	30.1001	25.9633	567.598	46.3994	1088.8	23.2999	4.54225	2.83381e-65	1.81522e-65	7.17212e-64	Up
Os09g0394600	0.107222	0.144711	0	2.30531	2.20513	1.43329	73.2219	5.8472	140.597	23.2979	4.54213	1.67536e-12	7.16306e-13	3.75138e-12	Up
Os12g0170800	0.191035	0.118635	0	3.38604	2.05229	1.74292	52.4656	4.25997	100.671	23.2432	4.53874	2.22464e-10	9.05524e-11	4.09392e-10	Up
Os01g0201100	0.593031	0.093568	0.245882	8.36511	6.45149	5.47449	262.628	21.9283	503.328	23.1701	4.53419	3.67753e-17	1.16307e-17	8.17445e-17	Up
Os04g0490500	7.45414	2.34315	3.01543	83.6251	99.1408	93.0836	3462.45	288.452	6636.45	23.0255	4.52516	1.15474e-29	1.78134e-30	2.34879e-29	Up
Os04g0690800	11.7393	8.53477	7.49759	163.302	225.165	196.488	4811.93	405.303	9218.55	22.7512	4.50787	1.044e-85	1.95929e-88	1.34504e-86	Up
Os01g0955100	4.04708	1.69113	1.33756	60.8219	38.1073	51.1677	747.351	63.318	1431.38	22.6398	4.50079	1.60303e-28	1.97548e-29	2.49712e-28	Up
Os01g0873200	3.16041	2.99277	2.4975	66.3858	64.3224	50.5101	2647.69	224.135	5071.25	22.6188	4.49945	4.42015e-139	1.28368e-143	3.20976e-141	Up
Os06g0697600	1.00814	0.323646	0.401952	11.2084	12.2563	13.2167	513.234	43.8732	982.595	22.5051	4.49218	1.02036e-28	1.27797e-29	1.63108e-28	Up
Os09g0410500	0.185575	0.061986	0.151273	2.61686	3.1399	2.76898	86.769	7.62322	165.915	22.4283	4.48725	2.04661e-21	3.32218e-22	3.0123e-21	Up
Os07g0529600	89.349	68.0176	66.9914	1341.87	1554.22	1766.49	48702.4	4162.42	93242.4	22.4024	4.48558	7.42569e-117	2.83306e-122	4.23795e-120	Up
Os03g0319050	0.553552	0.784417	0.199742	12.5053	8.91433	11.8319	118.21	9.88173	226.537	22.3232	4.48047	3.03865e-25	3.05621e-26	3.37285e-25	Up
Os01g0227500	1.10998	0.363687	0.761406	14.783	12.918	19.0071	651.896	56.3014	1247.49	22.2969	4.47877	7.2649e-32	9.77325e-33	1.40728e-31	Up
Os06g0552900	0.200144	0.270723	0.155409	3.75331	6.09541	4.58357	94.028	8.01474	180.041	22.215	4.47346	3.23191e-23	5.77697e-24	5.75279e-23	Up
Os03g0810100	2.74234	0.84085	0.914312	23.1772	33.8326	36.2898	1154.17	99.7887	2208.55	22.167	4.47034	1.25248e-23	2.6581e-24	2.69715e-23	Up
Os03g0734500	0.258159	0.27071	0.234158	5.92	5.8029	4.88799	76.3713	6.62249	146.12	22.1172	4.4671	1.35721e-23	1.54838e-24	1.59092e-23	Up
Os11g0208850	0.560173	0.626549	0.515556	12.7641	6.88807	15.3878	642.23	55.6253	1228.83	22.0595	4.46333	9.4565e-43	8.06055e-44	1.70131e-42	Up
Os07g0154100	2.31354	1.60037	1.58979	36.956	41.0331	34.5202	1784.1	155.219	3412.97	22.0283	4.46128	7.37471e-100	5.96894e-104	6.06741e-102	Up
Os06g0147300	0.580499	0.140131	0	4.51177	6.58877	4.96912	72.4257	6.33409	138.517	21.8811	4.45162	8.24261e-09	4.08065e-09	1.62373e-08	Up
Os03g0594900	0.538804	0.261259	0.224016	7.7622	6.89494	6.40408	274.782	24.2683	525.295	21.7524	4.4431	4.36048e-37	1.27509e-38	2.24112e-37	Up
Os02g0102300	1.4254	0.229342	0.34889	10.8437	15.122	15.8842	267.879	23.6851	512.074	21.7501	4.44295	1.23355e-14	4.13858e-15	2.49861e-14	Up
Os05g0460600	0.650246	0.52907	0.721573	12.3182	15.7878	12.5682	568.088	50.2906	1085.89	21.7454	4.44264	3.34503e-78	1.03571e-79	5.91324e-78	Up
Os03g0326000	0.822089	0.086314	0.242981	10.0302	6.93363	6.50084	152.932	13.6369	292.226	21.6668	4.43742	1.681e-12	6.28188e-13	3.30201e-12	Up
Os07g0468500	0.21362	0.077972	0.053753	2.21924	2.05754	2.93233	147.141	13.0957	281.186	21.5675	4.43079	7.08953e-21	9.85982e-22	8.72534e-21	Up
Os09g0558850	0.294923	0.159169	0.024033	4.05197	3.34131	3.32198	42.5154	3.75806	81.2728	21.5482	4.42949	2.92134e-12	7.95721e-13	4.15395e-12	Up
Os02g0686800	0.51931	0.54758	0.240643	7.41011	7.4947	11.9652	205.718	18.1051	393.331	21.496	4.426	3.87467e-31	2.86087e-32	4.02968e-31	Up
Os11g0637600	0.210091	0.110394	0.234979	4.61124	3.84368	3.18065	86.2791	7.84537	164.713	21.4936	4.42583	1.6314e-22	2.43283e-23	2.35088e-22	Up
Os01g0305200	5.23896	1.1935	2.02358	66.4863	51.4322	52.8553	773.04	68.9746	1477.11	21.483	4.42513	3.03611e-21	7.10773e-22	6.34399e-21	Up
Os02g0579800	4.04078	2.71193	2.87808	61.9823	54.0115	76.1298	1397.97	124.719	2671.23	21.4632	4.42379	7.06405e-76	3.13405e-79	1.7687e-77	Up
Os09g0455300	1.08835	0.646224	0.567141	12.8428	17.4531	15.4505	427.522	38.446	816.599	21.3021	4.41292	1.77811e-49	3.83189e-51	1.04844e-49	Up
Os06g0666400	4.60482	2.08682	1.88333	63.275	49.577	57.2197	998.099	89.976	1906.22	21.2211	4.40743	5.75557e-37	3.19858e-38	5.56196e-37	Up
Os04g0531900	9.51377	7.50912	7.17622	151.521	146.934	175.752	4576.54	413.352	8739.73	21.1557	4.40298	1.45779e-132	5.76974e-141	1.33546e-138	Up
Os06g0601500	0.038229	0.140191	0.316812	2.72501	3.56212	1.88358	116.378	10.625	222.13	21.1394	4.40186	2.71305e-19	1.10458e-19	8.74673e-19	Up
Os02g0462800	0.1133	0.074178	0.100221	1.72464	2.00341	2.1144	45.4001	4.17364	86.6265	21.0462	4.39548	8.25524e-15	2.05376e-15	1.26444e-14	Up
Os04g0452700	0.354309	0.092675	0.103657	4.26245	3.29033	3.30493	145.212	13.3315	277.092	20.9869	4.39142	5.20446e-18	1.04393e-18	7.82688e-18	Up
Os01g0884300	17.3785	4.08077	4.11733	179.437	165.806	157.216	5679.37	517.184	10841.6	20.965	4.38991	3.72431e-08	9.96505e-09	3.84807e-08	Up
Os05g0355400	18.8475	2.97773	7.34535	119.623	198.46	256.086	5242.08	477.519	10006.6	20.9598	4.38955	5.0995e-08	1.42179e-08	5.4225e-08	Up
Os09g0454600	0.393457	0.157399	0.289037	7.44316	4.50196	4.57544	145.081	13.4249	276.737	20.9501	4.38889	1.4534e-23	2.13785e-24	2.17829e-23	Up
Os07g0673400	4.66193	2.94107	4.3473	32.4761	67.9109	129.048	1494.29	136.401	2852.18	20.9348	4.38783	7.46615e-23	2.81333e-23	2.71246e-22	Up
Os08g0101500	2.70034	1.59095	1.57146	46.6428	37.7446	29.6952	1239.23	113.288	2365.17	20.9129	4.38632	2.2774e-52	5.48427e-54	1.61956e-52	Up
Os07g0152900	5.53612	5.62405	5.22706	94.411	112.873	113.52	3963.23	362.122	7564.33	20.8936	4.38499	4.59232e-209	1.23801e-216	1.36804e-213	Up
Os02g0103100	0.916214	0.564161	0.41316	15.1465	11.6915	10.0785	599.75	54.952	1144.55	20.8388	4.3812	4.05286e-43	1.33476e-44	2.88295e-43	Up
Os03g0575200	0.348713	0.140096	0.044998	3.6361	3.15353	3.7155	226.177	20.7949	431.558	20.7411	4.37442	3.35885e-16	9.38234e-17	6.26514e-16	Up
Os06g0125800	10.798	6.32772	7.64507	121.953	175.832	179.163	3742.33	344.721	7139.93	20.7327	4.37384	1.34193e-59	3.34107e-61	1.21113e-59	Up
Os02g0498666	0.155764	0.107242	0.084964	2.7774	1.97701	2.30782	119.875	11.0759	228.673	20.7093	4.37221	2.81248e-29	1.27985e-30	1.69867e-29	Up
Os01g0862200	1.42968	1.50446	1.05659	20.5505	27.2567	30.4168	442.715	40.686	844.745	20.6624	4.36893	3.34422e-60	4.86384e-62	1.79157e-60	Up
Os07g0604300	0.537087	1.13738	0.357731	13.5149	12.9985	12.4299	492.682	45.0078	940.356	20.6319	4.36681	1.01747e-35	3.77634e-36	6.13964e-35	Up
Os12g0116700	1.8579	1.36646	1.21602	34.8984	19.7388	30.3275	750.569	69.6115	1431.53	20.5831	4.36338	3.52249e-51	4.82386e-53	1.38166e-51	Up
Os11g0182100	2.26519	1.59743	1.71079	32.3928	38.8257	35.0837	766.426	71.4434	1461.41	20.5464	4.36081	6.76916e-89	1.96959e-92	1.47961e-90	Up
Os07g0601000	0.305595	0.315892	0.306255	6.92688	5.83892	5.70093	159.186	14.8307	303.541	20.515	4.35861	5.28174e-43	7.93415e-45	1.73006e-43	Up
Os01g0702000	0.87211	2.04478	1.4194	19.1737	30.1505	32.6531	820.349	76.0756	1564.62	20.4842	4.35644	4.17023e-41	3.44254e-41	6.57711e-40	Up
Os04g0684900	3.98036	3.99329	2.70602	66.3769	61.1457	74.2664	1824.76	170.162	3479.36	20.4011	4.35058	5.9924e-113	3.55974e-119	4.91703e-117	Up
Os06g0128800	0.249485	0.126039	0.171453	5.12715	2.57795	3.32592	78.4215	7.45695	149.386	20.3339	4.34582	5.35829e-17	1.15635e-17	8.13052e-17	Up
Oryza_sativa_newGene_80	0.151666	0	0.173156	2.39066	2.56496	1.39619	57.4497	5.56279	109.337	20.3156	4.34452	2.02067e-08	1.16127e-08	4.4627e-08	Up
Os07g0660100	3.26647	0.735982	1.23225	28.755	31.5747	40.1828	496.594	46.948	946.239	20.2422	4.33929	1.20718e-19	2.91977e-20	2.38938e-19	Up
Os02g0676800	1.63871	2.25892	2.12757	31.6236	41.7085	39.2446	1414.15	133.109	2695.19	20.2344	4.33874	3.29806e-108	3.02486e-108	3.31053e-106	Up
Os02g0314600	1.06199	1.09776	1.06174	22.3034	19.2746	18.494	876.948	83.2246	1670.67	20.0973	4.32893	1.3188e-136	3.17534e-142	7.71449e-140	Up
Os07g0448200	0.475241	0	0.321916	4.70803	4.78317	5.70412	102.951	9.98748	195.915	19.9452	4.31797	3.07522e-08	1.81186e-08	6.85219e-08	Up
Os06g0702700	6.30222	3.69108	3.42863	88.0657	78.2542	82.0596	1569.59	150.359	2988.82	19.9038	4.31497	1.32141e-61	2.88367e-64	1.11368e-62	Up
Os02g0215200	0.68388	0.176869	0.212674	4.7318	8.56849	7.07275	294.45	28.3183	560.582	19.8946	4.31431	1.70207e-17	4.75416e-18	3.41279e-17	Up
Os04g0514600	0.439176	0.488466	0.364719	10.7782	6.93932	6.34942	518.148	49.5471	986.748	19.8641	4.3121	8.572e-53	3.58488e-54	1.06601e-52	Up
Os06g0650300	1.40942	0.516417	0.665762	18.2785	14.0644	16.0783	453.427	43.8156	863.039	19.8062	4.30788	7.45982e-31	5.96998e-32	8.29982e-31	Up
Os01g0728300	0.510749	0.268055	0.226007	8.68357	5.46192	4.46253	289.657	28.0111	551.302	19.7332	4.30255	7.94544e-27	1.0208e-27	1.20332e-26	Up
Oryza_sativa_newGene_1760	0.197691	0.060786	0.046049	1.6613	2.2199	1.84763	346.363	33.6757	659.051	19.6639	4.29747	2.95266e-17	8.28271e-18	5.87925e-17	Up
Os08g0111200	5.42174	1.62628	1.95694	65.4135	61.1828	66.1317	2681.34	260.221	5102.47	19.6215	4.29436	3.80571e-24	7.29572e-25	7.60335e-24	Up
Os04g0586500	4.32101	4.36754	3.99794	70.7621	83.6408	75.416	3088.44	299.796	5877.07	19.6055	4.29318	1.11117e-207	3.19215e-215	3.4172e-212	Up
Os01g0305300	0.53418	0.056307	0.095961	4.95311	5.12756	3.60875	49.8556	4.92661	94.7846	19.5834	4.29156	9.36398e-10	3.47649e-10	1.50291e-09	Up
Os04g0412300	2.51839	1.60485	2.54361	32.3269	53.0147	29.1614	1675.86	163.524	3188.19	19.5431	4.28859	3.48512e-45	1.44512e-45	3.23134e-44	Up
Os03g0794200	0.523884	0.224091	0.218	6.9176	5.395	6.57881	94.6173	9.29523	179.939	19.5416	4.28848	3.97208e-22	2.98871e-23	2.87668e-22	Up
Os04g0587400	3.1104	0.935978	1.25495	29.6355	33.4496	33.4041	976.459	95.7885	1857.13	19.4338	4.28049	3.43435e-25	5.87533e-26	6.42404e-25	Up
Os05g0584200	15.3647	8.12201	7.83607	177.625	198.648	160.099	4214	413.326	8014.68	19.4018	4.27812	1.37242e-45	5.5287e-47	1.2972e-45	Up
Os09g0482840	0.44768	0.408099	0.893445	6.35769	13.0367	12.5797	168.278	16.7169	319.84	19.3905	4.27728	1.18273e-20	4.27262e-21	3.65633e-20	Up
Os06g0614100	0.793324	0.20076	0.128058	7.68817	6.65306	6.06211	287.268	28.3927	546.144	19.2852	4.26943	1.06524e-13	3.51398e-14	2.01094e-13	Up
Os03g0250400	3.54142	1.34161	2.4636	41.2414	46.9132	44.1016	692.364	68.7951	1315.93	19.2432	4.26628	4.65884e-37	4.37863e-38	7.59465e-37	Up
Os06g0356800	0.563753	0.585169	0.760852	10.9599	14.0202	9.38321	282.51	28.1132	536.907	19.238	4.26589	3.95755e-47	5.65749e-48	1.37351e-46	Up
Os05g0549800	0.200292	0.080929	0.104062	2.44146	2.33932	2.51556	64.3965	6.4699	122.323	19.2282	4.26515	2.82858e-18	3.5012e-19	2.69522e-18	Up
Os03g0130100	0.704103	0.147476	0.181932	7.43208	6.04988	5.31264	272.644	27.1362	518.151	19.1964	4.26277	1.08462e-15	3.09063e-16	1.99949e-15	Up
Os06g0670300	0.613747	0.127969	0.593623	8.28365	9.26499	6.73784	255.344	25.6343	485.054	19.1749	4.26114	1.6424e-18	6.324e-19	4.80237e-18	Up
Os02g0575000	1.34506	0.434234	0.902155	21.1726	11.7898	14.6606	222.139	22.3845	421.893	19.0659	4.25292	3.10118e-22	5.38498e-23	5.10992e-22	Up
Os06g0201500	0.344372	0.470074	0.789623	6.90369	9.42746	12.3192	179.578	18.0667	341.089	19.0625	4.25267	7.57135e-26	1.87934e-26	2.09634e-25	Up
Oryza_sativa_newGene_1563	0.158392	0.085973	0.160759	1.95925	2.22887	3.30171	51.1751	5.23024	97.1199	18.9737	4.24593	1.0466e-13	2.7852e-14	1.60245e-13	Up
Os02g0193300	0.111699	0.237193	0.237707	3.81037	3.41492	3.91446	62.466	6.24601	118.686	18.9206	4.24188	5.32825e-19	6.84951e-20	5.47833e-19	Up
Os05g0514701	0.271805	0.898525	0.110653	9.08349	7.63562	6.4935	148.453	14.5739	282.333	18.906	4.24077	2.05632e-14	9.91009e-15	5.8521e-14	Up
Os01g0311100	0.800465	0.294422	0.396393	9.24628	5.34139	12.8459	153.363	15.5973	291.129	18.8221	4.23435	3.03434e-17	6.52647e-18	4.65772e-17	Up
Os09g0530300	1.03692	0.334819	0.538923	9.19665	11.1704	13.4102	444.515	45.1352	843.894	18.8064	4.23315	9.3926e-26	1.38776e-26	1.5556e-25	Up
Os11g0151700	0.723938	0.164096	0.467454	8.86821	8.84466	6.28975	316.477	32.2753	600.679	18.7832	4.23137	7.40331e-20	2.10091e-20	1.73043e-19	Up
Os03g0582200	3.60939	1.15445	1.0227	37.4914	30.3088	32.9789	1077.5	109.715	2045.29	18.665	4.22226	5.79307e-22	1.10329e-22	1.02646e-21	Up
Os07g0670300	0.443488	0.217231	0.268972	5.71342	5.24821	5.35476	153.442	15.8195	291.064	18.6448	4.2207	1.60505e-33	3.19681e-35	5.0257e-34	Up
Os09g0553900	2.59211	0.785345	1.26001	28.3903	34.048	18.2257	1818.69	185.832	3451.55	18.5986	4.21712	5.45098e-23	1.42188e-23	1.38887e-22	Up
Os01g0111700	1.91925	0.575472	0.416928	24.6537	9.69549	16.7292	358.851	36.6856	681.016	18.5974	4.21703	8.12078e-14	2.60536e-14	1.50352e-13	Up
Os03g0766800	7.43448	8.31595	6.39785	98.3903	120.189	161.481	1582.27	161.774	3002.76	18.5371	4.21235	3.01059e-73	4.05187e-75	2.02629e-73	Up
Os09g0434900	0.410063	0.122258	0	3.17908	2.31138	2.53951	71.004	7.26681	134.741	18.536	4.21226	1.12192e-07	5.53895e-08	1.99981e-07	Up
Os06g0318800	9.32229	8.03235	10.8063	175.418	128.389	180.427	2175.01	223.244	4126.78	18.5284	4.21167	3.08822e-86	1.51724e-88	1.04788e-86	Up
Os10g0528100	0.520118	0.314326	0.29803	7.25016	5.61709	6.90957	157.532	16.2518	298.812	18.4986	4.20934	1.38268e-33	2.56991e-35	4.05878e-34	Up
Os11g0116600	0.211323	0.221089	0	2.59032	3.1805	2.40113	32.7365	3.25769	62.2154	18.4513	4.20565	6.41155e-09	2.36592e-09	9.57887e-09	Up
Os01g0130100	0.327469	0.256788	0.256042	4.23519	6.14003	3.97786	88.8601	9.21045	168.51	18.4061	4.20211	1.40673e-21	2.12134e-22	1.94301e-21	Up
Os11g0592100	0.501372	0.249679	0.444187	8.34954	6.32505	6.3563	114.836	12.0886	217.584	18.3644	4.19884	3.81949e-26	3.01191e-27	3.47863e-26	Up
Os01g0939500	0	0.219314	0.302949	2.77982	3.33202	2.85865	88.1648	9.12237	167.207	18.3539	4.19802	2.01381e-09	1.53887e-09	6.314e-09	Up
Os04g0514400	2.40952	1.65467	1.35812	29.338	26.5906	36.5367	959.558	99.5864	1819.53	18.2811	4.19228	9.90901e-58	2.1777e-60	7.73051e-59	Up
Os10g0442400	0.842641	1.78061	0.57986	19.9362	14.6023	19.4019	771.082	79.4794	1462.69	18.2733	4.19167	7.20349e-32	2.53032e-32	3.57143e-31	Up
Os11g0173366	0.280058	0.098134	0.102886	2.61643	2.96479	2.7093	144.828	15.1817	274.474	18.244	4.18935	1.72301e-21	1.95707e-22	1.79832e-21	Up
Os09g0417800	2.79382	1.07008	0.630129	29.3246	16.6764	31.4955	719.553	74.9448	1364.16	18.2124	4.18685	3.64298e-17	9.71649e-18	6.8671e-17	Up
Os01g0803200	49.7792	33.4572	30.2612	593.602	724.414	778.979	11318.1	1180.46	21455.7	18.178	4.18412	2.67574e-71	3.91077e-74	1.89487e-72	Up
Os12g0292400	41.6632	26.8353	32.6907	537.819	601.606	568.191	25413.7	2651.22	48176.2	18.1751	4.18389	2.26709e-89	9.34263e-93	7.17581e-91	Up
Os05g0550700	0.680112	0.347089	0.38666	9.32682	7.63188	6.98825	234.883	24.711	445.055	18.1487	4.18179	1.20863e-36	2.94348e-38	5.12097e-37	Up
Os04g0422300	2.7786	3.30086	3.10855	64.1513	53.2313	37.1378	1722.18	179.928	3264.43	18.1421	4.18127	1.01642e-73	2.94536e-74	1.43727e-72	Up
Os05g0421600	0.995245	0.430367	0.147628	8.97021	10.2925	8.03593	171.515	17.9271	325.102	18.1198	4.17949	5.45297e-16	1.38945e-16	9.17799e-16	Up
Os12g0420200	11.1645	8.9589	9.03502	141.804	166.833	176.871	5353.16	564.2	10142.1	17.9866	4.16885	6.49767e-122	5.56516e-128	9.5799e-126	Up
Os04g0615200	3.90779	2.22052	1.95301	48.9538	41.1985	45.632	618.193	65.2599	1171.13	17.9855	4.16876	5.79179e-48	3.47029e-50	9.14449e-49	Up
Os05g0572000	0.289547	0.104329	0.076517	2.32897	3.3259	2.73162	78.3567	8.30819	148.405	17.9812	4.16841	1.07341e-15	2.02661e-16	1.32462e-15	Up
Os06g0624900	4.94489	1.43192	1.61484	44.3539	48.6248	36.9763	1671.41	176.407	3166.42	17.9682	4.16737	2.8054e-20	6.73587e-21	5.69739e-20	Up
Oryza_sativa_newGene_480	0.378672	0.338479	0.183692	3.90304	5.1267	6.6068	177.346	18.6055	336.087	17.9502	4.16593	3.34008e-28	2.60657e-29	3.27673e-28	Up
Os12g0635400	0.995001	0.27812	0	11.7031	4.05805	5.96855	132.002	13.935	250.069	17.9444	4.16546	0.00591744	0.00344858	0.00698887	Up
Os05g0438600	3.22139	1.16727	0.57859	22.869	29.9942	28.3111	829.868	87.7265	1572.01	17.9244	4.16386	8.98714e-16	2.95205e-16	1.91199e-15	Up
Os09g0314200	0.305355	0.145813	0.161652	2.72246	3.71942	3.87181	238.519	25.3792	451.659	17.9157	4.16315	1.65978e-31	1.02969e-32	1.48019e-31	Up
Os03g0724700	1.06683	0.439812	0.20846	9.6313	10.6366	9.56759	319.292	33.8616	604.723	17.8364	4.15675	3.5205e-23	5.0592e-24	5.05861e-23	Up
Os07g0538400	0.489966	0	0.11124	5.54986	2.51211	2.3682	101.617	10.854	192.381	17.7878	4.15282	0.00672993	0.00399571	0.00799655	Up
Os05g0563900	7.80847	4.00985	6.33418	103.51	81.3096	115.708	895.81	95.8246	1695.79	17.7776	4.15199	2.18118e-46	5.67225e-48	1.37612e-46	Up
Os06g0543601	0.401159	0.326291	0.177407	5.10111	5.12024	5.03941	140.616	14.9594	266.272	17.7008	4.14574	7.23746e-35	9.12091e-37	1.51968e-35	Up
Oryza_sativa_newGene_3509	0.413469	0.433458	0.541374	5.0091	9.24987	8.78126	221.706	23.8852	419.527	17.6461	4.14128	1.17083e-30	2.30449e-31	3.14889e-30	Up
Os06g0141200	3.88347	3.11818	3.18832	76.9984	55.6829	34.3341	1109.32	119.387	2099.26	17.6019	4.13766	5.26222e-41	8.61223e-42	1.67625e-40	Up
Os01g0838300	0.423955	0.083894	0	3.12153	2.38517	3.49643	38.3446	4.13455	72.5547	17.5848	4.13626	7.12217e-07	3.28607e-07	1.10134e-06	Up
Os06g0651000	1.72077	0.755625	0.532625	26.4728	11.03	12.0729	512.95	55.415	970.484	17.5275	4.13155	2.50842e-17	6.70721e-18	4.78173e-17	Up
Os02g0677600	1.12043	1.22486	0.728762	14.9928	16.0007	19.6926	382.51	41.0912	723.929	17.4906	4.12851	9.58495e-57	3.87657e-59	1.32531e-57	Up
Os01g0113500	0.166657	0.114631	0.068554	2.15891	1.5533	2.0824	110.38	11.9119	208.849	17.4872	4.12823	2.051e-24	1.06987e-25	1.15577e-24	Up
Os11g0138400	0.715655	0.093751	0.333952	6.35872	6.15478	6.53736	127.778	14.0796	241.476	17.4126	4.12206	4.87026e-13	1.57199e-13	8.66034e-13	Up
Oryza_sativa_newGene_7614	0.124112	0.383324	0.197604	4.97132	3.13436	4.60587	98.8378	10.5466	187.129	17.3944	4.12055	1.80973e-19	3.37102e-20	2.75012e-19	Up
Os05g0516700	1.572	0.845172	1.18379	12.4653	20.2592	26.2467	372.688	40.763	704.614	17.3782	4.11921	8.66394e-28	1.34041e-28	1.64048e-27	Up
Os01g0775500	1.29825	0.538125	0.676521	14.6848	15.6935	10.7245	369.185	40.4475	697.922	17.3566	4.11741	9.67099e-30	1.02013e-30	1.35764e-29	Up
Os02g0710550	1.21339	0.57374	0.698166	12.6571	11.7937	15.8816	319.611	35.1596	604.063	17.2965	4.11241	4.45619e-35	1.29631e-36	2.14628e-35	Up
Os07g0681350	0.187581	0.117136	0.163126	2.49305	2.82224	2.63064	90.1424	10.0025	170.282	17.2952	4.1123	3.90307e-25	2.52028e-26	2.7931e-25	Up
Os03g0838400	0.913092	0.194444	0.141442	8.66926	5.38404	6.44038	273.991	30.1598	517.821	17.2156	4.10565	1.29891e-11	4.69818e-12	2.32305e-11	Up
Os11g0143300	9.20578	8.35398	8.37171	135.038	168.72	110.327	2845.88	312.674	5379.09	17.2146	4.10556	7.83069e-92	5.2758e-93	4.08886e-91	Up
Os01g0704300	9.85998	3.69805	5.22249	87.5589	103.634	109.859	2608.73	287.4	4930.06	17.1724	4.10202	9.68862e-32	1.07884e-32	1.5476e-31	Up
Os04g0142400	0.650523	1.23355	0.503817	19.8866	11.4481	7.09688	288.366	31.4921	545.239	17.1693	4.10176	3.25806e-19	1.19177e-19	9.41979e-19	Up
Oryza_sativa_newGene_5519	0.087013	0.253952	0.109717	2.39509	2.04472	2.23225	159.945	17.3385	302.551	17.0597	4.09252	1.50809e-29	1.68679e-30	2.22841e-29	Up
Os07g0566150	0.955672	1.01745	1.06752	18.2785	13.2997	16.599	218.434	24.36	412.509	16.9833	4.08605	1.35254e-46	1.0856e-48	2.69873e-47	Up
Os01g0882500	1.18757	0.456402	1.18461	11.7962	14.7354	18.4516	294.771	33.1471	556.395	16.9759	4.08542	9.96954e-25	2.0877e-25	2.22792e-24	Up
Os12g0476200	15.5881	7.9996	10.167	189.706	172.319	170.991	6596.29	735.084	12457.5	16.9566	4.08378	4.47137e-53	5.86575e-55	1.77663e-53	Up
Os04g0577337	0.533565	0.316699	0.547978	3.40248	6.33109	13.1937	78.062	8.80525	147.319	16.9111	4.0799	1.51008e-10	5.89592e-11	2.6987e-10	Up
Os05g0181300	0.556338	0.215518	0.071185	5.46019	3.64554	5.7746	56.4343	6.31886	106.55	16.8684	4.07625	2.05041e-11	5.15894e-12	2.54317e-11	Up
Os04g0585000	5.58707	2.09155	3.12344	48.3194	57.6051	64.4408	885.601	99.6333	1671.57	16.8289	4.07287	2.75317e-30	2.95054e-31	4.00927e-30	Up
Os12g0608500	0.355298	0.31335	0.197291	4.74812	4.96655	4.11833	228.789	25.5621	432.016	16.8269	4.0727	1.30377e-46	9.64749e-49	2.40878e-47	Up
Os04g0687800	0.547393	0.596851	0.157692	7.42945	8.3618	5.02295	242.072	26.9455	457.198	16.8115	4.07138	7.46304e-22	1.83843e-22	1.69248e-21	Up
Os07g0178800	1.56575	1.70378	1.42436	21.4983	20.3974	31.4377	465.71	52.2861	879.133	16.7858	4.06917	7.89215e-54	9.0902e-56	2.81041e-54	Up
Os08g0356800	1.19466	0.484415	0.531846	8.89076	13.5493	12.389	477.5	53.8772	901.123	16.7832	4.06895	2.6639e-26	3.62446e-27	4.16922e-26	Up
Os11g0665600	3.30481	1.36559	2.10969	33.4648	35.9507	36.8613	531.045	60.256	1001.83	16.7285	4.06424	8.65965e-36	4.65797e-37	7.7988e-36	Up
Os01g0167400	0.329682	0.32378	0.199355	4.62303	3.1823	5.84564	129.996	14.5829	245.41	16.7145	4.06302	1.1128e-23	9.77905e-25	1.01359e-23	Up
Os08g0457400	0.760984	0.371128	0.504626	7.69298	7.97374	9.76494	352.207	40.417	663.996	16.553	4.04902	7.62889e-39	1.77461e-40	3.31829e-39	Up
Os01g0699400	0.775506	0.250885	0.039766	5.93577	6.22136	4.97674	174.527	19.9469	329.107	16.5023	4.04459	5.48616e-10	2.26924e-10	9.94057e-10	Up
Os03g0129100	5.4855	4.53892	3.3465	67.4278	70.3574	65.8487	3061.54	350.51	5772.57	16.4629	4.04115	2.80073e-88	8.66296e-93	6.66873e-91	Up
Os02g0472700	0.2278	0.074936	0.120746	3.51763	1.35659	1.91996	53.3444	6.20536	100.483	16.433	4.03853	4.88542e-10	1.66694e-10	7.38571e-10	Up
Os02g0727200	0.760412	0.380566	0.19062	6.48932	5.71015	8.80749	93.4245	10.7299	176.119	16.4155	4.03699	7.8785e-17	1.07607e-17	7.58476e-17	Up
Os01g0292700	0.08792	0.169884	0.402015	3.17151	4.14754	3.16222	81.065	9.4973	152.633	16.3674	4.03275	6.30647e-15	2.27534e-15	1.3971e-14	Up
Os11g0130200	0.412446	0.588908	0.938171	8.83862	9.39707	11.1404	226.464	26.3564	426.572	16.3253	4.02904	1.85158e-34	3.08996e-35	4.86442e-34	Up
Os12g0291066	18.3363	14.443	13.7459	167.808	256.589	277.523	4890.99	565.05	9216.92	16.3154	4.02816	1.14563e-61	2.52625e-63	9.54126e-62	Up
Os04g0447700	0.305387	0.278716	0.242867	7.33206	2.90695	2.74389	130.709	15.1376	246.281	16.2827	4.02527	1.3697e-15	3.77069e-16	2.42662e-15	Up
Oryza_sativa_newGene_2155	0.325934	0.06896	0.077243	2.39485	1.66983	3.48497	120.052	14.0269	226.078	16.2488	4.02226	1.15301e-12	3.15819e-13	1.69785e-12	Up
Oryza_sativa_newGene_6633	0.135212	0.021239	0.178319	1.83641	1.7349	2.21778	79.9419	9.52621	150.358	16.2332	4.02087	1.09054e-12	3.66783e-13	1.96444e-12	Up
Os01g0252600	0.163457	0.140979	0.193175	2.78343	2.2334	2.82334	68.3432	8.04035	128.646	16.2157	4.01932	1.8231e-19	1.85038e-20	1.5296e-19	Up
Os07g0190800	11.7043	6.67373	6.41585	138.846	120.39	114.699	2020.71	235.11	3806.3	16.204	4.01828	2.17039e-50	1.9128e-52	5.39744e-51	Up
Os03g0820500	0.787234	1.65256	2.68769	18.5423	27.9241	30.7907	432.511	50.4556	814.566	16.1994	4.01787	1.14283e-22	8.25736e-23	7.74971e-22	Up
Os08g0406400	12.7197	4.70212	5.27629	100.154	100.359	141.571	3045.38	355.177	5735.59	16.1573	4.01412	2.78682e-25	4.38158e-26	4.81538e-25	Up
Os07g0489800	0.482406	0.466256	0.634541	6.12667	8.17698	9.44418	165.516	19.5166	311.515	16.0871	4.00784	1.42006e-31	1.1149e-32	1.59532e-31	Up
Os03g0327800	2.91078	0.272429	0.071087	15.8663	17.2218	16.0984	658.899	77.382	1240.42	16.0346	4.00311	0.00359368	0.00199938	0.00422132	Up
Os02g0536500	5.91798	1.56375	1.8965	47.4943	39.3334	54.5063	830.319	97.7148	1562.92	16.0224	4.00202	1.30297e-17	3.26465e-18	2.37137e-17	Up
Os08g0113600	0.807121	0.501226	1.52212	11.7174	11.2076	19.2514	330.738	39.2867	622.188	15.9838	3.99854	1.45701e-20	5.65625e-21	4.80438e-20	Up
Oryza_sativa_newGene_8557	0.326462	0.233617	0	2.69877	2.63434	3.8019	59.9516	6.98859	112.915	15.9588	3.99628	2.18944e-08	8.97827e-09	3.48115e-08	Up
Os07g0288700	0.196599	0.072005	0.108135	1.34974	2.06959	2.25701	101.061	12.0766	190.045	15.9536	3.99581	9.65941e-17	1.81716e-17	1.26393e-16	Up
Os03g0237100	3.38405	2.27205	3.45599	48.5764	43.229	43.4025	1304.74	154.58	2454.89	15.9519	3.99565	2.53599e-74	1.19883e-76	6.2698e-75	Up
Os04g0455700	0.433775	0.217195	0.102419	3.77571	3.70097	3.99973	58.748	6.94465	110.551	15.934	3.99404	1.83427e-14	2.58127e-15	1.58069e-14	Up
Os04g0496950	0.519868	0.40889	0.207111	5.82129	4.97512	6.12006	463.648	54.6497	872.647	15.9137	3.99219	1.06038e-38	1.91658e-40	3.57258e-39	Up
Os03g0132250	2.64965	0.472308	1.1723	17.2266	24.7799	22.122	542.018	64.4061	1019.63	15.8873	3.9898	1.52594e-14	5.28121e-15	3.17245e-14	Up
Os10g0556200	0.295702	0.277493	0.114525	3.77919	3.70705	2.88486	149.331	17.5489	281.113	15.8637	3.98765	3.93913e-28	2.09863e-29	2.65084e-28	Up
Os09g0464066	0.716771	0.063097	0.196339	4.76206	6.51369	4.11337	52.2919	6.31731	98.2666	15.8635	3.98764	7.46209e-09	2.82313e-09	1.13628e-08	Up
Os04g0513100	1.98846	0.461203	0.479337	13.9743	14.5944	15.0834	643.617	76.4717	1210.76	15.8599	3.98731	1.7413e-14	5.49371e-15	3.29584e-14	Up
Os03g0773800	26.4625	12.0569	13.2242	251.291	277.05	284.614	7830.77	930.029	14731.5	15.8447	3.98593	1.81626e-39	8.29074e-41	1.56564e-39	Up
Os06g0225300	1.37789	1.47783	1.05951	22.2096	16.6957	20.0253	1018.42	120.913	1915.93	15.8074	3.98253	2.66055e-89	6.62353e-94	5.28894e-92	Up
Os02g0156600	0.211524	0.691299	0.174687	4.42901	4.49477	6.8434	261.472	30.8134	492.13	15.7572	3.97794	7.40415e-17	3.26751e-17	2.24223e-16	Up
Os03g0375200	0.194774	0.129056	0.148866	2.43383	2.99438	1.61182	92.9991	11.1998	174.799	15.7422	3.97656	7.98256e-19	1.47302e-19	1.15867e-18	Up
Os07g0674800	0.340864	0.387784	0.360508	3.50557	6.29845	6.8055	110.281	13.1754	207.386	15.7227	3.97478	3.61317e-20	6.32886e-21	5.35841e-20	Up
Os09g0334500	3.10966	3.16369	2.50554	42.9196	43.9216	40.6953	1642.64	196.754	3088.53	15.674	3.9703	1.03815e-161	4.70086e-172	1.91706e-169	Up
Os05g0571200	2.09025	1.09533	1.28717	27.7075	14.0979	23.7494	510.356	61.4139	959.298	15.6676	3.96971	7.06148e-29	6.12225e-30	7.91411e-29	Up
Os07g0130400	0.401401	0.039682	0.187582	3.15124	3.04334	3.07576	160.261	19.4642	301.058	15.6298	3.96623	2.86972e-11	1.07812e-11	5.19583e-11	Up
Os03g0131000	0.371256	0.066642	0.05674	2.54928	2.57468	2.28883	50.8913	6.19343	95.5891	15.6142	3.96479	1.55186e-08	5.63848e-09	2.21912e-08	Up
Os07g0683600	8.93036	5.30319	5.77032	88.8242	103.113	97.6515	2283.38	275.876	4290.89	15.5728	3.96095	4.91042e-60	1.87121e-62	6.94475e-61	Up
Os01g0687400	1.13463	0.316086	0.315081	9.45965	6.8875	9.38468	229.808	27.8603	431.755	15.5629	3.96004	2.96267e-15	6.96829e-16	4.41802e-15	Up
Os01g0687300	2.36538	1.14206	1.12808	23.2671	23.3146	20.4935	1593.04	192.912	2993.17	15.5325	3.95721	7.51807e-37	3.60049e-38	6.25449e-37	Up
Os02g0204400	0.23146	0.382902	0.325024	5.21033	5.37075	3.31828	174.96	21.1325	328.787	15.4975	3.95396	1.97759e-29	3.28877e-30	4.29181e-29	Up
Os07g0681300	9.61781	3.3243	4.3036	78.7962	83.188	87.4625	3045.11	369.566	5720.66	15.49	3.95327	5.04863e-26	7.31049e-27	8.31435e-26	Up
Os02g0700400	1.05534	0.876861	0.532487	11.746	11.0995	12.6456	290.864	35.2201	546.507	15.4513	3.94966	1.65033e-47	2.53725e-50	6.71684e-49	Up
Os10g0562900	2.0853	1.47527	0.675771	34.1156	8.25577	19.2943	176.789	21.4461	332.133	15.4473	3.94929	7.96467e-12	2.80302e-12	1.4073e-11	Up
Os03g0131200	15.0214	11.6065	11.3948	176.575	196.79	178.993	7446.61	907.268	13986	15.4211	3.94683	1.09483e-121	1.06234e-128	1.85672e-126	Up
Os11g0227200	0.552104	0.167095	0.240795	4.92342	4.69227	4.22388	329.659	40.4764	618.841	15.3772	3.94272	4.5704e-21	7.42861e-22	6.6166e-21	Up
Os01g0841650	0.134428	0.142131	0.136626	1.81217	1.92076	2.68593	28.4167	3.47829	53.355	15.3771	3.94271	3.36363e-09	1.12364e-09	4.66678e-09	Up
Os02g0755600	0.621218	0.765693	0.689093	8.45759	10.2872	10.9132	371.819	45.4382	698.199	15.3439	3.93959	5.26135e-65	3.61725e-67	1.47691e-65	Up
Os06g0192800	1.18611	0.853499	0.693369	13.4618	7.78206	17.8318	374.934	46.0571	703.811	15.2816	3.93372	7.79505e-26	8.48683e-27	9.6171e-26	Up
Os12g0159000	2.61578	3.86554	1.8406	38.9257	38.7898	40.0929	790.908	96.5611	1485.25	15.2744	3.93304	9.40572e-57	4.29053e-58	1.41459e-56	Up
Os04g0632300	0.465853	0.037452	0.219547	3.45897	2.67817	4.33758	217.905	27.0044	408.806	15.2414	3.92993	2.48954e-09	1.11689e-09	4.63986e-09	Up
Os01g0860450	2.26615	0.876055	0.652555	12.4083	22.1436	19.2747	1389.34	171.187	2607.5	15.2391	3.9297	2.66892e-18	7.13124e-19	5.39862e-18	Up
Os03g0679700	4.4481	3.00402	2.60055	37.6	56.7179	56.5651	3170.58	391.537	5949.61	15.1982	3.92582	5.56413e-47	2.16574e-48	5.33353e-47	Up
Os06g0250600	2.73536	1.65991	1.3118	24.7169	29.7967	25.99	1836.88	227.08	3446.68	15.1833	3.92442	1.77062e-43	4.64406e-45	1.02175e-43	Up
Os05g0495250	3.01144	3.84401	4.60472	55.6809	48.0741	56.7651	501.034	62.1942	939.874	15.1649	3.92266	4.46736e-72	3.73409e-74	1.81183e-72	Up
Os10g0418100	0.648334	0.92328	0.669866	7.88619	13.0747	10.5067	816.811	100.817	1532.81	15.1613	3.92232	2.79769e-53	9.7549e-54	2.86099e-52	Up
Os10g0159800	2.16699	1.41884	1.56266	22.2445	28.9195	21.5877	724.639	90.0458	1359.23	15.1426	3.92054	1.47649e-56	2.02247e-58	6.75259e-57	Up
Os03g0297000	3.81995	3.02102	2.98878	47.8375	46.3866	47.2004	888.852	110.456	1667.25	15.1381	3.92011	7.92558e-109	1.71542e-116	2.17642e-114	Up
Os11g0105750	3.3104	1.05663	1.85454	29.7023	32.079	26.2852	2096.91	260.271	3933.55	15.1328	3.91961	3.90348e-25	7.71742e-26	8.38199e-25	Up
Os05g0509500	0.542004	0.544068	0.478446	8.93393	7.33942	5.86567	333.718	41.4613	625.974	15.0941	3.91592	2.17039e-50	4.3125e-52	1.20792e-50	Up
Os05g0324700	1.85236	1.70759	1.35929	29.9504	15.7454	23.8947	348.462	43.2724	653.652	15.0887	3.9154	1.57003e-35	6.83536e-37	1.14165e-35	Up
Oryza_sativa_newGene_2448	0.405562	0.071611	0.126559	3.43007	1.84768	3.73189	120.673	15.1259	226.22	15.0762	3.9142	2.11668e-10	7.29078e-11	3.31853e-10	Up
Os03g0132200	32.1223	12.016	14.6801	218.793	283.624	324.358	6989.67	869.845	13109.5	15.0751	3.91409	9.4048e-26	1.4566e-26	1.63117e-25	Up
Oryza_sativa_newGene_1444	0.321883	0.120775	0.140877	5.004	3.78694	2.61213	152.068	19.0756	285.06	15.0722	3.91382	7.17927e-20	1.13249e-20	9.45515e-20	Up
Os01g0970700	5.18815	3.11093	3.01174	50.0778	55.4238	53.5342	1489.94	185.85	2794.03	15.0523	3.91192	2.54524e-54	1.06015e-56	3.35397e-55	Up
Os12g0135051	0.789954	0.172042	0	3.41949	5.26018	4.83371	87.11	10.8723	163.348	15.0435	3.91107	1.47527e-05	8.46088e-06	2.44196e-05	Up
Os01g0237200	0.517152	1.11913	1.07665	10.5347	14.8306	13.5584	107.334	13.3823	201.285	14.977	3.90467	8.59833e-23	1.25209e-23	1.22722e-22	Up
Os09g0467400	1.40136	1.08181	1.18748	18.0221	16.3649	17.2416	573.977	72.2761	1075.68	14.9553	3.90259	1.40371e-90	2.49644e-96	2.15411e-94	Up
Os01g0963000	0.483893	0.185302	0.173021	7.42592	3.11395	1.06834	109.386	13.8182	204.954	14.879	3.8952	1.30276e-07	6.10284e-08	2.19461e-07	Up
Os01g0368900	1.5575	0.370794	0.969345	12.5902	16.4902	11.4382	234.844	29.8552	439.834	14.8721	3.89454	5.06367e-17	1.38487e-17	9.68219e-17	Up
Os03g0659350	3.28349	2.1578	1.40179	33.7175	30.0598	31.0016	610.889	77.0238	1144.75	14.8557	3.89295	4.70541e-39	8.2186e-41	1.55373e-39	Up
Os02g0681700	6.68419	3.78144	4.42669	69.4235	54.5568	82.0048	1855.9	234.424	3477.37	14.8528	3.89266	6.24988e-45	9.82236e-47	2.28428e-45	Up
Os04g0532100	4.65321	3.33569	3.76625	42.9725	49.5872	69.3237	1521.53	192.218	2850.85	14.8516	3.89255	1.87515e-53	2.81389e-55	8.60648e-54	Up
Os07g0262800	0.165785	0.074615	0.202928	1.90369	1.5074	2.99875	110.985	14.2289	207.742	14.8407	3.89149	9.93367e-16	2.38164e-16	1.54958e-15	Up
Os03g0201901	0.549134	0.134127	0.150857	2.76704	5.73407	3.27024	166.877	21.1802	312.574	14.837	3.89113	2.63062e-11	9.48159e-12	4.58889e-11	Up
Os05g0128100	1.11177	0.940404	0.942176	20.1818	16.7453	16.6408	798.969	101.091	1496.85	14.8298	3.89043	9.04053e-68	1.56218e-70	6.90506e-69	Up
Os08g0480400	1.25082	0.643076	0.654106	9.37553	11.7218	14.1389	290.274	36.8588	543.688	14.8139	3.88888	6.75866e-29	3.99212e-30	5.1978e-29	Up
Oryza_sativa_newGene_1197	125.413	38.6776	40.4674	789.201	1068.42	960.27	17209.3	2183.16	32235.4	14.766	3.88421	4.80007e-09	1.09829e-09	4.56589e-09	Up
Os01g0791033	0.29113	0.406686	0.439149	5.24034	5.21391	5.71197	99.0547	12.6311	185.478	14.7234	3.88004	4.77297e-27	1.9296e-28	2.34565e-27	Up
Os04g0524500	1.96205	1.32273	1.49103	19.2706	20.7149	25.2418	1029.49	131.421	1927.57	14.7054	3.87827	5.40362e-63	7.33096e-66	2.92351e-64	Up
Os01g0919800	3.89666	1.04175	1.85621	34.3172	33.1002	26.3198	1003.45	128.089	1878.8	14.6989	3.87764	1.51251e-19	3.5826e-20	2.91926e-19	Up
Os09g0572700	5.38568	0.962047	1.16264	57.7039	27.524	19.2457	672.357	86.1164	1258.6	14.6242	3.87028	2.84769e-05	1.17043e-05	3.32596e-05	Up
Os10g0510500	11.6707	9.26351	10.4133	160.349	137.383	127.143	3221.53	413.059	6029.99	14.6172	3.86959	1.48339e-107	1.49071e-112	1.75483e-110	Up
Os04g0587300	0.210034	0.431046	0.223248	4.41513	4.38007	3.37678	136.758	17.2402	256.277	14.6125	3.86913	1.12377e-26	1.36902e-27	1.60387e-26	Up
Os01g0775400	6.62275	3.34996	3.18933	48.9824	73.5474	56.1921	2607.42	334.203	4880.64	14.6114	3.86902	1.57596e-32	1.6496e-33	2.44098e-32	Up
Os04g0569100	0.813684	0.348506	0.51519	8.23395	7.87507	6.80818	535.288	69.1747	1001.4	14.552	3.86315	6.71424e-34	3.86156e-35	6.05685e-34	Up
Os01g0893400	4.42304	2.18177	2.72772	42.0383	43.8251	45.7082	1775.2	228.694	3321.71	14.5481	3.86276	3.77066e-43	8.09812e-45	1.76357e-43	Up
Os11g0168600	0.303864	1.06258	1.16058	13.4305	10.2412	11.2698	138.167	17.7901	258.544	14.5065	3.85863	3.73712e-20	1.13471e-20	9.47139e-20	Up
Os01g0183850	0.095346	0.359091	0.325044	3.52423	3.91285	3.97437	43.447	5.57782	81.3161	14.4725	3.85524	8.91722e-12	2.13794e-12	1.08331e-11	Up
Os04g0480200	1.37218	0.083637	0.261012	9.27749	4.37583	10.2481	143.517	18.6483	268.385	14.468	3.8548	8.21614e-07	4.07128e-07	1.35194e-06	Up
Os04g0419550	3.06053	0.809236	1.5137	26.5803	24.6168	22.1484	498.659	64.7672	932.55	14.4592	3.85391	3.03514e-19	6.57981e-20	5.27124e-19	Up
Os06g0646100	6.50923	7.45354	6.10829	80.8344	99.9491	87.7557	1351.27	174.584	2527.95	14.4572	3.85372	2.20045e-121	3.35058e-124	5.28929e-122	Up
Os04g0669300	1.53626	0.679324	0.525381	11.11	12.1717	13.6941	559.252	72.4469	1046.06	14.4565	3.85365	4.71799e-23	6.14523e-24	6.10708e-23	Up
Os07g0586100	4.6888	2.34146	2.19199	44.6105	41.0748	38.4971	1349.83	174.868	2524.8	14.4529	3.85329	5.81548e-35	2.62993e-36	4.31263e-35	Up
Os12g0139400	10.4183	8.37377	10.2429	130.282	153.302	105.029	2734.5	354.932	5114.07	14.4283	3.85083	8.93397e-77	6.62988e-78	3.57096e-76	Up
Os12g0183100	18.26	10.1107	12.2901	176.416	208.428	203.383	6576.92	856.335	12297.5	14.3683	3.84481	2.67973e-57	2.51591e-59	8.69675e-58	Up
Os08g0205800	5.48843	2.65719	1.72761	40.8299	41.2057	50.1768	937.442	122.075	1752.81	14.3625	3.84424	1.43224e-23	1.90694e-24	1.94997e-23	Up
Os01g0222600	11.49	3.58123	6.95445	77.4225	111.737	106.314	1253.77	163.709	2343.83	14.3458	3.84255	2.82137e-22	6.6662e-23	6.29257e-22	Up
Os01g0667550	0.213811	0.475863	0.31078	4.77425	5.11669	3.63119	59.1016	7.63825	110.565	14.264	3.83431	3.09691e-15	5.80244e-16	3.69321e-15	Up
Os04g0304200	7.92542	3.74846	4.99649	72.3199	73.9902	74.9431	4670.77	612.928	8728.62	14.2502	3.83291	3.69195e-41	1.37374e-42	2.76979e-41	Up
Os02g0705100	4.32889	2.42655	2.76505	46.6671	40.1616	39.1068	1466.49	192.84	2740.15	14.2348	3.83135	5.85767e-50	4.25624e-52	1.19314e-50	Up
Os08g0152400	3.65343	2.35972	2.34716	37.0936	33.4236	39.9532	570.587	75.1895	1065.99	14.2197	3.82982	1.43536e-55	9.48203e-59	3.20332e-57	Up
Os03g0270600	0.491575	1.40362	1.15746	17.3183	11.7027	11.1274	461.487	60.584	862.389	14.1936	3.82716	9.05944e-26	5.76061e-26	6.30062e-25	Up
Oryza_sativa_newGene_5809	0.175792	0.044476	0.292364	3.40688	1.83685	1.97409	52.5511	7.10608	97.9961	14.1934	3.82715	1.174e-09	4.46366e-10	1.91397e-09	Up
Os05g0442400	0.0485	0.375462	0.441433	1.42612	8.11263	2.16526	82.96	10.9454	154.975	14.1631	3.82407	5.51602e-06	3.35536e-06	1.01145e-05	Up
Os06g0554600	2.67109	0.861304	1.55625	23.9365	21.7743	21.6352	622.403	82.6422	1162.16	14.1195	3.81961	6.8439e-24	1.04018e-24	1.07618e-23	Up
Os07g0546200	1.10645	0.39961	0.587893	7.67933	10.3775	9.30302	142.807	19.2147	266.399	14.0141	3.8088	3.31999e-19	4.44154e-20	3.59606e-19	Up
Os06g0661200	0.399924	0.497066	0.541787	8.36565	5.40001	5.62017	113.483	15.1495	211.816	14.0102	3.8084	1.02966e-23	9.52022e-25	9.87359e-24	Up
Os12g0181600	16.954	23.6982	20.0254	232.34	307.407	242.546	10660.4	1420.34	19900.4	14.0079	3.80816	8.09472e-103	2.94472e-101	2.80987e-99	Up
Os07g0491800	1.67734	0.188974	0.616737	11.2462	9.9337	11.7652	459.227	61.4587	856.996	13.9876	3.80608	1.66455e-10	6.73084e-11	3.06856e-10	Up
Os04g0447100	5.21244	4.18229	4.35506	57.8183	76.7415	43.8497	3935.65	525.82	7345.49	13.9756	3.80484	3.90609e-56	5.77068e-57	1.84575e-55	Up
Os07g0418700	8.10828	14.5353	19.0493	185.532	189.69	162.041	4430.36	592.891	8267.84	13.9495	3.80214	1.89598e-40	5.40844e-40	9.93412e-39	Up
Os10g0503300	8.30216	2.38797	6.50125	87.1216	79.8689	58.5594	473.7	63.74	883.66	13.9416	3.80132	2.27523e-19	6.39183e-20	5.12303e-19	Up
Os12g0428000	2.41638	0.351167	0.841091	8.5836	23.7705	15.0815	509.923	68.3762	951.47	13.9321	3.80034	1.89743e-05	7.74002e-06	2.24279e-05	Up
Os05g0530400	0.970176	0.506917	0.627908	12.1215	6.37805	8.89775	406.54	54.7762	758.304	13.8969	3.79669	9.52133e-27	8.63004e-28	1.02188e-26	Up
Os01g0866500	5.6199	3.42933	3.11657	60.6798	49.0989	47.3434	1284.45	172.636	2396.26	13.8932	3.79631	5.88433e-46	5.70471e-48	1.38302e-46	Up
Os06g0127100	0.904826	0.940728	0.79214	10.9617	12.3573	10.8053	198.199	26.6578	369.74	13.8535	3.79218	3.60908e-47	2.31384e-49	5.91513e-48	Up
Os11g0117500	1.42721	0.223804	0.476736	11.1252	7.28325	9.639	256.895	34.7731	479.017	13.843	3.79108	5.08246e-11	1.82034e-11	8.6668e-11	Up
Os06g0136600	0.904495	1.77051	1.18549	14.2691	17.5342	17.5228	626.638	84.1479	1169.13	13.817	3.78837	2.74096e-50	1.18551e-50	3.17769e-49	Up
Os12g0155100	3.47232	2.19517	1.80905	38.8555	27.9535	29.5501	689.409	93.1454	1285.67	13.8147	3.78813	2.46304e-39	4.38514e-41	8.35468e-40	Up
Os11g0275000	0.380491	0	0.146965	1.97403	2.40321	2.56238	44.6667	6.14949	83.184	13.7943	3.786	1.38422e-05	7.4449e-06	2.16129e-05	Up
Os01g0681000	1.29351	0.599342	0.504731	9.55778	10.8595	10.4918	462.204	62.5922	861.817	13.794	3.78597	1.31584e-25	1.17145e-26	1.31961e-25	Up
Os01g0884350	0.639522	0.142666	0.246013	5.57514	5.8209	2.44178	60.1032	8.23708	111.969	13.7909	3.78564	1.03206e-08	3.95835e-09	1.57635e-08	Up
Os07g0650600	3.45045	1.44697	2.08679	22.9611	34.3037	29.9137	2081.95	282.016	3881.87	13.7784	3.78433	5.87923e-28	8.38945e-29	1.03751e-27	Up
Os12g0291400	108.24	63.9352	80.4745	931.31	1168.78	1132.23	23138.8	3133.27	43144.4	13.7718	3.78365	9.86561e-56	1.28839e-57	4.21943e-56	Up
Os03g0180900	3.35935	0.308446	0.558443	28.3247	17.0746	9.69538	463.021	62.92	863.123	13.7287	3.77912	0.000572451	0.000283069	0.000677142	Up
Os07g0601900	0.68719	0.386549	0.341421	5.20889	6.51407	6.59601	238.082	32.4493	443.715	13.7166	3.77786	4.15194e-30	1.39858e-31	1.92409e-30	Up
Os01g0880800	1.40476	1.32862	0.63836	11.8798	15.1192	15.9264	439.218	59.437	818.999	13.7147	3.77765	2.1253e-34	1.10021e-35	1.75787e-34	Up
Os09g0482500	6.01216	2.67302	2.39506	42.2836	56.0131	43.1059	1726.95	234.989	3218.91	13.7065	3.77679	1.77695e-25	2.47603e-26	2.74584e-25	Up
Os09g0371000	0.818578	0.290127	0.250594	5.00197	6.00481	6.52278	237.943	32.4663	443.419	13.7022	3.77634	6.15841e-17	1.16006e-17	8.15496e-17	Up
Os05g0522600	2.19227	0.882388	0.473796	29.085	8.28276	7.60258	1117.9	152.107	2083.69	13.6995	3.77605	3.78198e-05	1.60235e-05	4.48228e-05	Up
Os09g0482200	6.88607	3.12499	2.78801	48.7807	63.1007	50.9253	1988.58	271.363	3705.8	13.6636	3.77227	1.17513e-26	1.45631e-27	1.70264e-26	Up
Oryza_sativa_newGene_7331	0.537788	0.294504	0.249893	3.87569	4.25244	5.77428	229.616	31.559	427.673	13.5913	3.76462	7.21665e-25	4.70808e-26	5.16757e-25	Up
Os10g0469700	1.52308	1.09675	1.28067	16.3807	14.4596	18.0877	663.547	91.7249	1235.37	13.5239	3.75744	2.66605e-68	3.9406e-72	1.80226e-70	Up
Os03g0856700	15.3475	18.6121	14.5777	171.6	201.189	231.369	7344.92	1012.03	13677.8	13.5088	3.75583	3.90631e-119	2.18614e-122	3.29905e-120	Up
Os09g0571200	2.96733	1.77241	1.46262	35.2478	20.4239	22.1228	584.714	80.8875	1088.54	13.4686	3.75152	6.12591e-28	5.08698e-29	6.33901e-28	Up
Os04g0670700	0.214335	0.459519	0.596002	6.47968	4.6584	5.38105	52.5774	7.32977	97.825	13.4489	3.74942	2.5766e-13	5.13876e-14	2.91157e-13	Up
Os07g0537250	0.346855	0.144082	0.059332	3.87564	1.66798	1.54985	127.29	17.6898	236.891	13.3929	3.7434	1.32939e-09	4.92948e-10	2.10843e-09	Up
Os05g0368000	5.99644	4.92335	3.13059	68.0266	37.4716	69.767	577.424	80.2222	1074.62	13.3771	3.74169	5.48445e-29	4.05019e-30	5.2714e-29	Up
Os01g0186900	13.284	24.523	15.2595	229.343	244.495	188.864	6609.62	921.811	12297.4	13.3314	3.73676	3.38296e-48	5.54056e-48	1.34608e-46	Up
Os09g0483500	2.09693	1.15667	1.00421	11.6558	14.174	26.8557	309.073	43.3031	574.842	13.2915	3.73243	5.75569e-18	1.16158e-18	8.6937e-18	Up
Os09g0454900	0.590874	0.28748	0.258643	3.55207	4.6823	5.84924	334.39	46.9357	621.844	13.2769	3.73084	1.02274e-22	1.17074e-23	1.15046e-22	Up
Os06g0579800	0.36354	0.364957	0.216401	4.90559	3.91098	3.88993	73.5986	10.2414	136.956	13.2718	3.7303	3.38333e-19	2.58702e-20	2.12215e-19	Up
Os11g0607200	9.53504	5.72521	4.59351	85.5085	70.666	84.5262	4525.73	635.45	8416	13.2461	3.72749	1.04378e-41	1.65861e-43	3.46659e-42	Up
Os03g0184100	1.76595	1.35204	1.06465	14.851	20.6782	15.6925	521.008	73.3711	968.645	13.2045	3.72296	1.00214e-44	3.32301e-46	7.61935e-45	Up
Os10g0470700	0.467141	0.347294	0.449348	7.49966	3.91694	4.32849	251.814	35.6278	468	13.2043	3.72293	7.26549e-26	8.74491e-27	9.90299e-26	Up
Os05g0494200	19.7507	8.21365	7.02533	150.198	132.017	139.264	2320.58	326.937	4314.23	13.2013	3.72261	4.44116e-22	7.27283e-23	6.84257e-22	Up
Os12g0105300	1.09472	0.541144	0.770924	10.9912	11.6344	8.61487	708.411	100.239	1316.58	13.1859	3.72092	3.33124e-34	2.7075e-35	4.27017e-34	Up
Os01g0237100	1.64972	1.2582	0.920043	12.3888	15.5316	19.1463	418.389	59.0272	777.751	13.1655	3.71869	5.99564e-36	1.76544e-37	2.99984e-36	Up
Os03g0723400	0.944398	0.401989	0.289347	5.1994	10.4594	4.59788	146.659	20.7628	272.555	13.1651	3.71864	3.32118e-12	1.07851e-12	5.57749e-12	Up
Os09g0482800	6.61532	5.52383	4.62928	43.9834	76.1275	84.4568	1094.78	154.598	2034.97	13.1629	3.7184	6.16583e-37	6.20238e-38	1.06929e-36	Up
Os02g0754600	0.488748	0.973159	0.304238	7.96406	7.05272	6.72969	257.43	35.9062	478.955	13.1586	3.71793	1.15402e-23	2.84922e-24	2.8868e-23	Up
Os10g0550900	1.45658	0.632276	0.839272	14.2116	11.9036	9.75387	486.295	68.9965	903.594	13.1502	3.71701	3.44998e-27	3.25378e-28	3.91367e-27	Up
Os05g0552000	0.371004	0.145365	0.267925	3.40355	2.93861	3.28038	43.1718	6.23252	80.111	13.1455	3.7165	1.3458e-11	2.74685e-12	1.38011e-11	Up
Os02g0740700	3.62355	2.13556	2.01663	34.001	32.1544	28.7043	955.244	135.428	1775.06	13.1261	3.71436	1.44547e-43	1.68927e-45	3.76498e-44	Up
Os08g0360300	0.195863	0.122565	0.287281	3.29961	2.21521	2.0031	86.8626	12.5313	161.194	13.114	3.71304	1.85706e-15	4.2212e-16	2.71145e-15	Up
Os03g0431200	18.306	16.2506	12.1109	193.572	210.799	160.216	6550.3	929.163	12171.4	13.0971	3.71118	6.52806e-75	1.041e-77	5.56327e-76	Up
Os01g0764900	3.39526	3.27731	3.04491	32.6556	43.0506	41.926	1446.81	205.48	2688.14	13.0869	3.71005	5.50733e-93	5.51365e-96	4.72189e-94	Up
Os09g0494600	5.00908	1.81512	2.54969	39.5337	42.0426	33.0326	1176.62	167.466	2185.77	13.0745	3.70869	2.87364e-24	4.44767e-25	4.67791e-24	Up
Os02g0111600	1.4029	0.811705	1.05112	13.1237	10.2356	16.4269	725.281	103.398	1347.16	13.0682	3.70798	4.04843e-37	1.25234e-38	2.20227e-37	Up
Os04g0585050	11.3737	5.32539	6.44628	78.4633	117.56	85.4588	1266.34	180.321	2352.36	13.0652	3.70766	1.26557e-29	1.58836e-30	2.1008e-29	Up
Os04g0581700	1.51598	1.70346	1.14801	9.07189	17.1042	27.2157	271.131	38.4593	503.803	13.0651	3.70765	6.39371e-18	1.74157e-18	1.28687e-17	Up
Os03g0323600	3.69519	0.912988	1.76707	15.9195	26.0531	36.2958	297.077	42.4642	551.689	13.0495	3.70592	8.14763e-13	2.63713e-13	1.42826e-12	Up
Os02g0767800	0.417489	0.318153	0.577508	4.6982	4.40505	6.90751	157.893	22.756	293.03	13.0252	3.70324	1.47042e-23	1.72507e-24	1.76716e-23	Up
Os10g0490100	0.724715	0.298147	0.43095	7.48196	4.42463	6.25378	115.033	16.5844	213.481	13.0109	3.70165	6.88567e-17	9.48358e-18	6.70941e-17	Up
Os02g0798200	14.4488	8.41284	10.7724	132.084	135.89	137.118	4182.33	600.121	7764.54	12.9495	3.69482	7.31012e-57	3.51314e-59	1.20467e-57	Up
Os02g0180800	1.68567	1.10592	0.794937	15.6189	14.0929	13.5544	529.132	75.9776	982.286	12.9303	3.69269	1.37238e-38	1.74721e-40	3.27063e-39	Up
Os09g0433800	24.234	5.72406	10.3544	171.707	164.205	150.479	3391.55	489.512	6293.59	12.8636	3.68522	1.91143e-16	5.5235e-17	3.74234e-16	Up
Os09g0115500	14.4263	11.1089	12.3156	147.015	142.224	161.563	4079.62	589.877	7569.36	12.8444	3.68307	4.10938e-107	4.91629e-114	5.88855e-112	Up
Os09g0471400	1.58085	1.88522	1.51228	20.5975	14.8355	24.0818	681.045	98.2278	1263.86	12.8416	3.68275	7.42783e-53	8.4452e-55	2.54217e-53	Up
Os04g0671200	42.292	25.1877	28.7586	417.042	425.124	309.54	17790.9	2577.45	33004.3	12.8068	3.67884	3.29496e-48	1.14612e-49	2.95421e-48	Up
Os04g0667600	18.7656	15.3954	18.7372	228.914	190.776	207.038	3644.79	529.886	6759.69	12.7742	3.67516	4.53047e-108	2.72946e-113	3.23531e-111	Up
Os01g0384800	26.2618	25.6375	23.8986	326.485	281.44	287.305	5574.82	810.065	10339.6	12.7662	3.67425	7.95536e-189	1.35741e-205	1.16249e-202	Up
Os04g0540200	0.867995	0.509904	0.623961	5.08539	10.5845	8.25813	223.544	32.7786	414.309	12.703	3.66709	3.09071e-21	6.01455e-22	5.38934e-21	Up
Os12g0471100	0.688783	0.717255	0.393292	7.53709	6.63736	7.1799	297.958	43.194	552.722	12.6998	3.66673	3.5022e-45	8.6546e-48	2.08489e-46	Up
Os12g0127200	0.832071	0.829891	0.321359	8.41973	6.77959	8.50405	208.757	30.256	387.257	12.6824	3.66476	4.96993e-25	2.91742e-26	3.22176e-25	Up
Os02g0557800	35.5046	20.1666	21.7415	314.791	304.673	290.819	11549.9	1692.38	21407.4	12.6518	3.66127	1.3594e-48	1.22017e-50	3.26803e-49	Up
Os04g0165700	2.4295	3.16943	2.84545	29.3365	34.5711	34.6503	1080.14	158.295	2001.98	12.6325	3.65907	5.25505e-104	9.9822e-106	1.04572e-103	Up
Os08g0536200	0.104066	0.181147	0.586381	3.47251	2.04096	5.92339	44.5784	6.66004	82.4968	12.6148	3.65705	5.62451e-07	2.73139e-07	9.21655e-07	Up
Os07g0464200	2.5258	0.307819	1.3083	17.3793	17.1958	14.7953	423.605	62.4528	784.757	12.6127	3.65681	1.51498e-10	6.34947e-11	2.90203e-10	Up
Os02g0527200	5.47784	2.34088	2.66428	38.8399	45.5502	38.8508	1035.56	152.501	1918.63	12.6012	3.65549	2.91304e-27	2.89939e-28	3.4911e-27	Up
Os08g0406150	2.49865	1.04878	1.05547	15.2822	17.1842	22.0801	257.089	37.9458	476.233	12.5981	3.65513	2.12892e-20	2.50207e-21	2.171e-20	Up
Os01g0318202	6.23773	4.88426	3.74072	41.6885	53.5216	77.9144	2737.29	402.688	5071.9	12.5937	3.65464	2.18966e-36	1.36771e-37	2.33211e-36	Up
Os01g0115900	0.191045	0.489222	0.302689	3.99398	4.12916	3.36016	284.745	41.5592	527.93	12.5909	3.65431	8.33763e-30	3.36957e-30	4.39558e-29	Up
Os03g0237201	0.947247	0.242356	0.236104	6.93112	5.25474	4.63293	155.906	23.0456	288.766	12.5896	3.65417	3.04837e-11	9.27251e-12	4.49214e-11	Up
Os05g0429500	3.70247	2.9782	2.12817	26.6332	28.114	40.8568	751.545	110.716	1392.37	12.5722	3.65217	8.80173e-43	1.23461e-44	2.67338e-43	Up
Os05g0456800	1.90229	0.847167	1.19904	9.7818	18.0401	18.3471	871.612	128.737	1614.49	12.5657	3.65142	9.31138e-23	1.90434e-23	1.84906e-22	Up
Os03g0758000	1.97823	1.82885	1.31657	17.7432	19.1977	22.7544	317.67	46.8642	588.475	12.5212	3.64631	5.45939e-47	1.46479e-49	3.76429e-48	Up
Os01g0844700	0.461236	0.096539	0.176227	3.4847	2.4165	3.35794	50.2632	7.54173	92.9847	12.5184	3.64598	1.97518e-09	5.44078e-10	2.31757e-09	Up
Os02g0689900	8.96617	6.90506	6.40588	79.4653	89.522	88.6164	4403.62	653.118	8154.12	12.4889	3.64258	1.72359e-86	1.15538e-91	8.49325e-90	Up
Os03g0189400	0.377904	0.30694	0.176118	3.58606	4.02243	2.77585	111.717	16.5179	206.915	12.479	3.64143	2.55454e-21	2.19364e-22	2.00708e-21	Up
Os01g0740300	1.4558	0.807306	0.808299	11.8933	12.754	10.9125	596.511	88.828	1104.19	12.4618	3.63944	3.07686e-38	2.21222e-40	4.10964e-39	Up
Os11g0570000	1.47834	1.43475	1.04477	13.2892	15.3741	16.9012	1239.72	184.101	2295.33	12.4495	3.63801	2.37512e-75	4.59721e-79	2.56904e-77	Up
Os05g0414700	4.31183	3.47686	3.18093	40.2894	43.1059	42.9603	2349.74	349.981	4349.5	12.4346	3.63629	6.56826e-100	8.60019e-107	9.17782e-105	Up
Os09g0526700	1.22713	0.659765	0.911707	10.6155	11.899	10.414	353.435	52.9923	653.877	12.4311	3.63588	4.41281e-39	8.24329e-41	1.55754e-39	Up
Os03g0816700	0.083464	0.14239	0.393287	2.46451	2.38272	2.34262	45.3129	6.92457	83.7012	12.361	3.62773	6.85657e-10	2.25085e-10	9.86503e-10	Up
Os01g0149800	39.3497	24.1751	21.8463	308.438	339.023	330.822	4892.71	732.732	9052.69	12.3577	3.62733	7.92925e-47	7.2514e-49	1.82248e-47	Up
Os07g0538200	1.49459	1.06556	0.696637	15.9676	10.1302	12.1785	671.231	100.456	1242.01	12.3573	3.62729	3.76561e-31	1.722e-32	2.44665e-31	Up
Os03g0758050	0.196773	0.413788	0.292902	3.40452	3.3025	3.9694	82.9278	12.2986	153.557	12.3422	3.62552	1.28451e-19	1.17028e-20	9.75645e-20	Up
Oryza_sativa_newGene_848	1.42329	0.228033	0.542432	9.57132	8.18606	8.8112	188.862	28.5101	349.214	12.331	3.62421	5.89512e-11	1.97408e-11	9.3753e-11	Up
Os06g0259901	2.52997	1.78953	1.80944	26.9356	20.601	23.5385	219.456	33.0718	405.841	12.3248	3.62349	8.04179e-39	4.60382e-41	8.76159e-40	Up
Os03g0807900	7.13781	3.499	3.15358	54.2995	56.4956	47.7503	1360.24	204.576	2515.89	12.3084	3.62157	5.142e-30	3.63337e-31	4.91567e-30	Up
Os05g0366600	5.55751	1.97421	1.79739	40.9497	37.8162	28.2646	1729.66	260.409	3198.91	12.2906	3.61949	1.64904e-17	3.95031e-18	2.85188e-17	Up
Os02g0323000	0.884238	0.277816	0.384324	6.44992	5.89193	5.53496	355.253	53.7927	656.712	12.2599	3.61588	6.29504e-18	1.1705e-18	8.75665e-18	Up
Os07g0614600	0.753985	0.637728	0.371535	8.60494	5.16761	6.50637	304.118	45.7685	562.467	12.2549	3.61528	4.34829e-28	1.83802e-29	2.3268e-28	Up
Os02g0160500	41.0872	24.076	31.025	396.184	276.433	423.497	5529.41	835.588	10223.2	12.2404	3.61358	8.57193e-42	2.21032e-43	4.60563e-42	Up
Os02g0437200	15.977	16.6326	17.0201	197.403	176.825	185.33	5611.72	848.205	10375.2	12.235	3.61294	3.47385e-201	3.31027e-217	3.91023e-214	Up
Os06g0241100	0.478368	0.191771	0.267188	4.41899	3.35653	2.95964	140.25	21.399	259.101	12.2189	3.61105	1.89061e-18	2.32355e-19	1.80366e-18	Up
Os03g0820400	0.512141	0.883089	0.472348	6.06748	9.52082	6.35413	115.776	17.3793	214.172	12.1807	3.60652	4.6511e-20	8.62339e-21	7.24915e-20	Up
Os09g0513800	6.4643	3.30716	3.78055	54.2454	51.4864	47.664	2727.84	414.656	5041.01	12.1666	3.60485	2.21348e-38	6.84126e-40	1.25122e-38	Up
Os01g0782200	1.52102	1.13131	0.6402	11.4546	11.8066	13.9518	518.257	78.9043	957.609	12.1147	3.59869	4.63422e-32	1.54045e-33	2.28638e-32	Up
Os04g0249900	1.15126	0.31035	0.586488	6.77026	8.11973	9.17074	104.349	16.0977	192.601	12.113	3.59848	1.26072e-13	2.60857e-14	1.50512e-13	Up
Os05g0112101	1.37782	0.532821	0.632475	9.53431	11.2671	7.91386	445.503	68.2501	822.755	12.093	3.5961	8.50078e-21	1.40088e-21	1.23048e-20	Up
Os05g0196100	4.51225	4.62944	2.57832	40.7393	46.3036	43.3997	4869.21	745.61	8992.81	12.0535	3.59138	3.10164e-54	4.24076e-56	1.32065e-54	Up
Os04g0209200	0.729301	0.449993	0.388962	9.11015	5.26724	3.24481	549.806	84.4201	1015.19	12.0337	3.58901	4.76743e-18	1.23611e-18	9.22127e-18	Up
Os06g0274300	5.92084	3.24603	4.18242	55.2154	45.8354	48.4431	1060.25	163.086	1957.41	12.0333	3.58896	2.1246e-43	2.59199e-45	5.74329e-44	Up
Os03g0740900	0.153927	0.13126	0.334039	2.18579	3.50624	2.08214	39.8609	6.24446	73.4774	12.0297	3.58853	2.93208e-09	1.0157e-09	4.23075e-09	Up
Os04g0674000	14.1398	11.0717	12.4393	109.322	150.37	160.293	4393.67	674.891	8112.45	12.0268	3.58818	1.0455e-63	1.20697e-65	4.79097e-64	Up
Os11g0227100	1.88366	2.52523	1.85476	29.1323	16.7528	23.8335	989.734	151.811	1827.66	12.0153	3.5868	3.82198e-47	1.8994e-48	4.68774e-47	Up
Os02g0207800	0.464244	0.193453	0.172872	2.47714	3.3287	3.60473	89.0541	13.7486	164.36	12.0152	3.58679	3.84569e-14	6.33376e-15	3.78787e-14	Up
Os03g0109300	39.087	25.9418	25.0779	358.753	335.365	310.389	7708.03	1184.77	14231.3	12.0145	3.5867	8.60299e-60	1.03115e-62	3.85623e-61	Up
Os09g0240200	1.20137	1.10024	0.931444	14.1368	12.6926	9.3959	378.186	58.1726	698.198	12.0037	3.5854	2.52511e-45	5.56116e-47	1.30392e-45	Up
Os04g0112100	1.40864	1.9815	0.941002	17.5754	16.9755	13.3504	782.456	120.163	1444.75	11.9676	3.58107	6.04097e-41	7.55158e-42	1.47484e-40	Up
Os01g0823700	0.313943	0.212216	0.183764	2.15783	2.88558	2.87147	211.097	32.6291	389.565	11.9649	3.58074	2.9532e-30	9.6818e-32	1.33518e-30	Up
Os02g0618400	1.32345	2.2882	1.48971	14.1097	22.0286	20.1905	597.735	91.9558	1103.51	11.9506	3.57902	1.18748e-38	4.26609e-39	7.62333e-38	Up
Os09g0548400	0.583805	0.772043	0.665352	5.98226	8.25674	8.2541	319.644	49.3064	589.981	11.9361	3.57726	1.22539e-44	6.11501e-46	1.39279e-44	Up
Os01g0869800	72.9886	25.7249	32.4659	442.669	499.836	517.883	11915.4	1843.22	21987.6	11.9305	3.57659	7.91384e-22	1.36496e-22	1.2651e-21	Up
Os03g0124000	1.1985	0.297612	0.447961	6.0737	7.17876	8.50355	429.975	66.7494	793.201	11.917	3.57495	6.98028e-14	1.94174e-14	1.12988e-13	Up
Os05g0343400	17.6919	6.76672	8.74435	140.786	114.98	113.664	5549.39	859.845	10238.9	11.9118	3.57432	2.25608e-24	3.12519e-25	3.30932e-24	Up
Os11g0668100	0.126525	0.314266	0.08173	2.12057	2.18119	1.59803	128.88	19.6378	238.123	11.8996	3.57284	1.41726e-14	4.82414e-15	2.9033e-14	Up
Os02g0177700	0.695227	0.268604	0.433291	4.64408	5.73188	5.16888	103.944	16.3198	191.568	11.8972	3.57255	5.7924e-17	7.35013e-18	5.22595e-17	Up
Os02g0280500	0.464129	0.377228	0.251798	3.77043	3.80314	4.84194	50.518	7.79259	93.2433	11.8963	3.57245	2.68383e-13	3.75491e-14	2.14309e-13	Up
Os05g0489900	0.354007	0.258266	0.321929	3.43621	2.98651	3.895	155.919	24.3737	287.465	11.895	3.57228	4.07458e-31	7.16667e-33	1.03675e-31	Up
Os01g0176100	0.655884	0.194628	0.469436	4.48158	5.17684	5.10025	170.958	26.8212	315.094	11.8864	3.57124	1.04813e-16	2.09484e-17	1.45383e-16	Up
Os01g0631800	0.271191	0.291614	0.140322	3.75203	1.61493	2.75995	47.8435	7.36178	88.3253	11.8602	3.56806	1.27875e-09	3.64517e-10	1.57226e-09	Up
Os12g0221700	0.31617	0.343291	0.255267	6.16789	2.27484	1.79131	80.1288	12.4529	147.805	11.8391	3.56549	1.84404e-09	6.92787e-10	2.927e-09	Up
Os12g0424700	0.112596	0.159235	0.402227	2.55806	1.69076	3.4762	64.4864	10.1927	118.78	11.8231	3.56354	1.35162e-09	5.25657e-10	2.24246e-09	Up
Os03g0358200	0.179858	0.91448	0.653806	6.22411	7.50652	5.77471	154.707	23.9696	285.444	11.823	3.56352	1.87276e-14	9.80233e-15	5.79046e-14	Up
Os06g0283300	2.74011	1.82868	1.93934	23.5532	22.5584	25.1309	1001.86	156.705	1847.01	11.8125	3.56224	4.87995e-60	1.37703e-63	5.24127e-62	Up
Os12g0197100	1.03097	1.76064	1.11132	7.71644	13.3437	21.5081	628.435	97.954	1158.92	11.8038	3.56118	5.02859e-20	1.90536e-20	1.57391e-19	Up
Os02g0122600	6.3804	1.68333	4.17154	47.308	39.0785	49.2304	848.776	132.9	1564.65	11.8032	3.56111	4.73692e-17	1.26433e-17	8.86973e-17	Up
Os04g0417800	1.85856	2.14539	2.69887	27.4243	23.8325	22.0711	1489.15	233.141	2745.15	11.797	3.56034	1.80132e-75	1.1706e-75	5.93195e-74	Up
Os03g0236200	2.36754	1.13115	1.20075	12.2281	17.528	21.8602	800.075	125.229	1474.92	11.7936	3.55993	5.94857e-23	8.44911e-24	8.35303e-23	Up
Os03g0803500	21.3054	8.16448	11.3824	118.692	146.794	182.51	3833.11	601.096	7065.13	11.7592	3.55572	8.08882e-23	1.33839e-23	1.30844e-22	Up
Os03g0117100	14.2165	13.1327	13.3629	133.119	154.829	155.618	3674.23	576.341	6772.12	11.7581	3.55558	8.85605e-138	5.90104e-145	1.49738e-142	Up
Os03g0196600	0.665009	0.676371	1.59027	10.212	10.8897	10.9257	339.592	53.6241	625.56	11.756	3.55532	2.16422e-22	1.10038e-22	1.02403e-21	Up
Os07g0530600	6.26023	5.28096	5.01998	47.1355	64.8995	67.8938	2451.09	384.908	4517.26	11.7403	3.55339	1.62572e-65	7.62543e-68	3.15479e-66	Up
Os12g0181500	21.4963	18.469	17.6526	210.613	253.988	159.915	8190.84	1288.27	15093.4	11.7176	3.5506	3.74363e-64	1.96988e-65	7.77421e-64	Up
Os05g0519300	0.60214	0.235962	0.731464	6.93418	5.22094	5.28265	173.672	27.6642	319.679	11.7144	3.55021	4.06988e-17	1.02138e-17	7.20813e-17	Up
Os02g0562600	0.333251	0.391169	0.303749	7.15518	1.71266	2.34669	269.271	42.3803	496.162	11.6959	3.54793	1.19434e-11	4.82737e-12	2.38555e-11	Up
Os05g0183100	7.5908	5.57444	3.4859	83.847	43.6429	53.3797	1096.03	172.75	2019.32	11.6839	3.54645	3.38216e-25	4.03422e-26	4.43647e-25	Up
Os07g0116600	2.00579	0.937308	0.743017	16.849	10.2587	13.1008	422.015	66.6148	777.415	11.6837	3.54642	4.52783e-19	6.80053e-20	5.44042e-19	Up
Os03g0800000	2.00602	0.749911	1.01483	12.0601	13.7981	15.2347	729.062	115.263	1342.86	11.6772	3.54563	3.8269e-22	5.2843e-23	5.01716e-22	Up
Os01g0794800	1.00636	0.415759	0.221165	7.51701	5.26929	5.19107	337.515	53.3322	621.698	11.6625	3.5438	9.21138e-13	2.64803e-13	1.43394e-12	Up
Os06g0220900	0.237535	0.423793	1.04037	5.99116	6.34117	6.75865	44.6448	7.18911	82.1004	11.6289	3.53964	1.01266e-09	3.21066e-10	1.39203e-09	Up
Os03g0158600	0.072447	0.240346	0.203592	2.10003	1.6037	2.03717	27.5506	4.32623	50.775	11.626	3.53928	5.75616e-08	1.82801e-08	6.9125e-08	Up
Os03g0704100	1.81103	1.68727	1.27463	15.1613	18.7335	17.6996	423.235	66.969	779.501	11.6192	3.53844	1.8689e-56	3.27879e-59	1.12543e-57	Up
Os03g0280400	1.55432	0.295566	0.217804	6.7846	7.52598	8.26559	124.352	19.8471	228.858	11.5746	3.53289	1.47923e-07	6.25272e-08	2.24639e-07	Up
Os11g0246250	0.351092	0.151624	0.374418	2.79454	3.21523	3.47081	93.548	15.1617	171.934	11.5601	3.53108	2.51734e-17	3.44083e-18	2.49458e-17	Up
Os07g0271000	1.00797	0.666522	0.951144	8.97469	10.7972	8.44169	389.417	62.5878	716.246	11.5259	3.5268	9.36136e-43	3.57094e-44	7.60734e-43	Up
Os07g0635500	8.77106	4.28492	4.1914	61.6764	68.6371	54.3409	2716.15	434.611	4997.69	11.5046	3.52414	6.84227e-29	6.05308e-30	7.82765e-29	Up
Os03g0764600	31.2144	16.0976	22.4839	239.695	284.596	221.085	8577.35	1375.66	15779	11.4741	3.5203	2.73827e-38	1.9973e-39	3.60672e-38	Up
Os04g0477025	1.39702	0.322454	0.869101	9.78281	9.06626	9.17659	402.299	64.788	739.81	11.4736	3.52025	8.9252e-15	2.59211e-15	1.58648e-14	Up
Os01g0872000	0.537793	0.101209	0.086268	2.46337	2.73044	2.68437	109.077	17.578	200.575	11.464	3.51904	7.10764e-08	2.83817e-08	1.05244e-07	Up
Os01g0220400	5.3148	2.34714	3.73142	44.0566	30.412	47.2663	456.001	73.5961	838.405	11.4418	3.51624	6.77975e-24	7.01181e-25	7.31637e-24	Up
Os03g0428200	42.3933	9.75642	9.44397	187.46	238.764	232.31	9823.08	1580.23	18065.9	11.4328	3.51511	2.35576e-05	9.1695e-06	2.6356e-05	Up
Os05g0421450	1.55775	0.397527	0.700284	10.4755	11.2895	7.54064	108.99	17.6986	200.281	11.4313	3.51492	4.63809e-12	1.19706e-12	6.17101e-12	Up
Os06g0620700	0.568245	0.076555	0.426963	5.03465	2.62871	4.55016	38.8584	6.3988	71.318	11.4133	3.51265	4.78005e-07	1.91356e-07	6.57218e-07	Up
Os11g0160400	0.398668	0.352704	0.251701	4.99743	3.59723	2.28655	99.2323	15.9736	182.491	11.4113	3.51239	2.23909e-15	4.38833e-16	2.81722e-15	Up
Os04g0196600	1.94372	0.704325	0.58578	10.1416	13.0102	11.3827	469.532	75.8016	863.262	11.4051	3.5116	1.46645e-15	3.44278e-16	2.22227e-15	Up
Os01g0551000	8.20188	3.77111	4.75916	61.994	59.0028	57.078	1801.18	290.737	3311.62	11.4039	3.51145	1.49568e-31	8.75985e-33	1.26348e-31	Up
Os04g0524600	0.393303	0.387589	0.118785	2.54667	4.04777	3.02744	157.797	25.2887	290.305	11.3883	3.50948	6.50219e-16	1.47144e-16	9.70086e-16	Up
Os07g0541200	1.27339	0.52321	0.567974	10.4301	7.18302	7.64631	408.092	66.0945	750.09	11.38	3.50842	7.00284e-20	9.5709e-21	8.0142e-20	Up
Os05g0552800	1.03854	1.04337	0.444149	8.39823	9.7085	8.82705	168.326	26.9983	309.655	11.3631	3.50628	1.37545e-25	6.33167e-27	7.22647e-26	Up
Os06g0147100	14.8047	9.48289	9.00201	87.1599	130.067	137.38	1828.53	296.201	3360.85	11.3524	3.50493	9.49714e-36	5.13567e-37	8.59441e-36	Up
Os07g0539700	0.804907	0.434012	0.201182	6.30246	5.66578	3.37838	273.292	44.2574	502.326	11.3441	3.50387	1.18154e-13	3.32457e-14	1.90573e-13	Up
Oryza_sativa_newGene_27	1.32496	0.090968	0.202406	7.14663	6.25211	5.18413	175.677	28.5863	322.767	11.3303	3.50211	7.373e-06	3.79447e-06	1.13691e-05	Up
Os02g0638300	3.39554	3.15412	3.96041	32.0488	35.8348	42.3641	655.017	106.685	1203.35	11.3217	3.50102	1.59384e-61	1.59258e-63	6.04826e-62	Up
Os08g0518900	0.806996	0.53848	0.712266	6.09567	6.22247	9.56277	230.524	37.6595	423.389	11.3101	3.49954	2.35981e-26	1.57565e-27	1.84028e-26	Up
Os05g0287800	8.19253	5.893	5.64151	74.0905	62.9793	69.737	2299.68	374.234	4225.13	11.2974	3.49792	8.05364e-67	5.82698e-71	2.59232e-69	Up
Os12g0581900	3.03647	1.68382	2.71241	21.4219	29.7883	26.618	572.813	93.8743	1051.75	11.2582	3.4929	1.75319e-33	1.65279e-34	2.53437e-33	Up
Os11g0695000	0.285025	0.30126	0.349699	3.1855	2.12797	4.62722	129.935	21.2429	238.627	11.2554	3.49255	1.4435e-17	2.38117e-18	1.74592e-17	Up
Os03g0750500	1.14193	0.454276	0.585416	9.04723	5.85666	8.32169	169.48	27.8418	311.117	11.2461	3.49136	3.14456e-17	4.05462e-18	2.92595e-17	Up
Os04g0303250	0.174608	0.334214	0.158481	2.26646	1.67752	3.13358	160.495	25.9519	295.038	11.2345	3.48987	2.50786e-18	4.417e-19	3.37667e-18	Up
Os10g0209700	0.986415	0.343494	0.605232	8.16724	6.65212	5.65246	184.853	30.4825	339.224	11.2276	3.48898	5.58281e-17	9.72813e-18	6.8739e-17	Up
Os02g0710500	12.0827	7.12759	8.55037	95.808	102.906	90.5286	3567.93	584.497	6551.37	11.2172	3.48765	1.13885e-49	1.08898e-51	3.01569e-50	Up
Os03g0826800	13.0008	2.62683	3.83729	44.147	66.1083	93.9544	1531.88	251.609	2812.15	11.18	3.48285	1.15361e-05	4.388e-06	1.30505e-05	Up
Os04g0191400	51.3026	20.9113	27.359	341.441	370.999	323.111	5499.73	905.312	10094.1	11.1538	3.47947	4.61662e-26	5.71686e-27	6.54097e-26	Up
Os12g0222900	0.498188	0.410405	0.347944	4.27877	3.68956	5.10714	334.256	55.1132	613.398	11.1287	3.47621	5.79675e-42	2.05695e-44	4.41496e-43	Up
Oryza_sativa_newGene_5024	0.517443	0.392084	0.238886	4.72432	3.60173	3.64799	316.894	52.1841	581.603	11.1241	3.47562	2.43743e-29	7.32562e-31	9.79112e-30	Up
Os04g0201500	0.264155	0.307975	0.275876	3.51444	1.99711	3.50432	57.1849	9.4326	104.937	11.1155	3.47451	1.12059e-12	2.0655e-13	1.12758e-12	Up
Oryza_sativa_newGene_7099	2.13593	0.995884	1.19104	15.0047	14.7483	13.5586	998.818	165.195	1832.44	11.1069	3.47338	2.42961e-25	2.18067e-26	2.42379e-25	Up
Os03g0787000	2.71797	1.97889	2.16933	25.4708	21.6733	23.6409	657.21	109.035	1205.39	11.0919	3.47144	1.49773e-64	9.51041e-69	4.03703e-67	Up
Os01g0619900	4.18079	1.41708	2.29874	20.6869	26.9296	34.4122	798.577	132.329	1464.83	11.0919	3.47144	5.23654e-18	1.16519e-18	8.71882e-18	Up
Os05g0405000	14.1511	9.87921	9.71378	119.032	125.179	114.36	8349.2	1389.34	15309.1	11.0206	3.46213	3.06502e-57	4.68191e-60	1.64897e-58	Up
Os01g0670100	0.605952	0.70585	0.442943	5.6319	5.85142	6.57084	374.837	62.1151	687.559	10.9981	3.45919	3.19223e-53	4.60235e-56	1.43065e-54	Up
Os06g0586000	0.668767	0.601644	0.641733	14.4753	3.01138	2.7634	77.6195	12.9804	142.258	10.9733	3.45593	1.79031e-06	8.89406e-07	2.84929e-06	Up
Os04g0438600	9.17717	3.17714	4.49108	66.1213	54.5898	52.1297	1776.89	297.173	3256.61	10.969	3.45536	2.86277e-20	5.23389e-21	4.45889e-20	Up
Os08g0359000	3.58507	3.00902	2.55466	27.583	33.0375	32.2837	912.204	152.468	1671.94	10.968	3.45523	1.01092e-68	1.91419e-72	8.8515e-71	Up
Os03g0207400	2.85835	2.83136	1.6967	24.3376	23.7614	26.4437	974.815	163.254	1786.38	10.915	3.44824	3.08828e-54	4.15643e-57	1.33442e-55	Up
Os03g0764100	21.6335	10.307	9.70521	153.59	130.824	138.468	4026.73	676.697	7376.76	10.904	3.44678	1.33602e-26	1.1434e-27	1.34414e-26	Up
Os11g0135000	1.76971	2.1072	2.54876	26.8509	18.8066	16.7014	888.374	149.452	1627.3	10.9018	3.4465	2.72714e-38	1.42925e-38	2.51079e-37	Up
Os06g0335900	2.50044	0.819494	1.80526	18.0767	16.8645	18.3763	160.98	27.3502	294.611	10.8982	3.44602	1.62327e-17	2.42367e-18	1.7767e-17	Up
Os05g0197300	0.80775	0.213092	0.354669	6.23558	3.11623	4.84029	220.928	37.3593	404.497	10.8783	3.44338	9.94738e-12	2.9325e-12	1.47016e-11	Up
Os02g0771450	0.492167	0.650372	0.294139	4.74103	5.29548	4.65108	169.904	28.3329	311.475	10.8567	3.44051	2.21228e-28	1.00504e-29	1.28802e-28	Up
Os02g0134400	0.250345	0.235058	0.172056	3.57183	1.70703	1.44341	127.83	21.5395	234.121	10.8488	3.43947	8.26154e-14	2.06569e-14	1.20058e-13	Up
Os06g0335975	3.09753	1.21267	3.01716	24.2922	27.7072	22.4053	164.324	28.0847	300.563	10.845	3.43896	1.27744e-18	2.3101e-19	1.79363e-18	Up
Os07g0160400	5.10218	4.42621	6.08573	55.3787	47.5939	53.7574	1091.03	185.237	1996.83	10.8193	3.43553	2.87024e-72	1.06407e-74	5.28275e-73	Up
Os09g0572900	2.77807	0.941117	1.18269	18.6267	14.6958	16.3349	859.142	145.741	1572.54	10.8063	3.43381	4.97288e-18	9.41262e-19	7.07102e-18	Up
Os11g0177200	2.72898	1.61503	3.68029	25.6008	28.0247	26.937	327.32	55.9693	598.67	10.7959	3.43241	2.17582e-26	4.45439e-27	5.11359e-26	Up
Os06g0617800	15.165	14.1022	10.6658	157.959	139.952	118.02	5856.9	993.749	10720.1	10.7883	3.4314	4.25893e-94	3.98081e-98	3.55121e-96	Up
Os05g0318700	7.26342	5.40459	4.9229	57.6133	54.996	51.901	4173.92	709.397	7638.44	10.7696	3.4289	6.0756e-76	9.48878e-81	5.56588e-79	Up
Os03g0129300	49.2645	43.6158	40.3584	400.375	475.987	452.678	17028.9	2898.39	31159.3	10.7512	3.42643	2.54663e-113	4.5133e-120	6.44198e-118	Up
Os10g0529600	0.300642	0.245981	0.396193	3.30325	3.05987	3.08704	153.207	26.4988	279.915	10.6976	3.41922	1.11432e-30	3.11661e-32	4.38091e-31	Up
Os07g0130800	0.530251	0.289158	0.425494	4.82319	4.02872	3.55056	218.016	37.5764	398.456	10.6972	3.41916	7.33472e-27	3.92576e-28	4.70872e-27	Up
Os07g0659600	1.02546	1.09056	0.459731	7.58105	7.72956	10.4357	205.44	34.8891	375.991	10.6915	3.4184	2.4714e-22	2.02579e-23	1.96532e-22	Up
Os01g0716450	1.34247	1.12681	0.861537	11.6214	14.2345	7.31802	287.983	49.2572	526.709	10.6898	3.41817	3.92067e-24	6.32699e-25	6.60583e-24	Up
Os08g0487100	0.61313	0.439669	0.122137	2.72894	5.03196	4.06735	149.939	25.5822	274.295	10.6793	3.41674	4.21859e-11	1.37006e-11	6.57101e-11	Up
Os09g0533650	0.615883	0.234712	0.61274	5.29475	5.27405	4.21964	135.154	23.4802	246.827	10.6685	3.41529	5.45212e-17	1.01706e-17	7.1806e-17	Up
Os06g0142400	10.0288	4.87266	6.67748	44.1256	74.9137	95.0685	1055.4	181.229	1929.58	10.6613	3.41431	1.67509e-20	3.62235e-21	3.11308e-20	Up
Os01g0645900	0.869153	0.553013	0.254824	5.9795	5.3448	5.45449	216.867	37.1313	396.603	10.6582	3.41389	1.55851e-17	2.06218e-18	1.51625e-17	Up
Oryza_sativa_newGene_3196	0.643467	0.937401	0.11419	3.35332	2.58184	11.1916	126.054	21.5474	230.561	10.632	3.41034	2.10778e-06	1.07717e-06	3.41853e-06	Up
Os11g0520950	0.328665	0.319918	0.415259	4.25742	3.14995	3.11103	171.856	29.7413	313.971	10.6314	3.41026	9.80875e-30	4.5205e-31	6.08704e-30	Up
Os04g0515400	3.15194	2.38135	1.76783	30.7225	20.4011	21.0596	233.825	40.2554	427.394	10.6137	3.40786	1.62316e-26	7.0685e-28	8.3814e-27	Up
Os02g0734300	16.39	12.3383	11.7167	116.263	139.414	141.466	3269.31	563.317	5975.31	10.6115	3.40755	7.86747e-66	1.29727e-68	5.48631e-67	Up
Os03g0825800	1.14207	1.18846	1.00587	9.41913	10.6186	12.8714	424.133	73.0863	775.179	10.5952	3.40534	9.46685e-53	3.10183e-55	9.47027e-54	Up
Os06g0727500	0.304501	0.289758	0.048535	2.58228	1.74164	2.09491	124.751	21.422	228.081	10.5531	3.39959	1.70844e-10	5.52243e-11	2.53316e-10	Up
Os10g0206000	0.395892	0.372089	0.285571	4.55045	2.67647	3.73827	65.3536	11.298	119.409	10.5519	3.39943	3.93269e-14	5.35751e-15	3.21582e-14	Up
Os02g0818900	0.458432	0.394715	0.366544	3.58362	3.65115	4.99728	103.81	17.9901	189.63	10.5498	3.39915	5.16576e-21	2.93191e-22	2.6669e-21	Up
Os08g0162600	7.42929	5.63787	7.46218	54.3347	72.9844	78.777	1501.31	260.801	2741.82	10.5316	3.39666	1.82849e-50	7.19112e-52	2.00602e-50	Up
Os06g0107700	12.0523	10.1336	9.10701	83.0516	107.721	114.021	3073.67	533.375	5613.96	10.527	3.39602	8.56879e-65	1.25958e-67	5.17987e-66	Up
Os01g0752500	0.47176	0.248182	0.209506	3.79164	2.46936	3.1755	67.6053	11.8136	123.397	10.502	3.3926	6.26537e-13	9.09045e-14	5.08578e-13	Up
Os04g0558700	0.762173	0.380622	0.068846	3.9992	2.83734	5.50293	88.041	15.2696	160.812	10.5008	3.39243	1.91426e-07	7.72171e-08	2.75049e-07	Up
Os08g0542000	1.48251	0.920808	0.803001	14.2151	9.15167	7.94642	430.161	74.9298	785.392	10.4936	3.39144	2.59789e-23	2.78732e-24	2.82576e-23	Up
Os09g0416200	6.04289	4.04419	3.91109	42.2854	43.863	49.888	1949.3	339.969	3558.63	10.4747	3.38883	6.57291e-51	1.15338e-53	3.37693e-52	Up
Os05g0397800	1.65907	1.65375	1.46166	14.1277	16.5164	15.6969	375.982	65.6702	686.294	10.4476	3.3851	3.06078e-63	2.1433e-66	8.60738e-65	Up
Os12g0215950	0.739844	0.861564	0.822645	9.99902	6.41117	7.06238	605.626	105.9	1105.35	10.4368	3.38361	1.33741e-47	4.33576e-49	1.10019e-47	Up
Os01g0383700	4.56705	3.16994	2.59321	38.4314	30.267	31.3182	3142.7	549.792	5735.6	10.4335	3.38315	1.2889e-43	9.70105e-46	2.18919e-44	Up
Os09g0564000	2.48944	0.228058	0.429919	9.96514	11.0352	10.0891	325.601	57.0183	594.183	10.4317	3.3829	0.000871156	0.000437626	0.00101857	Up
Os01g0667600	10.3982	11.1338	10.4273	101.582	100.865	105.442	2331.5	407.974	4255.03	10.4304	3.38273	3.73239e-200	1.0515e-216	1.20068e-213	Up
Os01g0739500	25.6737	21.1378	22.9256	200.891	268.174	203.616	5573.59	976.489	10170.7	10.42	3.38128	2.54491e-72	4.17684e-74	2.02093e-72	Up
Os03g0191400	2.31913	0.722466	1.36704	15.3402	14.1987	13.7132	339.436	59.783	619.089	10.4095	3.37983	3.98626e-17	7.74066e-18	5.49677e-17	Up
Os06g0683800	3.95385	1.61216	2.01255	17.9733	19.5719	36.2402	395.852	69.556	722.148	10.4058	3.37932	4.16327e-15	9.78255e-16	6.13757e-15	Up
Os01g0650200	5.31171	1.75475	1.80981	30.4625	28.9169	25.5263	1134.69	199.423	2069.95	10.3887	3.37694	3.00547e-15	7.63061e-16	4.82188e-15	Up
Os12g0580700	12.7067	6.7076	7.30332	99.7346	79.4049	79.1166	2494.88	438.482	4551.28	10.3862	3.3766	9.46271e-33	3.931e-34	5.9637e-33	Up
Oryza_sativa_newGene_6467	0.442196	0.16354	0.406641	2.18555	3.59858	2.46905	1080.18	190.326	1970.03	10.3737	3.37485	2.04807e-14	1.0401e-14	6.13248e-14	Up
Os05g0508400	8.01426	5.87465	6.01981	69.6947	72.4975	49.2173	3196.92	562.621	5831.22	10.3694	3.37427	5.42217e-50	1.42103e-51	3.92571e-50	Up
Os04g0614300	0.657841	0.134601	0.05379	2.07238	4.2847	2.13296	65.6803	11.5948	119.766	10.362	3.37324	3.31906e-05	1.70649e-05	4.75805e-05	Up
Os02g0527300	7.63375	9.1618	8.82383	58.4396	99.5027	86.0829	3424.38	604.692	6244.07	10.3262	3.36824	1.48252e-50	1.00373e-50	2.70526e-49	Up
Os12g0263200	7.67285	2.80991	3.05578	39.1279	46.7238	44.5499	1196.64	211.551	2181.73	10.3224	3.36771	4.28302e-18	8.26002e-19	6.2229e-18	Up
Os11g0195500	21.912	19.5526	20.1525	206.678	187.071	194.237	10638.9	1881.95	19395.8	10.3096	3.36592	9.4323e-155	1.98098e-169	7.54006e-167	Up
Os01g0633400	0.734829	0.669632	0.268175	6.83985	3.86519	5.63452	165.984	29.1978	302.77	10.306	3.36542	2.46704e-16	3.77746e-17	2.58079e-16	Up
Os11g0644800	0.668598	1.02818	0.427576	6.21818	7.57683	6.67084	223.673	39.2576	408.087	10.2764	3.36127	7.64049e-26	9.1515e-27	1.03497e-25	Up
Os02g0769100	26.8186	12.0011	13.6592	171.883	155.693	174.465	3385.23	601.245	6169.21	10.2653	3.3597	3.12666e-26	2.67761e-27	3.09775e-26	Up
Os07g0111400	0.414212	0.246662	0.636118	4.53547	4.92564	3.14196	104.506	18.8453	190.167	10.2548	3.35823	3.03182e-14	8.69e-15	5.15025e-14	Up
Oryza_sativa_newGene_7029	1.03776	0.575232	1.16349	5.40334	8.2592	6.56444	212.284	38.0448	386.523	10.251	3.3577	1.80428e-18	4.36661e-19	3.33965e-18	Up
Os06g0164400	1.1886	0.922463	1.03463	9.93283	9.94518	10.0176	787.404	140.599	1434.21	10.2371	3.35574	8.37659e-80	4.03174e-85	2.60097e-83	Up
Os12g0255850	0.707369	0.474956	0.359709	4.35205	4.92628	5.64127	93.7333	16.6842	170.782	10.2331	3.35517	2.38443e-18	1.52309e-19	1.19613e-18	Up
Os04g0449500	1.16011	0.687277	0.997687	13.3449	6.22912	7.67303	537.504	96.033	978.974	10.2217	3.35356	3.86326e-21	7.22579e-22	6.44433e-21	Up
Os11g0213700	6.35875	7.40084	7.03241	63.8951	64.9017	67.0847	4180.22	746.048	7614.4	10.2059	3.35133	1.84335e-206	4.56446e-213	4.73818e-210	Up
Os09g0412300	3.98466	4.08987	3.13466	47.4788	22.0523	36.8072	689.744	123.027	1256.46	10.2034	3.35098	3.16287e-28	3.21938e-29	4.04115e-28	Up
Os03g0639300	3.19757	0.992002	1.45193	20.8648	16.0606	16.8592	890.849	159.54	1622.16	10.1835	3.34816	3.22439e-16	7.24899e-17	4.87861e-16	Up
Os04g0673300	5.2198	3.99334	5.67336	43.0089	59.3625	38.118	1104.53	198.037	2011.01	10.1789	3.34751	7.14434e-40	1.88044e-40	3.51043e-39	Up
Os10g0389500	0.473021	0.479029	0.470346	4.97499	3.85151	4.84276	153.306	27.477	279.135	10.1758	3.34707	2.71945e-31	3.65727e-33	5.35628e-32	Up
Os01g0589800	1.98469	2.97821	2.21486	19.0139	24.4267	24.8929	161.67	28.7589	294.581	10.1727	3.34664	4.02333e-29	2.09311e-30	2.75035e-29	Up
Os01g0705000	0.601197	0.684772	0.444653	4.19382	5.17871	7.25108	145.785	26.0064	265.563	10.152	3.34369	1.23154e-20	1.24382e-21	1.09618e-20	Up
Os12g0263000	3.54881	1.41512	2.13504	17.4353	24.2701	25.1829	710.419	128.264	1292.57	10.1017	3.33653	1.43066e-20	2.44798e-21	2.12568e-20	Up
Os02g0157600	0.152269	1.57207	2.3831	12.0294	12.7876	12.9392	383.114	69.2363	696.992	10.0695	3.33192	0.00211069	0.00128577	0.0027944	Up
Os09g0341600	0.664288	0.479415	0.367883	4.70583	6.0563	3.51421	176.075	31.837	320.312	10.069	3.33186	2.80112e-20	3.70807e-21	3.18355e-20	Up
Os04g0411651	0.639544	0.842054	0.51306	6.59812	5.49917	7.5171	89.54	16.0295	163.05	10.0685	3.33178	3.18658e-19	2.03634e-20	1.67886e-19	Up
Os04g0423400	44.9278	18.3025	22.2035	199.167	282.871	318.61	6812.32	1231.58	12393.1	10.0646	3.33122	2.7423e-20	5.32859e-21	4.53506e-20	Up
Os01g0905300	0.418009	1.5029	0.436274	8.19211	7.19564	6.34597	361.04	64.8811	657.199	10.0575	3.3302	2.7992e-13	1.42746e-13	7.88692e-13	Up
Os05g0557400	6.41638	3.0743	3.90256	40.693	38.5977	45.9668	2285.44	414.228	4156.65	10.0432	3.32814	5.53747e-30	3.09195e-31	4.19809e-30	Up
Os01g0852800	0.262377	0.250345	0.116613	2.11738	2.40317	2.26924	27.5185	4.94009	50.0968	10.0357	3.32706	4.65002e-08	1.24541e-08	4.77158e-08	Up
Os10g0535800	0.726384	0.331769	0.148746	8.40596	1.46621	1.77387	88.6992	16.0888	161.31	10.0251	3.32555	3.70439e-05	1.98533e-05	5.48905e-05	Up
Os03g0816800	1.1168	2.58622	2.10358	17.3439	15.2661	21.2494	382.558	69.3365	695.779	10.001	3.32208	2.2355e-26	8.36883e-27	9.48652e-26	Up
Os06g0696600	52.2388	12.5868	15.7924	259.076	245.38	249.837	6459.71	1175.24	11744.2	9.9937	3.32102	5.80364e-06	2.01754e-06	6.22245e-06	Up
Os04g0330900	0.300853	0.33231	0.51227	2.82202	3.75689	4.19248	312.957	57.251	568.664	9.98495	3.31975	1.50375e-28	3.70988e-29	4.64155e-28	Up
Os04g0149400	14.1985	12.3852	16.9628	144.734	137.272	120.901	1241.71	226.927	2256.49	9.97406	3.31818	2.55881e-67	1.08453e-68	4.59796e-67	Up
Os09g0489200	0.380475	0.555233	0.364675	3.83782	4.5593	3.87565	143.048	25.852	260.244	9.97345	3.31809	2.5064e-28	1.15218e-29	1.47382e-28	Up
Os06g0255900	2.75165	3.16205	2.21503	24.1162	26.8227	23.8324	2093.52	381.359	3805.68	9.96303	3.31659	9.06459e-93	2.09958e-96	1.81624e-94	Up
Os11g0229333	0.317081	0.248463	0.13101	2.60456	1.67822	2.29211	128.278	23.3234	233.232	9.9557	3.31552	1.35871e-17	1.22923e-18	9.17994e-18	Up
Os03g0607700	6.33655	3.00127	3.6691	40.1157	44.8804	35.5154	1095.07	200.314	1989.82	9.94905	3.31456	4.67312e-27	4.15378e-28	4.9735e-27	Up
Os04g0635650	6.04961	3.04341	3.65	20.5459	42.68	54.6951	334.332	61.219	607.445	9.9449	3.31396	2.89119e-14	8.20864e-15	4.87594e-14	Up
Os04g0535600	0.601579	0.146169	0.607174	3.48839	4.77419	4.4748	222.781	41.0318	404.531	9.93827	3.31299	1.91436e-11	7.53972e-12	3.67398e-11	Up
Os05g0164100	5.42182	5.33495	5.6708	46.7958	52.3969	49.159	2975.89	545.142	5406.64	9.92962	3.31174	1.58998e-128	3.31844e-133	6.49579e-131	Up
Os01g0187900	3.01196	2.92867	2.99655	32.6341	24.7845	24.8749	916.765	167.978	1665.55	9.92783	3.31148	1.1352e-71	9.3667e-75	4.66375e-73	Up
Os12g0632800	2.33395	0.888341	1.00981	13.5301	13.8866	11.8777	793.237	145.422	1441.05	9.92424	3.31096	9.01436e-19	1.53925e-19	1.20826e-18	Up
Os08g0538600	7.23539	4.34438	3.43301	44.5017	47.1712	46.4717	1848.21	338.611	3357.81	9.91862	3.31014	2.11842e-31	8.31801e-33	1.20077e-31	Up
Os03g0172100	15.8816	13.0487	10.7472	72.1052	112.303	179.082	1443.03	264.381	2621.67	9.91545	3.30968	2.26333e-22	4.53078e-23	4.31488e-22	Up
Os01g0674400	0.741503	0.58414	0.534799	5.80238	4.99189	6.65719	77.4634	14.2473	140.68	9.89903	3.30729	1.32894e-17	8.90757e-19	6.70043e-18	Up
Oryza_sativa_newGene_7142	0.526505	0.178704	0.213748	2.38532	2.68613	3.54088	57.586	10.6588	104.513	9.89033	3.30602	6.66108e-10	1.52531e-10	6.78495e-10	Up
Os01g0691050	0.528045	0.545455	0.30632	4.56739	3.43255	4.84089	88.0089	16.0447	159.973	9.87882	3.30434	3.93173e-17	3.08488e-18	2.24317e-17	Up
Os12g0556200	10.3707	7.72873	6.60439	69.5587	74.2903	82.2095	3674.04	676.005	6672.07	9.87102	3.3032	3.14386e-55	2.38511e-58	7.92477e-57	Up
Os03g0183000	20.144	8.03415	8.26024	101.903	112.552	119.964	4074.83	750.132	7399.53	9.86681	3.30258	7.48392e-20	1.26247e-20	1.05045e-19	Up
Os04g0482000	17.6475	16.2468	14.582	144.698	141.412	156.338	3549.83	653.591	6446.08	9.86346	3.30209	3.7066e-125	1.76916e-137	3.69539e-135	Up
Os06g0166400	10.6266	4.33005	6.37955	55.9394	62.6031	77.4998	1535.88	283.201	2788.56	9.85798	3.30129	2.93838e-22	4.22243e-23	4.02907e-22	Up
Os04g0598900	1.18047	0.619186	0.671888	12.2539	5.23352	5.28957	425.522	78.5442	772.5	9.85005	3.30013	1.00373e-14	2.68908e-15	1.64465e-14	Up
Os02g0826300	1.15419	0.18847	0.541149	4.80847	7.29568	5.60158	103.866	19.3251	188.407	9.84617	3.29956	2.31121e-08	8.89121e-09	3.44896e-08	Up
Os03g0148700	4.00781	2.64966	2.32215	28.3079	22.291	28.4075	1029.28	189.976	1868.59	9.8372	3.29825	1.34595e-40	6.76733e-43	1.38566e-41	Up
Os02g0646200	0.282606	0.118179	0.268036	1.42911	2.89907	1.83388	57.9389	10.8641	105.014	9.82259	3.2961	2.62445e-09	8.65703e-10	3.6267e-09	Up
Os01g0850900	6.1871	2.87228	2.88431	43.0952	39.0604	27.2942	790.316	146.299	1434.33	9.81609	3.29515	2.41478e-20	3.88298e-21	3.32997e-20	Up
Os02g0624300	1.12179	0.93169	0.89352	8.50236	7.26372	11.2547	218.748	40.5151	396.98	9.81233	3.2946	6.40665e-29	1.68945e-30	2.23106e-29	Up
Os04g0482900	7.35956	5.577	7.25433	61.0768	58.9046	63.4775	1058.75	197.002	1920.49	9.78249	3.2902	1.28249e-69	3.64146e-73	1.72773e-71	Up
Os05g0581700	0.65845	0.362104	0.192066	7.49418	1.73044	2.19213	115.186	21.3902	208.981	9.76615	3.28779	1.1143e-06	5.23316e-07	1.71992e-06	Up
Os03g0712800	2.81664	1.67688	1.67207	21.4542	18.5888	15.8202	651.006	121.274	1180.74	9.75346	3.28591	2.20119e-32	6.7237e-34	1.01065e-32	Up
Os01g0871600	2.2145	1.37794	1.07012	17.5289	12.9977	11.8232	618.737	115.161	1122.31	9.74998	3.2854	1.12714e-25	7.75396e-27	8.8041e-26	Up
Os08g0545300	14.6965	9.08283	6.57228	92.8107	75.1406	106.084	2416.14	450.249	4382.03	9.73259	3.28282	1.53287e-26	1.0234e-27	1.20597e-26	Up
Os01g0869750	0.456392	0.168617	0.119153	2.40162	2.71416	2.42119	30.6507	5.74739	55.554	9.72928	3.28233	2.1063e-07	6.14956e-08	2.21072e-07	Up
Os02g0774200	2.02441	0.97388	1.36384	14.3449	13.0211	12.0885	158.214	29.7735	286.655	9.71514	3.28023	1.43955e-21	8.1649e-23	7.66713e-22	Up
Os10g0504100	0.28138	0.888339	0.377643	3.44932	4.06864	7.35582	52.0338	9.55957	94.508	9.70823	3.27921	2.57699e-08	9.43357e-09	3.65148e-08	Up
Os07g0663800	3.63928	1.8888	3.88816	20.187	29.9081	34.9781	686.245	128.613	1243.88	9.70312	3.27845	3.97833e-21	1.05772e-21	9.3481e-21	Up
Os02g0751600	3.12109	2.3911	2.35959	19.9465	24.3112	27.764	614.79	115.131	1114.45	9.69395	3.27709	1.13733e-46	6.24801e-49	1.57145e-47	Up
Os01g0682500	9.94934	6.19362	7.13529	65.6374	67.8182	75.7524	2496.62	468.089	4525.15	9.67593	3.2744	3.52371e-47	1.5425e-49	3.95805e-48	Up
Os07g0663700	0.957358	0.662369	0.493651	12.3522	3.49465	3.24281	234.583	44.083	425.084	9.64257	3.26942	5.77077e-09	2.40586e-09	9.73368e-09	Up
Os06g0255400	16.523	21.7786	10.8745	154.392	142.632	138.881	2652.91	498.152	4807.67	9.63758	3.26867	7.76588e-44	4.75453e-45	1.04539e-43	Up
Os04g0683700	37.423	23.3558	17.7898	276.054	219.49	206.104	9921.41	1867.45	17975.4	9.62587	3.26692	9.55264e-30	5.57284e-31	7.48347e-30	Up
Os01g0760000	10.1515	7.60543	6.93012	58.6801	82.4321	78.5305	1449.21	273.211	2625.21	9.61322	3.26502	2.65376e-44	4.14179e-46	9.48403e-45	Up
Os09g0460400	1.02521	1.676	1.90389	14.2656	14.9416	11.5815	355.936	67.1868	644.686	9.60794	3.26423	1.43387e-33	6.40445e-34	9.64355e-33	Up
Os02g0120600	12.5592	4.29477	5.65942	74.8385	67.7756	59.474	1281.11	242.068	2320.16	9.59462	3.26223	3.23384e-17	6.73133e-18	4.79793e-17	Up
Os10g0574700	50.9177	29.6222	29.8742	359.607	294.67	329.709	9184.82	1735.2	16634.5	9.58791	3.26122	5.70954e-37	1.04963e-38	1.84864e-37	Up
Os08g0127100	20.5307	4.52745	7.40252	84.072	96.873	111.358	3983.98	752.862	7215.1	9.58484	3.26075	5.02951e-06	1.73105e-06	5.38005e-06	Up
Os05g0406000	17.3056	10.5269	13.864	114.939	128.841	127.22	2151.66	407.408	3895.92	9.57558	3.25936	3.77014e-46	4.53535e-48	1.10579e-46	Up
Os01g0720400	40.0843	17.9221	22.5465	261.822	269.723	184.835	6156.22	1168.19	11144.2	9.54226	3.25433	1.88016e-23	3.0032e-24	3.03742e-23	Up
Os08g0560700	0.289012	0.286538	0.068553	2.78437	1.70748	1.62152	30.8679	5.7761	55.9597	9.54209	3.25431	8.881e-07	3.08213e-07	1.03451e-06	Up
Os04g0504700	1.73052	1.03659	1.9029	14.8991	11.9694	14.6258	413.467	78.9132	748.021	9.54156	3.25423	3.997e-30	3.05071e-31	4.14373e-30	Up
Os01g0738600	6.32568	5.24511	5.45397	51.9531	48.6023	49.643	2853.2	542.289	5164.12	9.53233	3.25283	1.54195e-108	1.31534e-117	1.70675e-115	Up
Os03g0655100	2.55715	1.17964	0.632351	7.48011	11.6738	19.9297	287.897	54.7364	521.057	9.5193	3.25086	1.43921e-09	5.28182e-10	2.25295e-09	Up
Os08g0482600	2.02808	1.19108	1.04065	13.1903	14.7501	9.9178	246.465	47.0731	445.857	9.49443	3.24708	5.88753e-22	5.91104e-23	5.5967e-22	Up
Os03g0617500	1.8526	2.40935	0.970629	13.6504	16.0987	16.0022	771.841	146.779	1396.9	9.48381	3.24547	4.32217e-27	6.66423e-28	7.91574e-27	Up
Os01g0172100	0.653956	0.251804	0.157656	3.32092	3.35818	2.84314	123.312	23.6034	223.021	9.46901	3.24321	1.71942e-10	4.61899e-11	2.13188e-10	Up
Os12g0226766	1.30579	0.778695	0.665379	10.9086	6.98768	6.79186	119.111	22.8895	215.332	9.43497	3.23802	1.54593e-15	2.02856e-16	1.3254e-15	Up
Os06g0554700	1.59533	0.812413	1.11698	11.0098	11.1143	8.85286	389.309	75.0171	703.602	9.42464	3.23644	4.27914e-27	2.71176e-28	3.26976e-27	Up
Os09g0425500	3.28606	2.71723	2.11493	22.4829	25.8391	23.1371	289.889	55.588	524.19	9.4245	3.23642	3.374e-40	1.39804e-42	2.81547e-41	Up
Os01g0866000	0.664467	0.865016	0.905344	5.41511	6.16105	9.87981	157.44	30.2295	284.651	9.417	3.23527	5.7244e-19	9.37462e-20	7.44061e-19	Up
Os11g0700500	26.3597	6.48699	8.49315	127.507	119.845	117.114	3417.86	656.337	6179.38	9.41619	3.23514	5.26106e-06	1.80629e-06	5.60335e-06	Up
Os03g0797400	1.98564	1.06165	0.794619	8.56334	13.5206	11.725	363.331	69.8148	656.848	9.41613	3.23513	1.4226e-17	2.46344e-18	1.8047e-17	Up
Os04g0401700	2.97448	0.489725	0.849258	26.3086	6.44979	5.76048	879.001	168.852	1589.15	9.41436	3.23486	0.00217673	0.00118037	0.0025827	Up
Os07g0180700	2.99903	1.69069	2.00341	19.3774	18.9803	20.1951	1531.35	294.625	2768.07	9.40781	3.23386	3.67757e-38	5.22155e-40	9.60115e-39	Up
Os12g0231000	9.88438	2.40134	3.83551	48.0452	41.9559	52.0132	2533.05	487.345	4578.75	9.39963	3.2326	1.38186e-12	4.39548e-13	2.33952e-12	Up
Os02g0818000	82.5954	43.234	60.5084	374.444	573.2	680.407	12171.2	2342.01	22000.4	9.39514	3.23192	5.11901e-25	8.96129e-26	9.71757e-25	Up
Os03g0729000	0.659615	0.536204	0.318928	3.56999	3.59477	6.11184	206.272	39.604	372.941	9.393	3.23159	1.57429e-17	2.08348e-18	1.53125e-17	Up
Os08g0197500	0.920167	0.690575	0.784027	6.58634	6.72113	7.53438	574.817	111.063	1038.57	9.38507	3.23037	1.705e-57	3.81928e-61	1.38156e-59	Up
Os05g0439400	8.3479	6.11362	6.08674	57.3626	52.6836	68.3824	2180.06	420.697	3939.43	9.36959	3.22799	5.13708e-54	3.20391e-57	1.03443e-55	Up
Os04g0405900	7.12715	3.23428	3.65236	43.8678	41.8045	36.6717	1445.92	279.229	2612.6	9.36529	3.22732	9.47706e-24	9.8863e-25	1.0244e-23	Up
Os04g0464100	1.46535	0.29912	0.812647	11.0277	5.69904	6.17594	138.662	26.9483	250.375	9.35975	3.22647	1.7205e-08	6.64351e-09	2.59943e-08	Up
Os11g0547800	0.343843	0.399975	0.42807	3.25841	3.3935	3.56141	74.9664	14.5237	135.409	9.3445	3.22412	1.5151e-18	9.692e-20	7.68896e-19	Up
Oryza_sativa_newGene_6998	0.385376	0.100466	0.141084	1.37761	1.95971	2.44122	66.8084	13.0246	120.592	9.33191	3.22217	5.17063e-08	1.72007e-08	6.51729e-08	Up
Os02g0103800	15.7302	12.3491	11.8249	103.53	123.028	126.452	3705.31	717.9	6692.72	9.32582	3.22123	3.29121e-65	1.15571e-68	4.89371e-67	Up
Os03g0133400	10.6514	9.27023	7.88764	84.8063	70.8655	84.2819	2837.76	549.857	5125.67	9.32151	3.22056	3.07124e-77	3.57898e-83	2.22507e-81	Up
Os11g0705200	0.72452	0.23963	0.387888	4.94636	3.62835	3.22074	204.723	39.8897	369.556	9.31831	3.22007	2.24935e-13	5.16169e-14	2.92407e-13	Up
Os02g0152900	0.941669	1.0851	0.775659	6.59148	7.469	10.2486	212.308	41.032	383.584	9.31016	3.21881	2.55074e-27	1.27003e-28	1.55769e-27	Up
Os03g0107500	0.379328	0.283571	0.107288	1.72435	2.35833	2.85378	70.4399	13.6111	127.269	9.28902	3.21553	9.41421e-11	2.01737e-11	9.57428e-11	Up
Os01g0750600	4.14773	3.77583	3.77603	33.0658	31.593	35.8141	1865.35	362.94	3367.77	9.28813	3.21539	1.77434e-114	1.66323e-124	2.65003e-122	Up
Os04g0191500	59.4914	20.1635	24.2006	265.857	349.658	283.35	4363.06	849.528	7876.6	9.27414	3.21321	5.45096e-16	1.4207e-16	9.37539e-16	Up
Os04g0634800	3.03888	0.247556	0.602225	7.24189	11.6447	15.2572	141.012	27.5688	254.454	9.26369	3.21159	2.62369e-05	1.36872e-05	3.86105e-05	Up
Os12g0514000	0.948078	0.287362	0.763023	5.22721	6.01286	6.17782	253.368	49.7451	456.991	9.25249	3.20984	1.75038e-14	4.55084e-15	2.74219e-14	Up
Os01g0272800	2.57103	2.17437	1.87389	15.6218	18.1282	23.3952	348.971	68.0936	629.849	9.25144	3.20968	5.8618e-34	1.10506e-35	1.76397e-34	Up
Os09g0554000	0.63405	1.32744	1.06271	9.06832	8.82903	8.01191	292.105	56.7615	527.449	9.24968	3.2094	1.31881e-31	3.45903e-32	4.85626e-31	Up
Oryza_sativa_newGene_8918	1.31845	0.421614	0.548395	7.08531	5.93586	6.85978	345.637	67.6804	623.595	9.2417	3.20816	6.19849e-14	1.37802e-14	8.07485e-14	Up
Os06g0654900	72.399	47.1525	47.3609	505.465	413.72	504.952	6283.65	1233.26	11334	9.19227	3.20042	1.50599e-44	6.0541e-47	1.41756e-45	Up
Os02g0629000	2.44939	1.94558	1.06639	11.4646	17.402	17.6242	353.672	69.3717	637.972	9.17876	3.1983	1.46104e-20	1.94334e-21	1.69756e-20	Up
Os01g0935000	0.680174	1.00807	0.345278	4.74602	7.11606	5.40697	252.165	49.2528	455.077	9.16764	3.19655	3.86673e-17	1.0758e-17	7.5844e-17	Up
Os03g0299800	0.53379	0.44644	0.268652	3.65652	3.51958	3.65973	196.703	38.5321	354.874	9.16649	3.19637	4.73016e-29	4.89537e-31	6.58664e-30	Up
Os07g0119000	0.612748	0.092958	0.170171	2.66616	2.4579	2.40849	175.537	34.6916	316.382	9.15797	3.19503	2.10056e-07	8.93219e-08	3.1639e-07	Up
Os02g0682300	7.75367	3.26254	3.94491	41.2982	45.1325	40.9845	1039.46	205.51	1873.41	9.12809	3.19031	1.91515e-21	2.4446e-22	2.23253e-21	Up
Os01g0920100	18.8709	11.8222	11.2002	99.9522	127.254	126.615	3076.74	608.769	5544.71	9.11098	3.18761	9.37946e-36	2.58837e-37	4.3743e-36	Up
Os10g0563800	9.5092	6.82844	6.0931	66.4619	54.9294	67.8538	558.64	110.825	1006.46	9.09016	3.18431	2.02959e-40	4.93039e-43	1.01622e-41	Up
Os09g0298100	6.87366	3.14413	4.11823	42.3702	38.1596	39.1137	1852.16	367.757	3336.56	9.08163	3.18295	3.8262e-26	3.06239e-27	3.53573e-26	Up
Os05g0380900	6.81465	6.91376	3.32937	41.3365	47.0222	54.5007	1075.11	213.058	1937.17	9.0761	3.18207	1.70915e-28	1.38916e-29	1.77035e-28	Up
Os01g0127900	1.12711	1.36577	0.956802	10.5274	10.9399	7.50191	388.116	76.861	699.37	9.0697	3.18106	1.14447e-37	8.73175e-39	1.54262e-37	Up
Os09g0412700	1.25232	1.90448	4.49906	26.7835	19.9161	18.0205	299.834	59.8076	539.86	9.06935	3.181	1.9868e-12	1.13335e-12	5.85582e-12	Up
Os02g0300700	69.3481	37.4952	42.348	432.481	422.051	402.869	8233.4	1636.47	14830.3	9.06431	3.1802	3.26254e-34	1.04995e-35	1.67991e-34	Up
Os10g0525500	1.47472	0.622746	0.639492	8.6047	7.79108	6.83549	160.965	32.1713	289.758	9.04801	3.1776	8.25288e-15	1.24313e-15	7.75252e-15	Up
Os02g0821400	0.943699	0.333357	0.664167	4.88901	4.86144	7.21644	209.944	42.0691	377.82	9.04255	3.17673	1.93977e-14	4.1092e-15	2.48175e-14	Up
Os10g0492300	6.42495	6.28482	6.16482	43.0942	55.4609	59.1811	2068.78	412.342	3725.23	9.03751	3.17593	1.00033e-71	3.69306e-74	1.79446e-72	Up
Os08g0238600	1.04619	0.258152	0.296026	4.6168	4.39424	4.65834	105.678	21.1802	190.176	9.02938	3.17463	1.81528e-08	6.02925e-09	2.36666e-08	Up
Os03g0123800	6.29828	2.65476	3.20926	34.2188	35.328	32.7523	890.939	178.003	1603.88	9.0241	3.17378	3.74256e-21	4.61547e-22	4.15307e-21	Up
Os08g0158600	0.245227	0.610919	0.502351	1.93847	4.16765	5.65214	57.557	11.4354	103.679	9.02039	3.17319	7.33826e-08	2.96299e-08	1.09659e-07	Up
Os02g0771600	25.8277	16.1215	15.2118	133.571	235.071	180.301	6072.82	1212.32	10933.3	9.01965	3.17307	4.34736e-34	2.41584e-35	3.81721e-34	Up
Os10g0532300	63.5131	25.5196	27.9232	327.652	393.221	261.556	7189.04	1435.83	12942.2	9.01512	3.17235	5.73713e-18	1.26209e-18	9.41104e-18	Up
Os08g0429800	1.71373	0.893252	1.09371	9.85841	7.93042	13.3256	490.209	98.2135	882.204	9.00335	3.17046	1.12288e-21	1.0876e-22	1.01296e-21	Up
Os02g0720500	12.9538	5.1134	6.86196	63.6858	69.2182	76.5627	1755.71	351.335	3160.08	9.00211	3.17026	3.01382e-20	4.63371e-21	3.95743e-20	Up
Os02g0740600	1.2331	1.07867	1.39856	12.7976	9.45419	9.07365	136.601	27.5026	245.7	8.99503	3.16913	3.2043e-23	1.94259e-24	1.98465e-23	Up
Os05g0119200	8.78548	3.42555	4.14595	45.9199	48.042	43.3512	932.729	186.981	1678.48	8.98869	3.16811	1.05481e-18	1.72104e-19	1.34511e-18	Up
Os07g0605350	13.1106	4.75351	4.06174	72.2968	47.9799	63.8846	494.635	99.2915	889.979	8.97268	3.16554	1.66263e-12	4.39375e-13	2.33896e-12	Up
Os09g0536700	13.3278	12.1258	9.4905	60.4078	109.436	111.871	5734.81	1150.06	10319.6	8.97267	3.16554	1.71859e-30	2.89513e-31	3.93554e-30	Up
Os12g0552400	1.5548	0.753444	0.519145	8.56393	6.72859	8.72182	167.461	33.677	301.244	8.95689	3.163	4.65723e-14	7.18332e-15	4.28025e-14	Up
Os12g0507700	42.7355	25.0579	24.558	279.793	273.092	215.261	3737.28	751	6723.57	8.95558	3.16279	2.85717e-32	1.31456e-33	1.9562e-32	Up
Os03g0222401	0.339283	0.28824	0.482341	2.30404	3.97393	3.55253	41.2918	8.40161	74.182	8.94111	3.16045	5.45588e-09	1.55946e-09	6.3946e-09	Up
Os06g0287700	0.46444	0.246029	0.324566	3.32777	2.58239	2.82801	242.567	49.0593	436.075	8.93122	3.15886	1.12758e-19	9.33213e-21	7.81808e-20	Up
Os11g0236100	4.92057	1.92958	2.49811	27.7808	22.7653	27.4101	1114.5	224.905	2004.1	8.92156	3.1573	3.27611e-19	4.853e-20	3.92086e-19	Up
Os08g0558200	6.06391	4.0627	5.17907	40.9903	43.9274	41.7475	1339.67	270.8	2408.54	8.91401	3.15607	9.58898e-53	3.17834e-55	9.68659e-54	Up
Os01g0949750	1.0648	1.65615	0.425916	9.82456	7.90566	8.60933	150.545	30.1047	270.986	8.89316	3.1527	1.10238e-13	2.73002e-14	1.57149e-13	Up
Os07g0212200	3.42915	2.31549	2.51688	17.8744	22.7593	27.3719	814.962	165.037	1464.89	8.88904	3.15203	8.84003e-34	2.95782e-35	4.66068e-34	Up
Os03g0154000	0.497467	0.92793	0.775497	5.40536	6.18755	6.67036	218.348	43.9762	392.72	8.88844	3.15193	2.36417e-29	2.52635e-30	3.312e-29	Up
Os03g0305400	10.307	4.36854	7.21887	32.9813	57.7379	90.4962	1429	289.292	2568.71	8.88638	3.1516	9.28957e-14	3.1869e-14	1.82804e-13	Up
Os06g0203000	1.06006	0.682972	0.696686	7.29028	7.18329	5.78974	149.114	30.3313	267.896	8.88209	3.1509	2.87139e-23	1.18134e-24	1.21965e-23	Up
Os06g0727400	1.77225	0.808009	0.890403	7.80023	9.31117	11.6991	400.011	81.1339	718.889	8.88108	3.15073	4.40925e-18	6.24927e-19	4.74667e-18	Up
Os03g0141200	13.4255	18.7252	13.12	120.997	115.614	133.004	5999.36	1214.47	10784.2	8.87347	3.1495	1.26466e-83	1.27849e-85	8.34212e-84	Up
Os11g0592000	3.01925	0.743562	1.58406	21.5831	10.2806	12.6308	259.809	52.8416	466.777	8.86843	3.14868	1.4021e-09	5.13941e-10	2.19439e-09	Up
Os03g0126825	20.4953	14.5073	19.6952	151.105	155.564	143.451	8843.08	1794.59	15891.6	8.85911	3.14716	1.60664e-60	1.24264e-62	4.62694e-61	Up
Os07g0569100	33.4951	20.3739	23.6168	197.807	190.901	248.087	7649.82	1554.24	13745.4	8.84591	3.14501	1.47767e-38	2.38006e-40	4.41425e-39	Up
Os02g0506600	2.81595	1.9076	2.0861	18.6374	17.5993	19.5333	248.699	50.7686	446.63	8.84094	3.1442	2.84953e-35	1.04348e-37	1.78817e-36	Up
Os12g0210400	2.17132	0.804471	0.974693	9.05945	10.6296	12.8332	818.911	166.793	1471.03	8.83072	3.14253	5.85947e-16	1.22673e-16	8.13606e-16	Up
Os06g0199300	28.9332	13.2404	20.5147	159.668	194.09	161.872	1336.91	272.529	2401.29	8.82526	3.14164	5.81264e-25	7.51942e-26	8.16953e-25	Up
Oryza_sativa_newGene_4161	1.33413	0.98856	1.44303	10.3616	9.24973	12.1569	80.136	16.4843	143.788	8.82477	3.14156	4.47526e-16	4.24593e-17	2.89335e-16	Up
Os01g0130000	10.3525	4.24596	5.48338	48.341	64.8477	53.1876	2006.24	409.076	3603.4	8.81512	3.13998	5.06645e-21	8.40013e-22	7.47609e-21	Up
Os03g0153400	0.629687	0.651567	0.447729	3.06496	4.37233	6.95014	105.671	21.4699	189.872	8.81073	3.13926	1.07145e-12	2.39689e-13	1.30206e-12	Up
Os07g0115500	2.63901	0.542573	1.16292	12.7048	11.7222	11.5965	193.45	39.6541	347.246	8.80448	3.13824	9.44441e-10	3.14008e-10	1.36229e-09	Up
Os02g0126400	19.5953	16.7472	17.4466	128.976	168.913	140.631	7005.54	1429.9	12581.2	8.80113	3.13769	2.81419e-75	9.37821e-78	5.02754e-76	Up
Os03g0281500	1.85132	0.215755	1.52952	10.07	9.73813	10.0845	703.916	143.783	1264.05	8.79976	3.13746	0.000225116	0.000110398	0.000279079	Up
Os04g0611400	1.43125	0.792234	0.949884	12.1202	5.73587	8.30014	463.774	94.8183	832.729	8.79969	3.13745	2.32377e-18	3.76286e-19	2.89014e-18	Up
Os01g0692100	5.13302	4.44781	3.01901	33.1834	30.5339	39.0641	710.181	144.91	1275.45	8.78983	3.13584	3.30619e-39	1.71423e-41	3.31018e-40	Up
Os08g0452900	2.1705	2.25532	1.22106	12.5041	15.226	18.1567	656.475	133.827	1179.12	8.78791	3.13552	7.84798e-30	4.67477e-31	6.29229e-30	Up
Os05g0215700	1.0261	0.462811	0.788342	4.84708	6.4385	7.60849	104.227	21.5077	186.945	8.78227	3.13459	7.7169e-14	1.32334e-14	7.76238e-14	Up
Os01g0102300	3.24806	1.87914	2.08287	18.856	20.131	19.9742	451.545	92.6355	810.455	8.77753	3.13381	4.68187e-32	7.67717e-34	1.14993e-32	Up
Os01g0959900	3.10994	3.5436	3.27096	20.593	26.6718	30.7197	546.486	111.94	981.031	8.7626	3.13136	1.87408e-45	4.36187e-47	1.02907e-45	Up
Os01g0695300	9.28258	7.61592	7.62446	65.6874	65.4923	67.6189	1686.22	346.266	3026.18	8.74941	3.12919	1.12905e-88	4.87014e-96	4.19174e-94	Up
Os01g0795200	0.268433	0.407045	0.36886	4.88041	1.82372	1.84256	152.173	31.1909	273.154	8.74728	3.12883	5.98539e-11	2.2505e-11	1.0635e-10	Up
Os05g0511800	0.594451	0	0.105731	2.40234	1.38106	2.08996	47.4482	9.79735	85.099	8.74615	3.12865	0.00393565	0.00254824	0.0052799	Up
Os11g0686250	1.72807	0.726727	0.800273	9.61331	8.13549	9.07242	126.428	26.0898	226.766	8.74216	3.12799	1.90861e-14	2.32309e-15	1.42514e-14	Up
Os12g0292301	14.7425	16.0558	13.9024	111.47	131.522	117.357	2091.44	429.691	3753.19	8.73084	3.12612	2.05097e-114	2.00454e-118	2.67189e-116	Up
Os01g0209800	0.927138	0.368282	0.292399	3.56949	4.29313	4.95167	211.19	43.5574	378.823	8.714	3.12333	4.93994e-12	1.18003e-12	6.08781e-12	Up
Os03g0708500	1.0453	0.861601	0.927113	5.59187	6.03909	11.3047	198.536	41.0002	356.072	8.69853	3.12077	7.64329e-17	1.32834e-17	9.30164e-17	Up
Os01g0837600	15.2373	13.7303	10.7112	101.116	109.151	108.943	1712.32	353.28	3071.36	8.68971	3.11931	3.48948e-71	4.21776e-76	2.17269e-74	Up
Oryza_sativa_newGene_1734	0.527925	0.225987	0.115955	1.90412	2.75487	2.5438	72.2379	14.9611	129.515	8.67462	3.1168	3.78318e-08	1.18093e-08	4.53368e-08	Up
Os06g0618700	0.928607	0.493656	0.494244	3.97832	5.99911	5.72914	113.966	23.6544	204.278	8.67381	3.11667	1.90657e-14	2.84172e-15	1.73522e-14	Up
Os02g0193000	0.873213	1.05051	0.732049	7.38174	5.56793	8.54382	177.71	36.5938	318.825	8.66608	3.11538	6.56857e-25	2.67971e-26	2.96787e-25	Up
Os09g0509500	2.05786	1.33813	0.997116	12.3052	11.5798	11.526	597.685	123.748	1071.62	8.6617	3.11465	1.56471e-28	4.31849e-30	5.6142e-29	Up
Os01g0675800	1.79255	2.34197	1.44312	15.4551	16.7659	12.5629	465.663	96.0106	835.315	8.66055	3.11446	4.24958e-40	2.85042e-41	5.47026e-40	Up
Os10g0345100	2.36271	1.52629	1.30507	16.2146	11.8951	13.7196	627.351	129.975	1124.73	8.6598	3.11433	1.38351e-29	3.22391e-31	4.3686e-30	Up
Os02g0165100	3.03947	3.37718	3.90152	20.7189	37.7686	24.1525	1133.52	234.877	2032.15	8.65921	3.11423	5.90951e-31	3.68248e-31	4.97818e-30	Up
Os04g0304250	1.75273	0.669856	1.00767	9.17078	10.5962	8.69412	80.7851	16.9185	144.652	8.64736	3.11226	3.07639e-12	5.23014e-13	2.76701e-12	Up
Os01g0787000	3.14456	1.98936	2.86968	18.7561	20.634	25.032	850.942	176.859	1525.03	8.64701	3.1122	2.46548e-36	8.37171e-38	1.43967e-36	Up
Os05g0507300	16.1325	11.0716	8.70643	116.738	67.4319	103.653	3358.38	696.992	6019.78	8.63691	3.11052	4.69379e-26	3.35143e-27	3.86294e-26	Up
Os07g0475900	0.931693	1.13557	1.14529	7.4616	9.12206	9.06797	400.134	83.1094	717.158	8.63367	3.10997	7.5727e-51	1.75501e-52	4.96447e-51	Up
Os03g0292100	9.98772	12.4118	10.0074	87.6312	79.6127	90.758	3468.27	719.742	6216.79	8.62936	3.10925	5.08644e-124	3.69003e-130	6.58364e-128	Up
Os05g0555300	3.38657	2.14317	2.17565	18.5142	22.0742	21.852	439.08	91.5381	786.623	8.61465	3.10679	1.38102e-32	2.25524e-34	3.44583e-33	Up
Os11g0153500	9.84865	5.15002	5.83498	67.4557	48.869	50.8973	1598.3	332.815	2863.78	8.612	3.10635	4.26778e-26	2.96491e-27	3.42549e-26	Up
Oryza_sativa_newGene_2083	0.593329	0.495565	0.621701	3.87541	3.98744	4.23509	86.4076	18.0325	154.783	8.60495	3.10517	1.42531e-18	6.14751e-20	4.93414e-19	Up
Os07g0605400	87.6287	62.7746	64.4214	599.558	468.505	645.913	9215.2	1919.26	16511.1	8.6041	3.10502	2.45112e-47	5.77018e-50	1.50773e-48	Up
Os06g0698748	18.6554	5.27967	11.1299	69.5997	106.837	104.152	3482.47	726.638	6238.31	8.58894	3.10248	1.16956e-13	3.93818e-14	2.2447e-13	Up
Os03g0402800	34.1202	30.5834	32.5929	257.88	255.287	256.848	7210.02	1505.05	12915	8.58556	3.10191	2.1054e-138	3.68748e-150	1.01055e-147	Up
Oryza_sativa_newGene_7474	11.4716	8.27734	8.95146	62.8925	65.8638	99.8172	1509.97	315.294	2704.64	8.584	3.10165	1.30854e-33	4.89984e-35	7.66783e-34	Up
Os12g0555500	48.3273	21.4916	26.6267	420.296	164.777	188.082	4946.09	1033.4	8858.79	8.57392	3.09995	1.24135e-13	4.09861e-14	2.33459e-13	Up
Os01g0794400	11.4335	5.74968	5.81983	63.4	57.1077	63.1608	2049.15	428.355	3669.95	8.57202	3.09963	4.18652e-25	2.89293e-26	3.19678e-25	Up
Os07g0108300	23.8518	23.1126	21.579	163.115	202.161	181.747	8308.51	1736.25	14880.8	8.57166	3.09958	8.60692e-117	1.14142e-122	1.73011e-120	Up
Os04g0490800	13.6525	7.86421	8.68267	73.3847	85.6706	81.3954	2610.87	545.924	4675.82	8.57027	3.09934	1.15922e-34	3.30079e-36	5.38437e-35	Up
Os06g0335950	0.596065	0.383632	0.406163	3.78596	4.77356	2.65722	153.623	32.251	274.996	8.56452	3.09837	3.53075e-17	5.79027e-18	4.14268e-17	Up
Os09g0421300	2.68271	1.32726	0.97333	12.6607	13.4999	13.4812	861.912	180.518	1543.31	8.55263	3.09637	8.68241e-18	1.37956e-18	1.02534e-17	Up
Oryza_sativa_newGene_1864	0.57364	1.07064	1.13034	8.74454	6.23454	7.5206	95.7976	20.0592	171.536	8.54283	3.09471	2.15849e-16	3.00251e-17	2.0641e-16	Up
Os01g0212700	2.22383	1.55478	1.26144	9.97399	10.4218	19.5293	329.799	69.1416	590.457	8.53964	3.09418	7.94265e-17	1.33721e-17	9.35995e-17	Up
Os08g0379400	0.398993	0.883514	0.675801	4.11959	5.20576	7.12402	178.408	37.3265	319.49	8.52164	3.09113	6.81133e-17	1.77816e-17	1.23731e-16	Up
Os03g0797300	0.576351	0.362334	0.651972	5.69496	2.95915	4.35747	69.0018	14.6613	123.342	8.51245	3.08957	8.75949e-11	2.07864e-11	9.85141e-11	Up
Os06g0199402	1.0638	0.473876	0.654309	5.14938	6.89877	5.60253	54.8983	11.673	98.1237	8.51111	3.08935	1.93796e-10	3.94106e-11	1.82909e-10	Up
Os12g0498500	1.69969	1.7904	1.34656	10.7418	11.8946	15.6257	286.987	60.2194	513.755	8.50884	3.08896	2.82232e-32	6.22754e-34	9.39369e-33	Up
Os02g0109200	1.2871	1.29066	0.727134	8.92735	8.91202	9.39248	418.703	87.8739	749.533	8.49946	3.08737	1.46157e-41	2.83177e-44	6.05146e-43	Up
Os03g0161302	0.314898	0.281885	0.172752	2.33652	2.6854	1.09053	102.171	21.4852	182.857	8.49454	3.08654	8.79133e-11	2.66198e-11	1.25139e-10	Up
Os01g0307500	22.2232	8.13824	12.454	135.902	96.9238	106.953	5803.33	1224.02	10382.6	8.48466	3.08486	7.23904e-18	1.50777e-18	1.117e-17	Up
Os02g0729200	0.264652	0.342764	0.2448	3.0482	1.34087	2.57434	69.4091	14.5677	124.25	8.48194	3.08439	1.68201e-10	4.16713e-11	1.93113e-10	Up
Os01g0641800	1.445	0.871247	0.459364	6.96134	5.99579	8.95312	281.006	59.244	502.769	8.47812	3.08374	3.667e-14	6.89599e-15	4.11119e-14	Up
Os01g0847800	2.06508	1.00027	1.41173	12.1376	10.4379	11.1851	285.85	60.6579	511.041	8.47535	3.08327	5.57917e-23	3.3445e-24	3.37167e-23	Up
Os01g0740500	4.35187	3.1	3.2701	28.5912	28.2216	27.4126	1566.54	331.034	2802.04	8.47528	3.08326	2.92809e-58	5.71073e-62	2.09675e-60	Up
Os08g0522400	1.41854	2.42921	2.13961	13.24	15.4387	18.2397	520.769	109.779	931.759	8.47232	3.08276	4.75506e-35	1.361e-35	2.16748e-34	Up
Os06g0584400	2.84235	1.54117	2.04619	12.7705	16.316	21.5451	280.053	59.3654	500.741	8.46867	3.08214	2.77932e-19	3.40719e-20	2.77897e-19	Up
Os01g0824800	0.657935	0.269166	0.230531	4.88671	2.1843	2.19132	108.882	23.0863	194.677	8.45596	3.07997	3.76662e-08	1.34495e-08	5.13973e-08	Up
Os08g0560000	2.11193	0.635737	0.771137	8.30362	10.4634	9.08329	314.003	66.6119	561.395	8.44977	3.07891	1.89608e-11	5.46819e-12	2.68954e-11	Up
Os07g0491900	1.09621	0.695349	0.691942	5.89565	6.9816	6.58149	161.268	34.381	288.156	8.41535	3.07302	9.33255e-24	2.83425e-25	3.00588e-24	Up
Os03g0820300	0.773329	0.595285	0.342378	3.04682	5.54708	4.89077	91.2444	19.3432	163.146	8.4117	3.0724	1.02024e-11	2.24136e-12	1.13429e-11	Up
Os01g0690800	0.974431	0.500725	0.728156	6.23337	4.60846	6.48381	369.009	78.716	659.302	8.41153	3.07237	1.50805e-22	1.0776e-23	1.06045e-22	Up
Oryza_sativa_newGene_5891	1.84274	1.35566	1.01851	12.683	11.232	9.33408	697.539	148.177	1246.9	8.40996	3.0721	1.26601e-37	3.18837e-39	5.7094e-38	Up
Os12g0603800	0.673086	0.319454	0.867483	7.07777	2.72619	4.93453	103.491	22.1982	184.784	8.40735	3.07165	5.53519e-09	2.06997e-09	8.41547e-09	Up
Os03g0285800	11.2249	7.15289	8.68067	70.7255	74.7284	68.1253	2388.45	508.463	4268.43	8.40367	3.07102	5.0933e-46	3.73999e-48	9.1447e-47	Up
Os01g0515300	0.950707	1.54162	1.0818	11.2525	6.85711	9.62345	800.594	169.98	1431.21	8.4004	3.07046	6.74791e-33	1.04684e-33	1.56255e-32	Up
Os11g0630300	0.549079	0.252391	0.440811	3.22872	2.74564	3.70587	229.951	49.275	410.627	8.39252	3.0691	7.31143e-19	7.42378e-20	5.92381e-19	Up
Os09g0411500	0.23339	0.350469	0.32948	2.83379	2.41363	2.05705	55.9406	11.9086	99.9726	8.38716	3.06818	9.52412e-13	1.40264e-13	7.75607e-13	Up
Os01g0190000	14.5651	11.3886	12.1207	91.6975	102.965	101.08	2459.33	524.608	4394.04	8.38361	3.06757	7.18917e-73	2.70647e-77	1.43075e-75	Up
Os03g0423300	3.98494	2.80733	2.7905	26.3381	25.2522	22.8986	887.495	189.515	1585.47	8.3785	3.06669	3.20681e-47	4.72579e-50	1.23767e-48	Up
Os06g0494400	0.192053	0.633732	0.320179	3.21027	3.18335	2.55581	131.286	27.7732	234.799	8.35496	3.06263	3.22217e-13	1.17864e-13	6.547e-13	Up
Os12g0181701	0.291184	1.23605	0.292861	3.41689	6.83295	3.69238	158.472	33.6809	283.262	8.33189	3.05864	1.85558e-07	1.02014e-07	3.59564e-07	Up
Os08g0545000	5.80513	4.57902	4.16122	36.3732	38.0498	37.7693	2245.43	481.51	4009.35	8.32968	3.05826	4.86488e-66	1.02798e-70	4.56146e-69	Up
Os07g0232800	5.06296	2.37599	1.98608	29.6771	18.9908	24.6303	721.493	154.796	1288.19	8.32697	3.05779	6.32278e-16	1.15264e-16	7.65801e-16	Up
Os02g0101500	8.50453	6.78224	9.24488	54.8087	54.7183	59.6358	3677.74	789.828	6565.66	8.322	3.05693	1.15243e-100	7.14448e-105	7.37173e-103	Up
Os02g0175950	4.35645	1.91922	2.56257	23.1143	22.9692	24.0666	61.1965	13.3011	109.092	8.29965	3.05305	3.24474e-11	5.09826e-12	2.51434e-11	Up
Os07g0461900	16.0004	9.99602	10.9877	89.2522	90.7568	105.059	2331.91	501.824	4162	8.2996	3.05304	1.74272e-39	1.4746e-41	2.8533e-40	Up
Os06g0125500	7.49965	3.73909	3.94943	41.1018	40.7318	38.2524	2629.52	566.621	4692.43	8.28558	3.0506	1.69726e-24	1.42336e-25	1.52993e-24	Up
Os02g0692700	26.0241	13.7079	14.5994	148.289	142.912	127.267	4374.15	942.798	7805.5	8.28158	3.04991	6.97311e-28	4.21197e-29	5.26012e-28	Up
Os11g0158600	26.3576	9.6139	8.63336	114.475	107.249	122.8	3448.6	743.304	6153.9	8.28063	3.04974	7.63807e-14	1.97766e-14	1.15059e-13	Up
Os02g0711400	4.03991	2.55329	1.32476	18.6621	18.0566	24.3353	383.426	82.5826	684.269	8.27795	3.04927	3.8079e-15	6.95089e-16	4.40781e-15	Up
Os04g0597501	0.186643	0.402949	0.137486	2.02872	2.05991	1.66233	67.4107	14.3062	120.515	8.26031	3.0462	3.05058e-11	7.22265e-12	3.52549e-11	Up
Os01g0248500	0.77935	1.06785	0.46241	11.3209	4.30122	2.0549	183.179	39.4662	326.893	8.25797	3.04579	5.26478e-07	2.63601e-07	8.91316e-07	Up
Os12g0543600	0.438087	1.09938	0.443481	4.60644	4.67985	5.92422	164.19	35.1093	293.27	8.25306	3.04493	1.39912e-14	4.22849e-15	2.55245e-14	Up
Os07g0553700	4.37908	1.69253	1.75143	19.8378	20.097	20.3636	527.175	114.104	940.246	8.25298	3.04492	4.39812e-15	8.55992e-16	5.38726e-15	Up
Os09g0506450	1.10865	0.21434	0.46154	5.13933	3.48901	5.29464	118.642	25.8102	211.473	8.24761	3.04398	1.20099e-07	4.56963e-08	1.66317e-07	Up
Os03g0182900	3.70655	0.740385	1.73357	12.6868	12.7015	22.4828	342.179	74.1865	610.171	8.24666	3.04381	1.7122e-08	7.00471e-09	2.73607e-08	Up
Os04g0477000	4.48233	1.91948	1.43023	19.9647	17.858	22.3545	1053.08	228.171	1877.98	8.23341	3.04149	3.73637e-14	8.51003e-15	5.04796e-14	Up
Oryza_sativa_newGene_5946	0.168037	0.36853	0.154956	1.75471	1.78402	2.14358	45.554	9.72585	81.3822	8.23296	3.04141	4.4581e-10	9.10519e-11	4.11542e-10	Up
Os08g0185701	2.65642	3.3204	2.05903	24.5145	17.113	20.1883	208.878	45.0138	372.742	8.22687	3.04034	7.39889e-27	2.57146e-28	3.10278e-27	Up
Os10g0521900	4.1728	5.13892	5.13133	35.839	36.8742	37.0902	1081.03	234.47	1927.59	8.22396	3.03983	3.19616e-99	1.75221e-101	1.68134e-99	Up
Os08g0249000	17.6022	10.7043	11.4723	103.946	96.3091	103.548	2470.1	536.184	4404.02	8.21886	3.03894	2.63151e-38	2.36785e-40	4.39399e-39	Up
Os03g0376100	131.707	74.4273	91.8255	681.477	881.881	766.271	22217.2	4822.09	39612.3	8.21553	3.03835	1.22998e-32	8.29991e-34	1.24266e-32	Up
Os03g0304800	15.5694	9.22487	7.87573	88.7717	82.6731	78.1155	1241.3	269.654	2212.94	8.21045	3.03746	1.56591e-27	6.72235e-29	8.3435e-28	Up
Os06g0109300	15.7045	7.51058	8.45407	91.7175	91.3003	58.9306	2719.58	591.303	4847.86	8.20206	3.03599	4.35117e-20	7.94352e-21	6.69241e-20	Up
Os03g0203200	104.611	42.794	70.2327	523.184	574.905	559.193	19904.7	4330.78	35478.6	8.19303	3.0344	1.4663e-21	2.50541e-22	2.28745e-21	Up
Os01g0972000	1.86079	3.24849	1.81051	18.3134	18.2428	15.7988	530.96	114.99	946.929	8.19078	3.034	4.96245e-34	1.02296e-34	1.5792e-33	Up
Os11g0502700	2.46324	2.27779	1.37722	12.7609	11.4035	22.3121	357.367	77.6477	637.087	8.18798	3.03351	1.6305e-17	2.63353e-18	1.92519e-17	Up
Os06g0581500	0.34244	0.246517	0.395572	2.39086	2.44466	2.67059	218.274	47.9217	388.626	8.1851	3.033	1.19576e-28	4.30127e-30	5.59394e-29	Up
Os01g0192550	0.461926	0.100479	0.193881	2.90028	1.86727	1.28329	61.3702	13.4826	109.258	8.18263	3.03256	1.46376e-06	5.92019e-07	1.93255e-06	Up
Os01g0660200	4.18183	1.29746	1.65768	24.3903	15.8337	14.5103	536.375	117.052	955.698	8.1774	3.03164	2.83268e-11	8.77125e-12	4.25652e-11	Up
Os07g0661450	1.2132	0.6184	1.24257	6.13135	7.51714	10.454	44.5075	9.83469	79.1803	8.17644	3.03147	2.33131e-08	6.6355e-09	2.59659e-08	Up
Os03g0760500	1.00158	0.918252	0.796522	6.50382	6.56826	7.58925	312.701	68.2734	557.13	8.15872	3.02834	4.45294e-45	3.1549e-48	7.73616e-47	Up
Os01g0218500	48.4072	37.922	36.1165	329.72	302.303	301.014	9963.08	2193.24	17732.9	8.08617	3.01546	2.44287e-70	2.18718e-75	1.10021e-73	Up
Os02g0134200	5.51571	7.83843	4.36225	44.5506	42.3581	44.8684	1111.82	244.347	1979.29	8.07504	3.01347	3.6568e-45	1.48267e-46	3.43411e-45	Up
Os01g0822800	0.773149	0.782481	0.683612	4.24971	5.57167	7.06825	173.897	38.3171	309.478	8.0702	3.0126	1.00046e-21	7.93365e-23	7.45202e-22	Up
Os07g0471300	2.81736	2.73039	2.48461	19.3456	18.2685	22.3757	1193.07	263.18	2122.97	8.06674	3.01199	2.58685e-79	3.0163e-85	1.95324e-83	Up
Os06g0676600	2.78114	2.36615	2.05701	17.993	18.7766	16.9782	790.417	174.616	1406.22	8.05678	3.0102	1.12025e-63	4.19596e-68	1.74862e-66	Up
Os04g0417600	0.525412	0.576947	0.601264	4.49187	3.57257	4.75002	166.776	36.9639	296.588	8.03559	3.0064	6.61183e-28	1.38805e-29	1.76959e-28	Up
Os03g0109350	0.878287	0.308761	0.352872	4.33305	3.93737	3.44985	34.5723	7.73672	61.4079	8.01524	3.00275	4.18854e-07	1.21766e-07	4.25677e-07	Up
Os05g0440300	1.52902	1.17876	1.15645	9.88987	9.24013	9.5101	334.778	74.5196	595.036	8.00572	3.00103	1.94118e-44	7.97323e-48	1.92346e-46	Up
Os06g0714900	3.48619	3.37974	2.63645	22.8833	22.3164	26.3655	972.185	215.707	1728.66	8.00567	3.00102	8.7869e-64	1.81461e-68	7.64592e-67	Up
Os03g0718800	25.4159	25.6353	29.6583	143.465	237.192	216.139	3548.27	788.586	6307.95	8.00187	3.00034	6.3468e-40	2.55543e-40	4.73438e-39	Up
Os07g0468100	14.1912	5.71965	6.59255	64.0929	67.1103	65.9208	1602.27	356.28	2848.27	7.99991	2.99998	1.4314e-17	2.45587e-18	1.79992e-17	Up
Os07g0583600	30.6542	33.4522	31.7559	232.623	245.976	246.811	11860.9	2639.68	21082.1	7.98688	2.99763	3.49257e-198	2.8773e-209	2.66391e-206	Up
Os04g0269600	28.7054	8.90401	9.17864	112.971	119.463	115.095	8875.5	1975.45	15775.6	7.98651	2.99757	2.98863e-06	4.81327e-13	2.55395e-12	Up
Os08g0150700	1.23603	0.388665	0.198781	5.16806	4.09681	4.51926	124.668	27.8499	221.487	7.96514	2.9937	5.46303e-07	2.20944e-07	7.53549e-07	Up
Os11g0531700	12.5791	5.9523	6.40895	69.8758	57.4927	56.9445	1535.62	342.97	2728.28	7.96077	2.99291	6.78185e-22	6.85831e-23	6.46679e-22	Up
Os09g0341500	0.254574	0.379165	0.353276	2.99418	2.64113	1.7598	93.844	20.9376	166.75	7.9538	2.99164	9.78514e-15	1.8358e-15	1.1329e-14	Up
Os04g0635000	4.89389	1.67724	1.35213	14.416	19.5854	24.6253	260.029	58.171	461.886	7.95108	2.99115	3.22349e-09	1.10695e-09	4.60077e-09	Up
Os10g0419600	0.72222	0.358237	0.290181	3.36151	2.87627	3.97278	110.889	24.8669	196.911	7.93901	2.98896	3.34664e-12	5.37231e-13	2.83915e-12	Up
Os09g0533600	11.9869	6.62917	7.68983	62.4499	65.4661	65.9463	2222.42	498.112	3946.72	7.92929	2.98719	1.9372e-31	6.26781e-33	9.09788e-32	Up
Os01g0874300	8.7186	4.86234	5.02655	44.5123	47.3045	44.6161	1123.62	253.025	1994.22	7.88973	2.97998	2.23785e-28	8.69214e-30	1.11603e-28	Up
Os06g0109600	9.63136	7.84509	7.11413	64.9802	61.4467	53.3017	1775.52	399.681	3151.36	7.88795	2.97965	1.36334e-59	3.43918e-63	1.29607e-61	Up
Os01g0851100	18.2666	10.0843	11.4831	89.9161	92.0411	104.551	5971.38	1344	10598.8	7.88787	2.97964	4.69387e-29	2.06785e-30	2.7182e-29	Up
Os01g0926800	7.18623	5.14614	5.32115	44.7163	39.2068	45.0131	1054.37	238.096	1870.64	7.86743	2.97589	1.32665e-48	5.64722e-52	1.57662e-50	Up
Os06g0704200	0.922223	0.796679	0.500511	6.35832	4.80851	5.21645	83.1493	18.7022	147.596	7.85946	2.97443	7.03731e-15	5.84103e-16	3.71639e-15	Up
Os12g0117400	2.71669	1.62947	1.41272	14.4992	15.5165	12.0334	669.045	151.238	1186.85	7.85449	2.97352	1.95081e-24	1.32577e-25	1.42681e-24	Up
Os05g0373300	7.59302	7.05286	7.82312	48.4815	62.7191	51.8622	2777.29	628.432	4926.14	7.84486	2.97175	8.19236e-71	3.22134e-72	1.47724e-70	Up
Os06g0251100	0.629135	0.142085	0.164034	2.69189	2.1429	2.16176	112.016	25.4386	198.593	7.84269	2.97135	3.08255e-07	1.1781e-07	4.12436e-07	Up
Os10g0466500	10.8425	5.51603	7.34834	64.9841	55.4924	52.1819	1971.77	446.505	3497.03	7.83932	2.97073	1.39648e-26	1.00577e-27	1.18642e-26	Up
Os07g0187900	10.1491	6.51118	6.04001	52.5556	61.7467	50.6656	3020.79	683.726	5357.84	7.83858	2.97059	8.63167e-34	2.5939e-35	4.09478e-34	Up
Os03g0750400	3.79826	1.85658	1.20698	15.5146	18.3618	16.0151	442.214	100.185	784.243	7.83103	2.9692	1.18337e-13	2.65281e-14	1.53013e-13	Up
Os04g0686800	1.79259	0.827364	0.635853	6.15577	7.13663	10.3813	199.363	45.2685	353.458	7.81732	2.96667	3.6039e-11	9.02109e-12	4.37528e-11	Up
Os09g0251800	9.5047	8.83296	7.49104	64.6889	55.4432	66.7654	1491.98	338.462	2645.49	7.81421	2.9661	4.67964e-72	4.62748e-78	2.49636e-76	Up
Os10g0505000	0.856122	0	0.465133	3.42363	3.7081	2.88221	52.4496	12.0192	92.88	7.80208	2.96386	0.00207003	0.00132249	0.00286801	Up
Os02g0129900	2.72349	2.3651	1.51738	16.5873	14.3294	16.8681	459.788	104.378	815.198	7.79383	2.96233	5.27605e-32	4.80789e-34	7.27148e-33	Up
Os05g0560500	1.88507	0.893412	1.02421	10.6201	7.30197	9.7112	109.814	25.1147	194.513	7.78971	2.96157	6.3296e-13	8.9839e-14	5.02781e-13	Up
Os01g0694000	0.563484	0.110235	0.12004	1.54046	1.0824	3.26284	80.1326	18.3005	141.965	7.78473	2.96065	7.63431e-05	3.89865e-05	0.000103851	Up
Oryza_sativa_newGene_716	1.41682	0.909675	0.832069	7.54255	7.62548	7.83681	396.333	90.6645	702.001	7.75759	2.95561	5.66914e-29	8.15861e-31	1.0879e-29	Up
Os03g0114400	1.57908	0.971154	1.38118	9.54724	9.6098	9.20669	430.636	98.8431	762.429	7.75405	2.95495	6.9731e-33	1.46097e-34	2.24325e-33	Up
Os03g0401100	2.17103	0.634952	0.846575	8.57974	9.73449	8.17418	804.826	184.093	1425.56	7.7527	2.9547	1.08992e-11	3.40915e-12	1.70164e-11	Up
Os02g0799600	3.09377	1.1627	1.98607	14.1858	14.4352	16.5781	220.384	50.6419	390.126	7.74938	2.95408	8.39537e-15	1.40492e-15	8.73608e-15	Up
Os10g0574750	9.78427	5.98092	4.41945	51.1884	48.181	45.6696	2199.13	503.139	3895.11	7.7422	2.95274	6.34044e-24	4.7933e-25	5.0337e-24	Up
Os01g0313300	5.74787	6.14031	5.06171	28.3803	35.6453	57.3478	881.206	201.508	1560.9	7.74196	2.9527	1.3895e-24	2.13871e-25	2.28023e-24	Up
Oryza_sativa_newGene_4208	0.986976	0.497661	0.430213	5.83334	4.13432	4.11428	123.7	28.4148	218.985	7.73034	2.95053	2.55524e-12	4.34839e-13	2.31554e-12	Up
Os02g0533200	1.67067	1.5185	1.26894	10.601	11.3731	10.1316	262.076	60.0652	464.088	7.72712	2.94993	1.97781e-40	4.61236e-43	9.52387e-42	Up
Os07g0476900	8.17009	7.59752	7.24404	43.092	55.3443	65.9235	1535.19	351.969	2718.42	7.72522	2.94958	6.55335e-46	1.03562e-47	2.48781e-46	Up
Os01g0191900	3.30419	2.46916	2.39009	16.2965	21.2439	20.9945	509.946	117.082	902.811	7.72235	2.94904	1.70996e-35	2.49539e-37	4.22134e-36	Up
Os05g0468700	2.65523	1.09916	1.03887	11.7952	12.1023	10.7164	541.185	124.264	958.105	7.71985	2.94857	1.05906e-14	2.10935e-15	1.29774e-14	Up
Os01g0667900	19.7775	7.59452	9.73209	90.9679	87.6067	88.0184	2079.3	478.435	3680.16	7.69658	2.94422	4.80999e-17	8.96996e-18	6.35128e-17	Up
Oryza_sativa_newGene_3619	0.423585	0.266771	0.308971	2.21999	2.09686	2.84269	194.194	44.8415	343.546	7.69579	2.94407	7.396e-22	3.05596e-23	2.93564e-22	Up
Os04g0539000	1.78413	2.94342	1.85096	14.7174	15.7888	16.4049	400.228	91.6097	708.847	7.69017	2.94302	2.22098e-37	1.67209e-38	2.92838e-37	Up
Os09g0325800	1.42947	1.76656	1.03919	11.3632	10.7808	7.95408	255.536	58.7351	452.337	7.65988	2.93732	1.62685e-25	1.38907e-26	1.55656e-25	Up
Oryza_sativa_newGene_7555	3.91604	2.67658	2.72718	23.3169	21.798	20.2097	1330.62	307.937	2353.31	7.64849	2.93518	1.56849e-42	3.54201e-45	7.81798e-44	Up
Os04g0391500	3.22741	1.3158	1.80119	16.263	14.7436	14.4419	692.478	160.479	1224.48	7.64462	2.93445	5.86751e-18	8.63004e-19	6.49452e-18	Up
Os03g0122500	3.06388	1.26782	1.60937	13.0786	13.9595	15.5274	242.504	56.3093	428.698	7.64444	2.93441	2.54126e-15	3.67428e-16	2.36724e-15	Up
Os07g0509800	10.273	9.93999	6.18688	71.2384	67.3835	47.4259	3188.74	738.074	5639.4	7.6379	2.93318	7.97125e-32	6.81891e-33	9.87272e-32	Up
Os09g0455500	0.134138	0.476781	0.740967	3.67786	3.07832	2.86132	99.067	23.0155	175.118	7.63711	2.93303	4.92897e-08	2.5793e-08	9.60605e-08	Up
Oryza_sativa_newGene_1809	1.90169	1.45641	1.32994	13.9252	10.4759	9.19646	121.395	28.2028	214.587	7.62894	2.93148	1.01276e-17	8.14115e-19	6.13469e-18	Up
Os03g0129800	0.849828	0.484247	1.03128	6.59604	4.59581	5.71654	174.1	40.699	307.5	7.62707	2.93113	4.77099e-16	8.7045e-17	5.82727e-16	Up
Os11g0547000	4.34555	3.84026	3.32673	27.3512	25.3829	28.8393	1734.11	402.037	3066.18	7.62585	2.9309	7.48199e-70	7.3401e-76	3.75287e-74	Up
Os05g0464300	3.39665	2.00431	1.40121	19.1984	13.1046	15.9141	220.576	51.182	389.969	7.6214	2.93006	2.70017e-15	3.466e-16	2.23684e-15	Up
Os01g0695700	65.5687	19.6479	21.5876	291.508	234.609	233.767	23200.1	5389.49	41010.7	7.6095	2.9278	1.07798e-05	3.78952e-06	1.13553e-05	Up
Os06g0120200	2.27675	0.798446	0.676976	9.98416	8.95792	7.77285	548.885	127.654	970.116	7.60643	2.92722	7.72746e-11	2.34739e-11	1.10761e-10	Up
Os01g0854000	3.68411	4.64243	4.63335	17.7254	49.5365	23.5299	1526.34	354.779	2697.9	7.60524	2.92699	1.40006e-15	8.22385e-16	5.18146e-15	Up
Os03g0355900	6.33541	6.55652	6.74113	51.436	43.3468	44.1358	276.911	64.5105	489.311	7.60213	2.9264	1.46327e-43	3.64531e-46	8.35276e-45	Up
Os04g0492450	0.319665	0.373198	0.388272	3.11778	2.29039	2.48211	32.5617	7.60954	57.5139	7.58981	2.92406	4.86372e-08	1.20827e-08	4.63291e-08	Up
Os01g0826000	38.0962	19.2637	19.8694	176.552	184.73	183.343	1958.07	456.43	3459.71	7.58393	2.92295	5.09101e-23	4.27415e-24	4.27989e-23	Up
Os01g0879200	2.44324	1.81176	2.08376	17.8797	15.9461	10.8769	304.719	71.218	538.22	7.58254	2.92268	3.25797e-24	3.12312e-25	3.30815e-24	Up
Os05g0541000	6.13872	2.20082	2.35334	23.6482	30.5977	21.2591	1073.5	250.668	1896.32	7.57056	2.9204	1.23537e-12	3.61265e-13	1.93518e-12	Up
Os11g0667700	1.30977	2.02985	1.6078	14.3545	8.17014	12.4869	203.69	47.4425	359.937	7.55972	2.91833	8.11648e-20	1.12582e-20	9.40175e-20	Up
Os08g0506700	8.57989	4.46519	4.47791	36.115	41.8206	45.0014	2001.09	468.259	3533.92	7.55035	2.91654	1.34111e-22	1.21977e-23	1.19658e-22	Up
Oryza_sativa_newGene_3380	0.629215	0.279987	0.141554	2.83998	1.74368	3.10031	59.6288	13.9589	105.299	7.54988	2.91645	5.55418e-07	1.8736e-07	6.44203e-07	Up
Os07g0578200	4.41133	2.32434	3.47091	27.6408	23.9161	20.0985	1148.33	269.407	2027.25	7.53801	2.91418	4.62165e-25	4.89254e-26	5.36488e-25	Up
Os12g0210300	2.50121	3.69693	3.39447	19.3178	25.3474	22.0498	540.71	126.877	954.543	7.51654	2.91007	3.37947e-41	1.16685e-41	2.26468e-40	Up
Os10g0124400	0.381623	0.726313	0.211697	3.12531	2.72835	3.50851	94.6326	21.9341	167.331	7.50819	2.90847	1.51357e-10	4.15933e-11	1.92778e-10	Up
Os04g0463500	10.6354	15.2912	12.4892	95.8973	87.3609	82.7919	2352.89	552.629	4153.15	7.50818	2.90846	2.28772e-76	1.21556e-76	6.34758e-75	Up
Os03g0161900	13.7475	9.67133	7.97351	91.2992	78.9529	59.1442	3972.62	934.247	7011	7.50503	2.90786	1.70572e-28	1.15994e-29	1.4832e-28	Up
Os05g0440632	1.8163	0.715364	0.673107	5.85491	7.89303	8.78599	78.8817	18.6329	139.13	7.50063	2.90701	8.95142e-09	2.43631e-09	9.85224e-09	Up
Os05g0322900	23.2371	21.7466	18.2068	151.729	131.875	148.331	4786.64	1127.82	8445.46	7.48761	2.90451	1.80867e-87	8.40652e-96	7.12806e-94	Up
Os07g0669650	20.1772	15.0967	13.5156	103.277	115.457	119.425	2866.94	675.783	5058.1	7.48639	2.90427	1.39156e-46	2.24844e-49	5.75224e-48	Up
Os01g0699100	3.6641	1.97349	2.41903	18.7434	21.5994	15.7672	641.762	151.584	1131.94	7.48389	2.90379	1.53903e-23	1.47045e-24	1.51266e-23	Up
Os05g0588900	4.18472	3.63285	3.93852	34.8042	25.6002	21.2985	808.845	190.961	1426.73	7.48085	2.9032	3.87346e-35	2.18263e-36	3.58945e-35	Up
Os08g0422000	3.2299	2.78861	2.87733	19.3902	20.5699	21.6061	1075.37	254.045	1896.7	7.47778	2.90261	4.92281e-76	1.03933e-81	6.18114e-80	Up
Os09g0272000	23.0939	10.4959	10.0898	100.594	109.325	93.9133	2875.49	678.73	5072.24	7.47519	2.90211	7.39106e-18	1.23292e-18	9.20348e-18	Up
Os02g0515200	4.18355	1.76748	2.21631	19.2384	20.825	16.6876	1080.18	255.528	1904.83	7.46293	2.89974	1.01243e-17	1.75268e-18	1.2948e-17	Up
Os07g0113300	2.5518	1.34303	1.68446	14.8791	12.5736	11.354	188.06	44.7585	331.361	7.44552	2.89637	8.37824e-19	6.25849e-20	5.01851e-19	Up
Os04g0635450	1.96462	2.68736	0.9046	7.58934	15.1153	15.5883	148.587	34.9737	262.2	7.44335	2.89595	3.54837e-10	1.24045e-10	5.55608e-10	Up
Os12g0631600	0.842103	0.358487	0.730902	6.65747	3.58183	3.22412	211.178	50.2877	372.069	7.43896	2.8951	7.2453e-11	2.37339e-11	1.11957e-10	Up
Os09g0486500	60.9332	38.0081	39.6681	293.625	339.214	323.854	6681.08	1584	11778.2	7.43722	2.89476	1.20286e-35	2.28988e-37	3.87561e-36	Up
Os08g0183900	0.492092	0.752538	0.490252	5.03174	3.39109	3.69388	182.623	43.0635	322.182	7.43349	2.89404	1.09303e-21	1.00908e-22	9.42139e-22	Up
Os02g0548700	4.62379	3.48765	3.06707	25.8062	26.3502	24.9168	865.48	205.509	1525.45	7.42759	2.89289	4.13286e-45	3.70125e-48	9.05643e-47	Up
Os01g0725000	4.1083	6.16711	5.10347	30.0299	31.6065	43.9357	438.323	103.816	772.831	7.42737	2.89285	5.21667e-31	5.56887e-32	7.76108e-31	Up
Os06g0114651	0.383888	0.244056	0.121153	1.67159	2.05819	1.57841	36.8806	8.76771	64.9936	7.39857	2.88725	5.22457e-07	1.52045e-07	5.27118e-07	Up
Os08g0526400	2.79468	1.40796	1.36434	13.6836	10.4983	14.12	394.147	94.0768	694.216	7.39086	2.88574	3.14429e-17	3.5184e-18	2.5492e-17	Up
Os02g0278400	0.806164	0.765236	0.470634	2.88601	4.49989	4.53703	291.429	69.6011	513.257	7.374	2.88245	1.80808e-21	1.34539e-22	1.24798e-21	Up
Os03g0773300	5.61075	4.76687	3.68094	29.3829	31.7937	33.9851	1994.77	477.529	3512.01	7.35226	2.87819	3.68095e-47	3.16973e-50	8.36535e-49	Up
Os02g0611200	188.15	103.373	115.835	1016.1	963.898	850.964	43264.5	10370.9	76158.1	7.34365	2.8765	3.6238e-28	2.02344e-29	2.55681e-28	Up
Os10g0180800	0.281899	0.368822	0.270239	2.28075	2.37397	4.41322	239.726	57.338	422.114	7.3414	2.87606	2.3595e-15	5.47972e-16	3.49624e-15	Up
Os04g0531750	3.5949	3.18111	2.14284	22.5961	16.6639	21.6698	487.24	116.691	857.789	7.33889	2.87556	1.0379e-29	1.55134e-31	2.13082e-30	Up
Os01g0845100	2.73422	1.14422	1.19043	11.9953	11.5329	11.2523	421.667	101.356	741.979	7.33381	2.87456	7.10201e-15	1.22402e-15	7.63611e-15	Up
Os07g0569600	3.58456	3.98849	4.05889	23.3314	24.2166	31.5273	520.327	124.958	915.696	7.33229	2.87426	3.3954e-43	5.24878e-45	1.15332e-43	Up
Os01g0810300	29.4797	15.26	18.0082	133.134	153.914	140.039	2710.27	651.75	4768.79	7.32082	2.87201	2.84951e-25	2.17375e-26	2.41688e-25	Up
Os05g0170800	17.0548	12.7506	16.3625	98.5023	112.954	101.905	3815.67	918.245	6713.1	7.31664	2.87118	1.12124e-54	1.06035e-56	3.35397e-55	Up
Os03g0278900	37.5905	22.6969	24.1643	164.487	178.601	230.291	4468.77	1075.17	7862.37	7.31444	2.87075	3.30444e-28	1.52276e-29	1.93343e-28	Up
Os03g0689300	4.62555	2.97215	2.64046	27.7517	23.8501	17.9324	1846.23	444.327	3248.14	7.31249	2.87036	5.26809e-25	4.40367e-26	4.83811e-25	Up
Os02g0832100	1.50212	0.749211	0.611733	7.61264	5.5607	6.45168	233.591	56.3716	410.81	7.29783	2.86747	6.83977e-14	1.06827e-14	6.29425e-14	Up
Os01g0959800	9.92973	10.426	10.2184	67.6273	64.344	73.8971	2925.61	706.263	5144.95	7.28679	2.86528	9.64152e-123	5.91997e-132	1.11715e-129	Up
Os03g0802500	13.1723	10.4791	8.69122	78.132	68.9658	70.9049	3191.97	771.037	5612.89	7.27988	2.86392	1.42297e-49	6.07176e-53	1.73473e-51	Up
Oryza_sativa_newGene_2731	0.52361	0	0.243383	1.88483	1.56999	2.01794	35.0665	8.56963	61.5633	7.2726	2.86247	0.00363089	0.00228483	0.00476814	Up
Os01g0110050	1.16531	0.52935	0.575693	5.46113	5.10139	4.9791	177.492	43.1065	311.878	7.26605	2.86117	8.06748e-15	9.60689e-16	6.03132e-15	Up
Os12g0133300	0.578945	0.322937	0.160927	2.08713	2.87699	2.28909	94.7411	22.9215	166.561	7.26085	2.86014	3.17214e-09	8.61706e-10	3.61128e-09	Up
Os01g0912700	6.23669	5.46269	6.45834	37.188	43.4807	41.4018	1030.43	249.994	1810.86	7.26071	2.86011	3.48624e-63	1.09077e-65	4.33475e-64	Up
Os03g0158300	1.825	1.3522	1.85212	10.31	10.2375	13.4422	367.501	89.4223	645.581	7.25165	2.85831	1.33977e-29	4.32368e-31	5.8243e-30	Up
Os01g0676200	1.10443	0.544524	0.875195	5.07127	5.58533	6.61408	136.985	33.4995	240.471	7.24058	2.85611	2.38441e-15	2.90769e-16	1.88362e-15	Up
Os01g0699500	4.09508	2.72396	2.01202	17.1062	24.6401	17.4194	645.253	156.685	1133.82	7.23734	2.85546	4.13325e-20	5.71371e-21	4.85078e-20	Up
Os02g0669500	6.01879	6.10022	5.30119	48.2233	31.3915	37.5981	431.833	104.878	758.789	7.23165	2.85432	1.6808e-34	2.69353e-36	4.41481e-35	Up
Os05g0256500	0.582016	0.531776	0.382849	3.01092	3.26433	3.86472	155.97	37.8472	274.092	7.22404	2.85281	1.06071e-22	2.91039e-24	2.94704e-23	Up
Os06g0133400	27.6229	27.0908	20.4951	182.969	156.184	163.02	1980.07	481.497	3478.64	7.21965	2.85193	2.7759e-65	3.84133e-70	1.68703e-68	Up
Os11g0119700	1.94732	0.997566	1.21379	10.296	9.17237	8.53945	462.017	112.712	811.321	7.2184	2.85168	5.74078e-22	3.88725e-23	3.71234e-22	Up
Os03g0834050	0.389514	0.659239	0.198019	3.73555	2.74206	2.01862	85.6169	20.6114	150.622	7.21641	2.85128	3.78833e-09	1.25424e-09	5.18528e-09	Up
Os04g0452000	11.5956	7.96115	7.78641	60.209	62.8699	59.6651	2468.58	601.597	4335.55	7.21021	2.85004	2.98727e-42	1.01066e-44	2.19399e-43	Up
Os10g0465700	3.68457	2.54217	3.22244	19.4866	23.4733	20.26	1104.36	269.616	1939.1	7.20698	2.84939	8.53725e-41	1.71352e-42	3.43466e-41	Up
Os11g0140300	1.02528	0.770974	0.587647	6.07446	4.23695	5.96943	109.72	26.7578	192.682	7.19716	2.84743	2.71302e-15	2.20067e-16	1.43401e-15	Up
Os03g0815100	29.3567	19.9349	29.9847	186.542	181.967	161.534	5520.22	1348.53	9691.91	7.19106	2.8462	6.05161e-40	4.28859e-41	8.17529e-40	Up
Os06g0470075	0.495572	0.345546	0.482899	3.3954	2.39231	3.19459	121.819	29.9652	213.672	7.18625	2.84524	3.17246e-17	2.51779e-18	1.84333e-17	Up
Os05g0419000	1.77266	1.42349	1.53458	10.2793	9.16779	12.1326	413.047	101.186	724.908	7.18138	2.84426	3.52823e-37	1.40368e-39	2.5455e-38	Up
Os03g0268600	11.2914	5.81558	4.76192	57.5683	44.2806	44.2945	1958.79	479.106	3438.47	7.17843	2.84367	1.95859e-17	3.06978e-18	2.23314e-17	Up
Os03g0724100	3.39305	1.43791	1.92117	16.1556	15.6209	13.5581	487.756	119.558	855.953	7.17741	2.84346	6.88567e-17	1.06868e-17	7.53575e-17	Up
Os12g0226700	48.1904	16.6802	18.4047	220.911	165.422	171.715	5597.03	1369.97	9824.08	7.172	2.84238	1.39762e-12	3.94774e-13	2.10841e-12	Up
Os02g0588700	9.91192	5.12171	5.75909	37.3231	49.2994	51.9623	1127.32	276.285	1978.35	7.16718	2.84141	1.22612e-20	1.4485e-21	1.27198e-20	Up
Os01g0949300	50.2131	58.5396	43.527	344.299	328.953	331.565	7295.38	1787.66	12803.1	7.15849	2.83966	1.10558e-103	2.62239e-110	2.96477e-108	Up
Os09g0339000	0.582539	0.289032	0.369755	2.00252	2.79499	3.57405	148.152	36.5079	259.795	7.15069	2.83808	2.67085e-12	5.51484e-13	2.91178e-12	Up
Os06g0634300	5.156	5.52808	5.65843	34.2003	40.0206	33.8136	1140.33	280.092	2000.56	7.14934	2.83781	1.54643e-77	4.27304e-79	2.39178e-77	Up
Os10g0130600	0.698555	0.397338	0.407702	3.00511	4.08965	2.9168	317.053	78.0014	556.104	7.14732	2.8374	4.08503e-19	4.85177e-20	3.92079e-19	Up
Os01g0121500	1.48874	1.28298	0.767605	7.1088	9.10937	7.37205	120.614	29.5151	211.713	7.14477	2.83689	3.66927e-16	3.49514e-17	2.39124e-16	Up
Os07g0681400	10.5233	7.77359	7.01843	49.3748	56.749	61.0287	1148.18	282.674	2013.69	7.12706	2.83331	1.36797e-38	7.40668e-41	1.40256e-39	Up
Os01g0900800	13.6295	10.1979	12.571	65.5553	86.2575	87.4796	3052.53	751.752	5353.31	7.12593	2.83308	2.80748e-43	7.35049e-45	1.60483e-43	Up
Os02g0475400	4.67888	3.95806	3.16444	26.5008	23.1034	28.1885	1238.26	304.776	2171.74	7.12367	2.83262	5.3656e-46	2.47884e-49	6.33222e-48	Up
Os01g0747400	6.37838	4.37998	4.11107	29.5517	37.7111	30.8364	2083.64	513.714	3653.56	7.11493	2.83085	5.26513e-34	1.44743e-35	2.30298e-34	Up
Os08g0179400	4.21628	2.40258	2.27792	20.1912	22.295	16.1711	627.28	154.978	1099.58	7.10334	2.8285	6.25745e-21	6.48522e-22	5.80501e-21	Up
Os04g0385900	16.8781	7.72133	9.44277	74.3432	63.8005	86.3389	1585.33	392.812	2777.85	7.07672	2.82308	1.30104e-18	1.71983e-19	1.34447e-18	Up
Os02g0137700	1.98187	2.0869	1.8621	10.4026	19.9082	8.38058	723.447	179.324	1267.57	7.0695	2.82161	4.74564e-17	2.04506e-17	1.42014e-16	Up
Os06g0683400	13.7329	26.2792	17.4169	127.154	128.295	116.903	2034.88	504.265	3565.5	7.06194	2.82006	8.42427e-36	7.52465e-36	1.2113e-34	Up
Os03g0854000	22.1174	11.5571	12.757	107.389	102.145	95.5269	2150.16	533.803	3766.51	7.06002	2.81967	4.72806e-24	3.33434e-25	3.52752e-24	Up
Os03g0375900	0.983564	1.05772	0.867508	7.03737	6.2168	5.78824	305.354	75.703	535.005	7.05501	2.81865	2.40664e-42	5.87639e-45	1.28792e-43	Up
Os02g0518000	1.98847	1.16095	0.373642	8.93252	5.80799	8.36568	281.732	69.9683	493.496	7.04501	2.8166	4.85642e-08	1.89168e-08	7.13909e-08	Up
Os01g0127700	4.69398	2.16469	2.65857	20.2051	16.1572	26.0687	1639.91	408.255	2871.56	7.03795	2.81516	5.13057e-17	8.49898e-18	6.03026e-17	Up
Os09g0482860	1.06823	0.71861	0.638169	5.16232	5.22	5.46808	203.389	50.7311	356.047	7.03251	2.81404	1.05847e-23	1.86684e-25	1.9997e-24	Up
Os07g0123900	9.60843	4.3716	5.26298	45.7552	36.7628	43.839	734.699	183.231	1286.17	7.02962	2.81345	5.49333e-18	6.80126e-19	5.15223e-18	Up
Os09g0456700	1.48096	1.43605	1.64993	10.2072	12.3759	7.23941	353.998	88.367	619.629	7.02906	2.81333	4.60473e-25	9.63448e-26	1.04278e-24	Up
Os01g0825800	2.80103	2.09339	0.831144	9.42782	15.3884	12.8247	465.665	115.947	815.382	7.02388	2.81227	1.85493e-11	5.93922e-12	2.91481e-11	Up
Os12g0178000	3.42254	0.973279	1.43925	11.4201	14.4604	12.5009	383.172	95.7174	670.626	7.02204	2.81189	5.10492e-10	1.66498e-10	7.38039e-10	Up
Os02g0216300	191.512	98.2705	108.741	989.815	850.485	859.724	51027.7	12731	89324.4	7.01645	2.81074	2.74826e-24	1.94434e-25	2.07923e-24	Up
Os03g0782500	13.349	4.00027	5.34434	51.8434	45.676	51.244	2407.38	601.324	4213.43	7.00955	2.80932	1.57666e-11	4.86081e-12	2.40034e-11	Up
Os03g0625800	1.25508	0.731671	0.51857	5.85717	5.78263	4.68079	260.688	65.1256	456.25	7.00952	2.80932	3.46205e-15	4.92645e-16	3.15617e-15	Up
Os04g0453200	10.2232	5.24173	5.9897	52.3996	42.465	44.9165	2543.67	636.44	4450.9	6.99682	2.8067	6.62943e-23	5.28887e-24	5.28054e-23	Up
Os02g0761300	0.741073	0.47176	0.591776	3.5686	3.36546	4.89394	123.962	31.1776	216.746	6.99271	2.80585	1.46823e-15	1.44478e-16	9.52692e-16	Up
Os09g0471800	3.14859	1.10184	1.32665	9.44627	9.4455	17.5401	723.109	181.142	1265.08	6.98969	2.80523	3.76566e-10	1.25918e-10	5.6348e-10	Up
Os02g0698000	31.6781	21.5765	24.0335	151.523	177.988	173.287	6504.68	1628.94	11380.4	6.98827	2.80494	2.49512e-42	1.77125e-44	3.81371e-43	Up
Os03g0243350	0.576933	0.268893	0.248516	2.5804	2.29857	2.4281	40.6367	10.2551	71.0182	6.9731	2.8018	9.41324e-08	2.22329e-08	8.33089e-08	Up
Os06g0205100	0.58669	0.051222	0.132942	1.43936	2.72108	2.11967	51.4759	13.0111	89.9407	6.96915	2.80098	0.000479926	0.000259822	0.000624768	Up
Os08g0497600	8.74155	7.32802	7.26693	39.4681	50.5801	60.4337	2342.57	588.059	4097.08	6.96913	2.80098	2.35158e-39	4.57941e-41	8.71996e-40	Up
Os08g0480000	4.75242	2.0075	2.5503	22.1398	19.6121	18.7662	1010.69	254.024	1767.36	6.96553	2.80023	6.39203e-17	1.04579e-17	7.3759e-17	Up
Os12g0634600	4.45564	0.995227	1.8668	16.0638	13.8838	18.1073	238.089	59.9558	416.221	6.96522	2.80017	4.37883e-08	1.64399e-08	6.24145e-08	Up
Os08g0468100	1.77858	0.672641	0.930668	8.25406	5.16455	6.56959	398.818	100.297	697.338	6.96304	2.79972	1.26451e-14	2.10416e-15	1.29478e-14	Up
Os11g0520500	1.33998	1.85751	1.21898	10.6969	7.62811	10.1125	557.468	139.586	975.35	6.96304	2.79972	6.22081e-34	2.29026e-35	3.6238e-34	Up
Os04g0462400	0.578691	0.781548	0.625509	5.59229	4.36796	2.99532	181.186	45.4397	316.933	6.96102	2.7993	1.4528e-17	2.79658e-18	2.0409e-17	Up
Os02g0533800	16.7163	4.60392	5.7017	34.1851	74.8892	66.4085	1082.86	272.198	1893.53	6.96032	2.79915	3.16251e-08	1.3516e-08	5.16457e-08	Up
Oryza_sativa_newGene_1645	0.549353	0.182749	0.138584	3.19503	1.71453	1.19009	40.722	10.2704	71.1737	6.96029	2.79915	7.7828e-05	3.633e-05	9.71902e-05	Up
Os11g0171300	246.223	178.069	207.544	1236.42	1405.77	1435.5	49229.9	12371.5	86088.2	6.95893	2.79886	3.76402e-51	5.21203e-54	1.54316e-52	Up
Os01g0179600	9.96483	5.8624	7.65663	50.6525	56.8016	44.3222	1962.79	493.823	3431.77	6.95632	2.79833	9.53918e-30	6.26426e-31	8.38564e-30	Up
Os06g0119800	19.4902	8.45229	7.77956	81.3638	78.455	71.6172	1229.91	309.337	2150.49	6.95545	2.79814	9.84801e-15	2.02316e-15	1.24628e-14	Up
Os02g0223300	0.549439	0.232519	0.382574	2.16616	2.44974	3.0551	86.0408	21.8146	150.267	6.95339	2.79772	8.79133e-11	1.70596e-11	8.13581e-11	Up
Os04g0468600	0.792601	0.469184	0.106375	3.95108	3.32304	1.95408	81.4344	20.4471	142.422	6.94738	2.79647	1.05183e-05	4.82471e-06	1.4286e-05	Up
Os06g0172675	0.678035	0.192766	0.433611	3.33494	2.39102	3.14015	33.5029	8.55594	58.4498	6.94076	2.79509	3.9689e-06	1.35577e-06	4.25927e-06	Up
Oryza_sativa_newGene_6589	2.09304	0.371841	0.695232	7.83431	7.90969	5.49566	343.452	86.7173	600.187	6.9356	2.79402	5.1903e-07	2.34079e-07	7.96049e-07	Up
Os05g0127300	3.95655	3.48545	3.81934	20.4547	20.3186	28.5862	1375.32	347.081	2403.56	6.9346	2.79381	5.31818e-34	1.91506e-35	3.03433e-34	Up
Os04g0234600	25.1151	18.1219	21.48	124.162	147.219	144.982	5058.52	1275.66	8841.39	6.93391	2.79367	1.57273e-47	8.91871e-50	2.30581e-48	Up
Os12g0188700	50.0737	27.2772	36.791	219.971	238.639	275.666	5565.49	1403.94	9727.05	6.93065	2.79299	7.23263e-27	4.89173e-28	5.84278e-27	Up
Os01g0830700	4.97054	1.29622	2.26474	23.2529	16.6864	16.2696	898.48	226.866	1570.09	6.92826	2.79249	6.37608e-10	2.33339e-10	1.0215e-09	Up
Os07g0178700	3.07861	4.59531	3.1417	20.1891	23.6676	25.3979	530.611	133.419	927.804	6.92725	2.79228	4.82603e-38	3.72953e-39	6.67497e-38	Up
Os04g0204400	1.43529	0.560636	1.03004	6.25994	6.43736	6.82776	159.739	40.6089	278.87	6.92138	2.79106	3.52208e-13	6.19103e-14	3.49275e-13	Up
Os10g0445400	12.7807	7.37271	9.201	47.9969	56.9812	83.8584	1822.21	460.347	3184.08	6.92079	2.79094	1.9255e-20	2.77317e-21	2.39832e-20	Up
Os06g0716000	7.37792	2.3734	3.37222	27.229	29.1907	27.7828	1449.82	366.492	2533.15	6.91654	2.79005	2.66703e-12	7.5872e-13	3.96502e-12	Up
Os09g0115900	0.374566	0.367387	0.276219	1.99796	2.20895	2.71619	64.4704	16.2653	112.675	6.90641	2.78794	2.67042e-12	3.34611e-13	1.79605e-12	Up
Os06g0538400	1.42867	0.37343	0.730108	5.07857	5.82311	5.5053	122.733	31.2355	214.232	6.90635	2.78792	1.06848e-08	3.3316e-09	1.33482e-08	Up
Os01g0136450	0.526699	0.876358	0.312281	4.01621	4.14184	3.21281	63.864	15.9343	111.794	6.90633	2.78792	4.50361e-10	1.05377e-10	4.7435e-10	Up
Os05g0501200	4.11791	2.89345	3.14007	22.4735	20.4493	22.0097	826.204	209.585	1442.82	6.89708	2.78599	3.95113e-42	4.60552e-45	1.01458e-43	Up
Os01g0934100	12.2401	15.4902	11.4154	80.3263	87.6232	80.6128	2760.23	699.008	4821.46	6.88993	2.78449	5.5437e-83	2.80936e-85	1.82268e-83	Up
Os01g0666400	1.37295	0.45584	0.39853	5.13621	4.14058	5.19136	120.129	30.6432	209.615	6.86202	2.77863	6.69732e-08	2.17929e-08	8.17405e-08	Up
Os10g0524300	4.10481	3.20155	4.47172	22.429	30.3437	22.0845	568.625	145.106	992.143	6.86036	2.77828	1.16738e-29	1.92091e-30	2.5299e-29	Up
Os07g0685500	0.839302	1.10001	1.14682	7.21476	6.14436	6.26972	257.183	65.523	448.842	6.85608	2.77738	5.11986e-35	1.15849e-36	1.92087e-35	Up
Os05g0424300	8.08085	7.14423	6.37786	39.4387	46.3507	51.1174	1909.75	486.288	3333.22	6.855	2.77716	1.28304e-53	7.70835e-57	2.45863e-55	Up
Os02g0139000	2.94351	2.43389	2.10574	14.7534	18.9973	13.6584	713.969	181.895	1246.04	6.85303	2.77674	2.28749e-34	8.23991e-36	1.32395e-34	Up
Os11g0183900	16.5472	11.3187	13.5028	89.7525	89.659	94.2095	3404.64	867.99	5941.3	6.84935	2.77597	2.10523e-45	6.74288e-48	1.63009e-46	Up
Os07g0614000	2.37035	2.0813	1.22575	11.3112	12.4374	12.477	427.272	108.737	745.808	6.84378	2.77479	2.0808e-25	6.94107e-27	7.90996e-26	Up
Os09g0422000	26.0682	15.0801	16.2491	115.453	122.689	126.256	5041.29	1287.44	8795.14	6.83322	2.77257	7.16894e-29	2.52094e-30	3.30618e-29	Up
Os01g0149200	0.864092	1.07818	0.479383	4.42641	6.29211	4.54369	481.153	122.504	839.801	6.83305	2.77253	6.32565e-19	1.45916e-19	1.14802e-18	Up
Os03g0154100	4.21266	3.09632	3.75009	28.2915	17.6854	24.2539	944.768	241.71	1647.83	6.82693	2.77124	2.03394e-29	8.05522e-31	1.07453e-29	Up
Os01g0194300	1.08973	1.04	0.857779	6.88479	5.87288	6.24433	325.604	83.148	568.061	6.82545	2.77092	6.51876e-42	3.74214e-45	8.2544e-44	Up
Os01g0857400	4.73887	2.6583	2.32374	20.1765	20.2072	21.3036	894.624	228.843	1560.41	6.82275	2.77035	5.90889e-21	4.49793e-22	4.05264e-21	Up
Os01g0134700	1.17411	0.603792	1.00277	5.87814	5.86287	5.87633	229.584	59.2352	399.933	6.79982	2.7655	4.20955e-19	3.72655e-20	3.03295e-19	Up
Os07g0121000	1.65609	0.809539	1.22159	7.53068	7.42594	8.34203	371.868	95.7583	647.977	6.79458	2.76438	1.75678e-19	1.62954e-20	1.34965e-19	Up
Os06g0222400	9.05125	7.69299	7.48427	58.16	43.3375	50.8785	855.131	219.979	1490.28	6.78031	2.76135	1.22228e-46	8.30345e-50	2.14998e-48	Up
Os03g0428800	38.6913	30.9345	35.5555	206.45	220.409	233.231	4791.19	1233.14	8349.24	6.77443	2.7601	2.01602e-65	2.65316e-69	1.1375e-67	Up
Os02g0540700	1.46068	1.74801	1.51124	10.3332	8.88113	10.4249	365.288	93.8695	636.706	6.77029	2.75922	1.71242e-47	1.63943e-50	4.37385e-49	Up
Os01g0174100	4.15934	4.02101	3.6041	22.1879	26.3492	25.4869	423.468	109.19	737.746	6.75774	2.75654	1.19216e-47	1.86328e-50	4.95948e-49	Up
Os07g0231800	5.54208	5.97619	3.46384	36.8868	27.4637	30.3687	1452.55	374.086	2531.01	6.75762	2.75652	2.95909e-31	1.03707e-32	1.48894e-31	Up
Os02g0273700	6.56753	3.55727	3.93599	32.4345	26.9768	29.0097	1760.88	454.24	3067.52	6.75759	2.75651	4.94489e-24	2.87886e-25	3.05131e-24	Up
Os03g0103400	7.71103	3.83318	4.0582	41.1949	31.5972	25.3768	2149.66	554.495	3744.82	6.75626	2.75622	3.60918e-17	6.53743e-18	4.66457e-17	Up
Os03g0189100	21.9762	13.2594	14.8671	102.21	105.951	106.19	2711.03	699.462	4722.6	6.75557	2.75608	2.867e-32	5.70543e-34	8.60992e-33	Up
Os03g0795000	1.66056	1.05378	1.60983	8.29614	9.56189	9.28887	459.756	119.108	800.403	6.7509	2.75508	7.61174e-28	4.46716e-29	5.57475e-28	Up
Os05g0179100	1.14344	0.586119	1.06923	5.52556	5.37902	6.79728	90.0051	23.4818	156.528	6.74139	2.75305	2.10497e-12	3.15035e-13	1.69443e-12	Up
Os05g0545400	2.23037	3.71709	2.08907	13.9999	18.906	16.9257	554.033	142.876	965.19	6.7293	2.75046	6.39285e-26	1.68763e-26	1.88556e-25	Up
Os11g0155500	9.28295	4.60191	4.46483	35.9083	36.6188	42.2715	1641.86	425.107	2858.6	6.72735	2.75004	3.1732e-18	4.04426e-19	3.09933e-18	Up
Os02g0201300	3.18716	2.42164	1.4468	15.1438	12.0518	16.8397	290.627	75.243	506.012	6.71393	2.74716	3.21003e-17	2.95444e-18	2.15152e-17	Up
Os05g0170950	3.96331	6.53552	5.61605	35.7357	31.1522	33.3612	477.424	123.721	831.128	6.70286	2.74478	5.98654e-38	8.7541e-39	1.54578e-37	Up
Os01g0786800	0.383609	0.753863	0.18295	2.77903	3.31534	2.19102	90.8494	23.3263	158.373	6.69991	2.74414	2.47721e-08	9.63889e-09	3.72717e-08	Up
Os04g0639300	3.54537	4.30932	4.20329	22.5869	25.6935	26.5191	365.338	94.9637	635.711	6.69485	2.74305	5.70827e-45	6.17983e-47	1.44503e-45	Up
Os10g0560400	1.22462	0.398917	0.502597	4.49888	4.39416	4.42031	136.713	35.7328	237.694	6.68381	2.74067	2.64742e-09	7.17064e-10	3.02695e-09	Up
Os01g0587150	0.514848	0.227236	0.667551	3.71633	1.70999	3.46967	152.296	39.931	264.661	6.67332	2.73841	3.22072e-08	1.32957e-08	5.08266e-08	Up
Os01g0532300	3.03634	0.820736	1.67461	9.8364	13.5545	11.2316	343.94	89.9331	597.946	6.669	2.73747	1.26481e-09	4.4476e-10	1.90756e-09	Up
Os09g0345300	0.530641	1.05211	0.620964	4.83554	3.96195	4.75722	371.2	96.4105	645.99	6.66388	2.73636	4.02089e-23	8.71737e-24	8.61079e-23	Up
Os01g0720700	8.88631	6.6148	8.73141	55.0163	49.9848	44.8104	412.334	108.204	716.463	6.6525	2.7339	2.28265e-34	4.12177e-36	6.69808e-35	Up
Os02g0107800	1.17534	1.07973	0.596123	4.24516	3.87795	9.79875	52.2822	13.5959	90.9686	6.6503	2.73342	3.86705e-06	1.54033e-06	4.81086e-06	Up
Os11g0184900	3.30311	2.51576	1.27552	18.4492	12.3465	12.3479	643.97	168.46	1119.48	6.63974	2.73113	1.71077e-14	3.57356e-15	2.16895e-14	Up
Os08g0152366	6.02103	4.50242	3.45309	29.3452	35.411	21.0989	1039.57	272.269	1806.88	6.63688	2.73051	1.06603e-21	1.58258e-22	1.46205e-21	Up
Os02g0612900	15.6772	8.80497	9.11175	60.4193	79.5733	66.9002	1609.71	421.898	2797.52	6.63478	2.73005	1.91416e-22	1.84577e-23	1.79423e-22	Up
Os06g0661800	2.86996	1.55479	1.92213	13.8324	14.723	10.8855	566.352	148.689	984.015	6.63317	2.7297	3.23718e-21	3.30885e-22	3.001e-21	Up
Os03g0277100	19.8483	13.2779	14.8306	99.6309	102.978	92.5012	2407.05	631.286	4182.81	6.63077	2.72918	8.56827e-40	6.06659e-42	1.18888e-40	Up
Os01g0283300	239.902	110.977	121.33	1042.54	1021.07	850.383	26358	6910.27	45805.7	6.6289	2.72877	4.34963e-18	7.13726e-19	5.40199e-18	Up
Os01g0855600	4.7445	3.51123	3.333	23.5921	26.3329	21.2502	1083.88	284.491	1883.26	6.62527	2.72798	2.26912e-38	2.31951e-40	4.30663e-39	Up
Os06g0633100	5.05472	1.93651	1.48444	17.7637	16.7692	17.7688	298.683	78.4606	518.905	6.62082	2.72701	1.49119e-09	4.50978e-10	1.93302e-09	Up
Os10g0502300	1.59432	0.53648	0.901531	3.73905	8.39039	6.52713	107.572	28.466	186.679	6.59763	2.72195	2.28431e-07	8.93834e-08	3.16575e-07	Up
Os03g0332201	0.974255	0.717239	0.455316	3.92765	4.05553	5.43907	98.8963	26.0081	171.785	6.59161	2.72063	3.23018e-12	4.20161e-13	2.24016e-12	Up
Os02g0703300	6.31381	4.70379	5.60455	31.3484	34.9022	33.4186	1068.5	282.199	1854.8	6.58532	2.71925	1.90118e-49	2.63237e-52	7.40958e-51	Up
Os03g0375966	1.20691	1.57096	0.840288	7.85906	8.14259	6.30071	170.623	44.7236	296.523	6.5817	2.71846	1.19495e-19	1.14672e-20	9.56462e-20	Up
Os11g0118400	1.87993	0.819256	0.694667	9.22646	5.68145	6.0011	238.385	63.0654	413.705	6.56984	2.71586	5.33681e-10	1.48485e-10	6.61188e-10	Up
Os02g0613900	16.1761	17.3294	14.4758	93.5848	99.3058	98.8944	2520.26	665.557	4374.95	6.56942	2.71577	3.10653e-111	1.79325e-120	2.58107e-118	Up
Os01g0925100	0.479268	0.476256	0.510125	2.04989	3.17275	3.76649	135.212	35.7819	234.642	6.56795	2.71544	1.37638e-14	2.49048e-15	1.52673e-14	Up
Os04g0634700	14.5013	23.544	24.0706	103.015	144.443	128.159	6018.21	1590.48	10445.9	6.56777	2.7154	3.38133e-31	5.63323e-31	7.55568e-30	Up
Os04g0407800	1.97938	1.1105	0.92736	7.37362	8.264	8.8434	248.45	65.8042	431.096	6.56002	2.7137	1.04217e-15	1.13691e-16	7.55791e-16	Up
Os01g0805200	21.7962	19.109	23.8551	104.571	140.026	153.425	2592.12	687.061	4497.18	6.54973	2.71144	7.9489e-40	7.53551e-41	1.42617e-39	Up
Os09g0511700	9.21418	5.95094	4.93853	37.3836	42.8737	41.6698	2113.6	560.553	3666.65	6.54225	2.70979	1.41506e-25	6.80162e-27	7.75621e-26	Up
Os02g0832150	10.9527	5.90937	6.71941	63.2001	40.6781	39.8084	692.641	183.979	1201.3	6.53791	2.70883	3.07836e-17	4.61783e-18	3.3191e-17	Up
Os02g0572600	0.346766	0.578389	0.322959	1.75211	2.98209	2.92701	105.209	27.7734	182.644	6.52387	2.70573	9.56618e-12	2.4826e-12	1.25231e-11	Up
Os01g0940600	1.63179	1.42205	1.77414	8.83299	10.0149	10.3355	199.835	53.4196	346.25	6.5201	2.70489	1.61517e-27	4.09556e-29	5.11662e-28	Up
Os01g0974200	6450.13	3269.81	3671.71	29510.3	28096.8	23829.9	336788	89618.1	583959	6.51611	2.70401	2.49077e-21	2.84852e-22	2.59242e-21	Up
Os05g0545000	42.521	22.6354	25.1153	181.348	195.207	170.299	10533.9	2803.53	18264.3	6.5155	2.70388	1.42575e-23	1.18971e-24	1.22792e-23	Up
Os04g0488300	1.21704	1.74414	1.14854	9.89867	7.92955	6.87448	548.919	145.958	951.88	6.50168	2.70081	5.74403e-31	6.38848e-32	8.87084e-31	Up
Os03g0762200	1.04104	0.311081	0.218212	4.02614	2.08438	3.53299	115.537	30.8687	200.205	6.49646	2.69965	1.19155e-05	5.38191e-06	1.58602e-05	Up
Oryza_sativa_newGene_2412	0.711194	0.557836	1.28966	6.30844	4.11477	5.11881	146.531	39.4561	253.606	6.48264	2.69658	1.9754e-11	6.20899e-12	3.04285e-11	Up
Os07g0530700	2.78964	1.38661	1.79187	10.6965	13.0235	12.6913	288.746	77.4964	499.996	6.4754	2.69497	2.20567e-16	2.80357e-17	1.93043e-16	Up
Os07g0550500	1.5387	0.710285	0.363904	7.76518	4.78867	3.27184	367.273	98.285	636.26	6.47422	2.69471	2.62269e-07	1.13976e-07	3.99547e-07	Up
Os03g0326500	33.2962	24.1484	26.4001	165.986	159.446	177.45	2492.84	668.094	4317.59	6.46714	2.69313	1.57269e-47	8.69654e-51	2.34944e-49	Up
Os01g0933500	10.1459	5.70233	5.93246	52.0604	44.0398	35.0623	473.389	127.02	819.758	6.46483	2.69261	1.95217e-18	2.20893e-19	1.71702e-18	Up
Os04g0430700	5.99848	2.54631	2.398	22.2584	23.2012	20.3783	1382.64	370.675	2394.6	6.46302	2.69221	1.60254e-13	3.6465e-14	2.08468e-13	Up
Os08g0545200	31.0845	28.3485	28.5527	173.826	155.963	201.66	6673.76	1790.11	11557.4	6.4573	2.69093	7.22735e-69	7.91524e-74	3.80821e-72	Up
Os08g0550000	0	0.838813	1.15892	4.27525	3.69156	4.28294	35.2909	9.48362	61.0981	6.45276	2.68992	0.00327104	0.00221274	0.00463068	Up
Os03g0269950	1.26296	1.11089	0.919655	7.43056	4.35293	8.22995	134.617	36.148	233.087	6.44186	2.68748	2.34251e-13	3.53518e-14	2.02273e-13	Up
Os05g0368100	0.608109	1.418	0.357136	6.14192	3.69003	4.56065	72.061	19.1088	125.013	6.44086	2.68725	3.72759e-07	1.47449e-07	5.11755e-07	Up
Os08g0553800	3.27946	3.67697	1.30168	17.0994	21.9398	19.2193	813.731	218.452	1409.01	6.43768	2.68654	1.22739e-46	8.73617e-49	2.18602e-47	Up
Os03g0579900	1.18516	0.697982	0.890769	5.65236	5.0054	5.96567	114.072	30.8859	197.258	6.43242	2.68536	1.06082e-15	7.26863e-17	4.89087e-16	Up
Os01g0922700	0.210907	0.445753	0.450629	2.33174	1.98035	2.53042	29.123	7.83169	50.4144	6.42577	2.68387	1.95049e-06	6.12606e-07	1.99747e-06	Up
Os06g0721800	0.409664	0.161926	0.426395	2.19196	1.26374	2.65688	37.6265	10.2655	64.9875	6.42189	2.683	1.63521e-05	6.72381e-06	1.9606e-05	Up
Os01g0279700	4.95268	5.52638	6.13707	30.1698	37.5066	35.2497	1851.9	499.368	3204.43	6.42174	2.68296	8.70491e-61	4.68042e-61	1.69127e-59	Up
Os02g0460200	8.20089	4.75631	7.97889	42.3948	40.3629	43.8678	1122.23	302.995	1941.46	6.42071	2.68273	7.55377e-26	7.13507e-27	8.12293e-26	Up
Os05g0421900	0.866518	0.400889	0.680679	3.96548	3.72748	3.96999	117.452	31.9138	202.989	6.42052	2.68269	2.30876e-13	2.91574e-14	1.67615e-13	Up
Os01g0704100	18.0839	8.88557	9.1048	72.1137	65.605	69.2194	3371.61	909.675	5833.55	6.41425	2.68128	1.08572e-19	1.1376e-20	9.49319e-20	Up
Os07g0249900	1.41914	0.439038	0.390709	4.6827	3.74664	5.16014	82.1936	22.2383	142.149	6.41395	2.68121	1.61066e-06	5.92189e-07	1.93292e-06	Up
Os03g0267300	14.1679	10.1909	11.1466	61.6204	73.701	76.2374	2469.22	666.662	4271.78	6.41162	2.68069	8.40311e-40	7.52484e-42	1.47046e-40	Up
Os08g0425200	7.24188	3.64759	5.07119	26.641	31.1314	37.414	742.585	200.954	1284.22	6.4019	2.6785	1.24146e-18	1.62176e-19	1.27099e-18	Up
Os06g0232233	0.344765	0.491826	0.1339	1.69694	1.57519	2.54648	76.1492	20.3621	131.936	6.40121	2.67834	1.618e-07	5.58722e-08	2.0166e-07	Up
Os09g0441400	34.121	36.1344	36.6882	209.862	214.085	208.394	9421.96	2547.41	16296.5	6.39874	2.67779	1.83783e-160	5.12235e-167	1.82783e-164	Up
Os09g0542600	0.600075	0.035282	0.322305	2.06002	2.11413	1.67886	39.496	10.8235	68.1684	6.38371	2.67439	0.000572841	0.00030731	0.000730752	Up
Os05g0367900	0.985571	0.297542	1.07557	4.65587	4.88474	4.57181	122.64	33.534	211.745	6.37672	2.67282	4.22382e-08	1.669e-08	6.32939e-08	Up
Os09g0425700	3.89618	3.60588	3.61544	22.0135	17.5916	26.0589	1033.04	280.27	1785.8	6.37454	2.67232	3.84063e-40	2.08885e-42	4.16992e-41	Up
Os01g0660900	1.18372	1.51794	1.12726	7.95049	5.81123	8.95629	185.932	50.256	321.608	6.37159	2.67165	3.21511e-20	2.16993e-21	1.89143e-20	Up
Os03g0255500	25.118	13.229	13.5697	132.438	125.77	81.3371	5471.14	1487.43	9454.84	6.35724	2.6684	9.64759e-18	1.99441e-18	1.46759e-17	Up
Os06g0142300	20.6779	27.9664	29.0183	95.509	167.64	191.591	2163.07	588.326	3737.82	6.35356	2.66757	6.81071e-21	3.49852e-21	3.01043e-20	Up
Os01g0866600	93.9239	71.2455	75.2286	500.044	450.808	464.968	4321.42	1176.07	7466.76	6.35152	2.6671	2.04644e-54	2.17986e-58	7.26394e-57	Up
Os03g0811400	3.08894	2.3054	1.57745	10.0711	16.8327	14.1107	415.097	112.936	717.257	6.34866	2.66645	1.73124e-16	2.99757e-17	2.06111e-16	Up
Os09g0486375	0.238392	0.904718	0.194111	2.67766	2.54663	2.92055	41.0512	10.9534	71.1491	6.34601	2.66585	3.52269e-05	1.71496e-05	4.78012e-05	Up
Os10g0350800	1.12196	0.906711	1.0715	5.817	6.30769	6.16727	128.2	35.1002	221.299	6.34268	2.66509	2.31507e-21	7.04409e-23	6.64014e-22	Up
Os10g0190500	12.5091	8.41526	7.38689	62.8874	56.8341	46.7336	3694.28	1006.92	6381.64	6.33869	2.66419	3.51434e-27	1.61164e-28	1.96681e-27	Up
Os03g0299200	2.02488	0.407485	0.308859	5.6919	3.58949	7.18395	158.364	43.2149	273.512	6.33842	2.66412	0.000109225	5.73249e-05	0.000149571	Up
Os03g0244950	1.06305	0.735995	0.610018	4.51657	4.14883	5.48463	60.278	16.4468	104.109	6.33755	2.66393	3.00421e-10	4.48439e-11	2.07171e-10	Up
Os09g0468300	1.94026	0.866841	1.13082	9.58609	5.24776	8.57578	301.946	82.4925	521.4	6.33592	2.66355	9.21546e-12	2.14447e-12	1.08606e-11	Up
Os12g0610600	0.551956	0.429113	0.254077	2.29474	1.98294	2.9734	88.3078	24.0188	152.597	6.33108	2.66245	1.01488e-10	1.67266e-11	7.9792e-11	Up
Os02g0771400	2.40123	2.96482	1.80758	14.6412	15.4511	12.3062	213.48	57.9686	368.992	6.33031	2.66228	1.79821e-24	9.31059e-26	1.00868e-24	Up
Os05g0438800	10.8311	5.04957	5.33511	38.2272	44.5917	41.9243	1858.02	507.932	3208.11	6.31892	2.65968	1.24706e-16	2.06077e-17	1.43076e-16	Up
Os03g0726500	4.90858	4.31278	7.47193	30.0148	35.3957	32.2879	1617.67	443.399	2791.93	6.30579	2.65668	1.48164e-26	7.70125e-27	8.75005e-26	Up
Os11g0245100	0.869423	0.227157	0.273185	3.41713	2.30362	2.45141	79.2962	21.806	136.786	6.30405	2.65628	6.68878e-06	2.73513e-06	8.33287e-06	Up
Os07g0569166	4.57099	3.9627	2.99965	22.7853	19.9722	24.3796	1460.63	400.581	2520.68	6.28995	2.65305	4.5211e-39	8.17345e-42	1.59357e-40	Up
Os10g0210500	2.54734	2.07722	1.76078	13.5695	16.4141	11.4099	707.905	194.325	1221.49	6.28968	2.65299	1.60058e-34	1.1128e-35	1.77551e-34	Up
Os06g0115300	1.73279	0.471621	0.899748	6.20569	6.98	5.29293	79.6122	22.0385	137.186	6.28046	2.65087	4.06212e-07	1.40282e-07	4.88117e-07	Up
Os03g0195800	0.47272	0.385512	0.219755	2.19893	2.03634	2.06509	144.154	39.5073	248.801	6.276	2.64985	1.08736e-15	7.69718e-17	5.17009e-16	Up
Os08g0545700	1.42615	1.68416	1.3274	7.31156	8.32802	10.2201	263.569	72.3077	454.831	6.27294	2.64914	2.09779e-27	7.19183e-29	8.91006e-28	Up
Os12g0512100	2.62359	1.87208	3.37446	15.177	15.5716	15.1755	732.929	202.136	1263.72	6.27228	2.64899	3.00685e-25	6.23791e-26	6.80312e-25	Up
Os09g0408900	5.0666	2.42689	2.01841	17.5141	14.9492	22.8597	681.539	188.221	1174.86	6.24465	2.64262	2.48229e-12	5.64239e-13	2.97683e-12	Up
Os05g0111300	5348.73	3135.5	3302.22	26107.9	22058.5	20228.8	377087	104149	650025	6.24132	2.64185	2.41197e-25	1.4245e-26	1.59574e-25	Up
Os03g0117900	0.217505	0.458584	0.227925	2.06302	1.0019	2.41456	43.221	11.8134	74.6286	6.24024	2.6416	5.6197e-06	2.27098e-06	6.97709e-06	Up
Os11g0118300	3.29463	1.74526	1.74167	13.9003	14.8683	10.6047	659.18	182.333	1136.03	6.23744	2.64095	9.10203e-17	1.42443e-17	9.94807e-17	Up
Os01g0971000	119.438	56.1632	64.3504	460.916	465.783	465.449	6078.66	1681.34	10476	6.23185	2.63966	1.81691e-18	2.45852e-19	1.9067e-18	Up
Os07g0526400	8.5589	4.29158	4.63153	44.4102	27.9626	29.0792	1351.93	374.609	2329.25	6.22132	2.63722	1.90323e-15	3.54838e-16	2.28785e-15	Up
Os01g0143900	9.43573	4.09616	2.72007	33.3982	27.1198	33.7468	476.711	132.083	821.34	6.22061	2.63706	1.07262e-09	3.28491e-10	1.42332e-09	Up
Os10g0177200	0.825918	0.528708	0.505862	3.12299	4.55809	3.06468	145.499	40.4201	250.577	6.21786	2.63642	1.43604e-13	2.41874e-14	1.39984e-13	Up
Os04g0635500	58.4367	28.3138	31.7716	152.182	218.047	314.262	3039.23	842.881	5235.59	6.21282	2.63525	3.98246e-13	1.07738e-13	5.99721e-13	Up
Os01g0253900	1.65809	1.20341	0.830871	6.5053	8.01983	6.79498	465.652	129.217	802.088	6.20452	2.63332	2.21481e-21	1.54653e-22	1.42955e-21	Up
Os04g0105100	13.7864	8.71884	8.96334	58.724	59.9718	62.4063	2717.87	755.147	4680.59	6.20081	2.63246	9.4718e-31	1.58909e-32	2.26156e-31	Up
Os04g0533500	6.63252	3.57049	3.47035	28.4484	26.479	23.9716	698.605	194.245	1202.97	6.19934	2.63211	1.43447e-18	1.42851e-19	1.12417e-18	Up
Os09g0400100	0.367271	0.33322	0.178018	1.24795	1.73295	2.15291	46.0407	12.7327	79.3487	6.19794	2.63179	1.88872e-07	5.196e-08	1.88214e-07	Up
Os01g0567400	14.6008	7.18672	6.77407	53.9475	53.8046	56.5683	626.774	174.673	1078.87	6.18241	2.62817	1.49966e-15	2.17592e-16	1.4187e-15	Up
Os01g0202700	0.834407	0.650913	0.765817	4.93051	3.51073	4.80981	58.1196	16.2909	99.9482	6.16969	2.6252	2.90392e-10	4.7414e-11	2.18455e-10	Up
Os06g0565150	0.66578	0.260632	0.32053	2.66528	1.99448	2.56152	89.8142	25.2266	154.402	6.15501	2.62176	1.18488e-08	2.91168e-09	1.17055e-08	Up
Os05g0267800	4.74209	1.38992	1.60632	14.7807	15.4235	14.3879	423.499	118.532	728.465	6.15434	2.6216	1.62302e-08	5.78082e-09	2.27279e-08	Up
Os03g0296800	5.85121	5.67355	5.3092	35.8738	33.5395	29.2588	1376.13	384.944	2367.31	6.15104	2.62083	5.15068e-69	5.53739e-73	2.6164e-71	Up
Os09g0250700	3.94931	3.64896	3.00613	19.9504	22.1667	18.116	1277.36	357.542	2197.18	6.14419	2.61922	6.6501e-51	9.51064e-54	2.79174e-52	Up
Os11g0700900	0.850534	0.372929	0.527153	2.99073	2.81271	4.31895	107.185	30.1771	184.192	6.1406	2.61838	9.46878e-10	2.15871e-10	9.47695e-10	Up
Os06g0133300	3.9934	5.71846	4.26212	23.7555	25.7689	30.3852	187.524	52.3555	322.692	6.13259	2.6165	1.46199e-23	7.34274e-25	7.64771e-24	Up
Os06g0693000	0.691005	0.734662	0.522676	4.74797	3.29378	3.08437	169.074	47.3085	290.84	6.13087	2.61609	1.32786e-17	1.22922e-18	9.17994e-18	Up
Os05g0595100	13.5232	6.95879	7.53031	52.6931	53.6259	53.2518	1767.37	496.381	3038.37	6.12448	2.61459	6.35606e-20	6.16501e-21	5.22744e-20	Up
Os01g0952500	13.3299	11.8083	10.9955	64.1728	73.0717	67.2872	2702.19	758.908	4645.46	6.12299	2.61424	8.60376e-69	1.21452e-73	5.83514e-72	Up
Os11g0537375	18.5463	10.9207	9.95469	73.1645	75.9341	74.4298	4472.49	1258.19	7686.79	6.1103	2.61124	5.37499e-23	3.4396e-24	3.46346e-23	Up
Os08g0110300	8.9412	7.33549	7.72917	46.883	41.105	47.9508	1787.48	503.277	3071.69	6.10872	2.61087	6.3722e-57	1.51098e-61	5.51812e-60	Up
Os04g0665600	3.67464	1.43766	1.62118	13.1162	13.395	11.9	618.874	174.365	1063.38	6.10608	2.61025	3.86619e-12	9.37928e-13	4.87034e-12	Up
Os01g0710250	0.86296	1.46397	1.44567	6.81956	7.72932	6.79335	262.524	73.882	451.167	6.10329	2.60959	6.96313e-24	1.91062e-24	1.95316e-23	Up
Os08g0547900	3.8046	3.69231	4.22881	19.5757	23.4564	23.1422	1044.06	294.384	1793.74	6.10319	2.60956	2.27616e-54	3.86719e-56	1.20651e-54	Up
Os01g0678900	1.01463	0.908046	1.12598	6.23449	4.78828	6.26058	109.433	30.9809	187.886	6.09667	2.60802	1.73731e-16	1.19904e-17	8.42029e-17	Up
Os02g0553200	13.4576	10.5351	11.4038	57.1385	66.5591	76.1144	2795.32	788.513	4802.12	6.09302	2.60716	9.46168e-42	5.73056e-44	1.21468e-42	Up
Os10g0468500	3.43157	2.77384	2.50165	16.0525	19.2346	13.3893	1616.24	455.934	2776.55	6.092	2.60692	1.88655e-33	8.08736e-35	1.25471e-33	Up
Os02g0725200	4.94976	3.47207	3.28083	20.6673	23.6299	25.3181	969.737	273.962	1665.51	6.0823	2.60462	1.07252e-35	5.00026e-38	8.65532e-37	Up
Os07g0142900	0.92798	1.25961	1.03188	4.59032	6.90246	6.5972	200.968	56.653	345.284	6.08007	2.60409	8.16961e-20	1.24642e-20	1.0376e-19	Up
Os09g0518000	1.15678	0.502291	0.119145	4.07263	3.13746	2.91477	125.476	35.4387	215.513	6.07725	2.60342	6.70787e-05	3.41437e-05	9.1642e-05	Up
Os04g0543500	19.0258	16.1316	15.613	86.3876	92.777	106.722	895.295	253.176	1537.41	6.0771	2.60338	4.38996e-46	2.54443e-49	6.49494e-48	Up
Os07g0691300	49.6568	31.424	37.7583	204.298	235.074	230.859	4843.86	1370.08	8317.64	6.07311	2.60244	2.85717e-32	7.51241e-34	1.12624e-32	Up
Os01g0606133	1.74358	0.655632	0.557101	6.15462	5.73693	4.91221	190.384	53.9245	326.843	6.07282	2.60237	1.55569e-08	4.89369e-09	1.93578e-08	Up
Os04g0174900	1.01301	0.970562	0.801536	8.001	5.6896	2.06367	139.581	39.4872	239.675	6.06944	2.60156	3.03016e-07	1.35705e-07	4.72814e-07	Up
Os02g0299300	2.43265	1.72361	1.72773	10.934	10.7896	11.4236	496.862	140.887	852.837	6.0645	2.60039	1.26724e-32	4.67206e-35	7.31472e-34	Up
Os06g0695800	3.47391	2.85195	2.55516	14.388	16.2697	19.6629	530.32	150.267	910.373	6.06036	2.5994	9.94839e-31	1.20383e-32	1.72114e-31	Up
Os09g0369400	49.0152	42.9347	48.086	229.486	281.212	274.279	10026.2	2842.2	17210.2	6.05649	2.59848	5.31906e-61	2.01726e-63	7.64416e-62	Up
Os03g0229500	9.25331	3.10945	4.19575	32.2115	30.3899	31.0234	1527.63	433.568	2621.69	6.05036	2.59702	1.94981e-11	5.61603e-12	2.76134e-11	Up
Os05g0390300	1.42209	0.683466	0.33103	4.79766	4.74278	4.26264	143.374	40.6809	246.067	6.04825	2.59652	1.3521e-07	4.67088e-08	1.69821e-07	Up
Os01g0816100	1.50799	1.71248	1.85313	16.4354	5.45105	6.78366	301.908	85.723	518.093	6.04685	2.59618	1.85484e-09	7.90402e-10	3.32099e-09	Up
Os10g0540250	1.07615	0.367365	0.381157	3.36845	3.40706	3.83185	37.2255	10.6316	63.8195	6.04164	2.59494	1.73291e-05	6.24861e-06	1.82826e-05	Up
Os01g0899200	25.162	10.5325	12.0206	90.6665	81.1643	96.7111	2060.9	586.212	3535.58	6.03367	2.59304	4.02437e-14	8.09713e-15	4.81137e-14	Up
Os03g0707250	6.52598	3.95496	3.948	28.9584	22.6719	29.4791	246.27	70.168	422.372	6.03241	2.59273	1.65855e-17	1.05113e-18	7.87741e-18	Up
Os08g0562600	40.594	22.0861	21.2544	155.254	147.604	164.673	6843.46	1956.8	11730.1	5.99518	2.5838	3.60575e-20	3.30768e-21	2.84979e-20	Up
Os02g0649300	6.7756	4.42503	3.35768	25.155	30.6198	24.9967	888.752	254.452	1523.05	5.98658	2.58173	1.96253e-19	2.03999e-20	1.68147e-19	Up
Os01g0248701	0.51455	0.39284	0.15032	2.28895	1.92762	1.83108	62.8622	17.9254	107.799	5.97975	2.58009	5.151e-08	1.2521e-08	4.79454e-08	Up
Os08g0101800	1.93652	0.596938	1.23145	9.19134	6.19672	5.74902	432.297	124.181	740.414	5.97679	2.57937	2.42578e-09	8.73677e-10	3.65876e-09	Up
Os05g0367400	3.51393	1.45799	1.42045	12.2857	9.2192	14.1884	354.409	101.873	606.945	5.96513	2.57655	3.27518e-10	8.74646e-11	3.9585e-10	Up
Os08g0468700	0.884451	0.453926	0.559092	4.05384	3.37269	3.17256	267.191	76.996	457.387	5.96189	2.57577	7.14662e-16	7.91869e-17	5.31679e-16	Up
Os02g0649800	5.70949	1.97711	2.23317	19.0258	16.6691	19.5282	372.434	107.146	637.722	5.96153	2.57568	1.29758e-09	3.85382e-10	1.65891e-09	Up
Os10g0558700	1.1574	1.07729	0.910463	8.4034	4.82443	3.97929	260.877	74.9566	446.797	5.95584	2.5743	1.72203e-12	4.49258e-13	2.38972e-12	Up
Os03g0223100	6.42223	1.93118	3.11259	22.2654	21.756	19.5228	1055.47	304.948	1805.99	5.92772	2.56748	3.29925e-10	1.08437e-10	4.87609e-10	Up
Os07g0225300	10.0119	11.7149	11.451	67.6865	55.5686	58.389	1878.79	542.768	3214.82	5.92367	2.56649	2.59615e-73	8.25938e-76	4.21659e-74	Up
Os04g0481800	0.93845	0.318822	0.240701	1.73433	2.20072	4.37993	91.0278	26.3305	155.725	5.92294	2.56631	5.79221e-05	2.80376e-05	7.60156e-05	Up
Os03g0411900	0.418442	0.252631	0.542214	1.85673	2.47824	2.33668	97.9058	28.5833	167.228	5.91733	2.56495	2.19179e-10	5.9727e-11	2.73348e-10	Up
Os03g0255400	2.12185	1.20877	1.04442	6.73904	9.34355	7.93774	556.394	161.217	951.57	5.90675	2.56236	8.82202e-16	1.38226e-16	9.13579e-16	Up
Os01g0361500	1.34517	1.97113	1.31295	8.5093	8.58688	8.15122	472.148	136.412	807.885	5.89601	2.55974	9.7325e-38	4.13007e-39	7.38411e-38	Up
Os03g0583800	35.6742	27.1544	28.9887	160.483	182.28	158.785	5382.98	1561.7	9204.26	5.89564	2.55965	7.77079e-48	1.76983e-50	4.71808e-49	Up
Os04g0589400	0.121981	0.593501	0.219563	2.9564	1.28957	0.890634	90.4049	26.0499	154.76	5.89553	2.55962	0.000125215	7.3785e-05	0.000190287	Up
Os03g0216700	7.6597	1.90978	2.68034	22.6827	22.8542	21.85	1321.48	384.489	2258.48	5.87706	2.5551	4.66137e-08	1.8795e-08	7.09544e-08	Up
Os05g0486600	1.55404	1.01919	0.771166	5.9517	5.64767	6.69654	324.535	94.4137	554.657	5.87583	2.55479	1.78166e-17	1.23225e-18	9.20055e-18	Up
Os09g0402300	13.4748	17.1073	17.3684	88.8535	96.3249	74.7727	3092.11	899.85	5284.37	5.87336	2.55419	1.63445e-52	4.90495e-52	1.37275e-50	Up
Os08g0425700	6.47454	2.16475	2.74404	26.6431	17.2092	18.7692	596.485	173.737	1019.23	5.87319	2.55414	2.3043e-09	7.61199e-10	3.20537e-09	Up
Os01g0612900	6.94638	7.28761	7.8235	36.6665	46.217	36.587	1577.14	460.301	2693.98	5.85723	2.55022	1.43462e-52	3.61335e-53	1.03928e-51	Up
Os05g0490900	6.70889	3.74384	6.55729	29.1426	30.3903	33.1731	682.996	199.773	1166.22	5.85424	2.54948	3.25084e-20	4.72109e-21	4.03105e-20	Up
Os12g0290150	1.19101	0.608834	0.609503	4.58782	4.48627	4.04559	253.551	74.289	432.813	5.84033	2.54605	3.91612e-14	4.43535e-15	2.67401e-14	Up
Os05g0573300	12.3635	11.9676	13.8366	62.3998	64.944	78.9334	4213.31	1232.46	7194.17	5.83966	2.54589	1.99567e-54	2.17944e-56	6.85572e-55	Up
Os12g0228800	0.38777	0.333471	0.254419	1.97944	1.61226	2.13265	31.1739	9.11373	53.2341	5.83348	2.54436	1.51052e-06	4.11744e-07	1.36687e-06	Up
Os09g0497900	0.344045	0.558372	0.22212	1.71159	2.26173	2.13613	79.996	23.157	136.835	5.83331	2.54431	1.66764e-09	4.42181e-10	1.89674e-09	Up
Os11g0590700	9.76558	2.95409	4.84056	30.7613	31.5412	33.4722	2830.28	828.836	4831.72	5.83161	2.54389	1.49184e-10	4.94825e-11	2.2771e-10	Up
Os06g0143700	28.1691	18.1447	20.2783	149.786	119.527	91.4794	7447.07	2181.06	12713.1	5.82974	2.54343	5.75257e-23	6.55182e-24	6.50926e-23	Up
Os11g0186200	37.3447	23.3051	27.1143	150.518	171.476	152.279	6763.11	1983.51	11542.7	5.8207	2.54119	6.16193e-30	2.08624e-31	2.85522e-30	Up
Os08g0356500	3.72996	2.01026	1.59058	13.2973	12.3404	14.0191	780.485	229.061	1331.91	5.81667	2.54019	9.61476e-15	1.4924e-15	9.26489e-15	Up
Os05g0119000	5.42658	1.66438	2.74322	21.3264	14.5745	17.7298	575.804	169.175	982.432	5.81638	2.54012	8.46143e-10	2.71241e-10	1.18229e-09	Up
Os04g0531500	7.31736	4.3264	4.39993	27.2019	30.78	28.6037	1761.61	517.345	3005.88	5.81327	2.53935	2.33008e-23	1.33093e-24	1.3712e-23	Up
Os06g0108900	2.36431	0.713995	0.846282	8.77499	7.99009	6.6079	493.521	145.068	841.975	5.81088	2.53876	3.71133e-08	1.39402e-08	5.32073e-08	Up
Os03g0725200	1.57654	0.089096	0.732884	2.69727	3.43103	7.08683	71.152	20.994	121.31	5.8105	2.53866	0.00276632	0.00171038	0.00365212	Up
Os04g0450100	47.7201	37.5287	42.0885	222.996	243.907	223.33	5575.45	1638.4	9512.49	5.80828	2.53811	4.44756e-56	2.13215e-59	7.39259e-58	Up
Os03g0857900	6.67505	3.50767	4.53263	26.6073	25.4476	26.0075	717.72	211.309	1224.13	5.80396	2.53704	2.8303e-20	2.15583e-21	1.87962e-20	Up
Os03g0784500	15.1466	7.32612	9.30521	57.2732	59.8013	54.6427	1929.76	567.566	3291.96	5.80394	2.53703	2.39228e-18	3.17204e-19	2.44678e-18	Up
Os01g0295700	15.9939	17.1356	13.5151	80.5408	83.5984	85.6788	3399.14	998.763	5799.51	5.80343	2.53691	2.85526e-84	2.00691e-91	1.45654e-89	Up
Os03g0439700	8.20099	4.59417	4.73064	33.9737	30.4493	29.9631	936.115	275.678	1596.55	5.79669	2.53523	2.69005e-20	1.93074e-21	1.68723e-20	Up
Os11g0148101	7.00017	7.44448	8.60498	40.1981	41.494	41.9208	317.267	93.6651	540.868	5.7935	2.53444	1.08328e-38	1.00224e-40	1.88849e-39	Up
Os11g0629600	5.09868	4.13091	3.41794	22.7063	20.8005	20.3508	1755.32	516.691	2993.95	5.79223	2.53412	5.62447e-46	2.55305e-49	6.51209e-48	Up
Os02g0681632	6.2479	4.87858	5.35572	27.129	30.5172	30.6854	578.942	171.013	986.87	5.78422	2.53212	2.46631e-39	6.47347e-42	1.26717e-40	Up
Os02g0174000	16.1433	8.72378	9.90638	73.6656	56.0241	57.3463	1470.08	434.047	2506.12	5.77785	2.53053	2.90316e-19	2.91222e-20	2.38377e-19	Up
Os11g0582100	11.7712	8.81237	9.0004	61.1383	44.8738	52.5251	1159.35	342.374	1976.34	5.77695	2.53031	5.761e-33	4.2672e-35	6.68391e-34	Up
Os08g0167500	2.26771	1.16959	1.73886	7.73693	10.2967	9.22472	253.808	75.2224	432.393	5.77565	2.52998	3.34157e-15	5.0912e-16	3.25685e-15	Up
Os01g0164600	3.67142	2.88701	3.37532	16.4502	18.4852	18.2111	599.939	177.533	1022.34	5.7751	2.52985	3.24041e-40	1.32154e-42	2.66925e-41	Up
Os05g0552200	0.917567	0.110426	0.657783	3.36954	3.75974	2.05151	93.2917	27.7236	158.86	5.77243	2.52918	0.000165515	9.06524e-05	0.000231452	Up
Os06g0129400	11.2496	11.6775	11.2143	48.8996	72.5677	60.3479	4169.19	1231.64	7106.75	5.77068	2.52874	1.532e-43	2.68978e-44	5.75162e-43	Up
Os03g0128800	4.85223	3.27027	3.28584	21.0124	18.9455	21.106	658.864	194.873	1122.86	5.76968	2.52849	1.97041e-28	1.92925e-30	2.53991e-29	Up
Os05g0579600	55.4786	20.5361	25.3807	191.441	182.91	171.726	3089.95	913.103	5266.79	5.76964	2.52848	4.42337e-12	1.19163e-12	6.14582e-12	Up
Os01g0136300	3.72109	2.20262	1.77245	12.4073	14.8185	14.2339	252.922	74.8212	431.022	5.7662	2.52762	1.21876e-14	1.51316e-15	9.38527e-15	Up
Os02g0773500	0.947741	1.15919	0.775869	3.25165	4.54394	7.63496	93.3908	27.5225	159.259	5.76063	2.52623	1.9921e-08	6.42503e-09	2.51711e-08	Up
Os03g0710600	14.2002	12.0853	13.443	64.6411	66.6852	80.6644	1779.76	526.981	3032.54	5.75949	2.52594	7.77745e-48	1.13933e-50	3.0587e-49	Up
Os01g0168100	20.5654	36.719	30.6652	119.633	230.887	141.603	7862.51	2326.47	13398.6	5.75808	2.52559	7.21527e-26	6.74746e-26	7.35415e-25	Up
Os10g0558850	0.749087	0.139907	0.255707	2.49729	1.73824	2.19217	41.8764	12.4955	71.2573	5.75324	2.52437	0.000167279	7.6885e-05	0.000197939	Up
Os04g0616700	8.51669	5.68989	4.74871	35.6104	31.3433	34.1348	3370.68	999.016	5742.34	5.74846	2.52317	4.82182e-24	1.98352e-25	2.12004e-24	Up
Os04g0430200	7.29354	2.97935	3.62609	28.7902	24.3207	21.4332	1027.66	304.858	1750.46	5.74674	2.52274	1.16596e-12	2.77988e-13	1.50249e-12	Up
Os10g0419500	11.7143	6.91348	7.88135	48.0686	46.9187	46.5695	1321.2	392.075	2250.33	5.74517	2.52235	2.90396e-25	1.04982e-26	1.18454e-25	Up
Os11g0446000	2.94779	2.87881	1.48744	15.17	11.0061	12.0967	621.343	184.428	1058.26	5.7279	2.51801	2.99374e-18	3.50327e-19	2.6962e-18	Up
Os01g0798800	0.592664	0.26854	0.389246	2.63128	1.44196	2.63391	118.52	35.3802	201.66	5.7272	2.51783	1.66136e-08	4.78429e-09	1.89337e-08	Up
Os06g0557600	0.535294	0.284278	0.767145	1.8684	2.06499	4.57069	49.6299	14.8819	84.3779	5.72636	2.51762	4.70626e-05	2.25436e-05	6.18892e-05	Up
Os07g0151200	2.98851	1.48943	1.55022	9.87128	10.6491	11.6026	480.442	143.066	817.817	5.72459	2.51717	6.37509e-15	8.95678e-16	5.63392e-15	Up
Os02g0689600	0.471924	0.378913	0.116944	1.55442	1.73442	2.07401	29.1473	8.60144	49.6933	5.72414	2.51706	7.89525e-05	3.1013e-05	8.37048e-05	Up
Os03g0107700	20.2098	16.93	15.1536	97.5888	92.0021	87.5103	1671.14	497.368	2844.92	5.72156	2.51641	5.94764e-51	4.43772e-55	1.35007e-53	Up
Os03g0744700	8.07104	8.56707	9.35719	43.5453	48.6346	45.3609	1305.86	388.985	2222.74	5.72128	2.51634	1.28634e-69	2.97572e-71	1.33775e-69	Up
Os07g0680600	18.7257	21.6291	19.3235	103.164	74.2982	105.14	4765.06	1419.44	8110.68	5.71357	2.51439	7.44828e-115	3.12425e-119	4.33297e-117	Up
Os02g0141100	4.64358	3.19824	3.23992	15.3996	23.9913	19.2499	1659.71	494.678	2824.74	5.71295	2.51424	5.14514e-23	5.9795e-24	5.94583e-23	Up
Oryza_sativa_newGene_4194	0.306207	0.371628	0.385658	2.37345	1.45995	1.62492	87.3606	26.0439	148.677	5.70476	2.51217	8.61743e-12	1.46803e-12	7.52601e-12	Up
Os01g0776700	17.4121	12.7166	15.2115	82.4715	80.1907	77.2016	3248.18	970.144	5526.22	5.7003	2.51104	9.36381e-45	2.30243e-47	5.48484e-46	Up
Os01g0609300	2.04242	1.45214	1.30967	17.318	4.91873	3.54317	799.814	238.785	1360.84	5.69935	2.5108	6.80433e-07	3.46654e-07	1.15955e-06	Up
Os01g0901600	0.735685	0.339012	0.186146	1.8125	1.99533	2.93303	114.374	34.1942	194.553	5.69026	2.50849	1.35123e-06	5.09842e-07	1.67724e-06	Up
Os04g0556500	0.558529	0.358523	0.086635	1.4466	2.03724	1.86927	76.6973	22.8688	130.526	5.68884	2.50813	2.3787e-05	1.06274e-05	3.032e-05	Up
Os12g0547600	2.80507	3.11601	2.88186	17.8678	13.5153	14.4615	782.371	233.9	1330.84	5.6883	2.508	1.04075e-44	6.12366e-47	1.43287e-45	Up
Os11g0242400	5.75559	4.13381	3.68638	20.4413	24.4953	26.635	650.872	194.726	1107.02	5.68808	2.50794	7.23882e-25	2.22474e-26	2.47117e-25	Up
Os02g0661100	13.0669	8.25849	9.10924	38.6842	67.2702	54.1617	2356.36	704.885	4007.83	5.6879	2.5079	8.09103e-19	1.59713e-19	1.25197e-18	Up
Os07g0461950	3.19697	1.85068	2.00385	12.6413	11.7569	13.1183	112.849	33.9215	191.777	5.68002	2.5059	3.01705e-13	2.71829e-14	1.56501e-13	Up
Os02g0630300	3.21875	1.31478	0.509687	8.25058	8.5289	8.71832	480.011	143.926	816.096	5.6711	2.50363	1.98339e-06	8.99979e-07	2.88209e-06	Up
Os01g0750100	15.6705	6.34549	6.13162	45.2968	48.9682	52.5221	1457.35	437.582	2477.13	5.66299	2.50156	5.2758e-11	1.50821e-11	7.21378e-11	Up
Os09g0503000	7.32906	2.97374	2.8509	20.6993	25.2701	23.4643	359.324	107.997	610.651	5.66199	2.50131	5.99153e-10	1.68856e-10	7.47718e-10	Up
Os12g0586100	4.71876	5.08808	5.60988	27.5637	25.3965	27.7719	1101.45	331.082	1871.81	5.66114	2.50109	8.22313e-67	1.11426e-69	4.83779e-68	Up
Os08g0378000	0.633464	0.405633	0.772536	2.63855	3.1946	3.64472	216.358	65.3204	367.397	5.65985	2.50076	6.03252e-14	1.23319e-14	7.2497e-14	Up
Os01g0665900	4.4956	1.83512	2.39113	14.0231	12.2103	19.8715	240.966	72.5324	409.4	5.65874	2.50048	7.62168e-10	2.02938e-10	8.92293e-10	Up
Os01g0225400	1.16422	1.52272	1.22116	6.64194	6.23787	7.84153	96.7481	28.9947	164.502	5.65123	2.49857	2.15876e-15	1.59928e-16	1.05234e-15	Up
Os04g0537100	5.80836	4.53128	2.923	19.7192	20.6151	28.9876	498.392	149.786	846.998	5.64992	2.49823	3.73802e-16	4.6289e-17	3.14618e-16	Up
Os06g0316000	21.0061	4.81846	7.48174	49.6505	46.3538	80.5958	536.99	161.705	912.275	5.64721	2.49754	1.92946e-06	8.84994e-07	2.83595e-06	Up
Os07g0413800	5.72419	2.12963	2.77941	16.3001	19.1207	23.1288	478.317	144.159	812.474	5.64577	2.49717	6.34969e-12	1.48309e-12	7.59752e-12	Up
Os06g0138400	0.527355	0.322475	0.135445	2.02145	1.34912	1.92594	49.8118	14.9475	84.6762	5.64363	2.49662	8.1128e-06	2.85701e-06	8.68487e-06	Up
Os02g0828200	3.77648	3.54413	3.57564	17.0199	18.4561	21.3586	717.679	216.382	1218.98	5.63866	2.49535	8.7611e-46	1.1078e-48	2.7519e-47	Up
Os01g0730500	2.51119	2.90905	2.20988	12.7939	14.1128	12.8706	471.97	141.961	801.979	5.63474	2.49435	1.29765e-45	3.31932e-48	8.13351e-47	Up
Oryza_sativa_newGene_2869	0.740972	0.183101	0.222299	2.34424	1.47164	2.70303	81.7261	24.728	138.724	5.63178	2.49359	2.99499e-05	1.32101e-05	3.73278e-05	Up
Os08g0541400	3.3699	3.59262	3.26879	13.5744	20.5046	19.727	496.232	149.673	842.791	5.63099	2.49339	3.96451e-27	4.21229e-28	5.04003e-27	Up
Os01g0173900	2.04729	2.50059	2.23529	15.4086	11.5124	8.37349	1472.77	444.271	2501.27	5.62941	2.49298	3.97327e-25	1.15941e-25	1.25053e-24	Up
Os03g0440900	56.3606	30.833	36.12	220.432	193.176	227.727	5643.27	1702.94	9583.61	5.62886	2.49284	3.798e-21	2.97212e-22	2.70276e-21	Up
Os03g0212300	2.12041	0.464118	0.661513	7.37247	4.30211	5.44789	195.898	59.3077	332.488	5.61921	2.49037	1.40357e-05	6.58451e-06	1.92194e-05	Up
Os05g0170200	4.70123	0.345621	1.24413	9.08015	8.59405	15.6931	215.514	65.2218	365.807	5.61875	2.49025	0.00102514	0.000612971	0.00139716	Up
Os01g0386600	1.77223	0.58475	1.27177	4.9231	7.26846	7.20568	51.8618	15.8451	87.8785	5.61392	2.48901	5.12936e-06	1.93569e-06	5.98349e-06	Up
Os10g0530900	10.5459	3.44516	5.49707	36.1796	36.1255	32.1989	868.037	262.816	1473.26	5.61177	2.48846	2.59974e-10	8.16665e-11	3.70686e-10	Up
Os10g0445900	4.78592	3.30845	2.88536	21.4674	15.6299	20.1919	289.726	87.7016	491.749	5.61112	2.48829	3.34155e-18	1.79988e-19	1.40544e-18	Up
Os03g0126800	14.881	21.5095	22.487	92.3455	133.246	78.7827	3648.83	1104.1	6193.56	5.61002	2.48801	5.68468e-23	5.86771e-23	5.55721e-22	Up
Os04g0640900	29.9159	18.7055	21.6319	133.449	120.225	112.476	6935.18	2099.04	11771.3	5.6092	2.48779	8.90693e-29	2.62429e-30	3.43383e-29	Up
Os04g0537800	11.5064	6.96053	5.44834	44.8204	39.6427	40.1214	1300.4	393.59	2207.22	5.60886	2.48771	1.1738e-17	1.25371e-18	9.35056e-18	Up
Oryza_sativa_newGene_570	0.675114	0.246046	0.845537	3.76944	2.179	3.46504	33.8252	10.3894	57.261	5.60653	2.48711	0.000126972	5.92061e-05	0.00015428	Up
Os03g0364400	3.14169	2.13473	2.83931	13.6287	11.8689	16.0662	636.221	193.098	1079.34	5.60206	2.48596	1.55537e-25	5.21257e-27	5.96997e-26	Up
Os03g0655400	115.106	81.7346	90.2327	494.024	473.699	523.44	7693.12	2331.62	13054.6	5.60013	2.48546	3.33511e-40	7.46665e-43	1.52612e-41	Up
Os01g0845000	0.354375	1.29713	0.539321	3.1959	3.85424	4.26586	174.779	52.641	296.917	5.60011	2.48546	3.31413e-08	1.64824e-08	6.25479e-08	Up
Os03g0292200	10.7383	10.6906	7.50716	47.5546	52.55	49.3783	1645.22	498.36	2792.09	5.5981	2.48494	5.26089e-43	1.20391e-45	2.70433e-44	Up
Os04g0504000	11.5263	14.561	11.2111	55.22	68.4933	68.4907	3129.55	948.379	5310.71	5.59658	2.48455	1.16004e-52	6.58372e-54	1.94089e-52	Up
Os08g0256000	1.11675	1.09045	0.667922	5.52447	3.72802	5.74219	158.125	47.7985	268.452	5.59507	2.48416	6.42107e-14	7.29151e-15	4.3417e-14	Up
Os05g0335800	0.274446	0.25455	0.662387	2.30378	2.19212	1.67896	69.0612	21.1654	116.957	5.59478	2.48408	6.1098e-07	2.64975e-07	8.95785e-07	Up
Os02g0756800	9.11751	11.1808	8.73679	46.7741	53.6378	49.2966	1525.76	462.495	2589.03	5.59116	2.48315	4.05026e-65	3.4213e-67	1.40024e-65	Up
Os06g0698300	2.56891	2.29338	2.82948	14.3764	13.1572	12.2681	425.767	129.641	721.893	5.5902	2.4829	1.88018e-37	2.18831e-39	3.94542e-38	Up
Oryza_sativa_newGene_1298	5.11289	1.14859	1.23574	8.03183	12.5106	18.6841	1201.11	364.599	2037.63	5.58951	2.48272	0.0028204	0.00151015	0.00324845	Up
Os06g0109000	0.73621	0.645126	0.972351	4.38021	4.25162	3.65644	135.934	41.5501	230.319	5.58842	2.48244	6.13834e-17	6.81675e-18	4.85679e-17	Up
Os01g0768200	6.32043	4.45472	5.69159	28.7721	29.6085	26.9057	946.38	287.908	1604.85	5.58638	2.48191	9.36246e-35	1.39492e-36	2.3062e-35	Up
Os06g0202900	10.2709	4.76006	6.70468	44.8437	35.3047	33.0602	1516.94	461.17	2572.71	5.58323	2.4811	1.32015e-15	2.46048e-16	1.59996e-15	Up
Os05g0501600	0.450735	0.340624	0.238524	2.0104	1.67264	1.66401	124.996	37.9744	212.019	5.57805	2.47976	9.89018e-14	8.44847e-15	5.01404e-14	Up
Os03g0161200	37.8115	22.2277	20.8555	136.553	173.897	107.991	8119.2	2469.67	13768.7	5.57558	2.47912	4.45457e-17	8.93738e-18	6.33083e-17	Up
Os01g0124650	37.1988	8.40361	9.10323	70.4711	116.176	98.3343	2017.12	613.899	3420.33	5.57211	2.47822	0.00154267	0.000789419	0.0017677	Up
Os06g0323100	1.85013	0.324973	0.297812	5.57819	4.56534	2.85279	140.339	42.7825	237.895	5.57186	2.47816	0.000458768	0.000253882	0.000611515	Up
Os03g0302200	17.7353	15.881	18.6012	76.6492	114.545	77.7693	7625.12	2322.76	12927.5	5.56657	2.47679	1.17232e-31	4.25627e-32	5.95356e-31	Up
Os03g0139400	4.12653	3.65656	3.75082	22.2791	17.9143	19.3365	465.268	141.964	788.572	5.56432	2.47621	2.67606e-39	3.512e-42	6.95417e-41	Up
Os06g0289300	1.28505	1.17164	1.58736	4.17999	7.46202	9.42235	84.903	25.9713	143.835	5.5616	2.4755	3.40393e-08	1.15586e-08	4.44339e-08	Up
Os07g0669675	4.87812	3.89404	4.57854	22.7017	26.4872	19.5238	775.402	236.895	1313.91	5.55742	2.47442	9.44624e-33	5.56395e-34	8.40011e-33	Up
Os03g0762300	5.06222	0.804738	0.885981	11.3813	13.0442	11.2197	359.13	109.669	608.591	5.55472	2.47372	0.00012551	6.78195e-05	0.00017555	Up
Os06g0661500	3.45473	2.59162	4.53884	15.7678	16.0444	22.7653	378.809	115.979	641.639	5.55251	2.47314	2.3747e-16	5.55233e-17	3.76039e-16	Up
Os02g0526000	15.7072	11.5736	11.5056	69.166	66.7952	63.6811	2982.4	910.921	5053.87	5.54985	2.47245	1.06773e-35	5.27955e-38	9.13415e-37	Up
Os12g0617800	3.61934	3.03932	3.47881	16.738	19.2342	16.1246	1300.6	397.663	2203.54	5.54953	2.47236	1.29826e-47	1.13863e-49	2.93713e-48	Up
Os06g0472000	9.93586	9.24262	9.26604	44.2187	52.9746	48.7718	1043.26	318.904	1767.61	5.5483	2.47205	9.53444e-56	1.05171e-58	3.54251e-57	Up
Os09g0376350	9.84982	6.79435	5.63287	35.8622	42.1413	36.6793	187.058	57.2025	316.913	5.54612	2.47148	8.43018e-17	5.58071e-18	3.99525e-17	Up
Os05g0327000	2.02633	1.97711	1.49946	10.6174	8.26723	9.51618	411.472	125.63	697.314	5.54144	2.47026	7.06745e-32	3.04194e-34	4.63338e-33	Up
Os06g0303800	23.9168	12.5911	15.938	86.793	88.2989	94.8698	1754.45	537.363	2971.53	5.53398	2.46832	3.81287e-20	3.45609e-21	2.97616e-20	Up
Os04g0399300	0.598466	1.18109	0.270775	3.34349	3.11611	3.93723	137.225	41.755	232.694	5.52243	2.4653	3.14298e-07	1.39021e-07	4.83924e-07	Up
Os11g0236932	1.02532	0.411668	0.286766	3.13151	2.43224	3.59126	40.3984	12.4275	68.3693	5.51335	2.46293	4.51957e-05	1.75585e-05	4.88695e-05	Up
Os02g0135200	2.01978	1.75709	1.93851	13.6742	6.80224	8.79843	662.82	203.828	1121.81	5.5079	2.4615	1.39653e-17	2.52916e-18	1.85086e-17	Up
Os01g0734600	0.662171	0.43462	0.496453	2.60776	2.91637	2.63531	125.325	38.7057	211.945	5.50618	2.46105	9.8662e-16	6.66145e-17	4.49114e-16	Up
Os05g0417600	6.13287	3.71882	2.61235	20.9029	17.6346	25.3546	367.464	113.009	621.919	5.50291	2.4602	2.2003e-12	3.94215e-13	2.10576e-12	Up
Os09g0128750	0.539088	0.847248	1.12379	3.3454	4.99299	4.68422	74.1598	22.8949	125.425	5.4991	2.45919	6.85509e-09	2.23193e-09	9.05352e-09	Up
Os03g0405500	17.5271	9.59147	11.5646	72.9895	56.8519	54.7582	3146.1	969.294	5322.91	5.49337	2.45769	1.73903e-21	1.34789e-22	1.24969e-21	Up
Os07g0539300	1.29401	0.430135	0.340379	3.32675	4.72549	2.60542	212.531	65.5888	359.474	5.48848	2.45641	4.0096e-06	1.79763e-06	5.57786e-06	Up
Os02g0705600	8.72955	6.7815	7.11834	39.0299	42.1176	33.4308	2993.91	923.836	5063.99	5.48425	2.45529	1.42358e-38	1.99919e-40	3.72399e-39	Up
Os04g0659100	19.8803	26.5987	25.9434	94.3113	123.246	145.423	5029.66	1551.43	8507.9	5.48359	2.45512	7.11809e-31	3.70364e-31	5.00481e-30	Up
Os04g0498000	2.25781	1.16699	2.04024	9.36117	9.92662	8.68243	120.492	37.4629	203.521	5.48269	2.45488	3.33154e-12	5.45634e-13	2.88134e-12	Up
Os04g0209300	2.35318	1.27603	1.04307	7.53422	8.82721	7.44806	989.839	305.509	1674.17	5.48191	2.45468	2.53082e-14	4.60447e-15	2.77402e-14	Up
Os04g0685700	5.38399	5.39188	4.28388	28.8341	24.2132	23.2655	914.771	282.227	1547.31	5.47837	2.45375	7.24121e-45	6.05712e-48	1.46638e-46	Up
Os12g0133400	0.766957	0.224951	0.165949	1.57786	2.14905	2.30857	56.1897	17.3965	94.9828	5.47738	2.45349	0.000187466	8.94002e-05	0.000228544	Up
Os03g0667100	17.5954	16.3101	14.7812	80.1848	78.9684	88.4902	5663.38	1749.7	9577.07	5.47405	2.45261	2.12814e-71	1.41836e-78	7.81149e-77	Up
Os03g0845700	6.07555	4.5583	5.72003	27.4201	24.2922	31.2731	464.221	143.849	784.594	5.47023	2.4516	5.43353e-28	9.20106e-30	1.18094e-28	Up
Os06g0548200	0.648803	0.537076	0.823421	3.09483	3.35495	3.72379	150.151	46.7803	253.521	5.45996	2.44889	6.67858e-17	6.97016e-18	4.9627e-17	Up
Os06g0604600	18.1983	10.12	10.0817	59.8737	57.8471	76.873	1179.57	365.567	1993.57	5.45609	2.44787	8.20999e-17	9.6238e-18	6.8058e-17	Up
Os07g0631900	17.0029	15.6517	18.0059	62.1599	95.2539	98.4563	2258.89	700.083	3817.71	5.45549	2.44771	1.31626e-27	2.56603e-28	3.09732e-27	Up
Os02g0475300	14.0632	7.24084	8.87716	48.8605	52.156	52.7995	3072.33	952.306	5192.35	5.45498	2.44757	2.27695e-20	2.32491e-21	2.02189e-20	Up
Os05g0130300	3.66924	5.71069	5.10777	24.4187	30.06	18.4091	537.392	166.457	908.326	5.45389	2.44729	8.51385e-21	4.51155e-21	3.85598e-20	Up
Os10g0568900	9.53408	4.30161	5.81793	37.508	34.1894	28.146	1378.8	428.137	2329.46	5.44544	2.44505	1.55625e-14	3.21224e-15	1.95624e-14	Up
Os02g0651300	29.0658	30.0732	28.1346	149	169.286	141.917	4562.6	1416.25	7708.94	5.44487	2.4449	2.32496e-88	2.93146e-91	2.11411e-89	Up
Os05g0128200	64.7261	60.8078	50.7965	311.944	300.914	297.54	14865	4612.88	25117.1	5.44481	2.44488	4.99202e-70	1.52966e-76	7.93941e-75	Up
Os08g0562800	6.53649	4.35387	3.98359	22.4082	25.7604	27.1557	1014.28	315.224	1713.34	5.43806	2.44309	2.48628e-23	1.0077e-24	1.04321e-23	Up
Os05g0100600	1.27365	0.854207	0.422851	5.63712	3.9431	3.66099	201.939	62.6814	341.197	5.43654	2.44269	4.17423e-09	1.20161e-09	4.97791e-09	Up
Os09g0559600	4.84776	2.90267	4.08164	22.2403	22.6077	14.9164	293.767	91.6659	495.867	5.43051	2.44109	2.71189e-15	5.09512e-16	3.25875e-15	Up
Os05g0525900	22.5043	8.45479	14.2804	49.9045	77.1131	101.889	2394.94	745.856	4044.02	5.42402	2.43936	7.81079e-10	2.90734e-10	1.2642e-09	Up
Os10g0416800	2.74614	1.21059	1.06308	7.51323	10.7804	7.02565	241.264	75.2131	407.314	5.4238	2.43931	1.10012e-08	3.59589e-09	1.43701e-08	Up
Os01g0848900	3.43781	0.862187	0.471439	4.99799	13.8222	5.3622	263.553	82.1321	444.973	5.42161	2.43872	0.000617103	0.000360671	0.000849385	Up
Os05g0415200	5.70545	2.98885	3.31295	22.7719	19.6078	18.1627	720.522	224.708	1216.34	5.41961	2.43819	1.79125e-16	2.21851e-17	1.53778e-16	Up
Os03g0293100	10.9852	7.5185	10.1433	40.7678	49.4077	53.9032	1163.63	362.999	1964.27	5.41907	2.43804	2.81459e-26	1.90008e-27	2.21241e-26	Up
Os03g0293450	0.705316	3.07532	1.45579	5.45253	9.36	10.9775	459.097	142.803	775.39	5.41748	2.43762	4.8493e-07	2.93257e-07	9.8643e-07	Up
Os01g0507000	7.0207	6.43021	5.30082	32.878	28.9211	29.6912	1218.08	379.583	2056.58	5.41584	2.43719	4.40717e-49	2.227e-53	6.45415e-52	Up
Os04g0439100	54.2943	20.9669	22.1922	170.906	186.27	117.439	12264.7	3827.79	20701.6	5.40853	2.43524	3.03502e-10	1.0362e-10	4.66745e-10	Up
Os07g0541400	2.13564	1.23714	1.21503	7.7665	7.20541	8.11005	452.404	141.353	763.454	5.40837	2.43519	6.19403e-18	4.2132e-19	3.22447e-18	Up
Os02g0629200	57.1588	21.1169	35.7741	180.961	217.815	177.138	5780.95	1805.81	9756.08	5.40375	2.43396	6.08448e-12	1.91664e-12	9.74421e-12	Up
Os04g0619400	7.30573	6.78688	6.55996	33.5959	34.6771	34.8773	1388.73	433.983	2343.47	5.40373	2.43396	1.0752e-75	4.61801e-83	2.86584e-81	Up
Os04g0511200	1.63632	0.400269	0.177878	2.56006	4.82141	3.78454	97.4626	30.5379	164.387	5.39003	2.43029	0.00108034	0.000617228	0.00140612	Up
Os01g0948500	3.61706	3.10642	3.50414	15.7857	17.4556	17.7598	1124.05	352.422	1895.68	5.38788	2.42972	3.17659e-51	2.45141e-54	7.30857e-53	Up
Os01g0919600	29.665	9.73817	10.7031	84.527	75.4134	89.6961	4239.64	1327.67	7151.62	5.38738	2.42959	3.22686e-09	1.13261e-09	4.70285e-09	Up
Os12g0245000	0.695442	0.827259	0.547651	3.90057	2.52437	2.6799	160.54	50.144	270.936	5.38501	2.42895	1.26587e-13	2.5458e-14	1.47064e-13	Up
Os09g0556400	4.29425	4.95554	3.56937	24.2477	21.2143	18.2694	766.429	239.78	1293.08	5.38391	2.42866	1.18462e-36	2.35436e-38	4.10647e-37	Up
Os12g0438300	1.61558	0.805247	0.786491	4.89187	5.4045	5.85756	237.49	74.596	400.384	5.37836	2.42717	5.26698e-12	8.97113e-13	4.66689e-12	Up
Os07g0658400	19.1624	20.0075	18.6156	85.7983	104.859	96.1344	13004.9	4078.84	21930.9	5.37684	2.42676	3.87585e-79	5.61029e-82	3.36578e-80	Up
Os11g0128300	11.2872	3.91558	6.03127	34.4357	30.8796	41.3523	659.786	207.171	1112.4	5.37649	2.42666	5.15306e-10	1.55817e-10	6.92396e-10	Up
Os02g0103600	45.2527	14.458	21.5194	150.776	125.083	131.882	5029.08	1580.3	8477.85	5.36565	2.42375	5.03034e-10	1.66704e-10	7.38571e-10	Up
Os10g0503250	3.48183	1.56446	1.70693	12.6894	12.7343	8.32737	281.49	88.7739	474.206	5.35289	2.42032	4.58461e-10	1.28007e-10	5.72382e-10	Up
Os07g0418600	41.2572	62.2377	95.7644	311.063	369.105	306.404	8757.7	2758.92	14756.5	5.34931	2.41935	2.02425e-16	1.79083e-16	1.17365e-15	Up
Os05g0114700	74.8906	27.9601	35.5551	269.216	198.101	223.98	12318.6	3881.83	20755.3	5.34715	2.41877	3.37757e-11	9.8224e-12	4.74723e-11	Up
Os06g0143100	106.065	62.0053	67.5035	432.437	425.483	308.836	4914.78	1549.48	8280.08	5.34486	2.41815	1.09607e-19	1.41723e-20	1.17722e-19	Up
Os12g0230100	10.9138	11.4222	10.5711	45.4819	57.8937	58.9521	4213.33	1328.33	7098.33	5.34381	2.41787	1.11039e-54	1.12367e-56	3.55096e-55	Up
Os08g0478700	82.5207	64.0995	67.7775	369.369	343.184	349.234	5231.63	1649.92	8813.34	5.34339	2.41776	9.43225e-50	1.25166e-53	3.6491e-52	Up
Os01g0198900	1.78729	0.946253	1.13204	6.88171	4.97769	7.1489	157.384	49.8377	264.929	5.33675	2.41596	3.59309e-12	4.87416e-13	2.58546e-12	Up
Os06g0604300	3.40873	1.576	1.04281	10.5332	11.6365	7.71863	698.761	220.73	1176.79	5.33273	2.41487	1.16825e-08	4.20406e-09	1.67109e-08	Up
Os03g0709300	18.5283	11.3075	11.7474	68.4862	74.5466	62.8897	1299.39	410.731	2188.06	5.33118	2.41445	2.63289e-22	1.60441e-23	1.56404e-22	Up
Os07g0492000	97.252	54.2588	59.0356	331.38	352.023	359.101	7576.22	2394.57	12757.9	5.32854	2.41374	8.33631e-21	6.74099e-22	6.02608e-21	Up
Os04g0105700	6.40485	5.9663	5.58357	22.6943	30.4276	35.2394	781.949	247.262	1316.64	5.32573	2.41298	2.58713e-27	1.45708e-28	1.78009e-27	Up
Os09g0287000	0.798971	0.198449	0.263363	1.35239	2.40602	2.59912	59.5584	18.9111	100.206	5.32566	2.41296	0.000186758	9.08542e-05	0.00023195	Up
Os09g0452800	46.652	17.6109	21.0714	159.497	132.395	132.232	5151.78	1629.15	8674.41	5.32531	2.41286	3.85289e-11	1.08673e-11	5.23438e-11	Up
Os03g0761100	33.8874	30.734	26.3299	146.408	154.103	155.309	6132.77	1939.21	10326.3	5.32495	2.41277	3.17522e-66	2.11756e-72	9.76302e-71	Up
Os03g0241900	11.6595	13.7664	12.5132	48.6693	74.2747	56.9692	2366.11	749.042	3983.18	5.31622	2.4104	1.64774e-48	8.13527e-49	2.03864e-47	Up
Os12g0147200	2.22418	3.32311	1.87279	14.1045	12.7719	9.78705	236.455	74.5693	398.34	5.31398	2.40979	9.20754e-17	1.74627e-17	1.21611e-16	Up
Os04g0522800	2.59386	1.41251	1.38823	9.63427	8.93483	8.01517	178.062	56.5617	299.563	5.31107	2.409	1.48672e-12	2.01483e-13	1.10115e-12	Up
Os08g0395700	10.8963	3.44421	3.5517	35.0574	24.7613	28.9047	1039.44	329.719	1749.16	5.30738	2.408	9.20897e-08	3.6315e-08	1.33363e-07	Up
Os10g0437500	0.563614	0.713689	0.746108	1.55953	2.07163	6.52722	66.5569	21.1038	112.01	5.30367	2.40699	0.000193189	0.000105376	0.000266994	Up
Os06g0203600	8.51702	8.65742	10.3381	44.8212	49.6881	40.4925	2293.42	728.212	3858.62	5.30332	2.4069	8.47456e-49	3.45585e-49	8.78868e-48	Up
Os01g0693300	0.599066	0.338775	0.265022	3.5713	1.09409	1.36399	103.885	33.0208	174.749	5.29628	2.40498	3.36784e-05	1.61531e-05	4.51632e-05	Up
Os03g0325500	25.1741	15.3263	18.3401	114.978	105.89	83.1055	3815.75	1212.68	6418.83	5.29488	2.4046	1.2659e-20	1.55043e-21	1.36009e-20	Up
Os04g0420900	1.97217	2.4205	2.43656	7.65691	11.7154	10.6745	678.186	215.701	1140.67	5.28525	2.40197	5.7719e-27	1.40539e-27	1.64423e-26	Up
Os07g0568900	2.29074	1.47038	0.721457	5.74705	6.21947	10.1651	132.619	42.1409	223.097	5.28476	2.40184	6.09378e-07	2.22445e-07	7.58367e-07	Up
Os06g0498800	6.83166	2.42159	3.25218	26.9097	17.8476	17.1654	408.829	130.292	687.366	5.28425	2.4017	1.30111e-08	4.44803e-09	1.76397e-08	Up
Os03g0850200	1.00442	0.258105	0.346287	2.66622	2.00223	3.55249	51.9402	16.6148	87.2656	5.28061	2.40071	0.000146517	6.59829e-05	0.000171106	Up
Os06g0215100	3.82073	2.07719	2.62052	17.8083	13.3416	10.8483	574.774	183.289	966.26	5.28055	2.40069	1.82867e-14	3.45939e-15	2.10413e-14	Up
Os09g0482900	0.978602	1.49605	0.634576	3.86876	5.2061	6.0425	204.091	64.6684	343.514	5.27912	2.4003	2.29274e-11	6.64101e-12	3.24853e-11	Up
Os02g0516800	3.35331	1.15768	0.914286	8.56064	7.00603	11.2756	303.283	96.6644	509.901	5.27885	2.40022	1.63182e-06	6.8332e-07	2.21665e-06	Up
Os04g0541700	21.0759	13.3622	9.23144	76.5398	78.8379	65.2154	1833.34	584.619	3082.05	5.2721	2.39838	2.70914e-15	4.59941e-16	2.95106e-15	Up
Os07g0683900	240.528	150.908	128.936	852.264	819.331	881.319	32076.2	10234.8	53917.5	5.26814	2.39729	6.228e-21	4.25015e-22	3.83241e-21	Up
Os01g0924500	1.32478	1.04245	1.15519	6.48314	6.81914	4.21586	47.7196	15.3039	80.1354	5.2674	2.39709	2.62707e-07	7.48193e-08	2.66897e-07	Up
Os04g0414500	2.07476	0.443531	0.613806	5.09972	7.27208	3.2928	94.1591	30.155	158.163	5.26647	2.39684	0.000240441	0.000125753	0.000315381	Up
Os02g0186800	1.38613	0.645208	0.493337	3.38622	4.20019	4.76887	159.452	50.9464	267.958	5.26525	2.3965	5.06793e-08	1.55057e-08	5.89658e-08	Up
Os09g0487900	3.76191	1.52946	2.16688	10.1245	11.5451	14.925	591.387	189.054	993.72	5.2638	2.3961	5.99812e-11	1.61555e-11	7.7143e-11	Up
Oryza_sativa_newGene_7488	0.527574	0.524342	0.493327	2.48281	2.04682	3.09015	61.3796	19.5349	103.224	5.25087	2.39256	1.40678e-09	2.44883e-10	1.0704e-09	Up
Os01g0869200	3.84466	2.4927	2.80225	17.8361	14.1988	12.51	603.734	193.544	1013.92	5.24736	2.39159	1.73052e-20	1.26707e-21	1.11609e-20	Up
Os03g0242300	11.5565	8.11665	8.61806	45.7542	46.6876	45.2016	1999.76	640.684	3358.83	5.24607	2.39124	1.56774e-34	9.25935e-37	1.54199e-35	Up
Os02g0168100	13.3822	10.3321	9.58852	51.8389	57.2485	52.5059	1339.87	429.554	2250.19	5.24105	2.38986	3.18804e-36	1.06776e-38	1.87961e-37	Up
Os01g0795766	0.195656	0.575602	0.4263	1.8367	1.7102	2.37884	34.615	11.0046	58.2255	5.23699	2.38874	1.63397e-05	6.30914e-06	1.84486e-05	Up
Os05g0437401	2.59304	3.57983	2.86061	16.2656	15.4004	12.3827	166.028	53.1475	278.909	5.23179	2.3873	2.05224e-19	1.8521e-20	1.53065e-19	Up
Os10g0539650	0.581915	0.153651	0.360102	1.95437	1.15867	2.33801	42.9246	13.8981	71.9511	5.22891	2.38651	0.000179534	8.35262e-05	0.000214135	Up
Os08g0114100	8.34851	8.48663	8.76322	41.5069	42.4717	39.5408	1251.61	402.535	2100.69	5.22479	2.38537	6.36344e-79	2.79867e-83	1.74311e-81	Up
Os01g0627933	1.96373	2.33987	1.77542	11.0571	9.43965	8.90605	428.733	137.481	719.984	5.22398	2.38515	2.75701e-35	2.53615e-37	4.28817e-36	Up
Os02g0455400	2.29356	1.22936	1.13644	7.73191	6.48434	8.36659	200.958	64.8004	337.115	5.21165	2.38174	1.24135e-11	1.96519e-12	9.98363e-12	Up
Os01g0908200	8.69157	8.33567	7.39006	39.5962	33.9812	44.0469	1433.64	461.795	2405.48	5.20825	2.3808	3.36724e-46	6.85146e-50	1.78618e-48	Up
Os02g0534400	16.7995	13.619	14.4205	74.3763	72.5047	69.3996	3830.51	1234.53	6426.5	5.20814	2.38077	2.97096e-55	1.48718e-59	5.19847e-58	Up
Os01g0815100	2.01667	1.005	0.951776	6.14646	4.88316	8.2697	237.754	76.7259	398.782	5.20366	2.37953	1.20902e-09	3.00895e-10	1.30758e-09	Up
Os05g0455400	15.3499	10.114	8.56954	57.9438	55.1555	51.181	1250.83	403.549	2098.11	5.20065	2.37869	3.52468e-21	1.89993e-22	1.74769e-21	Up
Os11g0139700	66.7033	36.6018	37.2793	179.344	217.825	281.526	11821.6	3813.72	19829.5	5.19978	2.37845	2.82874e-15	5.14119e-16	3.28637e-15	Up
Os09g0414500	0.296181	0.774554	1.39191	3.17394	4.88004	3.85304	65.695	21.3043	110.086	5.19599	2.3774	3.22559e-05	1.77848e-05	4.94752e-05	Up
Os02g0745400	5.8869	4.11426	3.60088	19.1507	25.2518	21.0525	946.561	305.835	1587.29	5.19211	2.37632	2.4537e-21	1.78062e-22	1.64014e-21	Up
Os01g0208700	3.33859	3.08312	2.32234	14.1079	14.056	13.7771	1236.29	399.214	2073.37	5.19049	2.37587	1.12295e-40	7.66001e-44	1.61976e-42	Up
Os12g0637100	8.70373	5.72032	5.49866	33.5077	33.8497	28.4641	1497.48	484.383	2510.58	5.18566	2.37453	9.47202e-24	4.186e-25	4.40946e-24	Up
Os02g0597300	6.35485	5.07636	5.57144	29.2412	25.798	26.5369	1676.56	543.506	2809.6	5.17476	2.37149	1.2089e-46	3.44667e-50	9.08923e-49	Up
Os02g0769800	7.88706	6.48193	7.74339	35.7351	35.8884	34.0768	813.268	264.409	1362.13	5.16465	2.36867	4.57007e-44	8.47118e-47	1.97542e-45	Up
Os04g0182200	4.84232	4.82024	5.91827	18.5548	28.4703	27.3267	871.595	283.384	1459.81	5.15714	2.36657	1.04961e-23	2.98396e-24	3.01886e-23	Up
Os02g0744000	3.50832	5.68791	6.05765	19.0172	24.2548	29.1593	569.681	185.139	954.223	5.15417	2.36574	8.67685e-18	4.0791e-18	2.94238e-17	Up
Os08g0192300	4.6662	0.990447	1.76007	11.0727	9.88957	14.9286	77.6503	25.3523	129.948	5.15287	2.36538	0.00011152	5.31404e-05	0.000139301	Up
Os02g0324700	40.9955	38.5536	34.9056	187.386	167.705	189.996	5255.4	1708.91	8801.89	5.15069	2.36477	3.3978e-71	3.34594e-79	1.88208e-77	Up
Os01g0170000	2.15469	0.304847	0.736938	4.48833	4.60879	6.50536	160.895	52.4582	269.333	5.14886	2.36425	0.000211658	0.0001131	0.000285592	Up
Os10g0406900	1.45751	0.475826	0.676255	3.80767	3.7883	5.04043	138.621	45.2486	231.993	5.14684	2.36369	3.69096e-07	1.27231e-07	4.44195e-07	Up
Os11g0634902	4.29829	1.79373	2.68963	13.623	14.355	14.2464	398.838	130.072	667.604	5.14592	2.36343	5.76556e-12	1.25551e-12	6.46458e-12	Up
Os06g0187700	0.62147	0.344706	0.204925	1.81723	1.88978	1.95192	62.0319	20.1929	103.871	5.14445	2.36302	1.62383e-06	4.91607e-07	1.61928e-06	Up
Os12g0189700	1.15061	0.922665	0.664105	3.24886	4.95299	4.88867	122.486	39.8517	205.12	5.14294	2.36259	3.69596e-11	6.71033e-12	3.2815e-11	Up
Oryza_sativa_newGene_9183	1.3527	0.995994	1.08831	7.55362	4.80657	4.59684	232.529	75.8664	389.191	5.14187	2.36229	1.105e-14	1.52309e-15	9.44359e-15	Up
Os03g0290300	40.1095	38.8297	35.5106	195.757	187.523	160.562	4588.41	1494.41	7682.41	5.14119	2.3621	1.15186e-65	8.78328e-70	3.82799e-68	Up
Os03g0360300	40.1019	17.0299	19.8328	145.555	119.283	103.918	2602.34	848.1	4356.58	5.13842	2.36132	8.08101e-12	2.12462e-12	1.07712e-11	Up
Os10g0522000	1.7517	0.927847	0.85153	5.24438	4.78437	6.86242	239.325	78.1454	400.504	5.13125	2.35931	7.28087e-11	1.43353e-11	6.86426e-11	Up
Os03g0719400	5.39258	4.23601	3.69756	25.2388	22.1501	15.9734	910.55	297.158	1523.94	5.13007	2.35898	2.5472e-21	2.38612e-22	2.1797e-21	Up
Os06g0149900	3.80087	3.59441	2.76655	15.6429	17.0594	15.588	550.065	179.352	920.777	5.1291	2.3587	2.80442e-36	6.21568e-39	1.10266e-37	Up
Os01g0686700	5.50817	2.78981	4.94161	24.9612	22.3587	15.9985	581.768	190.262	973.274	5.12753	2.35826	4.53257e-13	1.29721e-13	7.18467e-13	Up
Os09g0394500	6.81634	7.87372	6.892	30.6393	36.0354	35.3915	1871.31	610.704	3131.91	5.12628	2.35791	4.75181e-66	2.47348e-68	1.03711e-66	Up
Os07g0673900	10.0059	13.6712	9.49457	35.3249	51.5366	69.4122	919.354	299.968	1538.74	5.12444	2.35739	1.13869e-16	3.39559e-17	2.32499e-16	Up
[truncated: 3,830 more rows]

## Sheet: mineral nutrients transport
Table S10. Differentially expressed genes (DEGs) in the neck-panicle node (NPN) between the booting stage (S3) and the early grain filling stage (S5) and DEGs between NDI and NPN at S5and DEGs between NDI and NPN at S5
Gene ID	Gene symbol	Gene annotation	FPKM value
			NPN (S3-1)	NPN (S3-2)	NPN (S3-3)	NPN (S5-1)	NPN (S5-2)	NPN (S5-3)
Os01g0103100	OsNPF6.1	Nitrate transporter, Regulation of nitrogen use efficiency (NUE) (Os01t0103100-01)	6.6979	6.37413	7.92257	1.91919	2.11114	2.0309
Os01g0110100	OsPHO1;1	Phosphate (Pi) transporter, Pi homeostasis (Os01t0110100-01)	69.2631	26.6487	33.2427	121.734	93.7785	82.6552
Os01g0175700	OsBOR2	Boron (B) transporter (Os01t0175700-01)	0.256593	0.64317	0.477965	12.7422	12.2214	8.56528
Os01g0279700	OsPHT4;1	Phosphate transporter 4;1 (Os01t0279700-01)	4.95268	5.52638	6.13707	30.1698	37.5066	35.2497
Os01g0645900	OsMOT1;2	Molybdate transporter, Interorgan molybdate distribution (Os01t0645900-01)	0.869153	0.553013	0.254824	5.9795	5.3448	5.45449
Os01g0704100	OsNRT2.3	Nitrate transporter, Nitrate transport (Os01t0704100-01)	18.0839	8.88557	9.1048	72.1137	65.605	69.2194
Os01g0719300	SULTR3;6	Sulfate transporter protein, Resistance to rice blast and bacterial leaf streak; Susceptibility gene (Os01t0719300-01)	7.58476	8.64971	8.56589	0.463298	0.738824	1.00322
Os01g0869200	OsMGT1	Magnesium transporter, Mg-mediated aluminum tolerance (Os01t0869200-01)	3.84466	2.4927	2.80225	17.8361	14.1988	12.51
Os01g0972200	OsZIP1	Zinc transporter, Metal-detoxified transporter, "Detoxification of excess Zn, Cu and Cd" (Os01t0972200-01)	5.78369	3.42109	3.56682	0.267113	0.423024	0.5747
Os02g0232900	OsNIP1;1	A member of the Nodulin26-like Intrinsic Protein (NIP) family, Arsenite transporter (Os02t0232900-01)	129.549	86.4858	115.674	0.815711	0.382559	0.844678
Os02g0518600	OsHAK19	Similar to Potassium transporter 1 (OsHAK1). Splice isoform 2. (Os02t0518600-01)	0.286449	0.040526	0	3.64258	3.35215	3.41063
Os02g0620600	OsAMT1;2	Ammonium transporter, Ammonium uptake (Os02t0620600-01)	0.800043	0.76977	0.348234	3.92403	3.02912	1.86152
Os02g0649900	OsYSL2	Metal-nicotianamine (NA) transporter, Fe and Mn transport to the endosperm (Os02t0649900-01)	2.73879	2.78837	1.56355	0.638646	0.741802	0.879656
Os02g0689900	OsNPF7.9	Low-affinity nitrate transporter, Ortholog of Arabidopsis NRT1.5/AtNPF7.3, Mediation of nitrate allocation (Os02t0689900-01)	8.96617	6.90506	6.40588	79.4653	89.522	88.6164
Os02g0745100	OsLsi1	Aquaporin NIP III subfamily protein, Aquaporin, Silicon influx transporter, Arsenic species (As) uptake, Arsenite efflux, Selenite (Se) uptake, Water transport (Os02t0745100-01)	1.96959	1.19294	1.28129	196.446	257.338	263.514
Os03g0150600	OsPht1;1	Pi transporter, Pi homeostasis (Os03t0150600-01)	29.974	15.9614	17.504	92.1405	85.9027	104.986
Os03g0196000	SULTR1;2	Sulfate transporter 1;2, Hexavalent chromium uptake (Os03t0196000-01)	6.06217	6.14352	5.39171	0.731202	0.930664	0.799046
Os03g0235900	OsNRT1	Similar to Low affinity nitrate transporter NRT1.2. (Os03t0235900-01)	35.4313	22.1752	24.7612	9.13576	11.4644	10.3487
Os03g0296800	OsMIT	Mitochondrial Fe transporter, Essential for plant growth and development, Fe homeostasis (Os03t0296800-01)	5.85121	5.67355	5.3092	35.8738	33.5395	29.2588
Os03g0337500	OsHAK8	Potassium transporter 8, Mediation of potassium uptake and translocation under low potassium stress (Os03t0337500-01)	30.7997	35.0371	34.7168	1.63622	2.04587	1.27572
Os03g0370800	COPT3	Copper transporter 4, Cd(II) transporter (Os03t0370800-01)	2.80294	1.16472	0.727601	6.19991	4.54575	4.64186
Os03g0574900	OsHAK27	Similar to Potassium transporter 1 (OsHAK1). Splice isoform 2. (Os03t0574900-01)	0.053246	0.09089	0.07647	10.3511	12.0076	9.38487
Os03g0751100	OsOPT7	Iron-deficiency-regulated oligopeptide transporter, Iron homeostasis (Os03t0751100-01)	13.5701	14.3394	12.2838	0.890172	0.426809	0.51938
Os03g0838400	OsAMT3;2	Ammonium transporter. (Os03t0838400-01)	0.913092	0.194444	0.141442	8.66926	5.38404	6.44038
Os04g0401700	OsHAK1	Potassium transporter, Potassium mediated growth, Salt tolerance (Os04t0401700-01)	2.97448	0.489725	0.849258	26.3086	6.44979	5.76048
Os04g0417000	OsALMT1	Similar to Aluminum-activated malate transporter. (Os04t0417000-01)	22.4826	9.68003	10.9204	47.6028	42.5739	37.6835
Os04g0509600	OsAMT1;1	Ammonium transporter, Ammonium uptake, Ammonium transport (Os04t0509600-01)	4.90375	1.7871	2.21896	69.7037	56.3718	47.3635
Os04g0538400	OsVTL2	Vacuolar iron transporter homologue, Iron homeostasis (Os04t0538400-01)	0.528942	0.203351	0.255488	9.16064	8.58517	8.37536
Os04g0573000	OsSPX-MFS1	SPX-MFS protein, Phosphate transporter, Pi homeostasis (Os04t0573000-01)	18.4466	25.5618	27.8915	2.39195	1.89888	1.48938
Os04g0607600	OsHKT7	High-affinity K+ transporter (HKT) family protein, Na+ exclusion from leaf blade upon salt stress (Os04t0607600-01)	16.163	6.99862	7.88835	3.59618	3.47062	3.5179
Os04g0613000	OsZIP3	Zinc transporter, Preferential distribution of Zn to developing tissues (Os04t0613000-01)	12.3191	28.1001	18.3391	1.1716	0.643503	1.13124
Os04g0652400	SULTR3;3	Ortholog of the sulfate transporter family group 3 , Grain metabolism (Os04t0652400-01)	7.33342	11.8296	9.53568	25.1052	27.1755	18.8907
Os04g0686800	OsVTL5	Vacuolar iron transporter homologue, Iron homeostasis (Os04t0686800-01)	1.79259	0.827364	0.635853	6.15577	7.13663	10.3813
Os05g0468700	OsAMT2;1	Ammonium transporter 2;1 (Os05t0468700-01)	2.65523	1.09916	1.03887	11.7952	12.1023	10.7164
Os06g0143700	SULTR3;4	SULTR-like phosphorus distribution transporter, Control of the allocation of phosphorus to the grain (Os06t0143700-01)	28.1691	18.1447	20.2783	149.786	119.527	91.4794
Os06g0493600	OsPHO1;3	Phosphate (Pi) transporter, Pi homeostasis (Os06t0493600-01)	2.90099	1.69947	1.39959	9.27541	9.87779	7.22619
Os06g0566300	OsZIP10	Similar to zinc transporter 4. (Os06t0566300-00)	7.25099	8.28281	7.75627	1.17867	1.0742	1.6258
Os06g0706400	OsPTR9	PTR/NRT1 (peptide transporter/nitrate transporter 1) family protein, Nitrogen utilization efficiency, growth and grain yield (Os06t0706400-01)	1.39068	0.373259	0.424928	22.771	22.1576	20.8724
Os07g0232800	OsZIP8	Zinc transporter, Zn uptake and distribution (Os07t0232800-01)	5.06296	2.37599	1.98608	29.6771	18.9908	24.6303
Os07g0623200	OsHMA7	Heavy metal transporter protein, Regulation of yield and grain Fe-Zn content (Os07t0623200-01)	5.41092	6.54576	6.44207	13.7682	15.9575	17.59
Os07g0669700	OsHAK7	High-affinity potassium(K+) transporter 7, Na+/K+ homeostasis (Os07t0669700-01)	9.30549	9.80264	9.56895	26.7405	38.9213	27.9483
Os08g0100200	OsZIP16	ZRT/IRT-like protein, Metal transporter, Growth and development under Cd stress (Os08t0100200-01)	9.19279	8.58264	8.6262	2.58929	3.01715	2.46666
Os08g0101500	OsMOT1;1	Molybdate transporter, Uptake and translocation of molybdate (Os08t0101500-01)	2.70034	1.59095	1.57146	46.6428	37.7446	29.6952
Os08g0155400	OsNRT1.1A	Similar to Nitrate/chlorate transporter. (Os08t0155400-01)	57.0455	42.9618	41.5782	135.633	129.857	117.302
Os08g0207500	OsZIP4	Zinc transporter, Translocation of zinc (Os08t0207500-01)	22.7356	9.5908	13.2465	37.8398	31.0955	33.996
Os08g0406400	SULTR1;3	Similar to Sulfate transporter (Fragment). (Os08t0406400-01)	12.7197	4.70212	5.27629	100.154	100.359	141.571
Os08g0466200	OsHAK4	HAK/KUP/KT (high-affinity K+/K+ uptake/K+ transporter) family protein, Retrieving sodium from the phloem at the reproductive stage, Preventing sodium distribution to the grains at the reproductive stage (Os08t0466200-01)	62.7705	42.5096	40.8815	152.599	160.261	155.712
Os08g0482600	OsBCP1	Cd(II) transporter, Cadmium accumulation, Oxidative stress resistance (Os08t0482600-01)	2.02808	1.19108	1.04065	13.1903	14.7501	9.9178
Os10g0444700	OsPht1;8	Phosphate transporter, Pi homeostasis (Os10t0444700-01)	7.46629	3.11893	4.32734	98.813	107.85	129.363
Os10g0547500	OsLsi3	Si efflux transporter (SIET/Lsi2-like) homolog, Efflux transport of Si, Silicon intervascular transfer (Os10t0547500-01)	10.4426	2.89423	4.35846	508.228	536.556	504.61
Os12g0638200	OsNPF2.2	Low-affinity nitrate transporter, Root-to-shoot nitrate transport, Vascular bundle development (Os12t0638200-01)	14.97	11.3764	12.3827	3.55275	2.65379	2.71787

## Sheet: carbohydrate transport
Table S10. Differentially expressed genes (DEGs) in the neck-panicle node (NPN) between the booting stage (S3) and the early grain filling stage (S5) and DEGs between NDI and NPN at S5
Gene ID	Gene symbol	Gene annotation	FPKM value
			NPN (S3-1)	NPN (S3-2)	NPN (S3-3)	NPN (S5-1)	NPN (S5-2)	NPN (S5-3)
Os02g0301100	OsSWEET4	Ortholog of maize ZmSWEET4c, Hexose transporter, Seed filling (Os02t0301100-01)	138.417	68.2727	71.4875	346.961	344.837	327.047
Os02g0513100	OsSWEET15	Clade III SWEET transporter, Sucrose transporter, Regulation of sucrose transport in response to drought and salt stress, TAL effector-mediated susceptibility to bacterial pathogen (Os02t0513100-01)	22.9155	20.1975	17.3018	0.095444	0.058246	0.992739
Os02g0614100	OsNST1	Golgi-localized nucleotide sugar transporter, UDP-glucose transporter, Modulation of cell wall biosynthesis and plant growth (Os02t0614100-01)	22.5692	19.3951	21.0315	72.9008	73.7142	69.1633
Os02g0832100	OsAZT2	Monosaccharide transporter (AZT subfamily), AZT protein 2, Response to sucrose treatment (Os02t0832100-01)	1.50212	0.749211	0.611733	7.61264	5.5607	6.45168
Os03g0170900	OsSUT1	Sucrose transporter, Required for apoplastic phloem sucrose loading, Essential for normal pollen germination (Os03t0170900-01)	24.4222	9.3161	10.9301	477.927	377.004	511.551
Os03g0197100	OsPLT1	Monosaccharide transporter (PLT subfamily), PLT protein 1 (Os03t0197100-01)	434.039	306.587	360.93	737.815	896.857	801.617
Os03g0197200	OsPLT7	Monosaccharide transporter (PLT subfamily), PLT protein 7, Response to SA and GA treatments (Os03t0197200-01)	0	0	0.080955	19.827	9.99908	11.6027
Os03g0218400	OsMST4	Monosaccharide transporter 4, Monosaccharides supply for seed development during the course of grain filling (Os03t0218400-01)	1.24669	0.39516	0.400644	167.234	121.916	93.9887
Os04g0452700	OsMST1	Monosaccharide transporter 1 (STP subfamily), STP protein 1, Osmotic stress response, Response to sucrose, glucose, and fructose treatments (Os04t0452700-01)	0.354309	0.092675	0.103657	4.26245	3.29033	3.30493
Os04g0453200	OsSTP15	Monosaccharide transporter (STP subfamily), STP protein 15 (Os04t0453200-01)	10.2232	5.24173	5.9897	52.3996	42.465	44.9165
Os04g0454200	OsSTP18	Monosaccharide transporter (STP subfamily), STP protein 18 (Os04t0454200-01)	35.6288	11.814	12.6204	0	0.105453	0.266117
Os04g0692000	OsUGT1	UDP-galactose transporter (Os04t0692000-02)	100.506	101.352	104.955	36.6314	34.5825	37.5437
Os05g0214300	OsSWEET3a	Bidirectional sugar transporter, Gibberellin (GA) and glucose transporter, Energy source during germination and at early stages of seedling growth (Os05t0214300-01)	2.76613	1.57261	1.61975	7.1972	8.30526	6.38156
Os05g0426000	OsSWEET1b	Hexose transporter protein, Regulation of rice leaves carbohydrate metabolism and leaf senescence (Os05t0426000-01)	0.314738	0	0.105173	4.8878	4.75327	5.96371
Os07g0106200	OsMST3	Monosaccharide transporter 3, Accumulation of monosaccharides required for cell wall synthesis (Os07t0106200-02)	2.75468	0.596749	1.23351	44.2974	35.6779	39.9622
Os07g0151200	OsINT2	Monosaccharide transporter (INT subfamily), Salt stress response, Response to IAA, 6-BA, SA, and GA treatments (Os07t0151200-01)	2.98851	1.48943	1.55022	9.87128	10.6491	11.6026
Os07g0559700	OsMST6	Monosaccharide transporter 6, Assimilate unloading and sugar supply during seed development (Os07t0559700-01)	8.34257	3.82388	6.71718	263.732	259.871	187.828
Os07g0582400	OsPLT5	Monosaccharide transporter (PLT subfamily), PLT protein 5 (Os07t0582400-01)	0.608016	0.377277	0.684575	52.4259	40.2377	41.0353
Os08g0107400	OsGONST1	Similar to GDP-mannose transporter. (Os08t0107400-01)	5.12105	4.92788	5.37232	21.1602	19.6757	21.6122
Os09g0416200	OsSTP26	Monosaccharide transporter (STP subfamily), STP protein 26 (Os09t0416200-01)	6.04289	4.04419	3.91109	42.2854	43.863	49.888
Os11g0508600	OsSWEET14	Sugar transporter, TAL effector-mediated susceptibility to bacterial pathogen (Os11t0508600-01)	0.058455	0	0	2.79374	3.39329	1.90526
Os12g0476200	OsSWEET13	Sucrose transporter, TAL effector PthXo2-dependent disease susceptibility to bacterial pathogen (Os12t0476200-01)	15.5881	7.9996	10.167	189.706	172.319	170.991
Os12g0512100	OsPLT14	Monosaccharide transporter (PLT subfamily), PLT protein 14, Salt stress response (Os12t0512100-01)	2.62359	1.87208	3.37446	15.177	15.5716	15.1755
Os12g0514000	OsPLT15	Monosaccharide transporter (PLT subfamily), PLT protein 15 (Os12t0514000-01)	0.948078	0.287362	0.763023	5.22721	6.01286	6.17782

## Sheet: NDI vs. NPN nutrients
Table S10. Differentially expressed genes (DEGs) in the neck-panicle node (NPN) between the booting stage (S3) and the early grain filling stage (S5) and DEGs between NDI and NPN at S5
Gene ID	Gene symbol	Gene annotation	FPKM value
			NPN (S5-1)	NPN (S5-2)	NPN (S5-3)	NDI (S5-1)	NDI (S5-2)	NDI (S5-3)
Os01g0279700	OsPHT4;1	Phosphate transporter 4;1 (Os01t0279700-01)	30.1698	37.5066	35.2497	8.65667	9.64602	9.12435
Os01g0645900	OsMOT1;2	Molybdate transporter, Interorgan molybdate distribution (Os01t0645900-01)	5.9795	5.3448	5.45449	10.5978	17.1939	14.1507
Os02g0689900	OsNPF7.9	Low-affinity nitrate transporter, Ortholog of Arabidopsis NRT1.5/AtNPF7.3, Mediation of nitrate allocation (Os02t0689900-01)	79.4653	89.522	88.6164	338.022	372.992	281.488
Os03g0107300	OsLsi2	Anion transporter, Silicon efflux transporter, Arsenic species (As) uptake (Os03t0107300-01)	0.786025	0.259592	0.081588	117.765	95.7315	62.166
Os03g0296800	OsMIT	Mitochondrial Fe transporter, Essential for plant growth and development, Fe homeostasis (Os03t0296800-01)	35.8738	33.5395	29.2588	16.7829	17.1514	16.5893
Os03g0684400	OsMGT3	Magnesium transporter, Facilitation of diel magnesium fluctuations in chloroplasts, Regulation of Rubisco activity for efficient photosynthesis (Os03t0684400-01)	37.5629	36.1877	31.9914	18.7509	15.7118	12.8621
Os03g0751100	OsOPT7	Iron-deficiency-regulated oligopeptide transporter, Iron homeostasis (Os03t0751100-01)	0.890172	0.426809	0.51938	10.257	10.8003	6.45046
Os04g0613000	OsZIP3	Zinc transporter, Preferential distribution of Zn to developing tissues (Os04t0613000-01)	1.1716	0.643503	1.13124	105.269	184.148	86.9877
Os04g0652400	SULTR3;3	Ortholog of the sulfate transporter family group 3 , Grain metabolism (Os04t0652400-01)	25.1052	27.1755	18.8907	51.8533	68.2064	39.736
Os06g0228200	OsLsi6	Aquaporin NIP III subfamily protein, Aquaporin, Silicon influx transporter, Water transport (Os06t0228200-01)	32.7883	20.6653	20.6203	390.094	553.255	392.504
Os07g0623200	OsHMA7	Heavy metal transporter protein, Regulation of yield and grain Fe-Zn content (Os07t0623200-01)	13.7682	15.9575	17.59	6.48006	4.15555	6.3016
Os08g0155400	OsNRT1.1A	Similar to Nitrate/chlorate transporter. (Os08t0155400-01)	135.633	129.857	117.302	231.658	208.552	157.163
Os08g0207500	OsZIP4	Zinc transporter, Translocation of zinc (Os08t0207500-01)	37.8398	31.0955	33.996	17.8826	16.3284	16.7477

## Sheet: NDI vs. NPN carbohydrate
Table S10. Differentially expressed genes (DEGs) in the neck-panicle node (NPN) between the booting stage (S3) and the early grain filling stage (S5) and DEGs between NDI and NPN at S5
Gene ID	Gene symbol	Gene annotation	FPKM value
			NPN (S5-1)	NPN (S5-2)	NPN (S5-3)	NDI (S5-1)	NDI (S5-2)	NDI (S5-3)
Os03g0170900	OsSUT1	Sucrose transporter, Required for apoplastic phloem sucrose loading, Essential for normal pollen germination (Os03t0170900-01)	477.927	377.004	511.551	207.115	189.012	191.234
Os03g0218400	OsMST4	Monosaccharide transporter 4, Monosaccharides supply for seed development during the course of grain filling (Os03t0218400-01)	167.234	121.916	93.9887	13.9309	4.3284	8.98518
Os05g0426000	OsSWEET1b	Hexose transporter protein, Regulation of rice leaves carbohydrate metabolism and leaf senescence (Os05t0426000-01)	4.8878	4.75327	5.96371	0.07885	0.133808	0.251033
Os07g0559700	OsMST6	Monosaccharide transporter 6, Assimilate unloading and sugar supply during seed development (Os07t0559700-01)	263.732	259.871	187.828	116.548	72.2141	96.8128
Os12g0476200	OsSWEET13	Sucrose transporter, TAL effector PthXo2-dependent disease susceptibility to bacterial pathogen (Os12t0476200-01)	189.706	172.319	170.991	37.1763	41.4732	34.4153
