# Supplementary material for: Spatiotemporal Transcriptome Profiling Reveals Nutrient Transport Dynamics in Rice Nodes and Roots During Reproductive Development
Source: Int J Mol Sci. 2025 Sep 25;26(19):9357. doi: 10.3390/ijms26199357 (PMC12524880; doi:10.3390/ijms26199357)
Supplement: Supplementary file 1 [file ijms-26-09357-s001.zip › Table S11.xlsx]

## Sheet: DEGs
Table S11. Differentially expressed genes in roots between the early inflorescence stage and the grain filling stage
Gene ID	Annotation	FPKM value						BaseMean_DESeq2	BaseMean_control_RT(S1)	BaseMean_case_RT(S5)	FoldChange	log2FoldChange	p-value	q-value	Regulation
		RT (S1-1)	RT (S1-2)	RT (S1-3)	RT (S5-1)	RT (S5-2)	RT (S5-3)
Os01g0102000	Non-specific phospholipase C, Mesocotyl development	0.311871	0.276805	3.169	0	0.138434	0.222578	45.5667	82.8903	8.24311	0.0996107	-3.32756	0.00368444	0.0281941	Down
Os01g0103100	Nitrate transporter, Regulation of nitrogen use efficiency (NUE)	0	0.060637	0.087002	0.48366	0.665206	0.289226	20.4621	3.97986	36.9444	8.78798	3.13553	0.000349616	0.00473536	Up
Os01g0104900	Transferase family protein.	1.14273	2.5523	3.45614	5.71593	7.77707	8.58703	332.434	165.514	499.354	3.00402	1.5869	1.62032e-05	0.000391177	Up
Os01g0106400	Isoflavone reductase-like protein, Homeostasis of reactive oxygen species (ROS)	5.85122	7.33342	11.7565	4.32707	3.84699	1.87712	284.457	406.701	162.213	0.39785	-1.3297	0.000522193	0.00645689	Down
Os01g0108600	Basic helix-loop-helix dimerisation region bHLH domain containing protein.	34.3276	38.07	60.5936	28.1648	18.8306	13.2336	1540.22	2129.35	951.096	0.44648	-1.16333	0.000329559	0.00451305	Down
Os01g0109000	Similar to Late embryogenesis abundant protein, group 3.	0.615338	0.956905	0.713568	1.36055	2.3366	1.53735	74.0267	46.3167	101.737	2.18923	1.13042	0.00416595	0.0309927	Up
Os01g0110500	Protein kinase, core domain containing protein.	4.15847	4.53049	5.47446	2.09592	2.21547	1.81467	423.764	596.72	250.809	0.419467	-1.25337	2.89923e-11	4.84027e-09	Down
Os01g0111400	Zinc finger, BED-type predicted domain containing protein.	1.57835	2.03646	2.21792	3.26536	5.77504	5.79625	354.424	205.547	503.302	2.44499	1.28983	3.7207e-06	0.000118289	Up
Os01g0112000	Conserved hypothetical protein.	0.600479	0.633453	1.04584	0.245941	0.096594	0.069847	12.5001	20.8442	4.15605	0.196953	-2.34408	0.00510136	0.0359801	Down
Os01g0113325	Hypothetical protein.	0.795142	1.94314	3.17738	4.13902	5.22054	4.05631	268.316	165.675	370.958	2.22924	1.15655	0.00613151	0.0411176	Up
Os01g0113700	Similar to Receptor-like kinase.	2.0744	1.4782	4.16869	4.1636	9.04372	5.02641	358.038	215.337	500.74	2.32092	1.2147	0.00345862	0.0268027	Up
Os01g0113750	Non-protein coding transcript.	0	0.176442	0.379636	1.12847	0.783769	0.463656	41.2701	15.4452	67.095	4.27764	2.09681	0.0296095	0.127073	Up
Os01g0113800	Protein kinase, core domain containing protein.	0.378937	0.723191	1.16372	2.44703	2.41862	2.09144	147.86	73.5834	222.137	2.99084	1.58055	3.5768e-05	0.000750542	Up
Os01g0114800	Similar to H0215A08.3 protein.	0	0	0	0.067485	0.037667	0.060752	2.3848	0	4.76961	29.3882	4.87716	0.0250926	0.113182	Up
Os01g0115800	Receptor-like kinase 21, Negative regulation of broad-spectrum resistance to bacterial blight	0.343835	0.514854	1.23605	1.55591	3.63307	2.9828	168.717	69.8257	267.609	3.80525	1.92799	6.89766e-05	0.00129125	Up
Os01g0115900	Receptor-like kinase 22, Negative regulation of broad-spectrum resistance to bacterial blight	0.145076	0.374732	0.439961	0.547369	1.11575	0.688549	72.1497	42.6992	101.6	2.35523	1.23587	0.0118584	0.0666939	Up
Os01g0115950	Hypothetical protein.	0	0.083579	0.081787	0.286966	0.230753	0.184638	11.8128	4.58705	19.0385	4.00807	2.00291	0.0445592	0.167674	Up
Os01g0116200	Protein kinase, core domain containing protein.	0.2513	0.360431	0.417545	0.792994	0.824354	0.80658	52.9863	32.3118	73.6608	2.25912	1.17576	0.00156061	0.0149541	Up
Os01g0116250	Hypothetical protein.	0.029653	0	0	0.064788	0.118039	0.190431	5.65837	1.18883	10.1279	9.61561	3.26538	0.0430203	0.163988	Up
Os01g0116300	Similar to Receptor-like kinase.	0.35334	0.593149	0.31584	0.744085	1.19522	0.891044	56.3323	36.0768	76.5878	2.1223	1.08563	0.0171149	0.0865143	Up
Os01g0116650	Hypothetical protein.	0.041687	0.241813	0.108968	0.035611	0	0	6.62538	12.1199	1.13088	0.0923728	-3.43639	0.0286876	0.124359	Down
Os01g0117450	Hypothetical protein.	0.276349	0.247269	0.470621	0.074737	0.132403	0.148373	19.2805	28.3052	10.2558	0.361874	-1.46644	0.0213718	0.101012	Down
Os01g0117600	Protein kinase, catalytic domain domain containing protein.	1.03678	0.961654	1.44764	0.524395	0.327111	0.389372	75.1077	110.753	39.4625	0.356132	-1.48952	4.33534e-05	0.00087983	Down
Os01g0118300	Similar to Phosphatidyl serine synthase.	1.70534	2.8504	2.33891	0.555712	0.227362	0.191787	133.919	234.432	33.4068	0.142137	-2.81464	1.75331e-08	1.3085e-06	Down
Os01g0119100	Similar to Glycosyltransferase.	1.46093	1.41936	3.33472	0.366731	0.577851	0.833866	93.6847	145.599	41.7704	0.286942	-1.80117	0.000109556	0.00186541	Down
Os01g0121000	Conserved hypothetical protein.	9.5457	15.3959	7.81841	5.7249	1.99826	2.55653	246.985	379.222	114.748	0.302647	-1.72429	0.00029098	0.00408481	Down
Os01g0121400	Hypothetical protein.	2.32064	2.47386	2.95916	5.56136	5.60723	5.53074	290.743	188.406	393.081	2.0823	1.05818	6.99149e-09	6.02257e-07	Up
Os01g0121500	Conserved hypothetical protein.	168.882	160.113	94.5521	74.035	47.6782	44.3144	2567.36	3735.69	1399.02	0.374543	-1.4168	2.20032e-05	0.000503967	Down
Os01g0123900	Similar to Bowman-Birk type proteinase inhibitor (EBI).	0	0	0	0.248476	0.318322	0.059194	3.68893	0	7.37786	45.2696	5.50047	0.00697386	0.0451993	Up
Os01g0124401	Bowman-Birk inhibitor, Defense response, Regulation of salt tolerance	2.7238	6.4162	6.46458	0.15551	0.839328	0.937569	126.823	225.873	27.7738	0.122999	-3.02328	1.20109e-07	6.69673e-06	Down
Os01g0126100	Multicopper oxidase	0.799542	1.20921	0.979057	2.45219	1.97673	2.18008	138.795	88.6036	188.986	2.12886	1.09008	0.000197056	0.00298776	Up
Os01g0127200	Multicopper oxidase, Maintenance of Pi homeostasis	2.54287	3.69551	3.0037	1.37731	1.27004	0.859346	199.344	291.332	107.356	0.367563	-1.44394	3.00377e-06	0.000100153	Down
Os01g0127400	Protein of unknown function DUF3326 domain containing protein.	0.623008	0.719305	0.72583	2.14221	1.22452	1.59391	65.6218	39.5959	91.6477	2.31495	1.21098	0.00182226	0.0167707	Up
Os01g0127500	Tetraketide alpha-pyrone reductase 2, Anther and pollen development	0.298222	0.221095	0.095367	0	0	0	5.53504	11.0701	0	0.0186215	-5.74689	0.00116247	0.0119857	Down
Os01g0127600	Similar to Bowman-Birk type proteinase inhibitor D-II precursor (IV).	3.36658	4.49367	13.2257	0.248458	0.652507	0.245457	129.555	245.308	13.8022	0.0556242	-4.16814	6.00285e-12	1.19732e-09	Down
Os01g0129500	Protein of unknown function DUF1666 family protein.	1.32829	1.80157	2.7449	2.93963	6.67599	4.83894	306.495	180.581	432.409	2.38723	1.25534	0.000488745	0.00613844	Up
Os01g0129600	Similar to LBD40 (LOB DOMAIN-CONTAINING PROTEIN 40).	40.327	62.3092	33.6288	111.106	114.336	120.676	3304.46	1932.42	4676.51	2.4202	1.27513	4.05149e-06	0.0001274	Up
Os01g0130400	Similar to Alpha-xylosidase precursor (Fragment).	0.349013	0.402693	1.07081	0	0	0.080396	44.4555	84.9489	3.96207	0.0480771	-4.37851	5.92257e-05	0.00113701	Down
Os01g0133100	Conserved hypothetical protein.	2.88045	3.51326	4.36952	1.56575	0.695461	0.585654	193.164	305.582	80.7454	0.263834	-1.9223	4.52685e-06	0.00013853	Down
Os01g0133799	Hypothetical protein.	0.284624	0.902991	0.34736	0.067709	0.187438	0.075578	9.04725	14.7048	3.3897	0.228124	-2.13211	0.0360315	0.145727	Down
Os01g0134900	(1, 4)-beta-xylan endohydrolase, isoenzyme X-II (EC 3.2.1.8) (Fragment).	0.446446	0.665893	0.307289	0.238796	0	0.094409	24.8026	40.1786	9.42665	0.235621	-2.08546	0.0367929	0.147634	Down
Os01g0136000	16.9 kDa small heat shock protein	1.59584	1.93085	1.2503	0.46679	0.656312	0.654495	30.8979	45.1595	16.6363	0.36938	-1.43682	0.00547174	0.0378593	Down
Os01g0136500	Conserved hypothetical protein.	0.663877	0.367863	0.215449	0.004932	0.080981	0.038228	7.62762	13.3953	1.85994	0.13992	-2.83732	0.0120852	0.0676968	Down
Os01g0137125	Hypothetical protein.	0	0.091785	0.321285	0	0	0	4.5737	9.1474	0	0.0222762	-5.48835	0.0270846	0.119557	Down
Os01g0138500	Protein of unknown function DUF789 family protein.	8.46389	11.7219	9.25452	21.5355	23.3503	16.4722	872.858	580.715	1165	2.0052	1.00375	2.83936e-05	0.000618622	Up
Os01g0139000	Reticulon family protein.	0.719129	1.35038	0.431939	0	0	0.309582	12.8151	22.9887	2.64138	0.118569	-3.0762	0.0232252	0.10739	Down
Os01g0140100	Peptidase A1 domain containing protein, Regulation of spikelets number per panicle	0.407415	0.511711	1.13832	0.179064	0.211764	0.39847	35.1078	50.7701	19.4456	0.38292	-1.38489	0.020207	0.0974128	Down
Os01g0140700	RAV family protein, Negative regulation of the transition from vegetative to reproductive phase, Maintenance of the vegetative state of the apical meristem	6.40647	4.97107	5.80903	2.75148	1.77561	1.95079	154.44	226.047	82.8319	0.367119	-1.44568	2.11264e-06	7.57139e-05	Down
Os01g0141150	Hypothetical gene.	0.792108	0.986734	1.29694	0.429821	0.467352	0.51297	34.285	47.1984	21.3716	0.451304	-1.14783	0.0107074	0.0618183	Down
Os01g0141700	UV-damaged DNA binding protein 2, DNA repair	0.08972	0.146598	0.137004	0.47447	0.445664	0.2437	22.0746	10.9287	33.2206	3.00653	1.5881	0.00899963	0.0544047	Up
Os01g0142600	Conserved hypothetical protein.	4.17771	3.76394	2.11954	1.44023	1.61203	0.937481	203.955	295.892	112.018	0.378603	-1.40124	0.000371846	0.00495713	Down
Os01g0144000	Conserved hypothetical protein.	40.691	49.0548	75.0664	137.509	118.039	109.428	4948.64	3118.85	6778.43	2.17265	1.11946	1.08894e-06	4.34913e-05	Up
Os01g0144800	Protein of unknown function DUF3681 domain containing protein.	0.993244	0.637993	0.692295	0.13726	0.216998	0.223756	16.5845	26.175	6.99407	0.269407	-1.89214	0.00507456	0.0358514	Down
Os01g0144900	Hypothetical protein.	0.113717	0.011295	0.026436	0	0	0	2.7215	5.44301	0	0.0380537	-4.71582	0.0373795	0.149107	Down
Os01g0148500	Protein of unknown function DUF1677, Oryza sativa family protein.	2.92571	1.426	2.92285	6.42781	4.72889	5.35366	245.835	153.233	338.437	2.21352	1.14634	0.000558878	0.00678285	Up
Os01g0150400	Similar to 3-hydroxyacyl-CoA dehydratase PASTICCINO 2A.	2.20871	3.80465	1.13715	0	0.20564	0.14888	33.9124	64.4475	3.37727	0.0520555	-4.26381	1.70754e-06	6.32243e-05	Down
Os01g0150700	Hypothetical conserved gene.	0.311873	0.054089	0.088946	0.588763	0.580348	0.763299	24.9642	10.3727	39.5557	3.94749	1.98094	0.00754119	0.0478051	Up
Os01g0150800	Protein-tyrosine phosphatase-like, PTPLA domain containing protein.	0	0.03389	0.067868	0.144403	0.194319	0.381798	7.26131	1.98993	12.5327	5.96079	2.5755	0.027841	0.1216	Up
Os01g0151700	Similar to Short-chain dehydrogenase Tic32.	0.18898	0	0.23058	0	0	0	4.05548	8.11095	0	0.0252856	-5.30554	0.0374719	0.149199	Down
Os01g0153050	Hypothetical protein. (Os01t0153050-00);Transcript variants=Os01t0153050-00	1.18033	0.302937	0.463103	0	0.171084	0.176014	49.1693	84.0825	14.2562	0.170061	-2.55588	0.00955176	0.0570331	Down
Os01g0153275	Hypothetical protein.	0.10278	0.117864	0.195318	0.442333	0.295078	0.273879	26.3222	15.7889	36.8554	2.31139	1.20876	0.0272059	0.119827	Up
Os01g0155200	S-Domain receptor like kinase-11, Response to drought and chilling in tolerant genotypes, Response to B. glumae in resistant rice genotype CL 161	0.042947	0.11398	0.053633	0.383617	0.361845	0.50046	25.1829	7.617	42.7488	5.56334	2.47595	7.19449e-05	0.00133562	Up
Os01g0159000	Similar to cDNA clone:J023049H21, full insert sequence.	1.69104	3.82418	2.59366	1.24281	1.15512	1.45776	103.352	141.407	65.2981	0.461296	-1.11624	0.00503476	0.0356375	Down
Os01g0160700	LRR-receptor-like protein (LRR-RLP) family protein	0.428974	0.200738	0.494021	0.095404	0.236882	0.074076	32.0368	47.084	16.9897	0.358147	-1.48138	0.0241283	0.110317	Down
Os01g0163000	LRR-receptor-like protein (LRR-RLP) family protein	0.13936	0.186262	0.180388	0.336365	0.676843	0.364308	39.3007	21.861	56.7404	2.57987	1.3673	0.00551472	0.0380859	Up
Os01g0166500	Conserved hypothetical protein.	0.390546	1.15543	0.526626	0.174571	0.148198	0.162802	19.3861	31.3544	7.41782	0.235701	-2.08497	0.00473438	0.0340219	Down
Os01g0167500	Protein of unknown function DUF250 domain containing protein.	50.7516	54.637	96.4708	133.729	161.596	135.736	7133.64	4610.06	9657.22	2.09433	1.06649	6.15859e-06	0.000178674	Up
Os01g0167900	KIP1-like domain containing protein.	40.2197	37.0684	30.7002	17.3349	19.0715	13.9167	2003.04	2769.56	1236.53	0.446481	-1.16333	3.38913e-07	1.6317e-05	Down
Os01g0168100	KIP1-like domain containing protein.	136.242	123.504	181.766	68.1328	53.8215	50.7084	8740.91	12850.5	4631.27	0.360369	-1.47245	5.32124e-16	2.78609e-13	Down
Os01g0170000	Raffinose synthase family protein.	55.4232	55.1033	50.6011	27.1624	26.1252	15.1715	1908.36	2707.04	1109.69	0.409828	-1.28691	1.73067e-06	6.39395e-05	Down
Os01g0170300	LRR-receptor-like kinase (LRR-RLK) family protein	0.283586	0.271908	0.336345	0.041501	0.11256	0.096388	31.7123	49.3334	14.0912	0.285231	-1.8098	0.000528388	0.00650947	Down
Os01g0173600	Glyoxalase/bleomycin resistance protein/dioxygenase domain containing protein.	0.280473	0.672107	0	0	0	0	7.20542	14.4108	0	0.0142313	-6.13478	0.00867946	0.0529775	Down
Os01g0174000	bZIP transcription factor, Homolog of Arabidopsis HY5 transcription factor, Regulation of heading date, Regulation of phosphorus uptake and nitrogen utilization	14.8946	20.3869	18.3108	7.46341	9.54773	10.6377	505.95	676.163	335.736	0.496516	-1.01009	6.2174e-06	0.000180224	Down
Os01g0174100	Conserved hypothetical protein.	2.46028	3.47722	3.42144	2.4305	8.15957	12.9285	154.257	90.9631	217.551	2.39076	1.25747	0.0179032	0.0893597	Up
Os01g0176700	Myb-like DNA-binding domain, SHAQKYF class domain containing protein.	0.435137	0.475457	0.344827	0.530036	0.847493	1.26023	51.1824	34.2138	68.1509	2.00332	1.00239	0.034862	0.142358	Up
Os01g0178100	Region of unknown function DUF1767 domain containing protein.	1.80676	1.60269	2.47973	3.60992	4.54346	4.32064	204.688	133.926	275.45	2.05242	1.03733	1.53034e-05	0.000373219	Up
Os01g0179600	UDP-glucuronosyl/UDP-glucosyltransferase family protein.	0.446781	0.268324	0.354104	0.597294	1.70546	2.27703	60.0564	23.5901	96.5228	4.12399	2.04404	0.000295123	0.00413258	Up
Os01g0179800	TMS membrane protein/tumour differentially expressed protein family protein.	0.30496	0.460246	0.514356	0.19313	0.179461	0.132247	21.7454	31.1754	12.3154	0.391921	-1.35136	0.0184163	0.0911404	Down
Os01g0180000	Pistil-specific extensin-like protein family protein.	4.16998	6.10477	5.88674	2.2349	1.73426	1.64609	326.887	488.526	165.248	0.337784	-1.56583	1.62844e-09	1.72137e-07	Down
Os01g0180700	Hypothetical conserved gene.	0.972318	0.792313	1.03187	1.4545	2.62611	2.24475	119.883	75.6572	164.11	2.17202	1.11903	0.000518635	0.00642712	Up
Os01g0182500	Hypothetical conserved gene.	15.3347	13.3567	12.3211	8.20215	6.05639	6.84726	450.865	603.154	298.575	0.495721	-1.0124	2.51944e-05	0.000562076	Down
Os01g0182700	Transcriptional repressor for secondary cell wall formation, Repression of rice lignification	0.539577	0.681245	0.814961	2.30362	0.941201	1.57209	55.6628	33.6823	77.6432	2.2984	1.20063	0.0117654	0.066254	Up
Os01g0183000	Similar to GmCK3p (EC 2.7.1.32) (Fragment).	13.5725	10.7743	10.7463	5.06338	6.49044	5.82196	566.584	768.412	364.755	0.475138	-1.07358	8.79509e-07	3.69317e-05	Down
Os01g0184050	Hypothetical protein.	80.3689	79.8443	298.219	11.0018	19.8646	16.3439	2504.9	4541.58	468.232	0.103074	-3.27824	6.53166e-13	1.73706e-10	Down
Os01g0184100	Class II small heat shock protein, Positive regulation in both Xoo resistance and heat/salt tolerance	102.769	242.06	393.939	120.249	55.2708	77.2461	5351.92	7980.89	2722.94	0.341162	-1.55147	0.000356652	0.00480735	Down
Os01g0185350	Non-protein coding transcript.	27.569	31.53	12.568	14.1737	12.0137	9.66428	766.516	1039.55	493.477	0.474821	-1.07454	0.00539522	0.0374846	Down
Os01g0187200	Primary microRNA of OsmiR156b and OsmiR156c; Target gene(s): SPL (Squamosa Promoter binding protein Like) gene family (Os07g0505200, Os02g0139400, Os01g0922600, Os08g0509600, Os08g0531600, Os09g0491532, Os09g0507100, Os02g0174100, Os06g0663500, Os06g0703500, Os04g0551500), Various developmental processes, especially flower development	5.45072	3.5985	2.16473	3.5418	8.25815	13.4619	312.432	201.348	423.516	2.1087	1.07635	0.0350447	0.142876	Up
Os01g0187300	Hypothetical conserved gene.	0.809396	0.496288	0.093265	0.641476	2.22234	3.52008	78.5764	30.5655	126.587	4.18141	2.06399	0.00930317	0.0557974	Up
Os01g0191000	Similar to H0717B12.1 protein.	0.357318	0.331027	0.260492	0.999124	0.610586	1.02765	17.4914	9.84837	25.1344	2.58789	1.37178	0.0309852	0.130948	Up
Os01g0192600	Ndr family protein.	19.2068	20.3635	14.1786	12.3365	6.94913	6.73871	809.564	1104.57	514.559	0.465948	-1.10176	0.000813086	0.00906656	Down
Os01g0192700	Non-protein coding transcript.	0.281727	0.186684	0.101669	0	0	0.046066	5.55294	10.1154	0.990517	0.104086	-3.26415	0.0363913	0.146567	Down
Os01g0192900	1-aminocyclopropane-1-carboxylic acid synthase, Submergence response	0.276092	0.297306	0.044651	0	0	0.035199	7.92995	14.8694	0.990517	0.070715	-3.82184	0.0127262	0.0702219	Down
Os01g0195200	Similar to Serine/threonine-protein kinase PBS1 (EC 2.7.1.37) (AvrPphB susceptible protein 1).	1.02146	1.43522	2.39548	0.352971	0.392655	0.361436	75.4715	122.733	28.2102	0.22866	-2.12872	3.32957e-07	1.60938e-05	Down
Os01g0195400	Harpin-induced 1 domain containing protein.	2.16175	1.70374	1.88485	1.2759	0.275177	0.523482	69.5451	102.622	36.468	0.356075	-1.48975	0.00854984	0.0524239	Down
Os01g0198900	Polyketide cyclase/dehydrase domain containing protein.	2.60258	4.07832	4.28098	3.73838	9.31038	13.0846	255.576	152.693	358.46	2.34553	1.22991	0.00501393	0.035513	Up
Os01g0200300	Homeobox-leucine zipper protein, Class III HD-Zip protein, Transcriptional repressor, Control of grain size	1.40655	1.73394	1.31931	3.22785	3.0379	3.99311	141.451	88.5219	194.38	2.20178	1.13867	7.56201e-05	0.00138543	Up
Os01g0200350	Hypothetical protein.	0.356598	0.274873	0.314276	1.08861	0.765628	0.738734	59.6356	32.7593	86.5118	2.65812	1.41041	0.000344292	0.00467649	Up
Os01g0201200	Similar to Protein kinase.	3.20308	3.11823	5.13341	9.34984	12.086	14.7632	812.452	398.432	1226.47	3.07457	1.62038	5.44934e-11	8.45379e-09	Up
Os01g0201700	Similar to M23 protein (Fragment).	0.351532	0.897678	0.59408	1.3299	2.14661	1.70966	67.2445	36.6756	97.8134	2.64892	1.40541	0.00155392	0.0149113	Up
Os01g0205900	Similar to Class III peroxidase GvPx2b (Fragment).	1.57881	4.89926	2.56881	0.750403	0.367963	0.627587	90.431	151.64	29.2217	0.19289	-2.37415	5.99726e-06	0.00017475	Down
Os01g0207200	Similar to Peptide-N4-(N-acetyl-beta-glucosaminyl)asparagine amidase A (EC 3.5.1.52) (PNGase A) (Glycopeptide N-glycosidase) (N-glycanase) [Contains: Peptide-N4-(N-acetyl-beta-glucosaminyl)asparagine amidase A light chain (PNGase A small chain) (PNGase A subunit B); Peptide-N4- (N-acetyl-beta-glucosaminyl)asparagine amidase A heavy chain (PNGase A large chain) (PNGase A subunit A)].	0.310095	0.308576	0.242331	0.179403	0.055415	0.056785	18.3899	27.4991	9.28069	0.338263	-1.56378	0.0316602	0.132893	Down
Os01g0207500	Hypothetical protein.	0.758161	0.649791	0.770231	0.370403	0.158168	0.474588	44.6748	61.3936	27.9561	0.458974	-1.12351	0.0239407	0.109774	Down
Os01g0208400	Similar to peptide-N4-asparagine amidase A.	0.741656	0.440119	0.517559	0.067787	0.016031	0.216967	28.9695	48.9115	9.02749	0.188356	-2.40846	0.0010901	0.0113902	Down
Os01g0210500	Similar to SOUL-like protein.	6.74559	6.97573	6.67062	0.823724	1.35922	0.472019	150.89	267.63	34.1502	0.126448	-2.98338	3.27008e-14	1.19105e-11	Down
Os01g0213800	Plant-specific transcription factor, miR319 target gene, Anther development, Jasmonic acid biosynthesis	0	0.190458	1.16707	0.073402	0	0.032325	22.8449	41.7305	3.95941	0.0950395	-3.39533	0.0319022	0.133544	Down
Os01g0214600	Lipase, GDSL domain containing protein.	1.26013	2.35134	1.99035	0.983768	0.121776	0.540668	70.3216	108.715	31.9282	0.294086	-1.76569	0.00648529	0.0428631	Down
Os01g0215700	Esterase, SGNH hydrolase-type domain containing protein.	0.124593	0.023503	0.88366	0	0	0.030448	11.7174	22.4443	0.990517	0.0461814	-4.43655	0.00688556	0.0448277	Down
Os01g0216000	Lipase, GDSL domain containing protein.	0.708056	0.346336	0.598464	0	0	0.048625	18.0912	35.1919	0.990517	0.0306255	-5.02912	1.02133e-05	0.000268773	Down
Os01g0219000	Conserved hypothetical protein.	0.320137	0.701936	0.631593	1.49641	1.08648	1.71502	39.0592	22.3634	55.755	2.47177	1.30554	0.00724151	0.0464464	Up
Os01g0219300	Conserved hypothetical protein.	42.1662	43.0916	18.5856	6.25898	12.8326	12.8747	1144.11	1774.95	513.265	0.289258	-1.78957	1.11035e-05	0.000286425	Down
Os01g0220700	Similar to predicted protein.	0	0.225705	0.073854	0.771414	0.52542	0.667211	11.5355	3.20432	19.8667	6.0222	2.59029	0.0138761	0.0747549	Up
Os01g0221000	Hypothetical protein.	6.56237	9.36411	17.1835	34.0555	37.6718	33.3168	443.003	214.633	671.373	3.11507	1.63927	2.18706e-07	1.12402e-05	Up
Os01g0221100	Jasmonyl-L-isoleucine synthase, Wound response, Jasmonic acid signalling	1.40497	2.80335	3.69124	10.0841	7.73472	7.90116	815.098	387.129	1243.07	3.20402	1.67988	2.87682e-07	1.41764e-05	Up
Os01g0221900	Similar to peptidase C45, acyl-coenzyme A/6-aminopenicillanic acid acyl-transferase.	0.120326	0.091501	0.199976	0.443082	0.552265	0.471263	24.2378	10.919	37.5567	3.41204	1.77064	0.00151347	0.0146617	Up
Os01g0222300	Conserved hypothetical protein.	0.345609	0.440521	0.518165	0.193099	0.229743	0.120073	18.7024	26.4225	10.9822	0.411109	-1.28241	0.0381323	0.151116	Down
Os01g0222600	Conserved hypothetical protein.	5.82401	3.73559	9.91531	7.71623	17.5455	26.3601	263.801	147.14	380.462	2.58397	1.36959	0.00364361	0.0279509	Up
Os01g0223800	S-domain receptor-like kinase-ESG1, Regulation of early crown root development, Drought resistance	1.31725	2.28592	2.24941	5.66711	7.5488	4.92245	395.601	197.679	593.524	2.99211	1.58116	3.71291e-08	2.48832e-06	Up
Os01g0223900	S-Domain receptor like kinase-47, Response to chilling stress in tolerant genotype, Response to B. glumae	0.367734	0.524118	0.793649	0.731168	1.45575	1.31818	91.3855	60.5927	122.178	2.0028	1.00202	0.0138584	0.0746953	Up
Os01g0224200	Hypothetical conserved gene.	0.591367	1.16214	1.14521	0.393518	0.148465	0.398095	20.3633	30.6425	10.0841	0.330152	-1.5988	0.0171207	0.086519	Down
Os01g0226400	ATPase, AAA-type, core domain containing protein.	4.79668	4.51568	7.33214	2.03637	2.28559	1.86922	448.854	658.098	239.609	0.363456	-1.46015	1.61596e-10	2.20119e-08	Down
Os01g0229700	WD40 repeat domain containing protein.	4.0974	3.01712	0.591522	0.970672	0.568687	0.841668	101.101	156.435	45.7674	0.293463	-1.76875	0.00822012	0.0509012	Down
Os01g0230200	Atypical basic helix-loop-helix transcription factor	0.800192	0.952187	1.65442	2.39192	2.72659	3.37613	140.033	81.4919	198.574	2.42171	1.27603	0.000106892	0.00183496	Up
Os01g0232100	Similar to Tonoplast membrane integral protein ZmTIP4-3.	0.388946	0.146737	0.199025	1.02464	0.439236	0.859072	22.0388	10.9433	33.1343	3.09747	1.63109	0.0183061	0.0907828	Up
Os01g0237500	NmrA-like family protein.	7.10302	13.713	29.6451	63.4015	50.1405	39.0409	771.796	383.325	1160.27	3.0211	1.59507	0.000228292	0.00336754	Up
Os01g0237750	Hypothetical conserved gene.	5.50621	9.87328	16.3997	73.3588	44.9086	42.6218	471.122	156.569	785.675	4.99704	2.32107	2.51142e-09	2.55016e-07	Up
Os01g0241000	Conserved hypothetical protein.	14.1754	20.3894	6.41115	4.22519	2.51151	2.91539	545.048	890.606	199.49	0.224077	-2.15793	1.34261e-06	5.16529e-05	Down
Os01g0241400	CC-type glutaredoxin, Regulation of pre-harvest sprouting	1.48633	1.69409	0.404908	0.184805	0	0.149863	19.5172	35.4988	3.53566	0.101556	-3.29966	0.00114502	0.0118568	Down
Os01g0243100	Similar to Kinesin.	37.1737	50.1024	62.8547	15.4977	16.8317	19.1246	2507.64	3760.57	1254.71	0.333598	-1.58382	2.3762e-15	1.13749e-12	Down
Os01g0243600	Conserved hypothetical protein.	1.2967	1.34736	2.55018	0.46038	0.560622	0.882316	34.0475	49.9701	18.1249	0.363004	-1.46194	0.00598322	0.0404865	Down
Os01g0243700	Similar to Beta-1, 3-glucanase-like protein.	1.31958	2.61585	0.702782	0.190115	0.694102	0.635834	30.5133	46.6176	14.4089	0.309333	-1.69277	0.0251133	0.113229	Down
Os01g0244400	Protein of unknown function DUF1618 domain containing protein.	1.28537	1.80178	0.238224	0.262075	0.029801	0	42.2995	77.745	6.85399	0.0879112	-3.50781	0.00224219	0.0196479	Down
Os01g0246400	Similar to Low molecular mass early light-inducible protein HV90, chloroplast precursor (ELIP).	0.422233	0.790656	0.400872	2.83457	0.825772	1.09118	41.2176	21.6732	60.762	2.8024	1.48667	0.02456	0.111666	Up
Os01g0246601	Protein of unknown function DUF296 domain containing protein.	1.39712	1.70142	1.28907	0.562429	0.427911	0.262197	27.162	41.915	12.4089	0.294795	-1.76222	0.00178223	0.0164929	Down
Os01g0248000	Stigma-specific protein Stig1 family protein.	0.291362	0.330226	0.039993	0.025865	0	0	4.63405	8.89114	0.37696	0.0451473	-4.46922	0.0170627	0.0863244	Down
Os01g0248701	Geranyl diphosphate (GPP) synthase	3.39267	5.31332	6.62302	3.99883	2.03739	1.47446	194.656	262.168	127.144	0.484005	-1.04691	0.0158119	0.0818033	Down
Os01g0248900	Alpha-expansin, Mediation of the cell extension and growth, Root system architecture	2.39194	3.30621	0.712859	0.218087	0.17978	0.672647	47.4121	81.4164	13.4077	0.166393	-2.58733	0.000565841	0.00684407	Down
Os01g0249200	Similar to Nectarin 1 precursor (EC 1.15.1.1) (Superoxide dismutase [Mn]).	16.8432	20.9866	19.3802	8.45088	9.48149	8.39054	590.011	817.074	362.948	0.443841	-1.17189	1.45192e-10	1.99396e-08	Down
Os01g0249700	Heavy metal-associated domain, HMA domain containing protein.	0.33324	0.486567	0.870784	1.43621	4.06634	2.3761	31.2201	11.5384	50.9017	4.32688	2.11333	0.000766122	0.00864959	Up
Os01g0252300	Conserved hypothetical protein.	1.42334	0.464057	0.517012	0.045079	0	0	7.32632	14.2757	0.37696	0.0282066	-5.14782	0.00150065	0.0145797	Down
Os01g0253050	Conserved hypothetical protein.	0.156402	0.198191	0.043119	0.012753	0.015367	0.039788	8.26452	13.6318	2.89724	0.215606	-2.21353	0.0401154	0.156579	Down
Os01g0253800	Conserved hypothetical protein.	0.290446	0.88467	0.58448	0.174403	0	0	7.25222	12.9966	1.50784	0.11503	-3.11992	0.0339263	0.139626	Down
Os01g0262500	TRAM/LAG1/CLN8 homology domain domain containing protein.	0.893158	1.29003	1.42369	0.660918	0.109035	0.463353	28.8952	43.3576	14.4329	0.334047	-1.58187	0.0208102	0.0993353	Down
Os01g0263300	Similar to Peroxidase 72 precursor (EC 1.11.1.7) (Atperox P72) (PRXR8) (ATP6a).	11.1975	13.7204	5.35724	3.24027	2.51007	6.02515	374.355	548.014	200.696	0.366854	-1.44672	0.001507	0.0146159	Down
Os01g0264000	Dof transcription factor, Promotion of nutrient ion uptake and accumulation	0.784531	1.20547	2.07869	3.63892	3.67184	4.55103	182.752	94.8593	270.644	2.83308	1.50237	1.58372e-05	0.000383723	Up
Os01g0265100	Similar to ADP-ribosylation factor.	4.17247	4.03834	2.62815	1.21724	0.786178	0.740142	82.7605	133.186	32.3348	0.24317	-2.03996	1.67257e-06	6.22736e-05	Down
Os01g0266400	Conserved hypothetical protein.	17.0102	45.2723	33.3683	57.1072	58.3242	100.679	1158.13	729.568	1586.7	2.17374	1.12018	0.00279205	0.0229536	Up
Os01g0268600	Glycoside hydrolase, family 31 protein.	3.21051	3.38627	3.01179	1.47364	1.41251	0.967017	281.632	406.05	157.213	0.386717	-1.37065	2.32311e-07	1.17947e-05	Down
Os01g0270300	Similar to Cationic peroxidase isozyme 40K precursor.	23.6538	40.3007	38.3256	18.4702	9.44836	14.1298	1414.31	2021.39	807.239	0.399335	-1.32433	1.52794e-05	0.000373177	Down
Os01g0274500	Similar to Expansin-A11.	0.091144	0.08068	0.210829	0	0	0	2.30512	4.61025	0	0.0442591	-4.49788	0.0421552	0.161789	Down
Os01g0274800	R2R3-type MYB transcription factor, Sugar partitioning into anther	6.11051	6.00782	2.97144	14.9889	9.13235	7.695	434.465	288.9	580.03	2.01054	1.00758	0.0129293	0.0709544	Up
Os01g0282800	&beta; tubulin 1, Control of salt-insensitivity by stabilizing microtubule organization, Regulation of ionic homeostasis under salt stress	25.6246	23.5674	45.7607	11.8673	12.4619	10.3056	1540.87	2268.02	813.723	0.358591	-1.47959	4.27972e-09	3.89699e-07	Down
Os01g0283300	Conserved hypothetical protein.	393.465	352.064	468.229	782.68	904.133	930.602	28435.2	18415.2	38455.1	2.08823	1.06228	5.34546e-15	2.32625e-12	Up
Os01g0284500	Germin-like protein 4, Jasmonic acid-mediated regulation of crown root development	13.1837	15.2227	7.3866	2.24012	3.25994	9.06139	320.322	463.222	177.422	0.383736	-1.38182	0.00814367	0.0505438	Down
Os01g0292250	Non-protein coding transcript.	1.11667	1.06717	0.53081	0.45704	0.340068	0.392251	32.3961	45.6325	19.1596	0.42272	-1.24223	0.0276404	0.12112	Down
Os01g0294700	Haem peroxidase, plant/fungal/bacterial family protein.	4.60866	8.35523	1.60199	2.23666	0.644934	1.39373	175.821	274.604	77.0382	0.280854	-1.83211	0.00415631	0.0309291	Down
Os01g0296166	Hypothetical protein.	28.1651	36.3393	49.8374	156.555	136.406	149.376	6218.3	2600.57	9836.04	3.78062	1.91862	9.10394e-21	1.17332e-17	Up
Os01g0296200	Polygalacturonase, Pectin degrading enzyme, Modification of cell wall biosynthesis, Drought tolerance	1.63784	0.921132	2.32169	2.09378	4.4591	4.12924	104.335	66.6772	141.992	2.1275	1.08916	0.013456	0.0731265	Up
Os01g0296700	Glycoside hydrolase, family 3, N-terminal domain containing protein.	0.569545	0.515532	0.050242	0	0	0.124017	16.5472	30.1228	2.97155	0.101345	-3.30265	0.0238535	0.109521	Down
Os01g0299700	3'-5' exonuclease domain containing protein.	0.476991	0.953192	0.439665	0.265222	0.132494	0.217469	15.6876	23.696	7.67928	0.325119	-1.62096	0.0314098	0.132258	Down
Os01g0303000	Similar to CP12 (Fragment).	17.2888	6.01531	4.2909	5.35211	3.58595	0.921966	188.977	281.748	96.2052	0.341579	-1.54971	0.0234174	0.108047	Down
Os01g0303600	Zinc finger, RING/FYVE/PHD-type domain containing protein.	13.6701	18.6253	12.7915	5.4648	3.96769	4.85303	370.457	567.933	172.981	0.30481	-1.71402	7.44718e-10	8.60509e-08	Down
Os01g0304400	Conserved hypothetical protein.	1.63063	2.66713	4.39734	4.14994	5.83437	10.6441	149.035	89.9503	208.119	2.30495	1.20474	0.00819551	0.0507716	Up
Os01g0306400	Homolog of Arabidopsis DOG1, Regulation of seed dormancy	5.31337	7.34546	1.88049	3.41859	1.69578	1.34186	212.145	298.144	126.147	0.423241	-1.24045	0.0282564	0.122891	Down
Os01g0308700	Similar to H0315A08.1 protein.	0.084728	0.043686	0.109038	0.101805	0.223867	1.4222	11.1967	2.89954	19.4938	6.78918	2.76324	0.0181143	0.0901253	Up
Os01g0309100	Similar to anther-specific protein SF18.	5.73139	7.54335	15.9205	2.25308	1.96096	2.04851	207.508	341.809	73.2057	0.213759	-2.22594	6.93637e-09	5.99049e-07	Down
Os01g0311800	Similar to Pectin methylesterase 8 (Fragment).	37.026	64.7857	59.5658	179.452	126.51	117.138	8079.67	4529.4	11629.9	2.56729	1.36025	8.82679e-07	3.70184e-05	Up
Os01g0312800	Similar to CEL4=CELLULASE 4 (Fragment).	0.228794	0.183031	0.141253	0	0	0	7.41157	14.8231	0	0.0138749	-6.17138	0.000106795	0.0018349	Down
Os01g0314800	Late embryogenesis abundant protein 9, Negative regulation of cold tolerance	1112.39	922.956	782.566	747.185	304.668	347.92	17339	23434.5	11243.5	0.479792	-1.05952	0.00423073	0.0313784	Down
Os01g0315700	Similar to Monoglyceride lipase.	0.687291	0.271976	0.291841	0	0	0	5.57896	11.1579	0	0.0184948	-5.75673	0.00107371	0.0112505	Down
Os01g0319000	Similar to Pectin acetylesterase (Fragment).	0.148208	0.014735	0.226374	0	0	0	5.76802	11.536	0	0.0177588	-5.81532	0.00248744	0.021091	Down
Os01g0323000	Similar to Ser Thr specific protein kinase-like protein.	4.72788	4.88722	7.21478	1.641	2.45796	2.12519	347.062	509.593	184.531	0.361473	-1.46804	1.84667e-09	1.93982e-07	Down
Os01g0323100	Similar to Pto kinase interactor 1.	0.265037	0.339618	0.825941	0.053347	0	0.095693	19.3922	34.9653	3.81905	0.111386	-3.16635	0.000771836	0.00869945	Down
Os01g0326000	Similar to Peroxidase (Fragment).	0.625893	0.863429	0.436132	0.294021	0.119796	0.052308	21.4963	35.422	7.57061	0.212822	-2.23228	0.00481294	0.0344388	Down
Os01g0327000	Similar to Class III peroxidase 14.	1.32476	1.48679	0.95516	0.714719	0.305135	0.423395	213.175	311.378	114.972	0.369673	-1.43568	0.000350532	0.00474443	Down
Os01g0329900	Similar to Lipase homolog (Fragment).	0.423816	0.374835	0.633512	0.086823	0.123621	0.046476	19.8102	34.2897	5.33078	0.153198	-2.70653	0.000204796	0.00308566	Down
Os01g0332150	Hypothetical protein.	0.269553	0.437803	0.705694	0.782312	0.788248	1.53658	45.3444	28.8039	61.8849	2.13121	1.09167	0.0366189	0.147236	Up
Os01g0332500	Similar to Serine carboxypeptidase II-like protein.	0.187178	0.261999	0.227274	0	0	0	8.71624	17.4325	0	0.0117455	-6.41175	2.58094e-05	0.000573886	Down
Os01g0332800	Similar to Serine carboxypeptidase II-like protein.	0	0.05934	0.120112	0.621483	0.503332	0.241849	18.5301	4.44077	32.6195	7.01012	2.80944	0.00290905	0.0236142	Up
Os01g0341200	Tubulin, conserved site domain containing protein.	0.257946	0.261163	0.422097	0.6435	1.2612	0.602471	36.0904	20.1041	52.0768	2.56727	1.36024	0.00983183	0.0581254	Up
Os01g0342750	Hypothetical conserved gene.	0.958549	1.51002	2.82364	4.60888	6.14011	5.14555	325.688	164.351	487.026	2.94888	1.56017	1.17458e-05	0.000299993	Up
Os01g0343100	Protein of unknown function DUF594 family protein.	0.177577	0.09345	0.053425	0	0.015498	0	6.37678	11.9309	0.822631	0.0654093	-3.93436	0.0130173	0.0713325	Down
Os01g0347100	Protein of unknown function DUF1399 family protein.	2.50558	2.90042	4.83094	6.44175	13.2493	10.2076	715.275	371.658	1058.89	2.84447	1.50816	2.02679e-06	7.30276e-05	Up
Os01g0347200	Conserved hypothetical protein.	1.6372	1.69218	2.68497	5.57338	8.13007	6.83273	363.623	168.319	558.927	3.30852	1.72618	7.12255e-12	1.37959e-09	Up
Os01g0347300	Conserved hypothetical protein.	0.798926	0.782624	2.19934	1.59162	4.04329	2.3064	102.224	66.6652	137.782	2.05425	1.03861	0.0433863	0.164815	Up
Os01g0355100	Pentatricopeptide repeat domain containing protein.	1.49778	1.30129	1.71676	0.813986	0.866073	0.441977	141.437	193.873	89.0012	0.457661	-1.12765	0.000918466	0.00996983	Down
Os01g0359800	Nucleotide-binding LRR receptor (NLR) family protein	3.98539	4.37269	2.32012	1.57151	1.52445	1.80795	422.046	587.936	256.156	0.436234	-1.19682	0.000185993	0.00286035	Down
Os01g0360200	NADPH oxidase, Disease resistance	4.32033	4.89867	13.4171	1.1242	1.4133	1.16219	549.451	946.037	152.865	0.161405	-2.63124	3.5042e-11	5.72791e-09	Down
Os01g0363300	Uncharacterised protein family UPF0497, trans-membrane plant subgroup domain containing protein.	1.70983	0.859966	2.53567	6.33398	2.21492	3.08368	104.009	63.9302	144.088	2.25243	1.17148	0.0284325	0.123492	Up
Os01g0367201	Non-protein coding transcript.	0.227573	0.299696	0.49817	0.762893	1.17266	1.02902	19.1389	10.0582	28.2197	2.75711	1.46316	0.017856	0.089211	Up
Os01g0370750	Non-protein coding transcript.	0.348435	0	0.201439	0	0	0	6.03685	12.0737	0	0.0170218	-5.87647	0.0132152	0.0721971	Down
Os01g0371200	Similar to Glutathione-S-transferase 19E50.	2.01546	0.685566	0.922045	0.557322	0.019006	0.198148	30.0943	49.5967	10.5919	0.214937	-2.21801	0.0136494	0.0739374	Down
Os01g0371400	Similar to Glutathione s-transferase gstf2.	0	0.061689	0	0.192428	0.552118	0.235044	4.47437	0.558434	8.3903	14.5264	3.8606	0.0224212	0.104625	Up
Os01g0371500	Similar to Glutathione-S-transferase 19E50.	0.721463	0.769492	2.25804	5.02262	6.58872	5.83444	129.61	46.5098	212.71	4.52256	2.17714	7.3148e-07	3.19156e-05	Up
Os01g0374600	Similar to Laccase-21.	0.03331	0.31895	0.061431	0	0	0	4.85707	9.71415	0	0.0210294	-5.57145	0.0059833	0.0404865	Down
Os01g0378100	Plant peroxidase domain containing protein.	0.250331	0.03412	0.241589	0.009743	0	0.065827	12.3789	21.3625	3.3953	0.162965	-2.61736	0.032403	0.135007	Down
Os01g0382200	Transferase family protein.	0	0	0	0	0.244508	0.118621	3.6235	0	7.24699	44.5585	5.47763	0.0350027	0.142759	Up
Os01g0382400	Similar to Pathogenesis-related protein PRB1-2 precursor.	0.68275	0.104264	0.206715	0	0	0	5.49971	10.9994	0	0.0187874	-5.73409	0.00211875	0.0188322	Down
Os01g0385400	C4-dicarboxylate transporter/malic acid transport protein family protein.	1.11369	0.675009	0.601252	0.469465	0.316765	0.33806	50.7065	71.5613	29.8516	0.420169	-1.25096	0.00530622	0.0370507	Down
Os01g0386600	TGF-beta receptor, type I/II extracellular region family protein.	6.21692	7.78488	7.92822	3.49229	4.30292	2.64589	70.2872	95.7953	44.7791	0.464743	-1.1055	0.00188463	0.0171936	Down
Os01g0388000	Similar to Cytochrome P450 monooxygenase CYP72A5 (Fragment).	0.526287	0.672422	1.30539	0.301431	0.14814	0.464133	24.6755	36.1674	13.1835	0.365781	-1.45095	0.0295371	0.126843	Down
Os01g0393000	Conserved hypothetical protein.	3.9189	3.61792	4.77173	1.71304	2.03792	2.03728	155.666	213.886	97.4467	0.455697	-1.13385	1.21665e-06	4.75712e-05	Down
Os01g0500400	Conserved hypothetical protein.	7.12741	6.16392	5.68283	2.72589	2.59537	2.11302	170.907	248.214	93.6004	0.377379	-1.40591	4.6085e-07	2.13296e-05	Down
Os01g0501800	Similar to Photosystem II oxygen-evolving complex protein 1 (Fragment).	16.6601	3.03447	2.47623	2.61849	2.85149	1.45771	271.07	419.074	123.066	0.293877	-1.76672	0.00967732	0.0575164	Down
Os01g0504950	Hypothetical gene.	2.60665	2.59939	0.77168	0.924975	0.658608	0.777286	334.131	486.923	181.34	0.372813	-1.42348	0.0028546	0.023302	Down
Os01g0505600	EF-Hand type domain containing protein.	0.363943	0.123007	0.180518	0	0	0.027582	4.41744	8.5047	0.330172	0.0473341	-4.40098	0.0117382	0.0661716	Down
Os01g0509400	Conserved hypothetical protein.	0.32246	0.594521	1.13779	0.184407	0.03632	0.233732	14.8285	24.3425	5.31445	0.219887	-2.18517	0.0137437	0.074292	Down
Os01g0509900	F-box domain, Skp2-like domain containing protein.	0.527515	0.889975	0.99466	0.186475	0.382337	0.129871	42.8425	66.4928	19.1922	0.285118	-1.81037	0.000973847	0.0104125	Down
Os01g0510701	Hypothetical conserved gene.	2.45062	3.18259	2.23968	1.4249	1.26661	1.23828	48.8448	65.8158	31.8738	0.484602	-1.04513	0.010799	0.0621409	Down
Os01g0511800	Conserved hypothetical protein.	0.243521	0.324846	0.330371	0.081529	0	0.063004	22.4657	38.5205	6.41098	0.168179	-2.57193	0.00263781	0.0220315	Down
Os01g0515300	Similar to Leucine Rich Repeat family protein.	0.475045	0.259765	0.374872	0.089891	0.126028	0.069516	35.1612	56.3274	13.995	0.24772	-2.01322	0.000180051	0.00278804	Down
Os01g0516700	Similar to glycosyltransferase family 28 C-terminal domain containing protein.	2.97039	3.96073	4.02737	1.79903	1.56264	1.0019	320.669	461.979	179.358	0.387414	-1.36805	2.96596e-06	9.92871e-05	Down
Os01g0517900	Similar to Luminal binding protein.	3.37014	3.64945	2.13574	1.05871	0.287398	0.266897	79.9069	136.283	23.5306	0.172645	-2.53412	2.59233e-05	0.000575273	Down
Os01g0518400	Similar to Transposon protein.	0.146156	0.109874	0.097076	0.253545	0.319697	0.342638	20.7641	12.0565	29.4717	2.48182	1.3114	0.0223643	0.104481	Up
Os01g0520180	Hypothetical conserved gene.	26.0923	27.4475	22.1918	9.36843	11.9039	13.8338	365.465	506.295	224.635	0.444411	-1.17003	1.95665e-06	7.07285e-05	Down
Os01g0524251	Conserved hypothetical protein.	3.52635	3.14224	5.08697	1.81976	1.91576	2.14446	157.756	212.044	103.468	0.487646	-1.03609	9.78751e-05	0.00171353	Down
Os01g0525700	Similar to DVL4/RTFL17 (ROTUNDIFOLIA LIKE 17).	1.66941	0.354811	2.18944	0.10473	0.10297	0	15.9726	29.9917	1.95351	0.0635304	-3.97641	0.000461695	0.00586687	Down
Os01g0525800	Similar to DVL5.	32.3654	23.0787	35.2179	7.6106	7.36228	7.8772	430.048	690.665	169.431	0.245522	-2.02607	5.48619e-20	5.40696e-17	Down
Os01g0528800	Similar to Cinnamyl alcohol dehydrogenase.	34.351	37.972	20.6475	16.5167	16.6063	14.3889	1274.63	1715.22	834.033	0.486364	-1.03989	0.000415895	0.00538703	Down
Os01g0530100	Conserved hypothetical protein.	1.66429	0.889883	1.67738	0.775758	0.777964	0.614119	37.0448	49.4713	24.6183	0.49816	-1.00532	0.0374756	0.149199	Down
Os01g0532700	Conserved hypothetical protein.	0.234362	0.202727	0.144211	0.698278	0.637678	0.851417	44.7869	19.6809	69.893	3.61019	1.85208	3.75062e-05	0.000779166	Up
Os01g0535001	Non-protein coding transcript.	3.54343	2.49144	1.39866	1.55582	1.33372	0.820151	106.844	144.783	68.9052	0.476774	-1.06862	0.0269558	0.119148	Down
Os01g0542000	Similar to DNA-damage-repair/toleration protein DRT102.	1.75496	1.80627	2.26958	1.10318	0.834187	0.781388	55.6192	75.9376	35.3008	0.463721	-1.10867	0.00300467	0.0242261	Down
Os01g0544200	Similar to P450.	0.182723	0.481252	0.584384	0.760857	1.33047	0.683398	53.8953	31.3656	76.425	2.40818	1.26794	0.0151189	0.0793857	Up
Os01g0546500	Pentatricopeptide repeat domain containing protein.	4.13987	2.72389	3.87727	2.65218	1.43427	1.35784	134.292	179.609	88.9761	0.495798	-1.01218	0.00891915	0.054026	Down
Os01g0551000	Conserved hypothetical protein.	1.45395	3.00083	12.7783	7.90195	19.4575	15.0823	515.277	295.469	735.085	2.4836	1.31243	0.0362318	0.146152	Up
Os01g0557100	Alpha/beta hydrolase family protein.	2.00626	2.74984	2.53962	5.65103	6.66345	2.86059	163.236	108.315	218.157	2.00901	1.00648	0.00818795	0.0507529	Up
Os01g0561800	Non-protein coding transcript.	2.24078	2.23364	1.19589	0.965877	0.338956	0.94185	65.5502	95.0632	36.0372	0.381426	-1.39052	0.0107142	0.061826	Down
Os01g0562600	Protein of unknown function DUF247, plant domain containing protein.	0.181929	0.171724	0.816815	1.74608	2.08645	1.40949	60.9018	22.3417	99.4619	4.37919	2.13066	0.00049714	0.00622056	Up
Os01g0564300	FK506 binding protein 65c	28.042	13.8027	25.9029	5.68988	10.6797	4.8177	960.08	1474.32	445.842	0.302255	-1.72616	3.07833e-06	0.000102029	Down
Os01g0565800	Protein of unknown function DUF538 family protein.	0.310655	0.477872	0.412877	2.22657	2.40241	1.49053	27.6122	9.67889	45.5454	4.67377	2.22459	5.10726e-05	0.00101022	Up
Os01g0566500	Similar to Dioxygenase RAMOSUS1.	1.2562	0.882107	7.92938	0.498459	0.47766	0.238688	131.411	233.253	29.5694	0.126313	-2.98492	5.83019e-05	0.00112557	Down
Os01g0569800	Conserved hypothetical protein.	0.067527	0.068978	0.034266	0	0.005773	0.008291	4.4876	7.90354	1.07166	0.13871	-2.84986	0.0493102	0.179602	Down
Os01g0570800	IQ-motif containing protein 1, Disease response, Response to ABA and MeJA stress	66.7595	73.1285	176.614	248.81	298.757	342.941	17323.8	9154.77	25492.7	2.7844	1.47737	7.32971e-06	0.00020536	Up
Os01g0576050	Hypothetical conserved gene.	3.33995	3.53403	2.49892	1.74637	1.56318	1.35445	69.3897	93.7551	45.0242	0.481084	-1.05564	0.00525771	0.0367809	Down
Os01g0579000	Conserved hypothetical protein.	0.265423	0.477334	0.459263	0	0	0	4.87176	9.74352	0	0.0209716	-5.57542	0.00148973	0.0144988	Down
Os01g0580200	Similar to Beta-galactosidase precursor (EC 3.2.1.23) (Lactase).	0.387639	0.542102	1.58085	0.122032	0.053956	0.152984	60.3919	106.058	14.7257	0.139305	-2.84368	9.89791e-06	0.000261832	Down
Os01g0581900	Conserved hypothetical protein.	0.41774	0.522006	0.856917	1.03735	1.28534	1.57428	107.534	68.9109	146.158	2.10729	1.07539	0.00219636	0.0193322	Up
Os01g0583300	Zinc finger, C2H2, LYAR-type domain containing protein.	1.98405	1.99657	1.54021	0.951908	0.777092	0.60292	96.4313	136.785	56.0781	0.410062	-1.28609	0.000310832	0.00431291	Down
Os01g0584900	WRKY transcription factor 77, Resistance to the bacterial pathogen, Disease resistance	5.27538	7.52764	3.60978	3.76611	1.74432	2.31195	182.484	250.316	114.651	0.458447	-1.12517	0.0098493	0.0581876	Down
Os01g0586800	Similar to WRKY transcription factor 5 (Fragment).	0.424459	0.517996	0.344323	1.84093	0.801419	1.6065	26.623	12.8905	40.3555	3.14994	1.65532	0.00589959	0.0400586	Up
Os01g0587400	S-Domain receptor like kinase-49, Response to submergence	0.73245	1.12833	2.28825	2.49251	3.56329	3.34165	262.685	162.213	363.156	2.22887	1.15631	0.00265068	0.0221005	Up
Os01g0587500	Heat shock protein Hsp20 domain containing protein.	0.363937	0.370243	0.065724	0	0	0	3.94383	7.88767	0	0.0261113	-5.25918	0.00841022	0.0517477	Down
Os01g0588900	Cytokinin-activating enzyme, Bioactive cytokinin synthesis	324.24	291.065	149.455	142.766	75.1234	73.4241	8636.7	12661.3	4612.09	0.36428	-1.45688	0.000203405	0.0030716	Down
Os01g0591250	Hypothetical protein.	0.645482	0.271219	0.318686	0.118198	0	0	7.0163	12.5248	1.50784	0.120385	-3.05427	0.0390423	0.153583	Down
Os01g0594300	Similar to leucine-rich repeat family protein / extensin family protein.	9.19568	17.1848	5.39897	6.56723	4.69441	3.92322	643.822	885.853	401.791	0.45355	-1.14067	0.00989859	0.0584068	Down
Os01g0595201	Similar to metal ion binding protein.	0.386059	0.17518	0.314971	0	0	0	2.55385	5.10771	0	0.040277	-4.6339	0.0298006	0.127697	Down
Os01g0595600	Alpha/beta hydrolase fold-1 domain containing protein.	10.7477	9.9434	5.06815	3.19203	3.89122	3.73317	286.155	409.417	162.893	0.398423	-1.32763	0.000252335	0.00365226	Down
Os01g0598400	Cyclin-like F-box domain containing protein.	19.6878	19.4851	11.9858	9.01719	4.63284	4.996	914.144	1354.79	473.499	0.349606	-1.5162	2.63283e-05	0.000582334	Down
Os01g0598600	Peptidase A1 domain containing protein.	1.65813	5.4836	5.01772	2.41772	0.96138	1.83724	167.197	235.62	98.7743	0.418829	-1.25557	0.0108849	0.0625632	Down
Os01g0598900	Cytoplasmic tRNA 2-thiolation protein 1.	0.156231	0.183179	0.072511	0	0	0	3.04582	6.09164	0	0.0337587	-4.8886	0.0175549	0.0880872	Down
Os01g0600900	Chlorophyll a-b binding protein 2, chloroplast precursor (LHCII type I CAB-2) (LHCP).	48.3224	12.0165	9.08751	6.70175	6.80738	2.57044	575.95	957.628	194.273	0.202878	-2.30131	0.0197949	0.0959814	Down
Os01g0603500	LRR-receptor-like protein (LRR-RLP) famiy protein	0.219822	0.245106	0.56247	0.039287	0	0.118059	11.5664	19.6908	3.44209	0.178371	-2.48705	0.0185068	0.0915153	Down
Os01g0606166	Conserved hypothetical protein.	0	2.3358	0.850399	0	0	0	29.3419	58.6838	0	0.00349131	-8.16201	0.0367556	0.147554	Down
Os01g0606400	Hypothetical protein.	0.121265	0.158233	0.528099	0.092507	0	0	14.4302	25.8448	3.01568	0.115959	-3.10832	0.0250344	0.112995	Down
Os01g0606900	Heat shock protein DnaJ, N-terminal domain containing protein.	25.3038	21.3189	32.1934	7.40607	5.63493	6.04143	806.086	1303.82	308.352	0.236497	-2.08011	3.82285e-22	6.74209e-19	Down
Os01g0607000	Glutelin family protein.	2.97458	4.7687	3.70489	1.61361	0.812405	0.801454	71.5071	111.773	31.2413	0.278966	-1.84184	4.46099e-05	0.000901588	Down
Os01g0607250	Hypothetical protein.	9.62779	11.5627	8.93865	4.89203	2.30553	2.96053	437.144	659.192	215.097	0.326443	-1.61509	1.63576e-06	6.12433e-05	Down
Os01g0607900	LRR-receptor-like kinase (LRR-RLK) family protein	0.951876	1.35909	0.976549	0.849414	0.450125	0.26436	84.3311	115.126	53.5362	0.464116	-1.10744	0.0260816	0.116359	Down
Os01g0608200	Hypothetical protein.	0.560221	0.416558	0.205061	1.21589	0.764169	2.10017	39.9412	18.8115	61.0708	3.30179	1.72325	0.00540296	0.0375151	Up
Os01g0608300	Similar to aspartic proteinase nepenthesin-2.	1.62075	1.06273	0.867685	2.95242	4.06246	3.79192	134.775	69.5519	199.998	2.90346	1.53777	1.69898e-05	0.000407524	Up
Os01g0609300	PDR-type ABC transporter 9	215.818	226.003	148.751	127.154	68.3735	66.8818	23287.9	31996.7	14579.2	0.455652	-1.134	0.00124565	0.0126295	Down
Os01g0610800	Thrombospondin, type 1 repeat domain containing protein.	1.00514	1.10273	1.62166	0.575385	0.086106	0	16.9476	28.549	5.34615	0.185949	-2.42702	0.0259438	0.115943	Down
Os01g0611000	DUF642 domain containing protein, Control of diurnal flower opening time	18.737	37.4764	17.1133	2.05342	1.41552	1.6556	908.252	1703.34	113.169	0.0664629	-3.91131	1.39469e-26	5.19273e-23	Down
Os01g0613800	Peptidase C1A, papain family protein.	0.30031	0.433048	0.677825	1.14367	1.31302	1.65654	51.3727	26.9798	75.7656	2.77554	1.47277	0.000580625	0.00698522	Up
Os01g0614400	Conserved hypothetical protein.	3.46369	4.27602	3.72287	2.27279	1.55791	1.92013	112.763	151.524	74.0025	0.488883	-1.03244	0.000794272	0.00888063	Down
Os01g0615200	Transferase family protein.	6.03403	8.59248	11.1944	20.9179	16.6762	18.6305	887.565	567.057	1208.07	2.12698	1.08881	5.04045e-06	0.000151753	Up
Os01g0615500	ABC transporter-like domain containing protein.	0.671592	0.854277	0.945349	2.53882	0.995723	1.92409	99.1255	62.969	135.282	2.14603	1.10167	0.00960009	0.0572197	Up
Os01g0616300	Thioredoxin, core domain containing protein.	2.03475	2.20905	2.3085	0.391852	0.719976	0.625201	61.6216	98.0144	25.2289	0.257021	-1.96004	2.65193e-07	1.32237e-05	Down
Os01g0616333	Similar to Electron transporter.	0.071711	0.240894	0.132951	0	0.047638	0	5.78257	10.3312	1.23395	0.113874	-3.13448	0.045708	0.170617	Down
Os01g0616366	Hypothetical protein.	0.764321	0.667848	1.10699	0.496603	0.14748	0.383387	45.6189	65.1444	26.0935	0.401744	-1.31565	0.01473	0.0780621	Down
Os01g0618000	Exonuclease domain containing protein.	6.30027	9.49126	4.24198	3.58787	1.84902	2.20459	216.763	317.49	116.035	0.365696	-1.45128	0.000695403	0.00804168	Down
Os01g0618200	Protein phosphatase 2C family protein.	3.77845	6.63112	7.15874	1.73981	2.48418	2.07185	234.425	347.577	121.272	0.347944	-1.52307	5.94335e-07	2.65187e-05	Down
Os01g0618300	Armadillo-type fold domain containing protein.	0.853216	0.788855	0.754771	2.27852	1.51978	1.37632	157.381	102.212	212.55	2.08419	1.05949	0.000953385	0.0102493	Up
Os01g0620800	UDP-glucuronosyl/UDP-glucosyltransferase family protein.	0.446463	0.546407	0.339387	0.053153	0.15731	0.149748	22.4812	35.3794	9.58306	0.271608	-1.8804	0.00409092	0.030592	Down
Os01g0621200	Similar to proline transporter.	3.29273	4.18214	6.73475	17.3664	12.4829	12.8256	572.445	289.585	855.305	2.94585	1.55868	6.02934e-08	3.72076e-06	Up
Os01g0625200	Similar to kinesin motor family protein.	3.23315	5.98656	5.79823	2.50967	2.28067	1.85701	209.303	290.661	127.945	0.438874	-1.18812	0.00012923	0.00213565	Down
Os01g0625900	Ovate Family Protein, Hormonal homeostasis, Vasculature development	0.854344	1.63989	3.97905	0.93402	0.38202	0.689375	79.0376	120.442	37.633	0.311856	-1.68105	0.0051621	0.0363015	Down
Os01g0627400	Similar to Cytochrome P450 monooxygenase CYP72A5 (Fragment).	1.52149	2.55527	3.75733	7.74494	6.45333	7.25179	371.389	201.408	541.37	2.67681	1.42052	4.15388e-06	0.000129844	Up
Os01g0627967	Hypothetical protein.	0.286829	0.540981	0.636603	5.45265	4.2821	3.9675	161.751	32.207	291.295	8.89869	3.15359	4.54921e-20	4.61938e-17	Up
Os01g0628000	Cytochrome P450 family protein.	0.119678	0.322546	0	0.976634	0.840464	1.08241	17.6516	5.21492	30.0882	5.82751	2.54288	0.0148632	0.0785225	Up
Os01g0630200	Similar to oligopeptide transporter OPT family.	1.27374	1.94224	1.62586	0.673777	0.43282	0.071663	94.1217	151.66	36.583	0.240262	-2.05732	0.00142973	0.0140558	Down
Os01g0630300	Helix-loop-helix DNA-binding domain containing protein.	1.00991	1.61406	2.33946	0.12292	0.099452	0.723668	40.6733	68.2415	13.1051	0.194204	-2.36435	0.00148807	0.014491	Down
Os01g0631200	Similar to siroheme uroporphyrinogen methyltransferase1.	24.9329	22.8478	5.72653	3.69955	3.58985	4.28847	632.987	1052.49	213.481	0.202964	-2.3007	3.52101e-06	0.000112689	Down
Os01g0634900	Similar to CBS domain protein-like.	0.117581	0.178653	0.126626	0	0	0	3.3086	6.61719	0	0.0309557	-5.01365	0.0102631	0.0600393	Down
Os01g0635550	ZF-HD homeobox protein Cys/His-rich dimerisation region domain containing protein.	2.37308	2.31782	1.68508	0.632408	0.34617	0.350515	62.4311	103.724	21.1379	0.204184	-2.29206	4.82907e-07	2.22582e-05	Down
Os01g0641050	Non-protein coding transcript.	2.82748	3.20516	0.963208	0.956145	0.257957	0.621174	36.1858	57.4463	14.9253	0.261423	-1.93554	0.00742233	0.0472956	Down
Os01g0642200	Conserved hypothetical protein.	59.5169	17.0207	44.5313	107.973	83.1161	62.3933	1153.73	761.01	1546.45	2.03329	1.02382	0.0160814	0.082756	Up
Os01g0642700	S-Domain receptor like protein-4	0.661528	1.35849	0.993278	1.74832	3.01675	1.96492	85.2507	54.4519	116.049	2.11953	1.08374	0.00860494	0.0526411	Up
Os01g0644200	Stress associated little protein 1, Small and plant-specific membrane protein, Salt tolerance	1.82766	1.72901	1.32542	0.754057	0.258626	0.554194	26.1319	39.8836	12.3802	0.313027	-1.67564	0.00572531	0.0391849	Down
Os01g0644500	Hypothetical conserved gene.	2.69183	2.03286	4.36186	4.48774	6.94319	13.8721	241.291	130.281	352.301	2.70286	1.43449	0.00119584	0.0122543	Up
Os01g0645000	Similar to TIS11 protein (dTIS11).	1.57375	3	1.28558	0.671248	0.229239	0.435969	64.4205	105.071	23.7698	0.226773	-2.14068	0.000168456	0.00264145	Down
Os01g0649400	Similar to Esterase.	0.542911	0.443787	0.262407	0.134905	0	0.029925	12.3976	21.8732	2.9221	0.134968	-2.88931	0.0070138	0.0453279	Down
Os01g0651800	Phospholipase A1-IIbeta, Phospholipase A1-II&beta;	2.14783	2.13879	1.69064	0.354834	0.23817	0.059116	72.6309	131.089	14.1726	0.107191	-3.22174	1.61377e-08	1.22068e-06	Down
Os01g0651932	Hypothetical conserved gene.	0.30087	0.279856	0.966192	0	0.027884	0	16.8679	32.9132	0.822631	0.0230488	-5.43916	4.75602e-05	0.000949193	Down
Os01g0652100	Protein of unknown function DUF231, plant domain containing protein.	0.156631	0.301266	1.01513	0.037964	0.07748	0.071802	29.4621	51.8957	7.02843	0.134602	-2.89323	0.000350569	0.00474443	Down
Os01g0652600	Similar to Ketol-acid reductoisomerase, chloroplast precursor (EC 1.1.1.86) (Acetohydroxy-acid reductoisomerase) (Alpha-keto-beta-hydroxylacil reductoisomerase).	198.642	154.4	256.013	323.598	534.279	533.683	25518.5	15877.6	35159.4	2.2144	1.14691	2.83661e-06	9.58607e-05	Up
Os01g0654100	Similar to CTP synthase (EC 6.3.4.2) (UTP--ammonia ligase) (CTP synthetase).	4.15701	4.65798	6.05002	11.9582	16.1599	15.0225	910.12	464.931	1355.31	2.91024	1.54114	5.30416e-16	2.78609e-13	Up
Os01g0659400	Primary microRNA of osa-miR319a; Target gene(s): TCP genes (Os01g0213800, Os03g0785800, Os01g0755500, Os12g0616400, Os07g0152000), Leaf morphogenesis, Cold tolerance	0.106999	0	0.475031	0	0	0	5.79794	11.5959	0	0.0176188	-5.82674	0.0168399	0.0855758	Down
Os01g0660000	Conserved hypothetical protein.	1.08658	0.387952	0.291527	0.168945	0.012102	0.070189	18.7266	32.7055	4.74768	0.146911	-2.76699	0.00358729	0.0276146	Down
Os01g0662800	Zinc finger, NHR/GATA-type domain containing protein.	0.208987	0.140225	0.199803	0	0	0	3.06353	6.12705	0	0.0334929	-4.9	0.013972	0.0751507	Down
Os01g0663300	Similar to (1-4)-beta-mannan endohydrolase-like protein.	0.934142	0.468343	1.84218	0.278419	0.152124	0.221519	43.6526	72.2424	15.0627	0.208433	-2.26235	0.000218417	0.00325406	Down
Os01g0664200	Similar to Ser Thr specific protein kinase-like protein.	8.69886	11.8085	5.54351	4.72085	1.81497	2.42021	571.633	858.545	284.722	0.331737	-1.59189	0.000280279	0.003963	Down
Os01g0665900	Conserved hypothetical protein.	8.76505	9.47616	4.32862	4.21543	1.45545	2.26116	132.614	198.244	66.9829	0.338506	-1.56275	0.00253853	0.0214374	Down
Os01g0667000	No apical meristem (NAM) protein domain containing protein.	0.594511	0.731172	0.240141	0.250992	0.085204	0.162169	15.4121	23.5094	7.31475	0.313636	-1.67284	0.0455505	0.170181	Down
Os01g0667200	Mitochondrial sulfur dioxygenase, Abiotic stress response	264.651	284.45	150.046	121.185	134.787	106.799	8599.47	11573.1	5625.81	0.486124	-1.0406	0.000332635	0.00454807	Down
Os01g0667725	Non-protein coding transcript.	0.914085	0.919818	0.663276	0.614806	0.358178	0.291481	46.43	62.2104	30.6496	0.493296	-1.01947	0.0374722	0.149199	Down
Os01g0668100	Similar to Arabinogalactan-like protein.	2.54481	2.61773	1.54873	1.07083	0.888976	0.916305	69.0753	97.8092	40.3414	0.413855	-1.2728	0.00230411	0.0200074	Down
Os01g0668600	S-Domain receptor like kinase-12, Response to B. glumae in resistant rice genotype CL 161	0.403703	0.600009	0.698788	0.930808	2.22004	1.4466	108.389	60.2109	156.567	2.58545	1.37041	0.000753914	0.00854342	Up
Os01g0669100	S-domain receptor-like kinase-LSK1, OsPR1b-interacting factor, Resistance protein, Response to the exogenous application of growth hormones and abiotic stresses, Response to chilling and submergence, Response to drought in tolerant rice genotypes, Response to Xanthomonas oryzae pv. Oryzae, Grain yield, Disease resistance	1.20502	1.18592	0.676802	0.365099	0.437933	0.428349	78.8316	114.016	43.647	0.384105	-1.38043	0.000753828	0.00854342	Down
Os01g0670500	Conserved hypothetical protein.	7.00956	7.86695	4.79652	4.88317	2.46207	2.84351	326.779	436.362	217.195	0.498109	-1.00547	0.00691577	0.0449449	Down
Os01g0672600	Non-protein coding transcript.	0.113122	0.11133	0	0	6.1357	0.96917	17.3167	1.6302	33.0032	20.8074	4.37902	0.00893034	0.0540704	Up
Os01g0677400	Conserved hypothetical protein.	0.676394	0.332541	0.019527	0	0	0.042317	5.1513	9.64225	0.660345	0.0729198	-3.77755	0.0480498	0.17643	Down
Os01g0678000	Protein of unknown function DUF2921 domain containing protein.	0.152073	0.172901	0.483975	0.387033	0.782328	0.811767	50.317	29.2381	71.3959	2.4154	1.27226	0.0255226	0.114643	Up
Os01g0678400	Protein of unknown function DUF2921 domain containing protein.	5.21414	8.97701	2.2726	1.56508	0.971211	2.02543	245.721	389.623	101.82	0.261767	-1.93364	0.000220803	0.00328253	Down
Os01g0678600	Ribosomal protein S20 family protein.	5.83105	2.84033	4.39361	1.71871	2.38884	1.67509	112.257	155.415	69.0986	0.44514	-1.16767	0.00390297	0.0294295	Down
Os01g0680200	Purine permease, "Regulation of grain size, grain number and leaf elongation", Modulation of cytokinin transport	0.403443	0.146986	0.216221	0.173915	0.805132	1.45336	34.148	17.2399	51.0562	2.99868	1.58433	0.0461374	0.171646	Up
Os01g0681800	Conserved hypothetical protein.	0.078771	0.112446	0.121216	0.292447	0.785207	0.662361	10.0168	3.34091	16.6926	4.92277	2.29947	0.00971948	0.0576749	Up
Os01g0685300	Conserved hypothetical protein.	3.17369	5.15338	1.18008	1.68637	0.526533	0.789232	123.906	190.618	57.1947	0.300338	-1.73534	0.00624335	0.041675	Down
Os01g0685400	Homeodomain-like domain containing protein.	33.2334	47.8081	28.3013	13.6291	10.1621	12.5864	1003.69	1522.35	485.041	0.318721	-1.64964	6.24707e-09	5.43722e-07	Down
Os01g0685500	Similar to DNA ligase.	6.5012	6.2454	5.10851	2.94969	2.87361	3.11984	325.995	440.639	211.351	0.480593	-1.05711	5.69005e-06	0.000167399	Down
Os01g0688900	Similar to HSP70B (heat shock protein 70B); ATP binding.	1.65935	1.56435	2.13235	1.20034	0.513611	0.870731	93.2268	126.066	60.3874	0.47963	-1.06001	0.0070005	0.0453112	Down
Os01g0690600	Conserved hypothetical protein.	7.34374	8.54326	6.20184	5.07012	3.07182	2.398	567.314	776.963	357.665	0.460288	-1.11939	0.000989966	0.0105478	Down
Os01g0692300	Protein of unknown function DUF827, plant domain containing protein.	0.589819	0.531097	1.33069	0.065548	0.347749	0.17287	47.4347	76.6306	18.2387	0.236153	-2.08221	0.00127623	0.0128966	Down
Os01g0694100	Leucine-rich repeat domain containing protein.	4.25458	6.92324	3.29615	1.20893	2.02095	1.37103	502.699	772.163	233.235	0.301875	-1.72798	1.68671e-06	6.26609e-05	Down
Os01g0695700	Similar to MDR-like ABC transporter.	17.0478	17.391	39.4108	48.6786	51.9982	49.9261	5699.74	3779.3	7620.17	2.01582	1.01137	0.000569826	0.00687835	Up
Os01g0695800	Similar to MDR-like ABC transporter.	24.5171	30.1377	22.4684	16.9984	7.71856	9.62886	678.619	948.646	408.593	0.430802	-1.2149	0.000423972	0.00547471	Down
Os01g0696500	Conserved hypothetical protein.	2.62762	2.97824	1.43203	0.439742	0.825952	1.01089	40.445	61.8737	19.0163	0.308986	-1.69439	0.00291691	0.0236551	Down
Os01g0697700	Conserved hypothetical protein.	0.953044	0.97126	0.547598	0.193107	0.050044	0.208899	10.5701	17.5702	3.57002	0.20733	-2.27	0.0140524	0.0754655	Down
Os01g0698500	Non-protein coding transcript.	0.094328	0	1.30295	0	0	0	4.08356	8.16713	0	0.0249708	-5.32362	0.0483384	0.177072	Down
Os01g0698900	Similar to nascent polypeptide-associated complex alpha subunit-like protein.	0.846035	1.062	0.757742	2.18264	2.57014	2.10398	73.9795	42.9185	105.04	2.4523	1.29413	0.000203995	0.00307775	Up
Os01g0699450	Hypothetical protein.	0.523749	0.276119	2.20882	0.218878	0	0	27.2847	50.4229	4.14656	0.0819079	-3.60985	0.00800304	0.0499263	Down
Os01g0699900	Similar to Plasma membrane associated protein-like.	1.92617	3.83102	2.03619	0.585065	0.723854	1.25447	68.0028	103.192	32.8134	0.319126	-1.6478	0.000963371	0.0103235	Down
Os01g0702700	R2R3-MYB transcription factor, Negative regulation of plant height, Regulation of gibberellic acid biosynthesis and auxin metabolism	60.5241	42.5073	58.4119	24.8935	7.4157	11.7664	2122.33	3349.97	894.678	0.267101	-1.90454	4.05578e-06	0.0001274	Down
Os01g0703300	Zinc finger, RING/FYVE/PHD-type domain containing protein.	0.229369	0.287094	0.154619	0	0	0.066677	7.60735	13.894	1.32069	0.100265	-3.31811	0.0169773	0.0860132	Down
Os01g0705000	Hypothetical conserved gene.	7.99135	7.77592	4.05599	3.29124	2.30943	1.31408	208.735	312.961	104.509	0.333888	-1.58256	0.000442489	0.00567229	Down
Os01g0705100	Similar to Germin-like protein.	1.49741	1.52745	0.587858	0.532472	0.346463	0.275782	22.87	34.5307	11.2093	0.325638	-1.61866	0.0213166	0.100862	Down
Os01g0705200	Late embryogenesis abundant protein repeat containing protein.	10.6578	20.5908	21.4578	4.33472	1.21847	1.87796	411.566	722.39	100.741	0.139441	-2.84227	2.0118e-09	2.0871e-07	Down
Os01g0706700	Protein of unknown function DUF590 family protein.	0.923434	1.16079	1.0401	0.638063	0.621052	0.296271	77.7944	104.784	50.8048	0.482766	-1.0506	0.0108525	0.0624087	Down
Os01g0707500	Similar to Transcription factor LAX PANICLE.	0.174726	0.037662	0.594942	0	0	0	9.09986	18.1997	0	0.0112159	-6.47831	0.000206984	0.00311024	Down
Os01g0708900	Mitochondrial substrate carrier family protein.	52.0549	50.8293	47.772	29.1153	23.2	23.1004	2429.95	3277.89	1582.01	0.482703	-1.05079	4.91872e-08	3.13946e-06	Down
Os01g0710200	Polyamine oxidase, Polyamine catabolism	0.816102	1.22494	0.8881	0.70689	0.293815	0.450006	47.1864	63.5028	30.8699	0.486595	-1.03921	0.0376949	0.1498	Down
Os01g0711600	Protein of unknown function DUF778 family protein.	33.8236	30.6302	30.9478	19.3828	12.9896	15.1795	1073.12	1448.6	697.63	0.481829	-1.05341	2.99176e-06	9.98515e-05	Down
Os01g0714800	WRKY transcription factor 26, Response to M. oryzae infection	1.62183	1.95863	1.28375	1.04456	0.415264	0.349657	55.267	80.9999	29.5341	0.364541	-1.45585	0.00887538	0.0538192	Down
Os01g0715700	Pentatricopeptide repeat domain containing protein.	1.1882	1.17178	0.846784	0.451069	0.569125	0.631943	63.794	85.2809	42.307	0.498499	-1.00434	0.00970446	0.0576062	Down
Os01g0716200	IQ calmodulin-binding region domain containing protein.	1.13919	1.245	0.928463	0.297237	0.067268	0.190392	59.8823	99.7614	20.0032	0.201594	-2.31048	2.65713e-05	0.00058616	Down
Os01g0716400	Violaxanthin de-epoxidase family protein.	1.84167	2.00032	4.58861	0.782637	1.61168	0.970929	147.504	211.394	83.6145	0.393972	-1.34383	0.00193251	0.0175207	Down
Os01g0716450	Hypothetical gene.	1.66111	1.80285	1.65089	4.34768	4.30929	3.28698	128.954	79.2613	178.647	2.25529	1.17332	3.37158e-05	0.000713698	Up
Os01g0716500	Methyltransferase type 12 domain containing protein.	3.93649	4.46507	7.99377	14.3103	27.2236	15.5352	509.939	231.262	788.617	3.40104	1.76598	1.85104e-07	9.78049e-06	Up
Os01g0717000	Similar to GmCK1p (EC 2.7.1.32).	631.287	548.362	427.354	326.202	204.93	181.831	27245	38195.8	16294.3	0.426604	-1.22903	4.91069e-05	0.000975993	Down
Os01g0717400	EGF-like, alliinase domain containing protein.	0.399096	0.415735	0.331789	0.169501	0.052905	0.056275	18.5068	29.1939	7.81964	0.268066	-1.89934	0.00733393	0.0468636	Down
Os01g0718000	Zinc finger, AN1-type domain containing protein.	3.46782	4.84842	3.09302	1.71712	1.22904	1.4416	74.4336	108.676	40.1915	0.370374	-1.43295	0.00027705	0.00393043	Down
Os01g0719100	Similar to RING finger and CHY zinc finger domain-containing protein 1.	361.412	371.576	412.719	164.357	151.648	138.276	22733.9	32904	12563.9	0.381828	-1.389	1.33427e-21	2.12904e-18	Down
Os01g0719125	Hypothetical protein.	6.1987	6.60118	10.6351	3.83954	3.26416	3.08768	597.672	837.559	357.784	0.426698	-1.22871	3.64211e-07	1.73604e-05	Down
Os01g0719150	Conserved hypothetical protein.	0.771223	0.806611	1.22113	0.10771	0.173794	0.553232	15.0019	22.9353	7.06838	0.311636	-1.68207	0.0310207	0.131081	Down
Os01g0719400	CASC3/Barentsz eIF4AIII binding domain containing protein.	1.70459	3.76249	9.15249	2.82638	1.35026	1.9446	352.61	495.414	209.806	0.423107	-1.2409	0.0183247	0.0908277	Down
Os01g0720500	Similar to Type I chlorophyll a/b-binding protein b (Fragment).	11.2797	6.57254	3.85731	0.130182	1.24886	0.3376	174.268	323.682	24.8541	0.0763868	-3.71053	9.42907e-08	5.47589e-06	Down
Os01g0720801	Hypothetical gene.	17.6937	21.035	16.3875	9.4465	6.4068	6.57688	1069.71	1536.45	602.964	0.392477	-1.34932	1.12418e-07	6.34177e-06	Down
Os01g0723000	Similar to Elongation factor EF-2 (Fragment).	0.140603	0.303411	0.170576	0.047149	0	0	13.308	24.7312	1.8848	0.0756746	-3.72405	0.00296192	0.0239497	Down
Os01g0724700	Similar to lachrymatory-factor synthase.	7.09686	7.19128	11.4714	5.92673	3.68085	2.91874	173.33	234.083	112.576	0.479888	-1.05923	0.00359087	0.0276295	Down
Os01g0726700	Conserved hypothetical protein.	0.055264	0	2.27635	0	0	0	34.8677	69.7353	0	0.0029377	-8.4111	0.031372	0.132153	Down
Os01g0727800	Peptidase S8, subtilisin-related domain containing protein.	1.84329	0.842113	0.938029	0.278238	0.256064	0.459143	41.9771	66.2281	17.726	0.270757	-1.88493	0.0007811	0.00878209	Down
Os01g0728100	Lipase, GDSL domain containing protein.	0.125189	0	0.305269	0	0	0	5.47053	10.9411	0	0.0187002	-5.7408	0.0177192	0.0886932	Down
Os01g0728150	Similar to HVA22F (HVA22-LIKE PROTEIN F).	0.783506	0.465678	0.106462	0	0	0	7.24998	14.5	0	0.0142237	-6.13556	0.000531367	0.00653078	Down
Os01g0728200	Conserved hypothetical protein.	0.700132	1.25646	1.44095	0.596734	0.736317	0.345526	52.2114	70.2422	34.1806	0.482228	-1.05221	0.0290286	0.125334	Down
Os01g0729600	Pyridoxal phosphate-dependent transferase, major region, subdomain 1 domain containing protein.	17.5822	20.9918	19.5253	57.8409	68.9092	71.12	3452.29	1614.9	5289.68	3.27542	1.71168	2.28457e-27	9.5692e-24	Up
Os01g0729700	Hypothetical protein.	2.67099	3.43682	1.92563	1.73866	1.11164	1.06096	121.197	165.101	77.2933	0.468508	-1.09386	0.00642743	0.0425708	Down
Os01g0729950	Hypothetical protein.	0.097412	0.191048	0.203687	0.326752	0.501615	0.384688	23.2497	14.055	32.4445	2.27658	1.18687	0.0331852	0.137312	Up
Os01g0730400	Conserved hypothetical protein.	0.575817	0.409497	0.489719	0.881433	2.0024	2.31236	92.6606	42.6272	142.694	3.36566	1.75089	7.02943e-05	0.00131248	Up
Os01g0731800	Zinc finger, RING/FYVE/PHD-type domain containing protein.	5.60397	6.79353	6.15003	3.52126	2.82495	2.99006	537.689	725.571	349.807	0.482144	-1.05246	8.76847e-09	7.20154e-07	Down
Os01g0733001	Similar to NRAMP3 (NRAMP metal ion transporter 3); manganese ion transmembrane transporter/ metal ion transmembrane transporter.	3.85417	3.9061	4.61848	2.77523	1.6475	1.71608	122.002	164.293	79.7105	0.484935	-1.04414	0.0013907	0.0137751	Down
Os01g0734000	WRKY transcription factor 23, Modulation of pathogen responses and dark-induced leaf senescence	10.9052	14.8382	4.91003	3.74091	5.40449	6.22413	356.57	484.954	228.186	0.470929	-1.08642	0.0127015	0.0701457	Down
Os01g0734800	Flavonoid O-diglucosyltransferase, Uridine diphosphate glycosyltransferase	4.01506	3.44354	2.15796	10.0055	6.74345	7.12069	390.922	234.523	547.321	2.34	1.22651	0.000367467	0.00491751	Up
Os01g0735300	UDP-glucuronosyl/UDP-glucosyltransferase family protein.	0.063338	0.099179	0.022587	0	0	0	2.39471	4.78942	0	0.0428739	-4.54376	0.0413661	0.159849	Down
Os01g0736000	HMG-I and HMG-Y, DNA-binding domain containing protein.	0.313404	0.731403	0.39537	1.25288	0.593394	1.53734	47.8133	29.4682	66.1585	2.24258	1.16516	0.0401845	0.156721	Up
Os01g0736100	UDP-glucuronosyl/UDP-glucosyltransferase family protein.	2.65097	3.03062	2.13102	1.0819	1.29847	1.13984	133.077	185.518	80.6369	0.434974	-1.201	8.68774e-05	0.00155511	Down
Os01g0738300	Protein kinase, core domain containing protein.	1.00952	1.59504	1.75429	0.562858	0.503527	0.325739	104.536	159.097	49.9754	0.312359	-1.67872	5.60477e-06	0.000165326	Down
Os01g0740300	Hypothetical protein.	7.41859	7.69582	13.1477	20.9928	23.6578	18.0956	1332.21	838.741	1825.68	2.17428	1.12054	2.51667e-06	8.7029e-05	Up
Os01g0740800	Conserved hypothetical protein.	0.061311	0.019094	0.185526	0	0	0	2.48682	4.97364	0	0.0409661	-4.60943	0.0427991	0.16342	Down
Os01g0741200	Similar to LysM type receptor kinase (Fragment).	1.20521	1.51929	1.63969	0.870801	0.467085	0.65378	66.6969	92.2556	41.1382	0.445944	-1.16507	0.00276017	0.0227921	Down
Os01g0743100	IQ motif, EF-hand binding site domain containing protein.	2.23084	2.72988	2.45543	1.14366	0.183304	1.17708	89.3659	134.568	44.1638	0.329405	-1.60207	0.0068984	0.0448677	Down
Os01g0743200	Pectin lyase fold/virulence factor domain containing protein.	2.1136	3.75317	2.51569	0.346223	0.118633	0.411161	87.0504	157.301	16.8003	0.107909	-3.21212	8.35988e-11	1.21269e-08	Down
Os01g0744000	Similar to Kinesin heavy chain (Fragment).	1.27686	2.04414	1.85074	0.643643	0.214721	0.470374	141.252	223.171	59.3338	0.266172	-1.90957	1.72638e-05	0.000412619	Down
Os01g0744700	Protein of unknown function DUF1677, plant domain containing protein.	0.942743	3.52044	2.68099	0.911865	0.395141	0.381329	32.7277	52.8193	12.636	0.238073	-2.07052	0.00277638	0.0228816	Down
Os01g0745400	Sec34-like protein family protein.	0.180114	0.317848	0.257692	0	0	0.052503	2.8811	5.43203	0.330172	0.0733958	-3.76816	0.0438421	0.165964	Down
Os01g0745700	GATA transcription factor, Negative regulation of heading date, Positive regulation of panicle development and grain number, Regulation of grain size	0.468337	0.394307	0.484318	0.053939	0	0.099304	16.4178	29.6769	3.1587	0.109312	-3.19347	0.000240529	0.0035104	Down
Os01g0746400	Carotenoid cleavage dioxygenase 8, Control of lateral bud outgrowth, Regulation of tillering, Strigolactones biosynthesis	0.407126	0.754704	0.179327	2.16592	1.96255	1.64156	82.2389	32.9284	131.549	4.00747	2.00269	0.000290037	0.004075	Up
Os01g0746700	Similar to Mannan endo-1, 4-beta-mannosidase 2.	0.959564	0.954604	0.975183	0.397195	0.300522	0.24866	48.9183	73.9817	23.8549	0.322035	-1.63471	6.28517e-05	0.00119326	Down
Os01g0748000	Similar to Dynamin family protein.	4.91861	4.23027	2.99751	1.36406	1.24024	1.43812	306.733	465.482	147.984	0.318611	-1.65013	2.51889e-08	1.79205e-06	Down
Os01g0748950	Nitrate transporter of the NRT1/NPF family, Arbuscular mycorrhizal (AM)-induced nitrate transporter, Mycorrhizal nitrate acquisition, Symbiotic nitrogen uptake	0.661595	0.402789	0.334698	0.415306	2.15956	1.63083	73.7669	38.7655	108.768	2.82321	1.49733	0.0163244	0.0836539	Up
Os01g0750300	Cellulose synthase catalytic subunit, Secondary cell wall formation	5.92796	7.13864	3.97244	4.35578	0.794278	1.12314	531.26	798.053	264.466	0.331421	-1.59326	0.0111504	0.0636943	Down
Os01g0752500	APETELA2/ethylene response factor (AP2/ERF) type transcription factor, Negative regulation of disease resistance, Negative regulation of salt tolerance	3.97027	3.31638	0.746975	0.954484	0.444172	1.26701	69.7057	105.695	33.7162	0.320793	-1.64029	0.0175044	0.087926	Down
Os01g0753800	Conserved hypothetical protein.	0.924115	0.382712	0.471273	0.177422	0.092719	0.061535	20.3017	33.8335	6.7699	0.200532	-2.31809	0.00198197	0.0178628	Down
Os01g0754800	Hypothetical protein.	0.167196	0.123233	0.208207	0	0	0	2.98062	5.96123	0	0.0343479	-4.86363	0.015551	0.081035	Down
Os01g0755500	Plant-specific transcription factor, miR319 target gene	0.012069	0	0.98731	0	0	0	10.223	20.4459	0	0.00999285	-6.64489	0.00740454	0.0472455	Down
Os01g0755550	Hypothetical gene.	0.014824	0	1.26547	0	0	0	10.6839	21.3677	0	0.00956261	-6.70838	0.00663376	0.0435949	Down
Os01g0756600	Protein of unknown function DUF642 family protein.	2.94764	2.71127	9.37891	1.64875	1.52973	1.21459	209.69	324.19	95.1894	0.29297	-1.77117	0.000156086	0.00248116	Down
Os01g0756700	Shaker potassium channel, Salinity stress tolerance, Ion homeostasis	0.472392	0.57401	0.305049	2.75835	0.410181	1.1586	72.6774	35.8086	109.546	3.06797	1.61728	0.0176276	0.0883332	Up
Os01g0757400	Similar to Katanin p60 ATPase-containing subunit A1 (EC 3.6.4.3) (Katanin p60 subunit A1) (p60 katanin). Splice isoform 2.	0.60286	1.59761	1.50437	0.612623	0.209882	0.287105	67.5174	104.012	31.0227	0.297602	-1.74855	0.00269462	0.022411	Down
Os01g0757500	Heat shock protein, Heat tolerance	47.413	90.7419	165.976	38.4839	27.2777	31.9553	2435.79	3691.75	1179.83	0.319525	-1.646	1.13093e-05	0.00029017	Down
Os01g0757900	Haloacid dehalogenase/epoxide hydrolase domain containing protein.	62.9179	63.2843	53.2803	36.5065	23.6851	23.2615	3305.45	4564.82	2046.09	0.448259	-1.15759	7.24697e-06	0.000203895	Down
Os01g0758000	Similar to copper-binding family protein.	13.7841	14.9596	11.9053	10.0617	1.79804	3.0964	176.773	259.915	93.6315	0.360391	-1.47237	0.0109466	0.0628205	Down
Os01g0759900	Similar to Permease 1.	9.45853	11.9542	10.2305	4.40297	3.17283	2.3379	420.849	645.427	196.27	0.303786	-1.71887	7.50912e-09	6.37021e-07	Down
Os01g0761000	Conserved hypothetical protein.	1.32087	1.09537	1.13764	0.547184	0.406897	0.384959	25.1618	36.594	13.7296	0.37634	-1.40989	0.00791064	0.0495194	Down
Os01g0764000	Similar to Glutathione S-transferase I (EC 2.5.1.18) (GST-I) (GST-29) (GST class- phi).	93.1103	82.3988	81.1405	48.5532	38.216	39.7565	2600.83	3514.36	1687.3	0.480234	-1.05819	2.50255e-08	1.78421e-06	Down
Os01g0764750	Non-protein coding transcript.	0	0	0	0.422498	0.042169	0.082247	5.19482	0	10.3896	63.971	5.99935	0.00260684	0.0218491	Up
Os01g0764850	Hypothetical protein.	0.189119	0.130526	0.220065	0	0	0.022248	5.21353	9.76672	0.660345	0.0726312	-3.78327	0.0158271	0.0818441	Down
Os01g0765000	Putative dCMP deaminase, Chloroplast development	8.42093	8.09169	5.93193	4.91785	3.55758	3.44687	398.51	537.513	259.508	0.483245	-1.04917	0.000339239	0.00462096	Down
Os01g0765400	Protease inhibitor I4, serpin, plant domain containing protein.	8.66089	9.3768	9.24921	21.15	22.7115	25.9561	974.126	562.42	1385.83	2.46547	1.30186	2.01301e-16	1.163e-13	Up
Os01g0765600	EF-Hand type domain containing protein.	2.1395	2.46746	2.12804	1.81557	9.52788	20.2642	281.753	103.805	459.701	4.43094	2.14761	0.0007554	0.00855655	Up
Os01g0766900	Cellulose synthase like protein C1	14.9301	15.9467	18.1118	6.97731	8.2221	8.15161	447.215	611.93	282.5	0.461434	-1.1158	1.74435e-11	3.05737e-09	Down
Os01g0769000	Topoisomerase II-associated protein PAT1 domain containing protein.	264.474	240.829	215.12	150.531	96.5859	87.9384	24305.9	33558	15053.7	0.448592	-1.15653	1.74672e-05	0.000416887	Down
Os01g0769200	Peptidase S8, subtilisin-related domain containing protein.	0.425627	1.01378	1.36351	0.410881	0.207946	0.246364	76.9002	117.21	36.5901	0.311144	-1.68435	0.00115899	0.0119534	Down
Os01g0769700	Receptor-like kinase, Control of reproductive growth and development, Repression of cell death	78.0549	80.169	73.2443	51.9773	27.4919	29.2678	6896.38	9410.61	4382.14	0.465668	-1.10263	0.000176415	0.00274442	Down
Os01g0770000	Uncharacterised protein family UPF0089 domain containing protein.	0.57835	0.801658	0.730931	0.34201	0.147963	0.202342	38.3979	57.9758	18.8199	0.324471	-1.62384	0.00132691	0.0132925	Down
Os01g0772500	Glycosyl transferase, family 14 protein.	2.78486	6.27184	2.03762	1.62827	0.200044	1.40514	154.359	241.53	67.1883	0.278644	-1.84351	0.00812345	0.0504514	Down
Os01g0773800	Hypothetical conserved gene.	283.273	274.946	144.728	196.704	73.1229	90.409	6749.07	9054.17	4443.96	0.490842	-1.02667	0.0168796	0.0856997	Down
Os01g0775100	Plus-3 domain containing protein.	13.9084	8.46226	11.7326	1.53292	4.29979	3.97838	933.002	1463.33	402.677	0.275239	-1.86124	7.9307e-07	3.40705e-05	Down
Os01g0775500	Mannose-binding lectin domain containing protein.	7.01849	5.32045	8.62492	23.5735	14.0033	11.0636	561.503	343.168	779.837	2.27214	1.18405	0.00043776	0.00562458	Up
Os01g0776600	Group Ia of purple acid phosphatase, Root-associated APase, Response to phosphate starvation, Utilization of organic phosphorus	6.94261	8.03198	5.99116	2.57892	3.51282	2.78652	392.717	556.139	229.295	0.412232	-1.27847	2.69904e-07	1.33988e-05	Down
Os01g0777200	Peptidase aspartic, catalytic domain containing protein.	102.893	119.561	92.6836	60.8671	53.5556	49.0063	6370.38	8503.39	4237.37	0.498322	-1.00485	1.10477e-06	4.39144e-05	Down
Os01g0777300	Exonuclease 1, Cell proliferation, UV-damaged nuclear DNA repair under dark conditions	0.375036	0.447125	0.139032	0.015339	0.036872	0.0619	23.7179	42.3952	5.04056	0.120447	-3.05353	0.000183634	0.00283305	Down
Os01g0781100	Nucleotide-binding LRR receptor (NLR) family protein	2.04579	2.48379	3.06978	4.19923	6.27567	6.61127	742.127	467.134	1017.12	2.17486	1.12092	1.16183e-06	4.58562e-05	Up
Os01g0782200	Diacylglycerol kinase, catalytic region domain containing protein.	1.05206	0.829585	0.729565	1.14941	2.19632	3.21783	113.553	68.8325	158.274	2.31258	1.20951	0.00627345	0.0418128	Up
Os01g0783700	Similar to EF-hand Ca2+-binding protein CCD1.	133.136	107.845	55.0682	41.3474	30.5948	26.1401	1498.69	2279.86	717.512	0.314781	-1.66758	8.85963e-06	0.000239885	Down
Os01g0784200	S-Domain receptor like kinase-15	2.33824	2.78094	3.13339	7.32529	8.53224	5.9747	529.7	297.177	762.224	2.55979	1.35603	2.80418e-10	3.6002e-08	Up
Os01g0784450	Hypothetical protein.	2.70372	3.41586	1.4755	1.17554	1.22126	1.32859	98.0718	133.842	62.3017	0.46663	-1.09965	0.0107371	0.0618912	Down
Os01g0784900	Basic helix-loop-helix transcription factor 069, Regulation of inflorescence axillary meristem formation during panicle development	0.834551	0.948118	1.30041	2.95411	2.34664	3.59247	114.788	60.4878	169.088	2.78502	1.47769	2.52303e-06	8.71591e-05	Up
Os01g0785900	Zinc finger, C2H2-type domain containing protein.	0.40342	0.295964	1.1416	0.123252	0.107491	0	23.3087	41.1339	5.48357	0.131126	-2.93097	0.00318511	0.0251947	Down
Os01g0786000	ABC transporter, conserved site domain containing protein.	0.09739	0.202989	1.15104	0.04651	0.06347	0	9.54489	17.5132	1.57655	0.0870057	-3.52275	0.0105004	0.0609598	Down
Os01g0786601	Hypothetical gene.	0.061482	0.136294	0.027837	0	0	0	2.67393	5.34786	0	0.038365	-4.70406	0.0310332	0.131086	Down
Os01g0787000	Similar to Peroxidase (EC 1.11.1.7).	132.984	145.461	106.978	73.0265	45.3102	48.5672	6284.88	8867.33	3702.43	0.417555	-1.25996	3.17619e-06	0.000104152	Down
Os01g0788451	Hypothetical protein.	0.426205	0.4014	0.647116	2.32867	1.30761	2.71226	49.6604	19.364	79.9568	4.11425	2.04063	1.64617e-05	0.00039599	Up
Os01g0788700	Cupredoxin domain containing protein.	0.848062	1.95261	0.706573	0.387751	0	0.286426	24.1994	40.5735	7.82524	0.194344	-2.36332	0.0154339	0.080607	Down
Os01g0791033	Similar to ribulose-1, 5-bisphosphate carboxylase/oxygenase large subunit.	10.9403	5.68955	9.21355	4.92326	2.98121	1.9555	197.409	287.688	107.131	0.372386	-1.42513	0.000790536	0.00884651	Down
Os01g0795400	Similar to Subtilase.	8.01437	10.6982	15.7301	4.45562	3.35746	3.20818	885.299	1346.57	424.027	0.314651	-1.66818	7.19982e-10	8.37705e-08	Down
Os01g0795766	Non-protein coding transcript.	8.86496	10.5274	8.61689	4.23747	4.21483	2.62929	183.646	265.721	101.571	0.381444	-1.39046	5.07506e-06	0.00015252	Down
Os01g0799100	Nucleotide-binding LRR receptor (NLR) family protein	11.7189	9.24211	12.7612	4.85007	3.97837	3.5909	1031.09	1518.58	543.604	0.357936	-1.48222	1.8593e-12	4.45023e-10	Down
Os01g0799500	Methyladenine glycosylase domain containing protein.	1.32271	1.10623	2.75765	0.557221	0.718709	1.0115	74.8908	103.559	46.2223	0.446017	-1.16483	0.0115686	0.0653825	Down
Os01g0800500	Purple acid phosphatase, N-terminal domain containing protein.	0.330012	0.682156	0.184306	0.163629	0	0.080162	22.1008	36.99	7.21168	0.196075	-2.35052	0.0240021	0.109995	Down
Os01g0801901	Similar to Transcription factor (Fragment).	0.957557	0.363078	1.52021	1.6163	2.53239	1.87982	72.4376	46.9683	97.907	2.07984	1.05647	0.0426426	0.163062	Up
Os01g0805900	Beta-tubulin	26.0758	19.8164	25.5915	10.8594	9.33837	6.78015	1096.23	1604.77	587.701	0.366135	-1.44955	3.55335e-09	3.37307e-07	Down
Os01g0805975	Hypothetical gene.	0.458053	0.373584	0.741595	0.194509	0.305209	0.218692	63.7674	87.8872	39.6476	0.448901	-1.15553	0.0046727	0.0336929	Down
Os01g0810500	LRR-receptor-like kinase (LRR-RLK) family protein	6.60923	6.31731	2.34854	10.197	12.3393	11.5986	868.581	560.537	1176.62	2.10126	1.07126	0.00718133	0.0461525	Up
Os01g0812100	Similar to NHL25.	7.02679	9.68072	5.27606	3.43319	1.35418	1.88044	270.466	418.526	122.405	0.292656	-1.77272	3.4807e-05	0.000733091	Down
Os01g0812600	Tetratricopeptide-like helical domain containing protein.	1.75004	2.47545	0.866266	0.527742	0.399224	0.311904	43.6106	70.4197	16.8016	0.238612	-2.06726	0.000480243	0.00604299	Down
Os01g0813300	Similar to AP2/EREBP transcription factor.	0.641313	1.94485	0.410109	0	0	0.282157	9.09045	16.53	1.65086	0.103839	-3.26758	0.0274487	0.120516	Down
Os01g0813800	Similar to Beta-glucosidase 3.	0.318294	0.455815	0.670906	0.339509	0.143663	0.160118	34.0722	46.2401	21.9043	0.471702	-1.08405	0.0498945	0.181061	Down
Os01g0822900	Non-specific lipid transfer protein (nsLTP), Regulation of plant height	3.40502	0.274015	43.4133	0.636562	0.371422	0.12164	250.556	487.398	13.7145	0.0281003	-5.15327	0.0011662	0.0120204	Down
Os01g0825000	Lateral organ boundary domain (LBD)-containing protein, LBD transcription factor, Regulation of constitutive aerenchyma and lateral root formation	0.790514	0.867124	0.699406	0.174794	0	0.217707	21.6325	36.9475	6.3174	0.173807	-2.52444	0.00336747	0.0262848	Down
Os01g0825500	Nodulin-like domain containing protein.	1.25041	2.60239	1.91297	6.52707	11.2492	9.27674	417.249	151.326	683.172	4.50212	2.1706	2.21065e-11	3.77942e-09	Up
Os01g0827400	Prenylated rab acceptor PRA1 family protein.	30.4738	35.1915	52.9178	126.552	82.0853	85.0952	2185.92	1273.31	3098.53	2.4322	1.28226	1.36615e-06	5.23179e-05	Up
Os01g0828900	G1 like protein 7, Regulation of stem elongation	0.426425	0.624233	4.08709	7.65307	6.80123	6.69679	111.426	42.7815	180.071	4.16938	2.05983	0.00331702	0.0260122	Up
Os01g0832900	Similar to ATP binding protein.	34.7976	34.7126	21.9315	15.8724	9.60648	9.44623	2342.73	3430.39	1255.06	0.365907	-1.45045	6.87121e-06	0.000195456	Down
Os01g0833500	Similar to Serine carboxypeptidase II-1 precursor (EC 3.4.16.6) (CP-MII.1) (Fragment).	27.7907	32.5245	25.7465	10.6641	7.41889	7.94975	1532.59	2373.33	691.854	0.291549	-1.77819	8.91385e-14	2.95737e-11	Down
Os01g0833600	Conserved hypothetical protein.	1.48799	0.743827	2.11419	0.659929	0.401582	0.377707	30.6974	46.1573	15.2375	0.329651	-1.60099	0.00801112	0.0499525	Down
Os01g0834100	Aldehyde dehydrogenase, conserved site domain containing protein.	5.21761	6.67828	7.0901	2.86926	1.92483	2.21367	300.606	442.141	159.071	0.359613	-1.47548	7.58013e-09	6.39805e-07	Down
Os01g0834125	Hypothetical protein.	0.449392	0.313745	0.868605	0	0.085782	0.27699	17.9887	29.3795	6.59785	0.226822	-2.14036	0.0426338	0.163062	Down
Os01g0834250	Hypothetical gene.	14.8997	15.0768	13.5377	8.71569	4.71611	6.0365	591.08	825.108	357.052	0.432989	-1.2076	2.34732e-05	0.000530745	Down
Os01g0835500	Similar to Respiratory burst oxidase protein.	3.07464	4.10952	1.77498	2.50647	1.13966	1.0443	266.995	359.805	174.185	0.484285	-1.04607	0.0306255	0.130018	Down
Os01g0836600	ATP-binding cassette (ABC) transporter, Half-size ABC transporter of the G family, Pollen wall formation	2.50243	3.82547	1.75303	1.90356	0.711779	1.02868	212.343	296.072	128.614	0.434677	-1.20198	0.0107098	0.0618187	Down
Os01g0837200	Similar to esterase/lipase/thioesterase family protein.	91.022	82.7594	24.3499	34.2603	24.0965	15.4672	856.108	1266.55	445.671	0.351931	-1.50664	0.00277099	0.0228589	Down
Os01g0838200	Conserved hypothetical protein.	0.453251	0.41738	0.272571	0	0	0.062629	4.71054	8.76073	0.660345	0.0810175	-3.62562	0.0258191	0.115542	Down
Os01g0838300	Hypothetical protein.	0.850091	0.882026	1.29748	0.536782	0.145909	0.337388	16.0048	23.6108	8.39884	0.356408	-1.4884	0.0399261	0.156076	Down
Os01g0838350	Conserved hypothetical protein.	2.19991	3.24311	1.32367	0.292005	1.43026	0.547458	24.4336	36.6072	12.26	0.332958	-1.58659	0.0333478	0.137838	Down
Os01g0839900	Osmotin-like protein, Drought tolerance, Regulation of ABA biosynthesis and lignin accumulation	1.22985	2.23134	2.08162	0.489002	0.140513	0.470844	45.6647	76.2143	15.1151	0.199443	-2.32595	3.0753e-05	0.000659733	Down
Os01g0840100	Heat shock protein 70, Hsp70 family protein	350.459	445.607	531.194	239.297	182.374	187.185	29552.2	40836.4	18268	0.447337	-1.16057	1.08972e-08	8.67347e-07	Down
Os01g0842500	Similar to Laccase (EC 1.10.3.2).	0.334929	0.180388	0.090567	0.022872	0.026148	0	10.3373	19.098	1.57655	0.0805883	-3.63329	0.00275367	0.0227553	Down
Os01g0843700	Conserved hypothetical protein.	1.40304	1.54069	3.45493	0.717125	0.390682	1.56161	37.4819	53.0953	21.8684	0.413393	-1.27442	0.048513	0.177517	Down
Os01g0847100	Conserved hypothetical protein.	8.50707	20.8408	29.6218	26.1494	62.6359	56.1183	818.188	480.769	1155.61	2.40063	1.26342	0.003801	0.0288554	Up
Os01g0848200	Delta-1-pyrroline-5-carboxylate synthase 2, Salt and cold tolerance, Proline biosynthesis	5.23951	5.43295	6.20152	0.968097	1.76304	1.43629	457.198	741.382	173.014	0.232975	-2.10175	3.81002e-20	3.98968e-17	Down
Os01g0848250	Non-protein coding transcript.	0.269473	0.108978	0.123789	0.027955	0	0	9.68711	18.2433	1.13088	0.0618107	-4.016	0.00310317	0.0247464	Down
Os01g0848700	Similar to Ras-related protein Rab11C.	131.015	97.1849	88.637	51.7236	33.1086	30.3662	3349.31	4962.52	1736.11	0.349878	-1.51507	3.33316e-07	1.60938e-05	Down
Os01g0851700	Similar to Cytosolic starch phosphorylase (Fragment).	7.72472	5.50608	7.36057	5.41244	2.43734	2.48238	614.685	825.231	404.138	0.489824	-1.02967	0.00475964	0.0341815	Down
Os01g0854000	Similar to AER.	11.6583	7.4958	32.976	51.5337	114.43	60.5894	3851.41	1444.4	6258.42	4.33149	2.11486	8.82788e-06	0.000239331	Up
Os01g0855200	Tetratricopeptide-like helical domain containing protein.	2.72954	4.09221	7.4052	2.50724	2.17	2.25586	353.299	476.606	229.991	0.481751	-1.05364	0.0019791	0.0178519	Down
Os01g0857200	Di-trans-poly-cis-decaprenylcistransferase family protein.	1.11411	1.53851	1.64535	0.310134	1.0277	0.86744	53.0497	70.8323	35.2671	0.496517	-1.01008	0.0460327	0.171371	Down
Os01g0857500	Xanthine/uracil/vitamin C permease family protein.	0.748964	1.2892	1.48827	0.264722	0.208124	0.155814	39.6903	67.0184	12.3621	0.182813	-2.45156	2.83752e-06	9.58607e-05	Down
Os01g0857600	Similar to H0811D08.6 protein.	1.11401	1.37444	1.31623	0.441508	0.150581	0.145482	67.0691	112.128	22.0103	0.195934	-2.35156	5.28956e-06	0.000157694	Down
Os01g0857650	Hypothetical protein.	0.284399	0.282798	0.30577	0.094839	0	0	14.7959	26.5761	3.01568	0.11307	-3.14472	0.0128054	0.0704824	Down
Os01g0857950	Hypothetical gene.	0.783094	0.742342	1.08872	1.35394	2.1936	1.89525	236.146	156.709	315.582	2.01	1.0072	0.000146542	0.0023574	Up
Os01g0858900	Sialyltransferase-like protein 1	16.2916	15.2821	24.5708	47.0064	54.2637	43.4606	2167.03	1232.63	3101.42	2.51448	1.33026	3.48116e-11	5.71815e-09	Up
Os01g0859500	Ortholog of ZmLG2, bZIP transcriptional factor, Lamina joint positioning and differentiation	2.49188	2.55695	3.95888	8.95324	12.0971	14.5738	562.468	232.567	892.368	3.82953	1.93717	1.70031e-14	6.62509e-12	Up
Os01g0864566	Hypothetical conserved gene.	6.79618	5.39131	7.68427	3.86915	2.14397	1.59029	53.0951	76.9424	29.2478	0.379324	-1.3985	0.00321879	0.0254064	Down
Os01g0865100	Similar to Uricase (Fragment).	61.3683	67.2347	59.2236	98.5384	186.304	263.506	6137.78	3244.48	9031.08	2.78371	1.47701	4.74162e-06	0.000143919	Up
Os01g0866400	Cytosolic fructose-1, 6-bisphosphatase, Sucrose biosynthesis, Required for tiller bud outgrowth	3.04177	2.63134	3.37359	2.4603	0.899856	0.550242	121.797	170.87	72.7238	0.42523	-1.23368	0.0230261	0.106705	Down
Os01g0866750	Hypothetical conserved gene.	2.54891	3.10617	1.37717	2.49222	8.11405	12.5011	94.8318	46.6738	142.99	3.0749	1.62054	0.00744021	0.0473828	Up
Os01g0868900	Peptidase S8, subtilisin-related domain containing protein.	0.568055	0.946084	0.132146	0	0.020451	0.019974	28.7041	55.5951	1.81315	0.032949	-4.92362	1.44602e-05	0.000356284	Down
Os01g0869300	Conserved hypothetical protein.	0.432972	0.504262	0.448163	0.142406	0.109283	0.245921	18.603	27.5113	9.69467	0.35623	-1.48912	0.019154	0.0937773	Down
Os01g0870750	Hypothetical protein.	0.074993	0.075849	0.114938	0.316548	0.17013	0.333453	15.0467	7.60731	22.4862	2.94861	1.56003	0.0250685	0.113119	Up
Os01g0871200	Zinc finger, C2H2-type domain containing protein.	66.0253	64.7028	64.6594	128.551	172.394	160.869	9684.68	6291.88	13077.5	2.07866	1.05565	3.42878e-09	3.27336e-07	Up
Os01g0873100	Similar to Amidophosphoribosyltransferase, chloroplast precursor (EC 2.4.2.14) (Glutamine phosphoribosylpyrophosphate amidotransferase) (ATASE) (GPAT).	1.75482	0.540305	1.54686	0.458596	0.40713	0.304682	21.1318	32.1851	10.0785	0.313772	-1.67221	0.0176556	0.0884205	Down
Os01g0875500	Similar to Beta-galactosidase (EC 3.2.1.23).	14.751	18.5145	15.3028	9.72737	7.70498	7.23411	1649.71	2214.53	1084.9	0.489854	-1.02958	2.65548e-06	9.12642e-05	Down
Os01g0876100	CLC-type chloride channel homologue, Osmotic adjustment at high salinity, Adaptation to salinity	0.050491	0.026773	0.037425	0	0	0	2.24049	4.48098	0	0.045888	-4.44574	0.0443768	0.16725	Down
Os01g0878400	Amino acid permease, Regulation of tiller number and grain yield	0.24393	0.459519	0.491436	1.00913	0.903895	1.19931	51.1717	29.1294	73.2139	2.48805	1.31501	0.00175779	0.0163163	Up
Os01g0879200	Plant disease resistance response protein domain containing protein.	7.19931	7.47447	13.6728	28.4564	46.6589	27.4279	739.943	325.733	1154.15	3.53618	1.82219	3.23127e-09	3.13284e-07	Up
Os01g0880200	Xylan glucuronosyltransferase, Accumulation of cellulose and hemicellulose in the cell wall deposition	28.5574	36.5141	36.8762	19.0169	14.569	15.8611	2728.17	3711.04	1745.3	0.47025	-1.0885	1.59984e-08	1.21288e-06	Down
Os01g0880250	Hypothetical protein.	0.277344	0.594973	1.12408	0.095759	0.168258	0.314538	35.8581	55.1803	16.5359	0.299554	-1.73911	0.00985793	0.0582283	Down
Os01g0880300	Similar to Pectin methylesterase-like protein.	8.24512	10.2068	14.5569	29.827	22.9595	20.9316	1305.3	818.319	1792.28	2.18798	1.1296	5.22681e-06	0.000156508	Up
Os01g0880350	Hypothetical protein.	1.62311	2.09922	2.37069	5.0968	4.64738	3.7902	122.736	77.602	167.87	2.15184	1.10557	0.000147262	0.00236671	Up
Os01g0882000	Conserved hypothetical protein.	14.3782	11.9805	13.0845	4.71855	2.52596	2.84647	524.306	839.477	209.136	0.249241	-2.00439	1.7032e-11	3.00381e-09	Down
Os01g0882100	Hypothetical conserved gene.	7.98575	7.27345	7.55704	4.03043	2.02933	3.69027	44.1987	62.5434	25.8539	0.41602	-1.26528	0.00469469	0.0337875	Down
Os01g0883900	Protein of unknown function DUF248, methyltransferase putative family protein.	110.271	142.115	202.847	443.997	325.677	298.319	28817.5	17447.4	40187.7	2.30325	1.20367	2.28209e-06	8.06652e-05	Up
Os01g0887400	Similar to predicted protein.	2.03579	1.2666	2.36665	1.12043	1.04615	0.527743	69.1004	93.9044	44.2964	0.470292	-1.08837	0.0152367	0.0798633	Down
Os01g0888600	Similar to Seven transmembrane protein Mlo5 (Fragment).	37.3943	31.6174	24.0038	15.1588	12.2065	8.95099	1809.26	2632.64	985.881	0.374507	-1.41693	7.5518e-07	3.26942e-05	Down
Os01g0889900	S-Domain receptor like kinase 18, Response to B. glumae and R. solani in resistant rice genotypes, Response to submergence and chilling stress	3.12035	4.35374	7.42849	12.1393	10.3856	9.80113	880.562	560.843	1200.28	2.13655	1.09528	0.000191494	0.00291803	Up
Os01g0891000	Glycoside hydrolase, family 20 protein.	0.368002	0.305051	0.348635	0	0.079193	0.091302	16.7505	28.3917	5.10927	0.18079	-2.46761	0.00675329	0.0441898	Down
Os01g0891066	Hypothetical protein.	4.62811	6.05602	6.33113	16.3244	10.4381	9.89543	384.737	248.279	521.196	2.09651	1.06799	0.000185542	0.00285722	Up
Os01g0891100	Similar to Polygalacturonase.	9.62731	11.0199	15.2325	36.9705	26.8364	25.2318	381.88	222.785	540.976	2.42241	1.27644	1.20836e-06	4.73579e-05	Up
Os01g0893300	Non-protein coding transcript.	2.32511	2.89302	4.19686	1.42281	1.2759	1.36889	44.8897	62.8374	26.9419	0.426942	-1.22789	0.00345497	0.026793	Down
Os01g0893700	DOMON domain domain containing protein.	47.55	110.373	21.0304	35.8653	27.1818	30.6546	1403.58	1880.2	926.952	0.493032	-1.02025	0.0454986	0.170101	Down
Os01g0896200	Similar to SF16 protein.	0.850029	1.40652	0.756837	0.507864	0.122813	0.291592	32.5849	50.1976	14.9721	0.29925	-1.74058	0.00753007	0.0477527	Down
Os01g0897150	Non-protein coding transcript.	0	0	0.060912	0.237977	0.424939	0.106556	8.8045	1.38273	16.2263	10.8072	3.43392	0.0159124	0.0821712	Up
Os01g0897700	Putative type I Formin, Regulation of root-hair elongation	13.0668	12.4726	18.6252	4.37092	5.01125	3.60224	407.809	633.661	181.956	0.286447	-1.80366	7.20914e-15	2.94599e-12	Down
Os01g0898800	Protein of unknown function DUF1685 domain containing protein.	1.87741	1.65892	3.07891	3.99694	6.67107	6.28387	125.648	71.8934	179.402	2.48534	1.31344	0.000143289	0.00231619	Up
Os01g0899200	Similar to dehydration-responsive family protein.	1.8665	3.46429	5.50527	6.9276	14.6399	19.3397	318.534	135.96	501.107	3.67314	1.87701	2.34417e-05	0.00053039	Up
Os01g0901600	Similar to 4-coumarate--CoA ligase-like 6.	1.34129	0.942636	2.54271	0.348883	0.63933	0.277132	83.5795	132.489	34.6702	0.259942	-1.94374	8.76499e-05	0.00156423	Down
Os01g0904700	B-type response regulator, Cytokinin signaling	8.50995	8.28426	11.6133	23.6303	23.3574	25.0844	1309.72	755.502	1863.94	2.46518	1.3017	1.3059e-16	7.81421e-14	Up
Os01g0908301	Non-protein coding transcript.	3.32013	1.73915	2.30226	1.1154	0.912419	0.578057	79.39	118.164	40.6165	0.343967	-1.53966	0.000490383	0.00614519	Down
Os01g0910500	Conserved hypothetical protein.	30.8468	44.7609	64.7167	115.972	122.85	84.9778	4631.59	2837.27	6425.9	2.26398	1.17886	1.279e-05	0.000320554	Up
Os01g0911700	B3 domain-containing transcriptional activator, Control of seed dormancy	0.24576	0.086653	0.053321	0	0	0	7.01468	14.0294	0	0.0147243	-6.08566	0.000505918	0.00630809	Down
Os01g0913300	TGF-beta receptor, type I/II extracellular region family protein.	6.42045	5.52286	9.24872	3.37417	2.39676	2.16607	455.584	665.934	245.234	0.367955	-1.4424	1.80516e-07	9.55594e-06	Down
Os01g0914300	Plant lipid transfer protein/seed storage/trypsin-alpha amylase inhibitor domain containing protein.	0.933957	0.956945	0.818874	0.143169	0.080444	0.287394	18.7455	31.0705	6.42047	0.210217	-2.25005	0.000987686	0.0105369	Down
Os01g0915200	Similar to cysteine proteinase inhibitor B.	1.25287	2.36872	2.00952	1.11237	0.848804	0.639259	44.4177	61.1204	27.7151	0.450673	-1.14985	0.0169167	0.08581	Down
Os01g0916100	Similar to loricrin.	4.89883	10.4359	3.68114	6.12019	14.5834	43.1429	306.621	148.366	464.875	3.13464	1.6483	0.0105649	0.0612169	Up
Os01g0917300	Similar to Cysteine-rich peptide.	0.97558	0.576286	2.052	0.770148	0.26629	0.349145	28.9838	41.6679	16.2996	0.389963	-1.35859	0.0497843	0.180739	Down
Os01g0917900	Zinc finger, RING/FYVE/PHD-type domain containing protein.	1.44189	1.88936	2.7221	0.508078	0.746373	1.31623	81.5605	115.233	47.8883	0.416154	-1.26481	0.00454933	0.0330107	Down
Os01g0918100	Conserved hypothetical protein.	2.58191	2.48388	5.28155	7.10112	7.28839	7.58723	310.271	200.629	419.913	2.08621	1.06088	0.000411095	0.00534344	Up
Os01g0918400	Conserved hypothetical protein.	1.14473	2.98687	4.60358	1.14569	0.945868	1.41187	73.2963	104.654	41.9386	0.399628	-1.32327	0.0107958	0.0621361	Down
Os01g0921000	Nucleotide-diphospho-sugar transferase domain containing protein.	7.11634	7.84431	6.01201	13.2967	15.1953	17.2255	597.017	387.201	806.832	2.08689	1.06135	1.7691e-06	6.50724e-05	Up
Os01g0922100	Conserved hypothetical protein.	0.039171	0.102759	0.08352	0	0	0	2.77271	5.54542	0	0.0368266	-4.76311	0.0221675	0.103803	Down
Os01g0925300	Zinc finger, DHHC-type domain containing protein.	1.17488	1.67234	1.99243	0.356373	0.318715	0.639806	76.0737	120.098	32.05	0.267969	-1.89986	3.77622e-06	0.000119827	Down
Os01g0925600	Conserved hypothetical protein.	0.176419	0.316956	0.068246	0.055189	0	0	4.59818	8.44244	0.75392	0.0888234	-3.49292	0.0449746	0.168801	Down
Os01g0926700	Putative glycosyltransferase, Ortholog of Arabidopsis IRX10, Xylan biosynthesis, Secondary cell wall biosynthesis	54.089	57.1427	55.6589	26.5106	21.5496	20.4498	1480.09	2119.1	841.094	0.396899	-1.33316	1.22004e-12	3.05092e-10	Down
Os01g0927300	Heavy metal transport/detoxification protein domain containing protein.	7.77511	3.80109	1.60923	1.89949	1.66102	1.98876	95.4216	136.427	54.4162	0.400595	-1.31978	0.0248777	0.112455	Down
Os01g0929000	Similar to aminopeptidase.	1.15863	1.58784	1.56571	0.618114	0.601994	0.41554	76.8493	112.035	41.6633	0.369804	-1.43517	6.25842e-05	0.00119088	Down
Os01g0929200	Serine/threonine protein kinase domain containing protein.	0.685554	0.797233	1.62266	0.185196	0.131688	0.304501	44.004	73.2603	14.7477	0.202155	-2.30646	2.50597e-05	0.000559817	Down
Os01g0933900	Similar to Glutathione transferase III(B) (EC 2.5.1.18).	9.21229	10.497	14.428	2.96586	4.26718	4.51714	289.495	434.531	144.458	0.332159	-1.59005	3.32869e-10	4.14651e-08	Down
Os01g0934900	Probable esterase PIR7A.	3.74255	2.91868	4.74463	2.25956	1.22244	1.19959	86.7223	123.268	50.1767	0.406723	-1.29788	0.00137122	0.0136426	Down
Os01g0934901	Non-protein coding transcript.	1.35078	0.875794	1.41848	0.617575	0.185796	0.447171	19.1714	28.4954	9.84746	0.347893	-1.52328	0.0223907	0.104515	Down
Os01g0937200	Peptidase aspartic, catalytic domain containing protein.	7.3972	9.93967	7.41805	21.6725	13.7995	16.0601	733.906	488.481	979.332	2.0051	1.00368	0.000223512	0.00331361	Up
Os01g0937300	NB-ARC domain containing protein.	2.93907	3.11467	4.28845	8.29606	9.06444	8.39293	850.191	494.298	1206.08	2.43532	1.28411	1.09591e-13	3.49742e-11	Up
Os01g0939300	BRCT domain containing protein.	0.100146	0.323058	0.338602	0.51361	0.585569	0.695692	41.1847	25.1057	57.2638	2.25069	1.17037	0.0284387	0.123503	Up
Os01g0939700	Similar to Esterase D (EC 3.1.1.1).	37.7632	29.5668	28.981	17.0419	13.8236	12.7403	1114.44	1552.61	676.274	0.435754	-1.19841	2.99846e-07	1.46894e-05	Down
Os01g0940700	Similar to Glucan endo-1, 3-beta-glucosidase GII precursor (EC 3.2.1.39) ((1->3)- beta-glucan endohydrolase GII) ((1->3)-beta-glucanase isoenzyme GII) (Beta-1, 3-endoglucanase GII).	1.5892	3.92161	8.91222	23.5945	27.642	28.8928	810.882	247.504	1374.26	5.53661	2.469	1.02583e-07	5.846e-06	Up
Os01g0940800	Beta-1, 3-glucanase 6, Defense response against M. oryzae	15.2617	24.0434	67.0962	102.26	110.06	95.4684	3412.68	1750.06	5075.3	2.89876	1.53544	0.00030704	0.00426914	Up
Os01g0941800	Metallophosphoesterase domain containing protein.	0.139223	0.044727	0.136277	0	0	0	3.52627	7.05254	0	0.0291232	-5.10169	0.00954568	0.057007	Down
Os01g0942300	Endo-(1, 3;1, 4)-&beta;-glucanase	7.20254	7.75743	7.5873	27.5787	25.2525	21.029	319.7	153.765	485.635	3.15927	1.65959	8.32371e-14	2.84611e-11	Up
Os01g0943100	Conserved hypothetical protein.	0.185087	0.70562	0.236781	1.09996	1.07641	1.13661	29.1724	15.5424	42.8024	2.73797	1.45311	0.0258208	0.115542	Up
Os01g0946500	Similar to Glucan endo-1, 3-beta-glucosidase GV (EC 3.2.1.39) ((1->3)-beta-glucan endohydrolase GV) ((1->3)-beta-glucanase isoenzyme GV) (Beta-1, 3- endoglucanase GV).	0.398522	0.197188	0.230221	0.501808	0.987911	0.997092	27.2992	14.4501	40.1483	2.82847	1.50002	0.0104129	0.0606626	Up
Os01g0946600	Conserved hypothetical protein.	2.11261	1.76541	3.05331	10.3958	15.8006	11.9574	341.231	107.418	575.045	5.33838	2.4164	2.86774e-19	2.66931e-16	Up
Os01g0949220	Non-protein coding transcript.	5.34981	4.6593	2.8013	1.22774	0.798069	0.657036	59.2361	98.3372	20.135	0.205075	-2.28578	5.78709e-06	0.00016951	Down
Os01g0949700	Glutathione S-transferase, C-terminal domain containing protein.	14.67	8.5767	5.21955	7.30439	2.92112	2.62009	328.3	458.326	198.274	0.432976	-1.20764	0.0207428	0.099097	Down
Os01g0949900	Glutathione reductase, Glutathione S-transferase, ROS-scavenging enzyme, ROS homeostasis, Drought tolerance	17.8671	17.1869	13.0179	45.6422	27.374	29.4629	817.337	536.249	1098.42	2.05022	1.03578	0.000511071	0.00635689	Up
Os01g0951100	Arf GTPase activating protein family protein.	1.14131	1.40007	1.88975	0.645317	0.824476	0.580536	69.0742	95.0395	43.109	0.450448	-1.15057	0.00144679	0.0141838	Down
Os01g0954900	Similar to Nucleoid DNA-binding-like protein.	5.95623	9.21584	6.22873	3.75672	2.32473	3.41417	336.226	471.083	201.369	0.427743	-1.22518	9.40307e-05	0.00165487	Down
Os01g0956600	Nucleotide-binding, alpha-beta plait domain containing protein.	0.207258	0.179824	0.640365	0.108031	0.10051	0.057326	20.4919	31.9426	9.04115	0.279843	-1.83731	0.0142102	0.0761019	Down
Os01g0956800	Nucleotide-binding LRR receptor (NLR) family protein	0.175318	0.359917	0.365483	0.571455	0.666083	0.868057	54.3996	33.5384	75.2607	2.22516	1.15391	0.00727786	0.0465942	Up
Os01g0957100	LRR-receptor-like kinase (LRR-RLK) family protein	0.206848	0.250006	0.410265	0.03627	0.033868	0.061628	20.7346	35.6748	5.79448	0.163177	-2.61549	0.000105063	0.00181285	Down
Os01g0957500	Hypothetical protein.	0.376956	0.503289	0.707353	2.16804	2.85175	2.04216	81.366	30.9316	131.8	4.207	2.07279	8.33358e-09	6.91213e-07	Up
Os01g0957600	Similar to cDNA, clone: J053023H06, full insert sequence.	0.599684	0.256725	0.866081	1.75456	1.90296	1.97076	48.7035	23.1793	74.2276	3.198	1.67717	0.000798078	0.00892022	Up
Os01g0959900	Similar to predicted protein.	0.809757	0.123001	0.381659	0.044762	0	0	9.51999	18.2861	0.75392	0.0410838	-4.60529	0.00260226	0.0218216	Down
Os01g0963000	Similar to Peroxidase BP 1 precursor.	5.9199	5.96774	19.682	14.2897	28.5873	22.4746	800.225	525.091	1075.36	2.04553	1.03248	0.0202257	0.0974717	Up
Os01g0966700	Similar to Beta-fructofuranosidase (EC 3.2.1.26) (Fragment).	4.49829	5.19108	5.16017	10.5642	13.0197	13.6339	730.638	428.321	1032.96	2.41119	1.26975	2.73589e-13	7.9719e-11	Up
Os01g0968800	DREB transcription factor, Drought tolerance, Salt and low temperature tolerance	24.9012	29.5169	15.6776	15.1036	5.21161	6.69826	560.484	817.804	303.165	0.37082	-1.43121	0.00148348	0.0144563	Down
Os01g0971400	Similar to Cysteine proteinase.	3.19366	2.27506	1.23108	0.499645	0.120543	0.442842	78.5336	135.837	21.2303	0.157493	-2.66664	1.06892e-05	0.000278493	Down
Os01g0971800	Transcription factor with a GARP DNA-binding domain, Photoperiodic control of flowering time, Clock associated-component	5.62664	7.1837	4.69735	1.03986	2.17362	1.12595	186.874	302.168	71.5799	0.236185	-2.08201	4.22085e-08	2.77326e-06	Down
Os01g0972000	Zinc finger, RING/FYVE/PHD-type domain containing protein.	7.4223	9.10995	31.3909	29.9753	44.301	43.7031	1399.21	807.761	1990.65	2.46237	1.30005	0.00427639	0.0315648	Up
Os01g0973100	Hypothetical conserved gene.	0	0	0	0.539904	0.086932	0	5.91159	0	11.8232	72.7424	6.18473	0.0116472	0.0657269	Up
Os01g0973500	Receptor-like cytoplasmic kinase, Positive regulation of chitin- and PGN induced immunity, Positive regulation of the development of tillers and panicle secondary branching	4.55724	6.2108	2.86406	1.47994	2.80391	2.36488	255.931	350.298	161.564	0.461373	-1.116	0.00458257	0.03318	Down
Os01g0975300	MYB-related transcription factor, Drought and salinity tolerance	190.632	159.89	154.191	428.7	612.599	885.85	24799	10676.9	38921	3.64555	1.86614	1.17012e-11	2.1426e-09	Up
Os01g0976100	ABC transporter-like domain containing protein.	0.851002	1.21035	1.65082	1.53415	4.09453	3.43982	161.071	95.7358	226.407	2.35615	1.23643	0.00286655	0.0233656	Up
Os02g0104100	Similar to MADS-box transcription factor TaAGL18.	19.3612	21.6513	13.8365	31.1337	47.0001	42.4401	958.669	621.046	1296.29	2.08884	1.0627	0.00010364	0.0017957	Up
Os02g0104500	MYB-like domain containing protein.	0.248266	0.147082	0.949725	0.024961	0.160681	0.12187	20.5589	33.2791	7.83862	0.233796	-2.09668	0.0240684	0.110179	Down
Os02g0106100	Vacuolar acid invertase, Sugar metabolism, Regulation of grain size	2.00102	2.1849	0.724999	0.372426	0.239847	0.170126	97.681	169.117	26.2446	0.15512	-2.68854	1.82307e-06	6.66914e-05	Down
Os02g0108100	Conserved hypothetical protein.	0.211365	0.76215	0.689549	1.14093	1.48972	1.18803	70.3901	43.4782	97.302	2.21601	1.14797	0.0205732	0.0985542	Up
Os02g0110600	Similar to protein kinase.	0.81464	0.969907	1.55189	0.593644	0.116069	0.261231	63.9427	99.2963	28.5892	0.287788	-1.79692	0.00209648	0.0186738	Down
Os02g0111600	Wall-associated receptor kinase 11, Negative regulation of stature, leaf angle, and seed length, Regulation of cell elongation, Cell wall monitor	0.218103	0.108281	0.67646	0.708745	4.66557	0.897505	114.701	31.9488	197.453	6.1428	2.6189	0.000994283	0.0105837	Up
Os02g0112100	High-affinity nitrate transporter, Nitrate uptake, Nitrate transport	12.6852	2.02926	0.757459	0.42332	0.259741	0.968372	234.049	425.776	42.3226	0.0995688	-3.32816	0.00550649	0.0380369	Down
Os02g0112600	High-affinity nitrate transporter, Nitrate uptake, Nitrate transport	12.2504	11.0605	0.563015	0.515357	0.332083	1.06206	328.572	611.75	45.3945	0.0742958	-3.75058	0.00126202	0.0127762	Down
Os02g0112900	&gamma;-aminobutyrate transaminase, Response to blast fungus infection, mechanical wounding and ultraviolet radiation	2.22514	0.538002	3.80174	7.97931	8.45955	5.50524	304.027	140.592	467.463	3.32222	1.73215	0.00137176	0.0136439	Up
Os02g0115950	Glutamate dehydrogenase, NAD-specific domain containing protein.	0.235377	0.400721	0.653201	0.091062	0.122727	0.106437	15.8075	25.2813	6.33373	0.247778	-2.01288	0.00570213	0.0391051	Down
Os02g0117550	Hypothetical gene.	0.215123	0.527009	0.412625	0.01191	0.194624	0	16.535	28.1685	4.90143	0.170338	-2.55353	0.0344273	0.141133	Down
Os02g0120100	Serine/threonine/tyrosine protein kinase, STY kinase, Regulation of ammonium uptake	1.17651	1.55355	1.23651	2.19586	13.9285	12.3432	481.09	123.448	838.731	6.79405	2.76427	3.54938e-07	1.70038e-05	Up
Os02g0120600	Similar to Ubiquitin-conjugating enzyme E2-17 kDa 9 (EC 6.3.2.19) (Ubiquitin- protein ligase 9) (Ubiquitin carrier protein 9) (UBCAT4B).	8.49541	6.79308	21.1948	37.4355	70.9755	48.7338	1039.84	395.278	1684.4	4.25541	2.0893	1.6606e-07	8.87483e-06	Up
Os02g0122400	Similar to Plastid division protein.	1.4366	0.534725	1.23536	0.662978	0.497258	0.474221	85.4192	114.048	56.7908	0.499134	-1.0025	0.0293626	0.126353	Down
Os02g0122500	Conserved hypothetical protein.	8.80214	7.96941	6.90764	4.45162	3.76226	3.09116	277.196	379.797	174.596	0.459967	-1.1204	3.69081e-05	0.000769324	Down
Os02g0126300	MAP65/ASE1 family protein.	0.408314	1.05205	0.268522	0.142124	0.089999	0.019197	29.3256	51.3765	7.27479	0.14041	-2.83228	0.00088416	0.00966003	Down
Os02g0126400	Calcium-dependent protein kinase, Positive regulator of the salt and drought stress responses	146.624	140.308	148.445	72.5547	63.1347	47.5024	8523.61	12114	4933.21	0.407212	-1.29615	6.70857e-10	7.88762e-08	Down
Os02g0126600	Conserved hypothetical protein.	4.95015	7.25835	3.48329	2.49167	1.88499	1.50266	107.201	157.639	56.7633	0.359965	-1.47407	0.00067272	0.00785989	Down
Os02g0129000	Hypothetical conserved gene.	0	0.377357	0	0	0	0	7.95769	15.9154	0	0.0128648	-6.28043	0.0361339	0.146002	Down
Os02g0129900	Similar to hydrolase, acting on ester bonds.	3.15872	2.188	1.84011	1.64911	0.81866	0.825696	87.2744	120.662	53.887	0.447888	-1.15879	0.0118821	0.066794	Down
Os02g0134400	Fumarate reductase/succinate dehydrogenase flavoprotein, C-terminal domain containing protein.	2.74561	2.89977	3.5138	6.93219	8.13652	8.3663	537.199	309.079	765.318	2.47303	1.30628	3.27756e-15	1.50449e-12	Up
Os02g0136400	Conserved hypothetical protein.	0.423394	0.522133	0.38778	0.264586	0.076711	0.192197	18.8513	27.1479	10.5546	0.391279	-1.35373	0.0450414	0.168938	Down
Os02g0136900	LRR-receptor-like kinase (LRR-RLK) family protein	1.75713	1.83161	1.28631	0.912031	0.873079	0.633341	119.059	161.382	76.737	0.47567	-1.07197	0.00177199	0.0164072	Down
Os02g0137200	Similar to 50S ribosomal protein L3-1, chloroplast precursor.	2.40301	1.19963	2.72306	1.17735	0.852621	0.822823	54.8096	74.3185	35.3008	0.476274	-1.07014	0.0158428	0.0819001	Down
Os02g0138000	Leucine-rich repeat, plant specific containing protein.	0.079505	0.102034	0.423877	0	0.064586	0.017013	11.5321	19.936	3.12824	0.153437	-2.70428	0.0276678	0.121208	Down
Os02g0142250	Similar to J013125B21, full insert sequence.	1.25901	1.03016	0.503689	0.391668	0.282806	0	41.8907	67.7764	16.005	0.235408	-2.08676	0.0372941	0.148914	Down
Os02g0142400	Conserved hypothetical protein.	0.420813	0.641861	0.374374	0.153462	0.05832	0.204397	25.8065	40.1615	11.4515	0.287974	-1.79599	0.00577324	0.0394324	Down
Os02g0142850	Non-protein coding transcript.	0.076738	0.152876	0.287394	0.40131	0.760615	0.566806	14.2754	6.8794	21.6713	3.06711	1.61688	0.0307785	0.130384	Up
Os02g0143200	Armadillo-type fold domain containing protein.	9.24774	11.4335	6.721	4.79934	3.59146	3.94032	975.977	1364.55	587.404	0.430618	-1.21552	2.19646e-05	0.000503428	Down
Os02g0147500	Conserved hypothetical protein.	0.210679	0.200041	0.299708	0.559822	0.473009	0.561414	23.8665	14.9842	32.7488	2.17831	1.12321	0.0298892	0.127913	Up
Os02g0150700	RING finger E3 ligase, Regulation of abiotic stress tolerance	1.64145	1.55141	2.47717	2.22818	6.6494	7.63098	312.38	163.886	460.875	2.81014	1.49064	0.000504734	0.00629912	Up
Os02g0155900	Leucine-rich repeat domain containing protein.	0.686709	1.31831	0.823581	0.507558	0.569949	0.263933	53.2183	72.6549	33.7818	0.462357	-1.11292	0.0265107	0.117631	Down
Os02g0156000	Similar to H0201G08.2 protein.	0.380541	0.989396	0.881116	2.48174	0.891633	2.20899	82.3122	48.0604	116.564	2.41447	1.2717	0.0164621	0.0841795	Up
Os02g0156600	LRR-receptor-like protein (LRR-RLP) family protein	0.029675	0.308277	0.396818	0.403418	1.07471	0.672568	42.6016	22.0233	63.1798	2.82994	1.50077	0.0465599	0.172815	Up
Os02g0159700	Similar to electron transport SCO1/SenC family protein.	16.8425	23.0961	17.5156	45.9896	44.5592	53.6188	2063.99	1212.04	2915.94	2.40594	1.2666	1.28763e-09	1.39185e-07	Up
Os02g0159850	Similar to predicted protein. (Os02t0159850-00);Transcript variants=Os02t0159850-00	7.46903	12.82	10.0742	27.211	38.3241	38.7455	233.08	108.558	357.603	3.28462	1.71573	4.34607e-09	3.9254e-07	Up
Os02g0161100	Actin-binding FH2 domain containing protein.	0.664928	1.43636	1.94214	2.8907	4.2941	2.53412	284.215	169.202	399.229	2.3493	1.23223	0.00153321	0.014776	Up
Os02g0162200	Similar to Early salt stress and cold acclimation-induced protein 2-3.	0.089271	0.60656	0.205063	0.052351	0	0	7.88186	14.6328	1.13088	0.0765431	-3.70758	0.0177642	0.088858	Down
Os02g0162733	Similar to WD-40 repeat family protein / beige-related.	19.0776	26.3935	17.8335	11.4674	7.35428	11.456	470.732	645.045	296.42	0.459947	-1.12046	0.000159369	0.00252056	Down
Os02g0162766	Hypothetical conserved gene.	6.48458	10.356	5.14141	2.74441	3.0217	4.15327	593.167	830.228	356.106	0.429187	-1.22032	0.000282821	0.00399202	Down
Os02g0164900	Auxin response factor 6, Control of flag leaf angle, Regulation of secondary cell wall biosynthesis of lamina joints	16.0729	19.2865	26.454	29.3848	50.7218	49.1689	4353.49	2878.74	5828.24	2.02414	1.01731	4.08909e-05	0.000838564	Up
Os02g0165500	Conserved hypothetical protein.	0.284261	0.135211	0.34752	0.062814	0.072598	0.103323	12.0811	18.3678	5.79448	0.318064	-1.65261	0.0387697	0.152821	Down
Os02g0166200	Non-protein coding transcript.	39.8137	38.9345	22.2983	12.5265	12.4082	10.5013	2114.28	3171.07	1057.49	0.333523	-1.58414	7.15982e-08	4.28426e-06	Down
Os02g0168300	Conserved hypothetical protein.	0.370559	0.372493	0.316792	0.048252	0	0.191699	15.0778	24.7325	5.42312	0.224099	-2.15779	0.0383451	0.151719	Down
Os02g0168400	Hypothetical conserved gene.	12.8413	13.5578	12.8979	5.29646	3.94604	4.08179	730.164	1099.71	360.62	0.327989	-1.60828	2.03982e-14	7.68002e-12	Down
Os02g0172800	Similar to Zinc-binding protein.	0	0.044595	0.333998	0	0	0	3.78481	7.56962	0	0.0269025	-5.21612	0.0482987	0.177053	Down
Os02g0174300	Hypothetical conserved gene.	0.550611	0.53472	1.09014	0.401705	0.241591	0.178105	26.3386	38.1	14.5771	0.379908	-1.39628	0.0204814	0.098241	Down
Os02g0178000	Similar to SNF1 related protein kinase-like protein.	1.91602	0.019559	0.027107	0	0.033858	0	24.0202	47.2177	0.822631	0.0166936	-5.90456	0.00165543	0.0155863	Down
Os02g0181900	Similar to ClpB.	5.92862	23.4228	29.6605	5.69136	4.784	4.5947	1638.75	2616.11	661.387	0.252742	-1.98426	1.37443e-05	0.000341166	Down
Os02g0183900	Similar to Isoleucine-tRNA ligase-like protein.	1.31427	1.46163	0.600822	0.527545	0.389739	0.418292	111.19	161.325	61.0556	0.379279	-1.39867	0.00206518	0.0184588	Down
Os02g0185200	Cytochrome P450 family protein.	1.03244	1.71749	1.49396	0.545257	0.595473	0.084273	62.7712	97.5827	27.9598	0.284587	-1.81306	0.00495812	0.0352125	Down
Os02g0186800	Cytochrome P450 family protein.	0.371442	0.603004	0.432514	0.876221	2.38827	1.12437	59.6489	30.2511	89.0466	2.93208	1.55193	0.00276641	0.0228324	Up
Os02g0187700	R2R3-MYB transcription factor 22	28.2972	23.0115	31.2043	14.4532	8.42237	11.687	869.508	1235.34	503.674	0.407933	-1.2936	3.91168e-07	1.84355e-05	Down
Os02g0188500	Ubiquitin domain containing protein.	13.2381	10.3854	6.87107	5.30174	3.19085	4.42137	347.714	495.361	200.068	0.404633	-1.30531	0.000217629	0.00324544	Down
Os02g0189200	Lipase, GDSL domain containing protein.	0.466753	0.991814	0.339519	0.261439	0	0	20.8947	36.512	5.27744	0.14429	-2.79296	0.0424642	0.162677	Down
Os02g0190500	LRR-receptor-like kinase (LRR-RLK) family protein	1.28588	1.65083	1.00842	0.482052	0.724565	0.635085	115.17	159.454	70.8857	0.444793	-1.16879	0.00107908	0.011289	Down
Os02g0191000	NBS (nucleotide binding site)-LRR (leucine rich repeat) disease resistance protein, Desiccation stress response	0.064744	0.10875	0.062873	0.163263	0.18122	0.51295	20.5125	9.54596	31.479	3.31175	1.72759	0.0192439	0.0940829	Up
Os02g0191650	Hypothetical gene.	0.205008	0.839884	0.497429	0	0	0.246409	28.8385	50.083	7.59396	0.153256	-2.70598	0.0495493	0.180107	Down
Os02g0191800	Conserved hypothetical protein.	0.182919	0.46865	0.505991	2.51493	1.20776	3.66033	36.7482	10.5971	62.8994	5.85096	2.54867	4.4367e-05	0.000897762	Up
Os02g0192001	Conserved hypothetical protein.	1.5102	4.94021	3.59504	25.4528	2.45472	15.5843	119.162	45.9631	192.362	4.1737	2.06133	0.00508511	0.0359108	Up
Os02g0192500	Cellulose synthase like protein A1	3.61639	3.64218	4.28059	0.445533	0.858196	1.7065	208.682	338.219	79.1441	0.234693	-2.09115	1.60721e-07	8.64464e-06	Down
Os02g0198700	Similar to Subtilisin-like protease.	0.453815	1.19809	4.64328	3.76342	5.47992	7.19071	367.426	196.71	538.142	2.72904	1.44839	0.0230149	0.106667	Up
Os02g0199200	Disease resistance protein domain containing protein.	0.270549	0.34603	0.476615	0.035556	0.05967	0.077088	13.6229	23.6072	3.63873	0.154714	-2.69233	0.000755583	0.00855655	Down
Os02g0200300	Similar to Beta-1, 3-glucanase-like protein.	8.41882	7.73855	8.14753	19.8892	22.0234	16.1794	1023.36	631.085	1415.64	2.24443	1.16635	8.94853e-10	1.00962e-07	Up
Os02g0203000	bZIP transcription factor, Homolog of Arabidopsis HY5 transcription factor, Photomorphogenesis, Positive regulation of serotonin biosynthesis, Negative control of UV-B tolerance	2.07116	1.23347	1.86718	0.072351	0	0	24.4359	48.1178	0.75392	0.0154652	-6.01483	4.35377e-07	2.02907e-05	Down
Os02g0205500	Similar to Fatty acid elongase 1.	130.518	158.488	117.462	86.3805	30.5503	34.4769	7377.18	10839	3915.32	0.361227	-1.46902	0.000273206	0.00388906	Down
Os02g0205700	Hypothetical protein.	2.91501	2.63973	2.89836	1.60495	0.859785	1.36133	130.86	181.619	80.1013	0.442368	-1.17668	0.000316156	0.00436329	Down
Os02g0208650	Conserved hypothetical protein.	0	0.066898	0	0.232281	0.707325	0.170354	5.46	0.837652	10.0824	11.7097	3.54963	0.0290119	0.125304	Up
Os02g0208675	Hypothetical protein.	1.76372	5.90763	2.96934	8.89946	8.21074	16.0795	354.276	178.272	530.279	2.97095	1.57092	0.000710502	0.00817589	Up
Os02g0209300	Hypothetical conserved gene.	579.641	458.16	387.526	189.495	190.826	195.288	7754.32	11191.2	4317.44	0.385833	-1.37395	7.05296e-10	8.23476e-08	Down
Os02g0210700	LRR-receptor-like kinase (LRR-RLK) family protein	0.353313	0.508925	0.317807	1.30961	1.9637	1.17124	147.487	64.3612	230.614	3.58354	1.84139	2.89352e-07	1.42377e-05	Up
Os02g0211500	Non-protein coding transcript.	1.05885	0.89959	0.553761	0.529577	0.321557	0.298634	38.1534	52.8509	23.456	0.445698	-1.16586	0.0302648	0.128964	Down
Os02g0212300	Conserved hypothetical protein.	0.944505	1.29799	2.11639	4.859	3.81177	2.03378	109.288	63.969	154.607	2.40151	1.26394	0.00479698	0.0343586	Up
Os02g0212975	Conserved hypothetical protein.	0.570409	1.02192	0.24471	0.234218	0.089332	0.082803	11.7214	18.5797	4.86318	0.261632	-1.93439	0.0427002	0.16317	Down
Os02g0213100	Conserved hypothetical protein.	1.83175	2.47534	2.58429	3.79531	6.87523	5.16202	88.1842	55.0142	121.354	2.19534	1.13444	0.00138119	0.0137132	Up
Os02g0215700	Protein kinase, catalytic domain domain containing protein.	0.174928	0.237472	0.420572	0.4758	0.856405	1.29916	74.0244	36.265	111.784	3.06068	1.61385	0.00115033	0.0118933	Up
Os02g0218700	Allene oxide synthase (CYP74A3), Fatty acid 9-/13-hydroperoxide lyase (CYP74C), Biosynthesis of jasmonic acid (JA), Plant defense	0.126254	0.10969	0.117699	0.24445	1.0882	0.570915	26.1574	8.72784	43.587	5.00161	2.32239	0.000940883	0.0101376	Up
Os02g0219300	Hypothetical protein.	0.152013	0.083905	0.078278	0.271168	0.480589	0.75678	31.7533	11.8297	51.6768	4.46893	2.15993	0.00056286	0.00682138	Up
Os02g0224800	Ndr family protein.	7.18918	7.44636	5.10347	2.59823	2.51099	2.17635	264.186	390.358	138.014	0.353794	-1.49902	1.46017e-07	7.95591e-06	Down
Os02g0226200	HAD-superfamily subfamily IB hydrolase, hypothetical 1 protein.	0.069851	0.143001	0.068121	1.39643	0.153526	0.190917	14.9047	4.34438	25.4651	5.85785	2.55037	0.0188043	0.0925883	Up
Os02g0226300	Mitochondrial carrier protein domain containing protein.	37.1752	32.0283	25.8191	16.2666	17.5754	13.9045	1048.14	1415.66	680.63	0.480941	-1.05607	1.17555e-05	0.000300012	Down
Os02g0227700	LRR-receptor-like kinase (LRR-RLK) family protein	0	0.018406	0.031368	0.20439	0.240342	0.100794	13.0609	2.4996	23.6222	8.86007	3.14732	0.00128039	0.0129299	Up
Os02g0228300	LRR-receptor-like kinase (LRR-RLK) family protein	1.22968	2.40753	2.26176	3.76268	4.83839	3.98103	460.157	300.348	619.966	2.0588	1.0418	0.00024423	0.00355822	Up
Os02g0228600	Hypothetical gene.	2.89997	3.54861	3.052	1.36259	1.3681	2.09772	52.3797	70.1823	34.5771	0.494845	-1.01495	0.0101871	0.0597618	Down
Os02g0231000	Hypothetical conserved gene.	2.92319	1.09266	1.49442	0.879047	0.188672	0.413592	15.7207	24.4911	6.95022	0.286985	-1.80095	0.0361675	0.146087	Down
Os02g0232900	A member of the Nodulin26-like Intrinsic Protein (NIP) family, Arsenite transporter	1.46186	3.4373	6.71528	6.804	16.1228	14.4329	437.967	209.967	665.967	3.16303	1.66131	0.000651289	0.00766832	Up
Os02g0233200	BRI1-EMS-SUPPRESSOR1 (BES1) transcription factor, Regulation of rice grain size, Promotion of cell elongation and division	0.754709	1.22111	1.92573	3.15009	3.20455	3.55377	99.6604	57.147	142.174	2.46282	1.30031	0.000422198	0.00545601	Up
Os02g0237000	Similar to peroxidase 52.	0.153303	0.66262	0.474646	0.046747	0.044174	0.014066	10.1396	18.3726	1.90672	0.101504	-3.30039	0.00254686	0.0214861	Down
Os02g0237100	Thermospermine synthase, Regulation of leaf development, plant height and grain size	1.60406	1.38068	1.91051	4.70621	9.42876	13.3893	335.95	105.245	566.654	5.38642	2.42933	7.65135e-11	1.12947e-08	Up
Os02g0237801	Hypothetical conserved gene.	0.076634	0.038659	0.020596	0.024079	0.190372	0.396051	18.9316	7.74504	30.1181	3.97065	1.98938	0.0454307	0.169904	Up
Os02g0242100	Similar to hydroquinone glucosyltransferase.	0.556743	0.980417	0.137467	1.85979	0.914844	2.08471	73.2552	39.6443	106.866	2.70567	1.43599	0.0372984	0.148914	Up
Os02g0245800	Inward rectifying shaker-like potassium channel, Negative regulation of OsKAT2 channel activity	3.04922	4.55106	2.95775	0.392441	0.277375	0.35882	187.638	342.596	32.6801	0.095625	-3.38647	2.93896e-22	5.4712e-19	Down
Os02g0249300	Zinc finger, RING/FYVE/PHD-type domain containing protein.	0.112108	0.136282	0.403367	0.559133	0.511802	0.957687	15.0206	7.63906	22.4021	2.87708	1.52461	0.047015	0.174061	Up
Os02g0253502	Protein of unknown function DUF247, plant domain containing protein.	0.120867	0.055231	0.016245	0.404789	0.20812	0.204781	9.2257	3.95543	14.496	3.82396	1.93507	0.0470494	0.17415	Up
Os02g0255500	ABA receptor, Pyrabactin resistance-like (PYL) abscisic acid receptor family protein, Cold and drought stress tolerance, ABA-mediated inhibition of seed germination	3.23186	3.55858	7.21023	10.1905	15.6366	14.9408	356.954	185.134	528.775	2.84604	1.50896	3.92727e-06	0.000124267	Up
Os02g0257300	Thylakoid rhodanese-like protein, Thylakoid membrane anchor	11.9684	10.0919	10.5359	6.30985	4.12961	4.02225	449.098	628.213	269.984	0.429981	-1.21766	6.40444e-06	0.00018437	Down
Os02g0257400	Non-protein coding transcript. (Os02t0257400-01);Transcript variants=Os02t0257400-01	2.31116	2.41056	4.07464	0.894783	1.1063	0.30567	19.4868	30.5585	8.41517	0.271299	-1.88205	0.00544015	0.037703	Down
Os02g0258300	Zinc finger, FYVE/PHD-type domain containing protein.	0.327778	0.484984	0.386831	0.019072	0.078706	0.032087	21.3783	37.3914	5.36513	0.141117	-2.82503	7.41054e-05	0.00136246	Down
Os02g0259850	Hypothetical gene.	5.98668	22.3238	17.8788	2.5639	1.86	2.20065	351.827	617.053	86.6012	0.140279	-2.83363	2.82173e-10	3.6089e-08	Down
Os02g0259900	Conserved hypothetical protein.	13.4093	48.6298	53.8623	3.31875	4.19726	3.20004	1327.35	2433.55	221.136	0.0908103	-3.461	8.00551e-16	4.12703e-13	Down
Os02g0261400	Nucleotide-binding LRR receptor (NLR) family protein, Non-canonical	0.164543	0.47152	0.794795	0.940828	2.59719	2.07403	57.5626	23.9913	91.1339	3.74349	1.90438	0.00166033	0.0156237	Up
Os02g0266000	Similar to N-(5'-phosphoribosyl)anthranilate isomerase.	2.38226	3.0565	2.67543	5.69154	7.89669	5.81503	235.122	142.695	327.549	2.29231	1.1968	2.30994e-06	8.09533e-05	Up
Os02g0267200	Alpha-expansin OsEXPA13.	1.33313	2.81183	0.911014	0.410403	0.354858	0.476803	52.2323	84.327	20.1377	0.239352	-2.0628	0.000396751	0.00520341	Down
Os02g0269200	Dynein light chain, type 1 family protein.	1.32528	2.10851	3.18501	0.585297	0.536063	0.597299	40.4686	63.9458	16.9914	0.26429	-1.91981	0.000115733	0.00194684	Down
Os02g0270200	Similar to Subtilase.	50.7542	65.7129	31.1501	32.6752	15.7598	18.8668	3524.95	4909.86	2140.03	0.435892	-1.19796	0.00173046	0.0161117	Down
Os02g0270350	Hypothetical protein.	1.16127	1.38661	0.892654	0.926631	0.3756	0.467004	74.5096	99.4724	49.5468	0.498879	-1.00324	0.0373782	0.149107	Down
Os02g0270900	Similar to Subtilase.	11.354	15.6471	3.21487	4.92697	1.79511	2.03778	514.03	806.039	222.021	0.275513	-1.85981	0.00153795	0.014809	Down
Os02g0271600	Similar to Subtilase.	4.21995	5.08119	1.2868	1.4687	1.72696	2.24197	239.485	323.233	155.737	0.482496	-1.05141	0.0370278	0.148265	Down
Os02g0278400	Cytochrome P450 family protein.	0.073779	0.162469	0.220359	0.017349	0.071875	0.055333	14.6077	22.6451	6.57032	0.289111	-1.79031	0.0214198	0.101192	Down
Os02g0285300	DREPP plasma membrane polypeptide family protein.	6.56007	6.70553	9.66011	4.20733	2.30846	3.43056	240.322	336.958	143.686	0.426521	-1.22931	4.65117e-05	0.000933269	Down
Os02g0288100	Similar to Pectinesterase (EC 3.1.1.11) (Fragment).	2.05085	6.93142	6.04647	0.970954	0.396614	0.343205	205.069	368.298	41.84	0.113395	-3.14058	8.85602e-09	7.25566e-07	Down
Os02g0291000	Calcineurin B-like protein 7, Positive modulation of drought stress	0.318471	0.539039	0.894921	0.646719	2.70359	1.77601	29.7467	15.5707	43.9228	2.784	1.47716	0.0298699	0.127867	Up
Os02g0299200	IQ calmodulin-binding region domain containing protein.	0.424286	0.908935	0.815047	0.501829	0.05245	0.173197	31.8078	47.441	16.1746	0.34064	-1.55368	0.0492349	0.179413	Down
Os02g0299300	Similar to cDNA clone:J023112L03, full insert sequence.	40.1914	33.3149	27.2805	19.6862	11.2025	11.6812	1787.64	2542.37	1032.9	0.406362	-1.29916	2.76835e-05	0.000606081	Down
Os02g0299600	Protein of unknown function DUF1242 family protein.	0.168515	0.170769	0.160525	0	0	0	2.32157	4.64314	0	0.0441604	-4.5011	0.0382006	0.151308	Down
Os02g0301450	Hypothetical gene.	1.79125	2.32376	2.56554	4.53444	4.95277	5.13788	117.011	75.2645	158.758	2.09963	1.07014	4.96853e-05	0.000986903	Up
Os02g0301800	NB-ARC domain containing protein.	2.87302	3.41854	4.71191	7.31215	11.3977	12.0558	1075.97	581.931	1570	2.69506	1.43032	8.67729e-09	7.16176e-07	Up
Os02g0302900	Reticulon family protein.	4.53278	3.8554	3.78792	2.15334	1.7693	1.77858	197.65	272.358	122.943	0.452323	-1.14458	8.13839e-06	0.000222984	Down
Os02g0305950	Similar to calmodulin binding protein.	0.916423	0.959631	2.57015	2.81543	6.06698	9.41636	75.3803	29.849	120.912	4.0174	2.00626	0.000437578	0.0056244	Up
Os02g0313700	Similar to NTMC2T6.1/NTMC2TYPE6.1.	305.131	320.792	237.974	147.802	92.6544	93.4706	21106.8	30779	11434.6	0.37151	-1.42853	2.09488e-07	1.09002e-05	Down
Os02g0322251	Hypothetical protein.	3.19052	3.4855	1.51394	1.73572	0.228902	0.654368	85.5606	130.373	40.7481	0.313163	-1.67501	0.014948	0.0787629	Down
Os02g0324400	Secreted protein with a CLE domain, Maintenance of the floral meristem (FM) and the vegetative shoot apical meristem (SAM)	20.6264	29.1907	15.5008	7.68633	4.87796	6.47787	603.628	944.221	263.036	0.278741	-1.843	2.70669e-08	1.89746e-06	Down
Os02g0327500	Protein of unknown function DUF266, plant family protein.	23.5548	32.0328	21.2652	12.1297	12.4997	8.02134	1303.79	1852.63	754.942	0.407361	-1.29562	4.1514e-06	0.000129844	Down
Os02g0329933	Similar to UDP-glycosyltransferase UGT99C4.	0.818693	1.03274	0.511608	0	0	0.192745	9.63309	17.6153	1.65086	0.0983801	-3.34549	0.0118462	0.0666364	Down
Os02g0332450	Hypothetical conserved gene.	17.5109	22.6595	12.5528	6.5957	5.53063	4.66022	1363.75	2091.28	636.213	0.304213	-1.71684	1.03433e-08	8.3316e-07	Down
Os02g0433900	Conserved hypothetical protein.	0.314719	0.123183	0.372375	0.030981	0	0.094919	9.02053	15.3061	2.73495	0.183909	-2.44294	0.0353935	0.144044	Down
Os02g0440900	Phosphatidylinositol transfer protein, Class III SEC14 protein	0.045755	0.067277	0.034839	0	0	0	2.23072	4.46144	0	0.0460294	-4.4413	0.046086	0.171531	Down
Os02g0457250	Hypothetical gene.	0.12399	0.179711	0.127084	0	0	0	2.60079	5.20157	0	0.0393927	-4.66593	0.0267134	0.118279	Down
Os02g0464700	Hypothetical protein.	0.775934	1.0389	0.701343	0.382984	0	0.074285	13.2204	22.3877	4.05298	0.181502	-2.46194	0.0234009	0.108022	Down
Os02g0466900	Hypothetical protein.	0.284286	0.133815	0.764601	1.69342	1.946	1.96877	28.1879	10.1619	46.214	4.47017	2.16033	0.000897468	0.00978311	Up
Os02g0467000	Similar to trans-cinnamate 4-monooxygenase.	17.4281	32.9388	26.2823	68.0109	51.9385	56.9488	3073.01	1900.44	4245.59	2.23334	1.1592	1.42984e-05	0.000353076	Up
Os02g0467300	Conserved hypothetical protein.	1.70837	0.68442	0.997915	3.16404	4.71339	3.44291	66.0374	31.8716	100.203	3.18742	1.67239	0.000284083	0.0040052	Up
Os02g0467600	Similar to Cinnamate 4-hydroxylase CYP73.	28.1755	52.4287	44.7719	122.726	93.1257	101.425	5664.47	3279.65	8049.29	2.45382	1.29503	7.42947e-07	3.22813e-05	Up
Os02g0471500	Protein phosphatase 2C domain containing protein.	95.894	89.2674	79.859	51.463	41.2489	37.9919	5749.39	7826.32	3672.46	0.469271	-1.09151	3.55535e-07	1.70038e-05	Down
Os02g0483500	Transferase family protein.	1.2095	2.65091	1.39195	0.371467	0.230165	0.209991	73.3425	127.338	19.3467	0.151592	-2.72173	9.7222e-08	5.60886e-06	Down
Os02g0484975	Conserved hypothetical protein.	1.21421	1.88433	1.85561	4.27898	3.49768	5.40246	180.22	101.16	259.279	2.55554	1.35363	5.72752e-06	0.000168354	Up
Os02g0488600	Armadillo-like helical domain containing protein.	101.087	105.939	138.235	58.3045	54.5506	43.2873	5219.14	7245.67	3192.62	0.440539	-1.18266	3.21563e-10	4.02061e-08	Down
Os02g0490500	UDP-glucuronosyl/UDP-glucosyltransferase family protein.	1.90418	1.91507	2.38018	5.09536	4.83675	5.13921	252.635	150.678	354.592	2.35067	1.23307	2.13623e-10	2.83666e-08	Up
Os02g0494400	Ankyrin (ANK)- tetratricopeptide repeat (TPR) domain containing protein, Control of panicle architecture	0.545217	0.654213	1.35829	0.267349	0.405892	0.056536	36.1544	56.3191	15.9897	0.280473	-1.83407	0.0101949	0.0597968	Down
Os02g0499300	Hypothetical protein.	0.10693	0.316947	0.345396	0	0.070739	0.031487	7.94845	14.0026	1.89429	0.132831	-2.91234	0.0146974	0.0779514	Down
Os02g0503800	Cytochrome P450 domain containing protein.	0.205706	0.292876	0.073907	0	0	0	2.73246	5.46491	0	0.0376103	-4.73273	0.0280354	0.122211	Down
Os02g0505500	Conserved hypothetical protein.	1.09193	1.53425	2.66895	0.053594	0.353632	0.239353	41.4003	73.4322	9.36839	0.126486	-2.98295	2.30265e-06	8.09533e-05	Down
Os02g0506400	Similar to Ubiquitin-specific protease 15.	0.213167	0.176471	0.148062	0	0	0	4.80896	9.61791	0	0.0213754	-5.5479	0.00163661	0.0154787	Down
Os02g0510600	Heavy metal transport/detoxification protein domain containing protein.	0.253373	0.190971	1.33747	0.253114	0.124673	0.023609	21.5155	34.6253	8.40567	0.240341	-2.05684	0.0400101	0.156277	Down
Os02g0511400	Glucose/ribitol dehydrogenase family protein.	0.751217	0.89688	1.23846	3.92963	1.73329	2.6658	99.1335	51.8087	146.458	2.81628	1.49379	0.000325199	0.00446419	Up
Os02g0512400	CC-type glutaredoxin, Abiotic stress response, Floral organ development and pathogen response, Regulation of grain width and weight	0.093929	0.095965	0.136597	0	0	0	2.55202	5.10405	0	0.0401032	-4.64014	0.0276151	0.121056	Down
Os02g0514326	Hypothetical protein.	3.97224	5.88692	3.16679	1.91766	1.4049	1.71695	342.136	499.561	184.71	0.370007	-1.43438	1.29961e-05	0.000324991	Down
Os02g0527300	Similar to Heat shock transcription factor 31 (Fragment).	860.989	894.648	477.076	447.391	237.431	226.533	39157.3	56326.3	21988.2	0.390375	-1.35707	0.00026192	0.00375714	Down
Os02g0527800	Hypothetical gene.	3.42399	4.05494	2.92017	1.62675	2.08818	1.35219	58.5087	79.4538	37.5635	0.471898	-1.08345	0.00686745	0.0447359	Down
Os02g0527950	Hypothetical conserved gene.	19.5669	18.1008	18.7429	5.17624	6.30032	8.54839	137.327	204.621	70.033	0.343785	-1.54042	1.19266e-07	6.6819e-06	Down
Os02g0528900	Similar to PDR-like ABC transporter.	16.3408	19.005	4.96999	6.55619	6.42438	7.48919	1598.2	2165.56	1030.83	0.476122	-1.0706	0.017021	0.0861697	Down
Os02g0530600	Poly(ADP-ribose) polymerase, Double-strand break (DSB) repair, Likely to be involved in the Ku-independent alternative non-homologous end-joining pathway (A-NHEJ pathway)	0.723706	0.996759	3.16345	0.420166	1.14482	0.602292	132.978	186.095	79.8612	0.427597	-1.22568	0.0353387	0.143849	Down
Os02g0531450	Conserved hypothetical protein.	2.23624	0.918546	2.39845	0.426198	0.495057	0.576677	41.1791	64.719	17.6393	0.273505	-1.87036	0.000559495	0.00678542	Down
Os02g0532401	Hypothetical gene.	2.66315	2.22221	3.02015	0.590171	0.926898	0.816548	57.95	89.9171	25.9828	0.288725	-1.79223	2.83786e-06	9.58607e-05	Down
Os02g0532900	Glycoside hydrolase, family 17 protein.	6.22295	10.8261	4.98607	3.91316	1.60038	2.7892	326.301	481.095	171.508	0.356729	-1.4871	0.000652639	0.00768152	Down
Os02g0534550	Hypothetical protein.	0.162453	0.313682	0.291573	0.882672	0.738247	0.800478	38.0803	18.9091	57.2516	2.9953	1.5827	0.000553919	0.00674764	Up
Os02g0538700	Harpin-induced 1 domain containing protein.	3.32564	3.91565	1.57958	0.969205	0.267876	0.539822	79.285	132.538	26.0316	0.197049	-2.34338	5.60101e-05	0.00108992	Down
Os02g0540400	Similar to Yarrowia lipolytica chromosome C of strain CLIB99 of Yarrowia lipolytica.	0.480892	1.36533	1.57731	1.22257	3.76083	3.08244	71.06	43.3222	98.7978	2.26313	1.17832	0.0363144	0.146358	Up
Os02g0542600	Hypothetical protein.	0	0.173274	0.81176	1.58001	2.60586	1.12785	61.9604	19.1191	104.802	5.40808	2.43512	0.0139616	0.0751189	Up
Os02g0543200	Cyclin-like F-box domain containing protein.	0.099091	0.192939	0.16182	0.015767	0.017514	0.052134	6.98652	11.4871	2.48592	0.21949	-2.18777	0.0367635	0.147554	Down
Os02g0546600	Similar to AP2 domain containing protein RAP2.2 (Fragment).	1.26804	3.6069	2.48222	0.483818	0.042536	0.21486	55.6478	100.716	10.5795	0.105313	-3.24725	4.42139e-06	0.000136173	Down
Os02g0549200	Similar to Ser Thr specific protein kinase-like protein.	1.51766	2.72437	1.90826	0.739507	0.34858	1.00144	115.19	173.443	56.937	0.329357	-1.60227	0.000438992	0.00563608	Down
Os02g0549401	Hypothetical gene.	0.846821	0.825656	0.440738	0	0.167945	0	8.69427	16.1546	1.23395	0.0725615	-3.78465	0.00623049	0.0416238	Down
Os02g0554100	UV-B photoreceptor, Required for UV-B regulation of rice development and acclimation	0.295991	0.050097	0.950174	0	0.166107	0.028443	16.7838	29.2054	4.36218	0.147039	-2.76573	0.0361986	0.146095	Down
Os02g0556800	Similar to proline-rich family protein.	2.84362	3.29213	2.36271	1.28763	1.82559	1.11636	92.5051	125.143	59.8676	0.477551	-1.06627	0.00333717	0.0261335	Down
Os02g0557800	A-type response regulator, Cytokinin signaling	6.9451	8.17007	12.0866	22.6495	17.4239	18.8433	958.194	613.746	1302.64	2.11962	1.08381	3.25132e-06	0.000105878	Up
Os02g0558600	Conserved hypothetical protein.	0.069789	0.052021	0.03031	0	0	0	2.627	5.25399	0	0.0392046	-4.67283	0.0283506	0.123217	Down
Os02g0559300	Hypothetical conserved gene.	0.371623	0.478254	0.222098	0.014706	0.091107	0.216809	28.7852	44.5303	13.0402	0.295452	-1.759	0.0333067	0.137702	Down
Os02g0564700	Similar to BHLH transcription factor.	0.674087	0.671032	0.909578	0.907838	1.65816	2.70642	104.137	64.0506	144.223	2.25184	1.17111	0.00710876	0.0458003	Up
Os02g0567200	Protein phosphatase 2C domain containing protein.	59.1011	60.4395	63.983	37.5004	26.0719	24.4861	3971.36	5419.81	2522.91	0.465484	-1.1032	7.06352e-07	3.0865e-05	Down
Os02g0568600	Hypothetical conserved gene.	2.30037	3.73116	2.75382	8.52077	4.8478	6.95517	108.479	67.3498	149.608	2.21922	1.15005	0.00224103	0.0196429	Up
Os02g0569900	Ent-cassadiene C11alpha-hydroxylase, Cytochrome P450 monooxygenase, Phytocassane biosynthesis	1.07856	1.99442	1.21962	0.960008	0.294435	0.632733	70.7568	99.2016	42.312	0.42706	-1.22749	0.0204953	0.0982773	Down
Os02g0571900	Cytochrome P450 family protein.	2.72488	3.19748	3.02689	1.8278	0.7732	1.49806	146.067	202.156	89.9793	0.445946	-1.16506	0.00156861	0.0150093	Down
Os02g0572600	Protein kinase PKN/PRK1, effector domain containing protein.	22.0067	23.0415	6.83395	29.7895	66.623	99.2493	2770.13	1229.15	4311.12	3.5085	1.81086	0.000406444	0.00529943	Up
Os02g0573500	Monosaccharide transporter (STP subfamily), STP protein 10, Osmotic and drought stress response, Response to sucrose and fructose treatments	5.90177	5.24955	7.01279	10.1896	15.0014	25.9184	887.568	478.538	1296.6	2.71027	1.43844	1.06962e-05	0.000278493	Up
Os02g0574500	General substrate transporter domain containing protein.	0.991415	1.35713	1.41894	1.63058	3.31992	4.02924	145.459	88.6123	202.306	2.2797	1.18884	0.00155491	0.0149165	Up
Os02g0574600	Similar to H0523F07.2 protein.	0.338374	0.173066	0.203285	0	0	0.039011	6.33589	12.0114	0.660345	0.0595409	-4.06998	0.00761178	0.0481888	Down
Os02g0575000	Conserved hypothetical protein.	227.4	235.753	141.715	137.838	83.6753	59.3552	3819	5284.27	2353.73	0.445428	-1.16674	0.00152321	0.0147348	Down
Os02g0578201	Hypothetical protein.	0.431275	0.337293	0.481513	1.00677	0.612073	1.21861	54.9617	34.6675	75.2559	2.17996	1.1243	0.00891415	0.0540105	Up
Os02g0578300	Similar to H0815C01.4 protein.	0.273447	0.327141	0.383633	0.864309	0.925365	1.32004	48.4552	24.0363	72.874	3.02317	1.59606	8.90859e-05	0.00158449	Up
Os02g0579600	MADS-box transcription factor, Regulation of root development, Modulation of salt tolerance	4.94616	5.68002	4.11895	16.5558	13.4833	11.907	413.664	221.854	605.474	2.7328	1.45038	4.94251e-08	3.14864e-06	Up
Os02g0581200	Similar to OSIGBa0115M15.3 protein.	21.2209	29.0147	15.3873	8.10467	8.6353	6.55012	415.637	620.855	210.418	0.338816	-1.56142	1.14473e-06	4.52878e-05	Down
Os02g0582100	Conserved hypothetical protein.	0.869168	1.05201	1.88784	1.89431	3.91062	3.23292	191.386	115.156	267.615	2.31367	1.21019	0.00128677	0.0129758	Up
Os02g0582600	Heavy metal transport/detoxification protein domain containing protein.	4.22977	7.12661	4.73806	17.7935	17.0546	31.4052	619.618	253.948	985.288	3.87903	1.9557	3.20917e-09	3.13284e-07	Up
Os02g0583700	Conserved hypothetical protein.	991.863	548.736	367.255	892.288	1263.58	2633.71	28263.8	16856	39671.7	2.35367	1.23491	0.00701214	0.045326	Up
Os02g0584800	Copper metallochaperone heavy metal-associated plant protein, Negative regulation of host immunity, Resistance to rice root-knot nematode (Nipponbare: susceptible)	37.7989	42.3539	122.109	95.824	153.246	178.531	2979.07	1922.49	4035.66	2.09849	1.06935	0.00876024	0.0533003	Up
Os02g0585650	Hypothetical gene.	88.0849	110.825	74.8983	169.278	289.753	207.427	4376.97	2637.28	6116.66	2.31943	1.21377	6.70328e-06	0.000191492	Up
Os02g0585700	Quinonprotein alcohol dehydrogenase-like domain containing protein.	48.4928	60.7428	33.5982	101.492	145.447	99.4773	877.972	531.715	1224.23	2.30353	1.20385	8.27728e-05	0.0014904	Up
Os02g0586000	Quinonprotein alcohol dehydrogenase-like domain containing protein.	87.4818	116.608	66.366	139.462	268.965	216.932	4136.25	2591.77	5680.74	2.192	1.13225	0.000326584	0.00447953	Up
Os02g0587000	Similar to Glycine rich protein (Fragment).	0.12198	0.234592	0.028713	0	0	0	2.41909	4.83818	0	0.0424542	-4.55795	0.045868	0.170986	Down
Os02g0587600	Conserved hypothetical protein.	95.0861	89.2257	28.1487	238.155	295.432	241.96	3124.38	1412.86	4835.9	3.4241	1.77573	3.25919e-05	0.000692092	Up
Os02g0588700	Conserved hypothetical protein.	2.00836	2.47047	3.83338	5.21944	10.0302	9.86677	223.969	113.69	334.247	2.92832	1.55007	6.37945e-06	0.000183808	Up
Os02g0590400	Lecithin:cholesterol acyltransferase family protein.	3.46858	3.15958	4.48329	0.815551	1.84708	1.34023	162.363	239.034	85.6918	0.357677	-1.48327	1.18767e-05	0.000301822	Down
Os02g0592833	FCS-like zinc finger (FLZ) protein 5, Submergence response	0.213122	0.206258	0.465329	0.856342	1.73324	1.31397	30.1845	11.4933	48.8756	4.19043	2.0671	0.000317235	0.00437277	Up
Os02g0594800	No apical meristem (NAM) family protein, Awn development, Regulation of boundary formation, lateral organ separation and floral organ identity	10.2694	12.0547	11.4568	5.95156	2.89636	3.65136	582.525	856.894	308.156	0.359679	-1.47522	1.65477e-06	6.17478e-05	Down
Os02g0595900	Partner protein of NRT2, Activator for NRT2, High-affinity nitrate transport	109.383	78.4531	22.7686	8.97025	6.14234	19.5413	1642.05	2847.27	436.827	0.153469	-2.70398	0.000668163	0.00782301	Down
Os02g0597200	Conserved hypothetical protein. (Os02t0597200-01);Transcript variants=Os02t0597200-01	20.8302	23.8795	27.2633	12.3411	8.70905	9.48727	521.924	738.481	305.367	0.413358	-1.27454	8.115e-09	6.76432e-07	Down
Os02g0597300	Nucleotide-binding LRR receptor (NLR) family protein	41.3491	49.9051	61.3242	21.8615	14.6298	12.5493	3329.71	5066.49	1592.93	0.314348	-1.66957	1.88101e-10	2.53136e-08	Down
Os02g0598500	Protein phosphatase 2C family protein.	11.0416	9.18815	5.4449	4.59793	3.25314	4.09278	441.826	612.618	271.034	0.443057	-1.17444	0.000675953	0.00788677	Down
Os02g0599150	Hypothetical conserved gene.	3.70793	5.75499	4.15092	1.6231	1.81096	2.50403	227.627	320.662	134.592	0.420218	-1.25079	4.01686e-05	0.000826787	Down
Os02g0600400	Similar to Glucose-6-phosphate dehydrogenase.	64.4524	62.874	95.3554	130.44	176.023	163.877	9279.86	6076.11	12483.6	2.05429	1.03864	4.38401e-08	2.8525e-06	Up
Os02g0602601	Non-protein coding transcript.	3.33196	2.65223	3.79032	1.14954	0.76263	1.40122	16.2997	24.2253	8.37398	0.348092	-1.52246	0.0182348	0.0904961	Down
Os02g0603700	Hypothetical conserved gene.	17.4894	15.0508	9.62028	9.07231	4.45613	4.19416	495.421	705.938	284.904	0.403775	-1.30838	0.00117608	0.0120903	Down
Os02g0609000	Hypothetical protein.	1.84036	0.790144	0.954369	0.064177	0	0.39293	14.0243	24.6533	3.3953	0.142441	-2.81156	0.00825216	0.0510564	Down
Os02g0609500	Hypothetical protein.	0.725336	1.3276	0.761152	0.453249	0.154403	0.41688	46.5815	68.9542	24.2087	0.352468	-1.50443	0.0076827	0.0485552	Down
Os02g0611250	Hypothetical gene.	3.85129	4.742	8.13589	2.48546	4.12905	1.81521	291.909	390.325	193.493	0.494335	-1.01644	0.00730868	0.046764	Down
Os02g0612900	Similar to Temperature stress-induced lipocalin.	3.65799	3.59422	3.18378	1.37593	2.00282	0.996266	96.926	138.121	55.7309	0.402238	-1.31388	0.000352203	0.00475886	Down
Os02g0614300	Similar to ANT-like protein.	0.140699	0.529629	0.129141	0	0	0.096871	8.25097	14.8511	1.65086	0.115393	-3.11538	0.0382223	0.151376	Down
Os02g0617200	Conserved hypothetical protein.	0.203889	0.347733	0.403548	0.974809	0.628479	0.650236	55.1753	33.2787	77.0718	2.29478	1.19835	0.00626265	0.0417539	Up
Os02g0617500	ZMM protein, Required for meiotic crossover formation	0.433883	0.707241	0.483163	0.247353	0.179629	0.154951	31.287	46.1837	16.3903	0.353892	-1.49862	0.00478888	0.0343326	Down
Os02g0618400	R2R3-type MYB transcription factor, Adaptive growth regulation	6.24155	6.27769	16.5432	30.0274	27.5145	30.6584	1076.08	535.781	1616.38	3.01273	1.59107	4.17374e-06	0.000130221	Up
Os02g0619600	Zinc finger, RING/FYVE/PHD-type domain containing protein.	2.30174	3.93544	4.60632	15.812	10.6568	9.64252	864.704	405.471	1323.94	3.25965	1.70471	3.49519e-08	2.35181e-06	Up
Os02g0619801	Hypothetical gene.	0.19997	0.3415	0.378957	1.15913	0.545038	0.677105	111.572	63.2007	159.943	2.51872	1.33269	0.00166379	0.0156519	Up
Os02g0620500	Ammonium transporter 1;3, Ammonium uptake under low ammonium condition	8.47535	13.3506	7.48219	20.5459	60.0964	72.6612	1810.28	609.527	3011.03	4.94031	2.3046	1.04951e-07	5.96069e-06	Up
Os02g0622500	Conserved hypothetical protein.	42.5102	52.0565	55.9118	20.8797	11.6595	13.6331	3185.77	4904.92	1466.61	0.299002	-1.74177	3.91585e-11	6.36973e-09	Down
Os02g0623300	Conserved hypothetical protein.	1.21088	0.962473	1.95751	0.246394	0	0	24.0195	45.0233	3.01568	0.0666255	-3.90778	0.000539517	0.00661738	Down
Os02g0623932	Similar to WAK80 - OsWAK receptor-like protein kinase.	14.4696	14.5937	5.84272	5.90163	2.37708	2.93069	188.791	288.747	88.8348	0.308026	-1.69887	0.000875574	0.00959124	Down
Os02g0624100	EGF-type aspartate/asparagine hydroxylation site domain containing protein.	8.70958	10.1763	3.9096	3.09776	1.70669	2.37549	223.269	343.311	103.227	0.301144	-1.73147	0.000110276	0.00187575	Down
Os02g0624700	Hypothetical protein.	1.75836	1.77061	2.14955	0.843471	0.271846	0.665903	99.2545	151.73	46.7789	0.309273	-1.69305	0.000114041	0.00192417	Down
Os02g0626200	Non-protein coding transcript.	5.26533	2.70967	1.59001	2.01818	1.0604	1.02804	44.7948	63.5418	26.0479	0.412184	-1.27864	0.0444077	0.167348	Down
Os02g0629101	Conserved hypothetical protein.	8.34598	7.4504	1.204	2.08785	1.13032	0.887178	66.4772	108.274	24.6804	0.228261	-2.13125	0.00412329	0.0307517	Down
Os02g0629400	Phytosulfokine (PSK) receptor, LRR-receptor-like kinase (LRR-RLK) family protein, Regulation of resistance to Xoc	2.29574	3.23339	3.48408	6.19858	7.59809	7.97814	725.442	434.6	1016.28	2.33419	1.22292	2.55257e-09	2.57633e-07	Up
Os02g0630300	2OG-Fe(II) oxygenase domain containing protein.	40.8276	51.3447	58.1351	19.0629	12.6274	12.0238	2929.95	4634.76	1225.14	0.264286	-1.91983	2.39727e-16	1.36153e-13	Down
Os02g0630475	Hypothetical protein.	0.097672	1.28189	0.512774	0.129558	0	0.044448	15.7379	28.5536	2.9221	0.102494	-3.28639	0.0089114	0.0540083	Down
Os02g0633066	Protein kinase, catalytic domain domain containing protein.	0	0.041114	0.053426	0.203546	0.257332	0.089322	12.2138	3.7494	20.6781	5.27424	2.39896	0.0204978	0.0982773	Up
Os02g0634700	Similar to Serine carboxypeptidase II-like protein.	1.34648	0.817256	1.12636	0.306861	0.635467	0.089068	52.131	79.5699	24.6921	0.308464	-1.69682	0.00995172	0.058648	Down
Os02g0637000	Similar to OSIGBa0135K14.7 protein.	5.29325	11.3574	4.61692	1.38892	2.16596	3.06308	158.829	245.363	72.2945	0.295044	-1.761	0.000207404	0.00311514	Down
Os02g0639100	Similar to H0801D08.12 protein.	0.186301	0.074172	0.083598	0	0	0	2.97451	5.94902	0	0.0346747	-4.84997	0.0183274	0.0908277	Down
Os02g0639500	Similar to Expansin-B16.	0.206969	0.170384	0.13195	0	0	0.031743	5.13913	9.61791	0.660345	0.0739697	-3.75692	0.0174386	0.0876877	Down
Os02g0639600	Similar to MLD (Degenerative spermatocyte homolog 1, lipid desaturase) (Migration-inducing gene 15 protein) (Sphingolipid delta 4 desaturase protein DES1).	1.31996	1.76511	2.24384	0.404026	0.539093	0.429824	69.9106	111.461	28.3601	0.252782	-1.98403	1.07331e-07	6.07529e-06	Down
Os02g0640100	Hypothetical conserved gene.	0.632124	0.643242	2.22818	0.294756	0.457977	0.312305	31.8587	48.3206	15.3968	0.315658	-1.66357	0.0123199	0.0686787	Down
Os02g0640300	Similar to Membrane steroid binding protein 1 (AtMP1).	4.32741	5.03564	4.47925	2.7771	0.929881	0.645499	162.995	248.965	77.0258	0.309141	-1.69366	0.00136423	0.0136054	Down
Os02g0641300	R2R3-MYB transcription factor 27	3.07731	3.73163	2.79661	1.36278	0.826967	0.947337	137.489	208.819	66.1583	0.317123	-1.65688	9.06184e-07	3.7605e-05	Down
Os02g0643200	Transcription factor, DNA-binding intermediate protein for SLR1, Modulation of gibberellin signaling pathway, Regulation of plant growth and development	0	0	3.48956	0	0	0	35.1445	70.2889	0	1.84605e-07	-22.3691	1.04016e-08	8.35842e-07	Down
Os02g0647900	Similar to Fatty aldehyde dehydrogenase 1.	0.263013	0.098731	2.08938	0.280359	0.14723	0.145407	38.6637	61.713	15.6144	0.252016	-1.98841	0.0420471	0.161559	Down
Os02g0648300	SANT domain, DNA binding domain containing protein.	0.26679	0.262537	0.427195	0.030902	0.116574	0.110636	13.7575	21.2405	6.27451	0.294556	-1.76338	0.0246708	0.111953	Down
Os02g0650900	Similar to Glutamate dehydrogenase 2 (EC 1.4.1.3) (GDH 2).	0.139978	0.170631	0.438351	0.749351	0.828915	0.661722	28.872	14.866	42.878	2.82879	1.50019	0.00936251	0.0561131	Up
Os02g0651900	Hypothetical protein.	8.61014	13.0805	9.53007	22.4763	43.2442	40.7078	891.198	419.245	1363.15	3.25054	1.70068	2.07698e-08	1.51629e-06	Up
Os02g0652100	Similar to WRKY-like DNA-binding protein.	0.138872	0.020526	0.09247	0	0	0	6.19901	12.398	0	0.0166077	-5.912	0.00107526	0.0112609	Down
Os02g0652600	Ribosomal protein L19 family protein.	0.475569	0.430036	0.755258	0.20455	0.062738	0.183993	14.8569	23.2341	6.47969	0.280903	-1.83185	0.0159159	0.0821765	Down
Os02g0653000	Non-protein coding transcript.	2.8787	3.00853	1.17692	0.882845	0.184039	0.51836	24.8642	40.6224	9.10597	0.226054	-2.14526	0.00445339	0.0324551	Down
Os02g0653200	Cupredoxin domain containing protein.	1.92868	3.47757	3.86659	1.06383	0.533087	1.50316	58.4492	87.9174	28.9809	0.330725	-1.5963	0.00165415	0.0155831	Down
Os02g0656100	Conserved hypothetical protein.	5.44998	6.19157	5.71032	4.38549	2.05641	2.29415	220.525	297.886	143.165	0.48062	-1.05703	0.00240678	0.0206062	Down
Os02g0656600	Similar to Dehydration responsive element binding protein 2B (DREB2B protein).	0.861764	1.1231	1.31528	0.688047	0.238551	0.52045	45.4994	63.3287	27.67	0.437422	-1.1929	0.0190953	0.0935779	Down
Os02g0658100	Tonoplast intrinsic protein 2;1, Mediation of internal aluminum detoxification, Aluminum tolerance	1.37688	2.59088	1.08233	0.981452	0.622681	0.418678	43.114	61.809	24.419	0.394213	-1.34295	0.023421	0.108047	Down
Os02g0658800	Beta-expansin.	0.642419	0.814823	0.239495	0.217555	0	0.206888	20.7642	33.4199	8.10863	0.245166	-2.02817	0.049709	0.180524	Down
Os02g0659100	Zinc finger, C2H2-type domain containing protein.	0.014273	0.093256	0.234924	0.210886	0.416836	0.488424	23.2113	11.2873	35.1353	3.04361	1.60578	0.0483293	0.177072	Up
Os02g0661900	Similar to OSIGBa0143N19.13 protein.	18.3009	15.8291	10.986	8.39854	7.60499	7.45987	756.181	1013.24	499.12	0.493008	-1.02032	0.000213344	0.00319007	Down
Os02g0663800	Actin depolymerizing factor, Actin-binding protein, Abiotic stress response	8.55232	7.15638	4.40632	4.14547	1.89133	1.92149	177.466	257.176	97.7549	0.38061	-1.39362	0.00213041	0.0189157	Down
Os02g0663900	Similar to Phosphoribosyltransferase (Fragment).	15.112	12.9101	7.90923	5.69563	2.68258	3.57303	809.329	1233.35	385.307	0.312589	-1.67766	1.18878e-05	0.000301822	Down
Os02g0664050	Non-protein coding transcript.	8.4225	5.62323	3.40721	3.02704	2.17687	2.83894	74.8455	103.786	45.9048	0.444971	-1.16822	0.0143139	0.0764497	Down
Os02g0665300	Peptidase S8, subtilisin-related domain containing protein.	3.92695	4.20999	1.56962	0.889224	0.358967	0.408289	245.224	419.268	71.1801	0.169904	-2.5572	1.02206e-06	4.13037e-05	Down
Os02g0666600	Harpin-induced 1 domain containing protein.	0.372995	0.278861	0.044466	0	0	0	4.39864	8.79727	0	0.0234518	-5.41416	0.00586372	0.039904	Down
Os02g0667300	Alcohol dehydrogenase superfamily, zinc-containing protein.	3.44686	3.52038	6.20137	2.72082	1.03941	1.33683	95.328	137.399	53.2572	0.387069	-1.36934	0.00339041	0.0264269	Down
Os02g0668000	Membrane protein, At2g17000, predicted domain containing protein.	4.05706	6.69084	7.91843	2.00818	1.24966	1.27147	483.69	773.749	193.632	0.250004	-1.99998	1.58096e-10	2.1623e-08	Down
Os02g0669700	Nucleotide-binding, alpha-beta plait domain containing protein.	0.151931	0.225125	0.373061	0	0.050784	0.038026	7.2185	12.954	1.48298	0.113493	-3.13933	0.00995715	0.0586593	Down
Os02g0671300	Basic helix-loop-helix dimerisation region bHLH domain containing protein.	3.81353	4.56217	4.68846	11.4803	17.2703	14.6401	607.911	289.605	926.217	3.19479	1.67572	1.42661e-15	7.03003e-13	Up
Os02g0671800	Integrase, catalytic core domain containing protein.	4.08108	3.12212	5.47733	1.04532	2.1645	2.52929	361.093	501.919	220.267	0.439003	-1.1877	0.000677428	0.00789837	Down
Os02g0674800	Homeodomain leucine zipper class IV transcriptional factor , Ortholog of Arabidopsis GLABRA2, Modulation of leaf rolling	1.22335	1.53893	1.95361	0.67578	0.722321	0.669745	157.613	220.645	94.5812	0.427186	-1.22706	2.2456e-06	7.97123e-05	Down
Os02g0675700	Protein of unknown function DUF248, methyltransferase putative family protein.	0.80345	0.890018	1.26471	0.114619	0.166173	0.294806	55.1558	92.2802	18.0314	0.196586	-2.34677	4.76987e-07	2.20156e-05	Down
Os02g0676400	DTX/MATE family protein, Multidrug and toxic compound extrusion (MATE)-type/DTX protein, Drought resistance, Regulation of stomatal closure	4.46603	6.37055	10.9408	49.1808	28.1965	30.2185	1556.26	527.749	2584.77	4.89131	2.29022	2.90338e-11	4.84027e-09	Up
Os02g0676800	ERF family protein, DREB1 (dehydration-responsive element binding protein) homolog	1254.86	1307.59	1015.26	798.087	456.95	476.31	61402.2	83753	39051.4	0.466271	-1.10076	0.000126535	0.00209801	Down
Os02g0681632	Peptidoglycan-binding Lysin subgroup domain containing protein.	3.25592	4.22426	9.08321	10.4113	14.1444	9.65163	266.442	175.104	357.78	2.03458	1.02473	0.00631252	0.0419945	Up
Os02g0684100	Sulfotransferase domain domain containing protein.	0.66208	0.097947	0.219417	0	0.048446	0.126792	10.7282	18.3226	3.13384	0.175061	-2.51407	0.0484186	0.177227	Down
Os02g0686700	Protein of unknown function DUF581 family protein.	125.27	150.754	102.936	98.1359	40.7784	42.5773	2958.58	4044.95	1872.21	0.462862	-1.11135	0.00358085	0.0275831	Down
Os02g0687900	Peptidase S10, serine carboxypeptidase family protein.	3.8833	3.04119	1.45682	0.652835	0.177015	0.209842	110.489	197.164	23.814	0.120907	-3.04803	6.43982e-07	2.84311e-05	Down
Os02g0691500	Similar to OSIGBa0142I02-OSIGBa0101B20.1 protein.	0.338101	0.120456	0.578952	0.037656	0	0.111667	12.8413	22.2404	3.44209	0.158126	-2.66085	0.0160213	0.082581	Down
Os02g0700350	Non-protein coding transcript.	2.22061	0.850879	1.25892	0.612099	0.318679	0.201322	25.3059	40.0971	10.5146	0.262951	-1.92714	0.00631377	0.0419945	Down
Os02g0701300	Growth-regulating factor, Regulation of grain shape and panicle length, Negative regulation of seed shattering	0.407674	0.233813	1.05039	0.130783	0	0.046975	19.3529	34.6995	4.0062	0.115794	-3.11036	0.00279904	0.0229885	Down
Os02g0702300	Conserved hypothetical protein.	0.157169	0.32515	0.351442	0.158625	0.018449	0.049615	24.1542	37.6353	10.673	0.283136	-1.82043	0.0280481	0.122251	Down
Os02g0702600	Rop nucleotide exchanger, PRONE domain containing protein.	0.909895	0.844161	1.35947	0.442432	0.163083	0.615461	60.2747	89.8392	30.7103	0.343113	-1.54324	0.00074435	0.00844934	Down
Os02g0704000	Carotenoid-cleavage dioxygenase, Positive regulation of heat stress tolerance at the heading and flowering stage	0	0	0.032444	0.55345	0.114866	0.131569	11.8383	0.921822	22.7547	22.1469	4.46903	0.00146688	0.014318	Up
Os02g0704300	DNA replication helicase 2_6	12.8365	15.5086	9.07585	5.80363	5.52789	4.92506	548.479	775.409	321.55	0.414797	-1.26952	9.32132e-06	0.00024928	Down
Os02g0705550	Non-protein coding transcript.	0.666697	0.982552	0.787251	0.58382	0.277252	0.276874	46.0732	63.142	29.0044	0.458579	-1.12476	0.0238584	0.109521	Down
Os02g0706900	Alpha/beta hydrolase family protein.	0.972075	1.59754	1.03748	0.304335	0.681864	0.379564	35.3747	51.4828	19.2665	0.371978	-1.42671	0.00849726	0.0521778	Down
Os02g0709100	Conserved hypothetical protein.	7.7517	7.91301	7.69075	4.82584	2.60369	3.38551	306.397	422.773	190.021	0.449864	-1.15244	8.16844e-05	0.00147636	Down
Os02g0709300	Conserved hypothetical protein.	0.21555	0.627484	0.629807	0.054588	0.199045	0	9.85407	16.4863	3.22181	0.189679	-2.39837	0.0432266	0.164488	Down
Os02g0710550	Hypothetical gene.	7.94928	6.75137	4.48019	3.51819	2.87481	1.91581	200.558	283.538	117.578	0.414902	-1.26916	0.000864551	0.00949844	Down
Os02g0711300	Heat shock protein Hsp20 domain containing protein.	0.928608	6.99891	4.68378	1.87055	0.47185	0.336588	78.0516	128.641	27.4625	0.212932	-2.23154	0.00608265	0.0409038	Down
Os02g0711400	Conserved hypothetical protein.	1.46959	1.25629	2.29795	4.91388	4.80455	4.91718	104.235	54.3255	154.144	2.82335	1.49741	1.76486e-06	6.49876e-05	Up
Os02g0712500	Protein of unknown function DUF23 family protein.	69.9176	82.2249	56.6501	47.6621	25.9988	31.2216	4823.39	6503.98	3142.79	0.48324	-1.04919	0.000463561	0.00588612	Down
Os02g0713801	Hypothetical gene.	0.628502	0.880698	1.29862	0.218872	0.281714	0.497094	23.1292	34.0092	12.2493	0.360952	-1.47012	0.0158256	0.0818441	Down
Os02g0713900	Similar to 3-hydroxy-3-methylglutaryl-coenzyme A reductase 1.	3.55221	3.58317	3.08773	2.29865	1.10435	1.36293	195.591	269.303	121.879	0.453069	-1.1422	0.00129331	0.0130287	Down
Os02g0714200	Catalytic alpha-subunit 1 of pyrophosphate-fructose 6-phosphate 1-phosphotransferase	1.01225	1.48507	2.41107	0.408428	0.348635	0.598131	92.3555	144.82	39.8915	0.275595	-1.85938	8.77048e-06	0.000237968	Down
Os02g0714300	AT-rich interaction region domain containing protein.	1.60584	0.924062	1.59229	0.732096	0.41824	0.763642	85.3091	117.191	53.4274	0.458078	-1.12633	0.00576472	0.0393823	Down
Os02g0718600	Conserved hypothetical protein.	9.67817	10.5488	7.39053	2.38255	4.69517	5.49861	148.981	207.969	89.994	0.433672	-1.20532	0.00170169	0.0159013	Down
Os02g0719000	Similar to Rho GDP-dissociation inhibitor 1 (Rho GDI-1) (AtRhoGDI1).	1.17499	1.08569	0.749768	0.162907	0.313328	0.394142	43.1438	67.6826	18.605	0.276832	-1.85292	0.000322096	0.0044234	Down
Os02g0719600	SAM dependent carboxyl methyltransferase family protein.	140.433	58.6019	128.161	34.9312	37.2554	23.8914	4435.31	6901.69	1968.94	0.285272	-1.80959	8.25789e-08	4.90616e-06	Down
Os02g0719700	Bcl-2-associated athanogene (BAG) protein, BAG protein containing a calmodulin-binding domain, Gene regulation and stress responses	4.33238	5.22856	4.15836	3.45828	1.18559	1.91691	123.57	168.484	78.6559	0.46736	-1.09739	0.0128563	0.0707161	Down
Os02g0720450	Hypothetical protein.	18.1796	27.5534	33.4508	117.767	49.516	62.6541	2289.56	1187.14	3391.99	2.85628	1.51414	2.51736e-05	0.000561987	Up
Os02g0720500	Peptidase A1 domain containing protein.	13.6848	18.0155	30.6839	57.2023	39.2514	42.0909	1430.71	896.025	1965.4	2.19147	1.1319	0.00015136	0.0024256	Up
Os02g0720600	Peptidase A1 domain containing protein.	8.31578	12.2686	9.34067	1.52688	1.03937	1.99403	410.943	716.231	105.655	0.147955	-2.75677	3.88296e-19	3.42406e-16	Down
Os02g0726500	Protein of unknown function DUF246, plant domain containing protein.	4.82144	6.41939	5.52597	2.44802	1.46029	1.75157	359.15	541.195	177.106	0.327296	-1.61133	1.26741e-08	9.78567e-07	Down
Os02g0728300	Similar to ASC1-like protein 2.	32.5561	33.0958	26.351	16.4038	13.1982	10.5803	1237	1742.1	731.892	0.420124	-1.25111	8.86974e-07	3.7152e-05	Down
Os02g0728401	Hypothetical gene.	0.913566	1.09257	0.938988	0.383823	0.450105	0.30264	37.0146	53.7692	20.26	0.375213	-1.41422	0.0017678	0.0163774	Down
Os02g0729200	Xyloglucan backbone O-acetyltransferase 3, DUF231 protein	6.39535	6.30533	8.03272	22.5211	11.6429	11.6056	563.73	356.961	770.498	2.15786	1.1096	0.000542733	0.00665149	Up
Os02g0730075	Hypothetical protein.	0.399789	0.568468	0.61282	0.081941	0.205674	0.17889	11.3745	17.1691	5.57981	0.323029	-1.63026	0.0368659	0.147849	Down
Os02g0730400	Six-bladed beta-propeller, TolB-like domain containing protein.	1.14973	2.2981	2.46577	0.830939	0.67395	0.842228	100.547	143.074	58.0206	0.40449	-1.30582	0.000591304	0.00708402	Down
Os02g0731300	Non-protein coding transcript.	17.0814	34.9984	49.462	7.27921	7.08526	6.5459	1518.21	2523.81	512.603	0.203013	-2.30036	2.40714e-12	5.45007e-10	Down
Os02g0731400	Uclacyanin 5, Plastocyanin-like domain-containing protein, Target gene of OsmiR408	9.05477	8.97679	6.21355	2.51621	1.7376	2.40231	153.983	243.475	64.4908	0.265848	-1.91132	1.88712e-08	1.39902e-06	Down
Os02g0731800	Hypothetical protein.	0.415282	0.20827	0.098199	0.021956	0	0.095731	10.489	17.9128	3.06513	0.176732	-2.50037	0.0366039	0.147211	Down
Os02g0731900	Beta-ketoacyl-CoA Synthase	2.84877	6.67784	10.9526	1.94733	0.814748	1.18927	335.86	562.446	109.274	0.194174	-2.36458	9.0947e-07	3.76705e-05	Down
Os02g0732800	Similar to Anther-specific proline-rich protein APG.	3.3202	4.0942	1.87088	1.61746	0.593759	1.13226	105.564	157.075	54.0537	0.345083	-1.53499	0.00231336	0.020072	Down
Os02g0733300	Glycoside hydrolase family 9 subclass B1, Endo-beta-1, 4-glucanase, Lignocellulose crystallinity modification in stem internode growth and development, Plant strength, cellulose modification, and biomass saccharification	0.273085	0.413726	0.673992	0.213353	0	0.087323	23.7011	38.3524	9.04969	0.236362	-2.08093	0.0342184	0.140483	Down
Os02g0733900	Regulation of style length	201.971	179.311	129.643	109.904	50.2191	48.7564	2979.86	4276.17	1683.54	0.39373	-1.34472	0.000351816	0.00475555	Down
Os02g0736200	RNA-dependent RNA polymerase, Regulation of endogenous genes through smRNA-mediated pathways involving DNA methylation	0.980555	1.1725	1.16717	1.62241	2.48816	3.34326	258.923	164.205	353.642	2.154	1.10702	0.000271617	0.00387706	Up
Os02g0738100	Conserved hypothetical protein.	3.02906	3.29481	4.49144	11.8805	6.64769	5.87722	144.868	90.2744	199.462	2.20416	1.14023	0.00238678	0.0205179	Up
Os02g0738350	Similar to JHL23J11.5 protein.	0.139552	0.345762	0.851635	0	0	0	8.31883	16.6377	0	0.0122374	-6.35256	0.00015607	0.00248116	Down
Os02g0739400	Similar to Avr9/Cf-9 rapidly elicited protein 231 precursor.	270.611	320.947	293.147	179.618	124.724	134.407	15477.4	20920.4	10034.4	0.479646	-1.05996	6.22752e-07	2.76029e-05	Down
Os02g0739700	E2F transcription factor e-1	0.837018	0.901653	0.536463	0.253953	0.163265	0.362551	33.791	50.6317	16.9502	0.338262	-1.56379	0.00447185	0.0325613	Down
Os02g0739900	Similar to microtubule-associated protein TORTIFOLIA1.	0.636139	0.668149	1.11506	0.165657	0.172579	0.170802	50.7024	83.6719	17.7329	0.211267	-2.24286	2.32212e-07	1.17947e-05	Down
Os02g0741700	Conserved hypothetical protein.	3.53979	4.60557	4.77479	2.37142	1.1006	1.99789	235.604	333.421	137.787	0.413607	-1.27367	0.000156848	0.00248974	Down
Os02g0742550	Non-protein coding transcript.	2.53797	4.05637	3.66645	6.25999	8.44101	7.05708	45.5699	30.1206	61.0192	2.01183	1.00851	0.0134694	0.0731875	Up
Os02g0743400	PIN protein, Auxin efflux carrier, Auxin transport and signaling, "Root, shoot and inflorescence development"	4.63653	5.92586	15.0756	26.0777	22.2712	14.807	1384.22	799.026	1969.42	2.46251	1.30013	0.00132883	0.0133078	Up
Os02g0744600	Cellulose synthase like protein A6	2.25367	1.92644	2.96139	0.962657	0.874146	0.483192	28.3771	42.4041	14.35	0.335923	-1.5738	0.00346607	0.0268418	Down
Os02g0744650	Similar to CSLA1-cellulose synthase-like family A%3B mannan synthase. (Os02t0744650-00);Transcript variants=Os02t0744650-00	1.54546	2.2723	4.45634	0.444222	0.386392	1.08078	82.4741	134.07	30.8779	0.231157	-2.11305	0.000111432	0.00189135	Down
Os02g0744682	Hypothetical protein.	0.832109	1.21402	2.51187	0.106797	0.171566	0.272364	17.1199	30.2708	3.9689	0.131642	-2.92531	0.00039452	0.00517866	Down
Os02g0745100	Aquaporin NIP III subfamily protein, Aquaporin, Silicon influx transporter, Arsenic species (As) uptake, Arsenite efflux, Selenite (Se) uptake, Water transport	58.3081	52.6311	80.543	69.598	148.422	240.473	6071.25	3667.72	8474.77	2.31064	1.20829	0.00143647	0.0140992	Up
Os02g0745400	Glycosyl transferase, family 8 protein.	24.9135	32.3431	37.4481	95.8813	55.2182	58.2	3485.99	2212.44	4759.55	2.15084	1.1049	6.19515e-05	0.00118085	Up
Os02g0747900	Atypical basic helix-loop-helix protein, Control of cell elongation, Regulator of grain size and leaf angle	0.255951	0.341971	0.587498	0.126535	0.058804	0.090288	10.681	17.3338	4.02812	0.231711	-2.1096	0.0151567	0.0795248	Down
Os02g0752300	Conserved hypothetical protein.	2.31812	2.54402	2.3221	1.62042	0.903703	0.915796	128.099	174.887	81.3119	0.464992	-1.10472	0.00164713	0.0155519	Down
Os02g0752600	Similar to predicted protein.	0.101054	0.144326	0.852229	0.072129	0	0	10.4	19.2922	1.50784	0.0773387	-3.69266	0.0160335	0.0826056	Down
Os02g0753400	Conserved hypothetical protein.	0.218468	0.146436	0.135971	0	0	0.043401	5.36274	9.73497	0.990517	0.108139	-3.20904	0.0350916	0.142965	Down
Os02g0753500	Tetratricopeptide-like helical domain containing protein.	6.66834	7.3218	3.67634	3.11664	1.44673	0.631571	197.324	307.404	87.243	0.283638	-1.81788	0.00135318	0.0135112	Down
Os02g0753850	Non-protein coding transcript.	0.689885	0.45469	0.514648	1.33898	1.5676	1.85188	39.6271	21.2489	58.0052	2.76688	1.46826	0.000857977	0.00945411	Up
Os02g0753900	Hypothetical conserved gene.	0.358764	0.781128	1.0195	1.10446	2.30824	1.85375	43.2345	25.8202	60.6488	2.3188	1.21338	0.0208731	0.0994827	Up
Os02g0755000	Putative methyltransferase, Pectin methyltransferase, Pectin synthesis and methylesterification, Root development, Cellular adhesion, Salt tolerance, Ion homeostasis	81.0725	95.3857	131.692	263.488	201.555	193.347	17368.6	11236.3	23500.9	2.09136	1.06444	1.24748e-06	4.86066e-05	Up
Os02g0756032	Hypothetical conserved gene.	8.64617	9.9581	9.0282	2.74614	2.31488	2.74768	45.481	71.1078	19.8543	0.280004	-1.83648	8.32236e-06	0.000227466	Down
Os02g0756100	Small epidermal patterning factor-like 2 peptide, Regulation of awn development and grain length	0.158309	0	0.989979	0	0	0	8.76154	17.5231	0	0.0116617	-6.42208	0.00535205	0.0372465	Down
Os02g0758000	Similar to Low molecular weight heat shock protein precursor (Mitochondrial small heat shock protein 22).	153.798	194.766	368.229	83.3518	59.602	73.486	6939.22	10686.1	3192.36	0.298724	-1.74312	6.10595e-09	5.37019e-07	Down
Os02g0759400	RING-type E3 ubiquitin ligase, Rice homolog of Arabidopsis T&oacute;xicos en Levadura, Negative regulation of cold stress response	212.798	213.264	239.34	129.645	64.5974	66.3851	10922.5	15808.9	6036.15	0.381819	-1.38904	4.53986e-06	0.000138675	Down
Os02g0760000	Similar to chaperone protein dnaJ.	10.0381	10.1828	14.477	4.64809	3.91985	2.61904	324.311	492.77	155.851	0.315569	-1.66397	7.56305e-09	6.39805e-07	Down
Os02g0763501	Similar to Serine threonine kinase 1.	0.420654	0.658645	0.183387	0.069587	0	0.038993	9.48743	17.1836	1.79122	0.106196	-3.2352	0.0063859	0.0423565	Down
Os02g0763800	Xyloglucan fucosyltransferase domain containing protein.	3.28928	4.22047	1.98461	1.97804	0.771281	0.444125	120.602	181.975	59.2279	0.325301	-1.62015	0.006227	0.0416156	Down
Os02g0765600	Alpha-amylase glycoprotein, Degradation of starch granule	0.065297	0.106653	0.024289	0	0	0	2.39471	4.78942	0	0.0428739	-4.54376	0.0413661	0.159849	Down
Os02g0767000	Remorin, C-terminal domain containing protein.	2.9801	4.53948	6.8998	1.83021	1.53579	1.60938	263.996	393.789	134.202	0.340133	-1.55583	9.22422e-07	3.795e-05	Down
Os02g0767200	Lipase, class 3 family protein.	1.46323	2.49796	0.679573	3.51841	3.68501	4.00962	189.929	115.215	264.643	2.30021	1.20177	0.0116278	0.0656393	Up
Os02g0767800	Similar to DNA binding protein.	5.04194	6.40611	6.96062	3.21211	3.07253	2.61163	238.944	325.228	152.66	0.468162	-1.09492	2.20426e-06	7.85771e-05	Down
Os02g0768300	Protein of unknown function DUF6, transmembrane domain containing protein.	21.0731	35.8313	16.6628	74.6522	115.453	130.608	3670.31	1432.56	5908.05	4.12438	2.04418	2.96024e-09	2.93475e-07	Up
Os02g0769200	Similar to erwinia induced protein 1.	0.118745	0.351314	0.501804	0.083588	0.055171	0.086718	20.8875	33.7312	8.04381	0.237453	-2.07428	0.00432626	0.0318555	Down
Os02g0769700	Protein kinase, core domain containing protein.	1.27451	1.50598	0.309911	0.417564	0.295403	0.199585	27.8879	43.3669	12.4089	0.286401	-1.80389	0.0196325	0.0954398	Down
Os02g0770800	NADH/NADPH-dependent nitrate reductase	5.75515	5.916	0.708676	0.40476	0.36996	0.528423	295.516	538.131	52.9016	0.0984481	-3.34449	3.04162e-07	1.48358e-05	Down
Os02g0771450	Hypothetical conserved gene.	1.13117	1.06685	2.88364	1.12489	0.496252	0.726004	74.6464	101.852	47.4405	0.464683	-1.10568	0.0350329	0.142847	Down
Os02g0772000	Transcription elongation factor	0.248643	0.664242	0.440877	0.257387	0.058988	0.065815	37.5607	58.3732	16.7482	0.2862	-1.8049	0.0133537	0.0727356	Down
Os02g0773200	UspA domain containing protein.	3.62065	4.63833	4.45353	1.66282	1.93067	1.73671	111.681	158.795	64.5673	0.405711	-1.30148	2.86175e-06	9.63763e-05	Down
Os02g0773732	Hypothetical conserved gene.	7.96942	10.2805	13.8961	24.8735	33.1548	29.0489	2154.4	1184.13	3124.67	2.63632	1.39853	4.40069e-11	6.98875e-09	Up
Os02g0773800	Conserved hypothetical protein.	0.143451	0.161897	0.321563	0.793972	0.570286	0.793942	32.2346	18.5385	45.9307	2.44434	1.28945	0.00926452	0.0556153	Up
Os02g0774200	Conserved hypothetical protein.	113.107	114.613	73.092	82.4065	37.9299	35.9854	1610.86	2148.1	1073.62	0.499853	-1.00042	0.0097376	0.0577211	Down
Os02g0776900	Transcription activator, Gibberellin (GA)-induced stem elongation	0.087896	0.01707	0.103518	0	0	0	2.93369	5.86737	0	0.0350053	-4.83628	0.0243129	0.110964	Down
Os02g0777400	ERECTA family protein, OsERECTA2 receptor-like kinase, LRR-receptor-like kinase (LRR-RLK) family protein, Regulation of cell proliferation and cell growth, Regulation of germline cell specification during megasporogenesis	0.335493	0.040854	2.42009	0.042833	0	0.06559	31.806	60.8302	2.78174	0.0464253	-4.42894	0.000737672	0.00839342	Down
Os02g0778500	Chalcone isomerase domain containing protein.	10.6648	11.6858	10.0284	7.35624	2.48613	1.63742	608.907	904.439	313.375	0.346421	-1.5294	0.00228042	0.0198841	Down
Os02g0781000	Pectin lyase fold/virulence factor domain containing protein.	0.54962	0.893659	1.74834	0.468919	0.057098	0.46675	31.5562	47.7827	15.3298	0.321541	-1.63693	0.0268528	0.118771	Down
Os02g0781300	Drought-responsive ethylene response factor 9, ERF family protein	11.7587	16.4459	9.62032	9.58951	2.06499	3.0687	283.767	411.87	155.665	0.378013	-1.40349	0.0109829	0.0629103	Down
Os02g0781400	Similar to 20 kDa chaperonin, chloroplast precursor (Protein Cpn21) (Chloroplast protein Cpn10) (Chloroplast chaperonin 10) (Ch-CPN10).	0.204048	0.300663	0.374516	0.040029	0	0.043218	7.65356	13.8929	1.41426	0.104132	-3.26351	0.00514498	0.0362242	Down
Os02g0782500	Similar to Small heat stress protein class CIII.	23.213	61.1091	53.7992	8.48523	5.35218	4.9247	880.658	1554.78	206.536	0.132761	-2.9131	4.46567e-14	1.59192e-11	Down
Os02g0782900	Conserved hypothetical protein.	3.48845	2.45861	5.21595	6.26868	14.7401	8.62116	152.359	85.2291	219.49	2.56952	1.3615	0.000899212	0.00979892	Up
Os02g0786400	MYELOBLASTOSIS (MYB) transcription factor 36b, Regulation of Casparian strip formation at the root endodermis	5.39782	3.8514	1.15656	6.15048	8.70948	13.0051	337.658	193.684	481.632	2.49357	1.31821	0.0138196	0.0745704	Up
Os02g0788600	Hypothetical conserved gene.	0.349654	0.664283	0.380467	1.19782	1.17108	1.25257	86.8652	50.0928	123.638	2.46359	1.30076	0.000713258	0.00819821	Up
Os02g0792600	Hypothetical conserved gene.	0.208602	0.336597	1.01779	0.167813	0	0.16151	12.2827	21.7369	2.82853	0.131118	-2.93106	0.0156543	0.0813145	Down
Os02g0794300	Protein of unknown function DUF566 family protein.	51.3218	52.1388	39.2296	24.8609	19.0373	20.6792	1019.8	1422.18	617.427	0.434366	-1.20302	6.31463e-07	2.79152e-05	Down
Os02g0794500	Similar to Serine carboxypeptidase II precursor (EC 3.4.16.6) (Carboxypeptidase D) (Bri1 suppressor 1) [Contains: Serine carboxypeptidase II chain A; Serine carboxypeptidase II chain B].	0.173496	0.057707	0.086309	0	0	0.024739	5.43104	9.87156	0.990517	0.10661	-3.22958	0.0374499	0.149199	Down
Os02g0794600	Similar to Copper chaperone COX17-1.	16.7544	12.386	11.3462	8.06239	6.12906	6.70685	270.709	361.888	179.531	0.497264	-1.00792	0.000456563	0.00582153	Down
Os02g0795800	Similar to BHLH transcription factor.	0.554183	1.11884	0.506237	1.71446	2.9899	2.24874	52.0038	25.9493	78.0583	3.00185	1.58585	0.00179905	0.0166027	Up
Os02g0795900	Similar to DEAD box-like RNA helicase (Fragment).	1.88897	2.37212	3.93543	5.04178	5.72716	6.34837	364.058	238.901	489.216	2.04092	1.02922	0.000175878	0.00273734	Up
Os02g0796500	B-type response regulator, Cytokinin signaling	10.8781	12.9167	13.6396	27.4441	24.5758	27.3173	2266.72	1497.57	3035.87	2.02676	1.01918	1.11965e-12	2.84231e-10	Up
Os02g0797300	Similar to Plasma membrane H+-ATPase.	0.223426	0.492245	0.38085	0.145701	0.055999	0.094097	30.2048	47.5714	12.8383	0.269683	-1.89066	0.00196077	0.0177289	Down
Os02g0799000	Protein phosphatase 2C 27, Negative regulation of cold tolerance	50.2231	53.5263	18.615	26.0939	15.4411	13.8995	2042.99	2858.08	1227.9	0.429672	-1.21869	0.00554686	0.0382448	Down
Os02g0802500	Vacuolar H<sup>+</sup>-pyrophosphatase, Response to anoxia	137.706	230.933	137.999	155.008	416.056	580.011	29208.3	18426.8	39989.8	2.1702	1.11783	0.00871913	0.0531217	Up
Os02g0802575	Hypothetical protein.	0.138142	0.230187	0.12358	0.249656	0.66845	2.22858	55.8838	16.2607	95.5069	5.88493	2.55703	0.000924508	0.01001	Up
Os02g0802700	Similar to MGDG synthase type A.	147.473	134.439	116.071	75.1702	61.4302	56.1077	6747.96	9211.53	4284.39	0.465138	-1.10427	5.7307e-07	2.57758e-05	Down
Os02g0805800	Aminoglycoside phosphotransferase domain containing protein.	2.72501	3.44376	5.01048	2.11142	1.75598	1.37075	338.245	460.778	215.711	0.467082	-1.09825	0.000134972	0.00220409	Down
Os02g0806500	Similar to Glycosyl transferase family 2 protein.	0.019721	0.147153	0.012533	0	0	0	3.75665	7.5133	0	0.0272418	-5.19803	0.0168729	0.0856786	Down
Os02g0806700	Similar to Retroelement pol polyprotein-like.	2.82769	4.01742	9.81266	9.85379	22.2268	18.499	1360.8	679.586	2042	3.00189	1.58587	0.000220899	0.00328253	Up
Os02g0807900	Conserved hypothetical protein.	7.29346	10.179	5.94311	5.38855	1.52743	1.62196	628.39	928.465	328.315	0.353609	-1.49977	0.00284678	0.0232609	Down
Os02g0808800	Cinnamoyl-CoA reductase 1, Lignin biosynthesis, Defense response, Effector of small GTPase Rac	43.6492	54.2921	52.6973	130.833	129.62	90.2033	4802.29	2952.31	6652.27	2.2529	1.17178	4.44712e-08	2.88796e-06	Up
Os02g0811200	Protein kinase, core domain containing protein.	0.033183	0.114719	0.166879	0.459456	0.199934	0.314488	20.6606	10.1679	31.1533	2.99976	1.58485	0.0323449	0.134907	Up
Os02g0811400	Similar to Cinnamoyl CoA reductase.	159.494	176.102	169.559	424.661	367.351	255.631	10589.1	7043.64	14134.5	2.00668	1.00481	1.63786e-05	0.000394557	Up
Os02g0811600	Similar to Cinnamoyl CoA reductase.	0.78704	0.843026	0.846343	1.87714	2.38279	1.04154	46.7052	30.6413	62.7691	2.04394	1.03136	0.0277332	0.121384	Up
Os02g0812500	Cyclin-like F-box domain containing protein.	10.4257	12.2941	4.22886	5.51352	3.01682	3.09591	406.932	577.427	236.437	0.409679	-1.28744	0.00522833	0.0366442	Down
Os02g0812600	F-box domain, cyclin-like domain containing protein.	0.29305	0.25657	0.379601	0	0	0	8.82662	17.6532	0	0.0116015	-6.42955	2.26435e-05	0.000515113	Down
Os02g0813000	F-box domain, cyclin-like domain containing protein.	29.2501	47.1505	15.5765	20.2093	5.34546	12.0949	812.708	1168.76	456.655	0.390832	-1.35538	0.00989468	0.0584039	Down
Os02g0813083	Conserved hypothetical protein.	172.707	169.943	80.0536	57.1125	30.8245	30.473	1294.93	2044.24	545.619	0.266953	-1.90534	2.11592e-06	7.57504e-05	Down
Os02g0813800	Similar to STYLOSA protein.	4.15404	3.73348	6.65991	2.10247	2.25036	2.46926	418.257	568.948	267.565	0.469809	-1.08985	8.52124e-06	0.000231956	Down
Os02g0814200	Similar to CER1-like gene protein (Fragment).	0.105893	0.059112	1.94224	0.024816	0	0	30.2892	59.4476	1.13088	0.0188544	-5.72895	0.000232396	0.00342151	Down
Os02g0814300	Cytochrome c, monohaem domain containing protein.	0.81697	2.56709	1.55789	0.560272	0.173005	0	24.4529	42.36	6.54574	0.153163	-2.70686	0.00868092	0.0529775	Down
Os02g0816000	C2 domain containing protein.	0.170674	0.152255	0.267632	0.090613	0.024052	0.033049	18.417	29.4258	7.40833	0.251279	-1.99264	0.00697843	0.0452127	Down
Os02g0819900	Tyrosine protein kinase domain containing protein.	19.796	22.5502	5.50865	8.55871	5.64587	5.24509	627.223	906.67	347.777	0.3837	-1.38195	0.00575439	0.0393358	Down
Os02g0820300	Tetratricopeptide-like helical domain containing protein.	1.25408	1.1486	1.67534	2.5409	2.61627	3.3282	170.715	113.224	228.207	2.01396	1.01003	6.10033e-05	0.0011641	Up
Os02g0820500	Lateral organ boundaries domain (LBD) transcription factor, Glume formation, Regulation of crown root development	0.368975	0.320549	0.137415	0.103924	0	0	6.82301	12.1382	1.50784	0.124114	-3.01027	0.045411	0.169868	Down
Os02g0822900	Hypothetical conserved gene.	14.3201	14.7475	3.52376	3.40705	5.56019	4.60933	983.939	1416.68	551.202	0.38917	-1.36153	0.00586554	0.0399083	Down
Os02g0825301	Hypothetical conserved gene.	0	0.15355	0.335522	0	0	0	5.27174	10.5435	0	0.0193386	-5.69237	0.0169238	0.0858149	Down
Os02g0825650	Hypothetical conserved gene.	1.81981	1.91018	0	0	0	0	24.1738	48.3476	0	0.00423936	-7.88194	0.0437319	0.165681	Down
Os02g0826200	NAD(P)-binding domain containing protein.	1.87798	1.86021	2.53218	1.15511	0.900432	0.92679	75.2495	102.35	48.1486	0.469575	-1.09057	0.000919834	0.00997822	Down
Os02g0828200	TPR-like domain containing protein.	0.724724	0.592458	0.74733	0.574148	2.38739	1.69283	67.8473	42.9832	92.7114	2.15819	1.10982	0.0385683	0.152314	Up
Os02g0833900	Similar to Peroxidase 64 precursor (EC 1.11.1.7) (Atperox P64) (PRXR4) (ATP17a).	0.272568	0.776976	0.428139	0	0.055822	0	13.3752	25.5164	1.23395	0.0453625	-4.46236	0.00045028	0.00575235	Down
Os03g0102200	Similar to DNA-directed RNA polymerase II 14.5 kDa polypeptide (EC 2.7.7.6) (RPB9) (RPB14.5).	2.91629	2.67883	2.58549	5.6128	6.91661	7.69696	127.993	76.1131	179.873	2.37602	1.24855	5.84518e-06	0.000171062	Up
Os03g0102333	Hypothetical conserved gene.	0	0	0	0.100532	0.269172	0.232219	4.62644	0	9.25289	56.9557	5.83177	0.00148723	0.0144871	Up
Os03g0103100	Similar to Physical impedance induced protein.	82.414	129.821	211.92	20.4114	86.6125	85.8941	3207.33	4445.33	1969.34	0.44298	-1.17469	0.0149872	0.0788642	Down
Os03g0103200	Similar to Physical impedance induced protein.	6.37415	21.5926	15.3538	2.14481	4.80416	4.1323	272.46	436.958	107.963	0.246782	-2.01869	1.6872e-05	0.000404989	Down
Os03g0103300	Hybrid proline- or glycine-rich protein, Controll of low-temperature germinability, Pre-harvest sprouting resistance	5.4485	3.10531	26.2919	0.621187	1.05055	2.25912	238.03	426.871	49.1897	0.115394	-3.11535	9.87628e-06	0.000261616	Down
Os03g0103400	GRAS transcription factor domain containing protein.	0.509382	1.16827	1.94044	2.71285	4.502	2.24929	235.211	131.353	339.069	2.56876	1.36107	0.00291934	0.0236649	Up
Os03g0103900	Conserved hypothetical protein.	0.740553	0.967846	0.851943	0.385064	0.414969	0.351553	23.1396	32.1508	14.1285	0.438377	-1.18976	0.0253847	0.114146	Down
Os03g0106400	Branched-chain aminotransferase1, Branched-chain amino acid biosynthesis	0.987598	1.68037	1.24229	4.70897	2.94533	3.4948	149.145	79.5087	218.78	2.74579	1.45722	3.04841e-05	0.000655223	Up
Os03g0107300	Anion transporter, Silicon efflux transporter, Arsenic species (As) uptake	10.4753	12.8808	5.95364	16.8515	78.0971	172.299	4063.67	854.422	7272.92	8.5128	3.08963	0.00051645	0.00640715	Up
Os03g0109500	Similar to 40S ribosomal protein S17-4.	7.77323	6.9501	14.8295	18.9416	20.2856	22.0999	382.735	251.75	513.719	2.0358	1.02559	0.000387631	0.00511484	Up
Os03g0112800	DUF726-containing protein, Anther lipid biosynthesis, Required for tapetal PCD and pollen wall formation, Male fertility	5.84718	5.73797	7.15237	14.6993	13.9464	13.8753	905.855	566.114	1245.6	2.19915	1.13695	1.04602e-14	4.17274e-12	Up
Os03g0113500	Conserved hypothetical protein.	0.173698	0.053925	0.104448	0.029121	0	0.034891	9.32565	15.4926	3.1587	0.20893	-2.25891	0.0438423	0.165964	Down
Os03g0114800	Major facilitator superfamily protein, Cd uptake, Grain Cd accumulation	176.425	202.322	309.902	665.991	549.158	506.748	30071.7	17386.6	42756.8	2.45905	1.2981	6.61325e-09	5.74102e-07	Up
Os03g0115100	Mevalonate and galactokinase family protein.	2.43882	2.22127	5.72215	4.51448	8.98129	8.14973	681.626	443.337	919.915	2.07251	1.05138	0.00662512	0.0435467	Up
Os03g0115500	Similar to pyridoxine 5'-phosphate oxidase-related.	11.3764	10.2577	10.0896	5.17761	5.74512	3.89014	407.923	570.986	244.859	0.428468	-1.22274	1.2797e-06	4.95738e-05	Down
Os03g0115700	Short-chain dehydrogenase/reductase SDR family protein.	1.08791	2.07223	1.52964	0.771175	0.570852	0.363332	64.7429	95.2841	34.2016	0.357269	-1.48492	0.00144834	0.0141881	Down
Os03g0116400	Similar to Membrane protein.	280.711	348.543	249.008	162.089	81.1587	93.4866	11373	16604.2	6141.7	0.369892	-1.43482	5.74357e-06	0.00016853	Down
Os03g0118100	Conserved hypothetical protein.	0.094653	0.128234	0.219339	0	0	0.023907	5.81222	10.9641	0.660345	0.0645132	-3.95426	0.0101546	0.0596231	Down
Os03g0120100	Protein of unknown function DUF284, transmembrane eukaryotic family protein.	0.340131	0.174074	0.935468	0	0.043857	0.17332	16.1761	27.8165	4.53567	0.164749	-2.60166	0.0208337	0.0994187	Down
Os03g0120400	Heavy metal transport/detoxification protein domain containing protein.	1.23851	2.41742	6.9621	3.86197	22.8984	16.7362	401.091	158.166	644.016	4.06188	2.02215	0.00182699	0.0167958	Up
Os03g0121200	Similar to Peroxidase 1.	210.116	230.194	110.274	48.7754	28.6789	25.9753	6846.03	11637.2	2054.86	0.176579	-2.50161	1.06249e-11	1.98899e-09	Down
Os03g0121300	Similar to Peroxidase 1.	4.20764	2.92863	2.15797	0.425241	0.299151	0.663418	41.6655	70.5712	12.7598	0.183787	-2.44389	4.54731e-05	0.000916271	Down
Os03g0123500	Similar to HOS66 protein.	7.23816	9.52112	5.78851	2.60357	2.73985	3.5357	292.208	424.109	160.307	0.37858	-1.40133	3.42914e-06	0.000110487	Down
Os03g0126000	Similar to Phosphorybosyl anthranilate transferase 1.	7.76345	6.84389	15.0916	24.1473	26.0062	22.1315	1087.98	640.124	1535.84	2.39652	1.26094	7.15556e-06	0.000202045	Up
Os03g0126850	Conserved hypothetical protein.	0.167032	0.561332	0.457123	1.81623	0.828554	0.92588	29.8601	15.217	44.5033	2.88798	1.53006	0.0180382	0.0898533	Up
Os03g0127700	LRR-receptor-like kinase (LRR-RLK) family protein	0.276205	0.662599	0.521743	0.134927	0.118573	0.16221	48.4456	73.4793	23.4119	0.318143	-1.65225	0.00109637	0.0114414	Down
Os03g0128000	FAS1 domain domain containing protein.	2.41128	2.0019	5.75326	1.1659	0.682378	1.13313	134.611	207.953	61.269	0.294569	-1.76332	9.44693e-05	0.00166172	Down
Os03g0129300	&beta; subunit of glyceraldehyde-3-phosphate dehydrogenase, Tolerance to low light stress, Contribution to the aroma phenotype	7.21134	4.81152	4.43796	3.32365	3.1283	1.28381	269.946	370.899	168.993	0.455585	-1.13421	0.00700445	0.0453112	Down
Os03g0130100	Cinnamate:CoA ligase, Submerged seed germination, Salicylic acid accumulation	7.01135	5.87576	8.08579	35.1541	29.7748	13.9127	1304.23	559.158	2049.31	3.66472	1.8737	4.97943e-08	3.16615e-06	Up
Os03g0131200	Catalase, Hydrogen peroxide-induced leaf cell death	1.04009	0.478022	0.539275	2.93996	1.37588	1.25574	95.1708	53.9179	136.424	2.54929	1.3501	0.0102566	0.060012	Up
Os03g0132250	Hypothetical protein.	13.0835	12.0951	8.45688	6.54762	4.63542	4.56577	380.53	525.439	235.621	0.448869	-1.15563	0.000175508	0.00273285	Down
Os03g0132550	Hypothetical protein.	1.09097	0.455299	0.865401	0.208885	0.041228	0.064011	17.1302	29.8086	4.45187	0.149944	-2.7375	0.000862438	0.00948144	Down
Os03g0133100	Conserved hypothetical protein.	0.299553	0.960799	1.06458	0	0.154733	0.063485	12.3485	22.3915	2.30561	0.100617	-3.31306	0.00273161	0.0226232	Down
Os03g0133825	Hypothetical gene.	1.14049	2.3371	3.91695	1.52183	0.373991	0.903525	101.873	147.555	56.1905	0.380404	-1.3944	0.0181918	0.0903212	Down
Os03g0133875	Conserved hypothetical protein.	0.455115	1.55274	1.52587	0.330413	0	0	6.06027	10.9897	1.13088	0.101671	-3.29801	0.0330727	0.137036	Down
Os03g0134900	Similar to Glutathione S-transferase GSTF14 (Fragment).	2.25837	5.44688	1.6535	0.612922	0.048558	0.626141	96.3807	170.441	22.32	0.131597	-2.9258	0.00014493	0.00233708	Down
Os03g0135100	Glutathione S-transferase GSTF15.	2.26379	4.71897	1.20417	0.40483	0	0.409439	60.3023	110.044	10.5602	0.0968142	-3.36864	0.000164799	0.00259382	Down
Os03g0138600	Hypothetical conserved gene.	0.808953	0.778762	1.33489	0.195538	0.348401	0.245498	80.6777	127.313	34.0429	0.265943	-1.91081	8.24034e-07	3.50413e-05	Down
Os03g0138700	Peptide transporter	87.7051	116.985	86.6963	12.0214	32.6775	25.3635	5485.7	8927.61	2043.78	0.228916	-2.12711	5.60778e-10	6.71111e-08	Down
Os03g0138900	Conserved hypothetical protein.	4.32137	2.88427	3.86028	1.52025	1.5089	1.63244	126.431	179.444	73.4174	0.410518	-1.28448	1.19075e-05	0.000301822	Down
Os03g0140700	Tetratricopeptide-like helical domain containing protein.	60.3288	56.0674	58.6711	38.1981	22.0159	26.7423	2637.84	3561.66	1714.02	0.481308	-1.05497	2.49889e-05	0.000558609	Down
Os03g0141200	Beta-amylase, Control of transient starch degradation in rice leaves, Regulation of the seed setting rate, chalkiness formation, seed germination, and the stress response	99.4754	111.949	118.732	65.4131	60.1303	38.8872	6924.28	9336.02	4512.54	0.483295	-1.04902	8.87996e-06	0.00024016	Down
Os03g0141800	Protein of unknown function DUF594 domain containing protein.	0.247263	0.478775	0.144862	0.135941	0.028333	0.041787	16.8603	27.4306	6.28988	0.229624	-2.12265	0.0194993	0.0949296	Down
Os03g0143200	Non-protein coding transcript.	1.36603	2.18898	4.16556	8.64501	8.58322	9.62059	86.8965	39.3547	134.438	3.3697	1.75262	2.57945e-05	0.000573886	Up
Os03g0144300	Similar to Xyloglucan galactosyltransferase KATAMARI 1 (EC 2.4.1.-) (MURUS3 protein).	0.426703	0.596431	0.235372	0	0.065624	0	17.7447	33.8442	1.64526	0.0460543	-4.44052	0.0001779	0.00276112	Down
Os03g0145200	Zinc finger, NHR/GATA-type domain containing protein.	1.17755	0.966885	1.3363	0.398778	0.647349	0.430958	34.3429	48.4507	20.2351	0.41624	-1.26451	0.0064893	0.0428811	Down
Os03g0146200	Conserved hypothetical protein.	8.03328	1.95117	14.0269	2.08187	3.45791	1.97707	215.192	328.089	102.295	0.31142	-1.68307	0.0036349	0.0278982	Down
Os03g0149300	Protein of unknown function DUF6, transmembrane domain containing protein.	1.43735	3.56167	3.06949	12.228	9.57886	13.0192	416.576	160.737	672.414	4.16831	2.05946	1.23172e-09	1.33572e-07	Up
Os03g0149800	Similar to RING-H2 finger protein ATL1D.	16.0617	23.7301	19.3956	12.3127	7.5234	10.6806	698.319	931.792	464.847	0.498961	-1.003	0.00023795	0.00348293	Down
Os03g0150200	AP2/ERF transcription factor, Negative regulation of salt stress response, Salt tolerance	0.597175	0.604703	8.24104	0.721709	1.06004	0.655246	48.9411	76.812	21.0702	0.27296	-1.87324	0.0461953	0.171805	Down
Os03g0151201	Non-protein coding transcript.	0.12204	0.13728	0.362126	0.379853	0.571751	0.532219	30.6446	18.3398	42.9493	2.3059	1.20533	0.0360272	0.145727	Up
Os03g0153900	Aromatic-ring hydroxylase family protein.	0.326219	0.229686	0.543937	0.523855	2.03076	0.584699	45.0819	23.8962	66.2676	2.75696	1.46308	0.0277058	0.121329	Up
Os03g0155900	Alpha-expansin OsEXPA18.	0.902348	2.7972	0.387023	0	0	0	28.0262	56.0523	0	0.0036554	-8.09576	8.71492e-08	5.14134e-06	Down
Os03g0157300	Ca2+-permeable mechanosensitive channel, Regulation of plasma membrane Ca2+ influx, ROS generation induced by hypo-osmotic stress	0.7407	1.30171	1.75482	0.644898	0.141437	0.287343	67.5611	104.237	30.8853	0.295976	-1.75645	0.00317256	0.0251322	Down
Os03g0157600	Heat shock protein Hsp20 domain containing protein.	1.30053	1.31112	0.839611	0.205256	0.278406	0.282399	20.992	34.2016	7.78234	0.228404	-2.13034	0.000781648	0.00878209	Down
Os03g0157700	Protein of unknown function DUF639 family protein.	0.370946	0.681286	0.320751	0.090777	0.06759	0.075166	27.4714	46.4409	8.50191	0.183131	-2.44905	0.000113464	0.00191733	Down
Os03g0159600	Similar to Rab28 protein.	3.68894	6.6834	6.11986	2.94882	1.38108	1.29943	191.537	286.936	96.1384	0.334567	-1.57963	0.000187253	0.00287068	Down
Os03g0160100	Mitogen-activated protein kinase kinase kinase (MAPKKK), Disease resistance, Defense/stress response	205.453	198.002	161.786	113.046	89.6963	89.9901	21336.8	28501.7	14171.9	0.497245	-1.00797	3.20079e-06	0.000104537	Down
Os03g0161100	Similar to Viral A-type inclusion protein repeat containing protein, expressed.	0.429582	0.820204	0.52227	0.133157	0.12988	0.227925	121.923	192.506	51.3401	0.267459	-1.90261	3.02305e-06	0.000100595	Down
Os03g0161200	Similar to Sulphate transporter.	74.8818	66.6483	64.0649	46.5458	22.9109	17.7742	4655.98	6595.91	2716.05	0.411776	-1.28007	0.000402973	0.00526032	Down
Os03g0161302	Hypothetical protein.	0.295319	0.370729	1.0105	0.195023	0.184756	0.213583	32.2351	47.5255	16.9446	0.354347	-1.49677	0.0148931	0.0785908	Down
Os03g0161400	Similar to IQ calmodulin-binding motif family protein, expressed.	0.807039	1.31917	0.899712	0.339683	0.663115	0.306665	47.302	66.4767	28.1274	0.420371	-1.25027	0.0121462	0.0679707	Down
Os03g0161900	Similar to Isoform 2 of Heat stress transcription factor A-2d.	3.76029	3.80042	11.4142	3.70375	2.20635	2.93332	420.258	572.52	267.995	0.467729	-1.09626	0.0107712	0.0620371	Down
Os03g0163000	Hypothetical conserved gene.	8.80627	8.38978	7.40993	2.71907	2.54747	3.20246	141.296	212.16	70.4322	0.333364	-1.58483	1.35644e-08	1.03774e-06	Down
Os03g0164901	Hypothetical gene.	1.7092	2.29454	1.21124	1.14873	0.606148	0.637887	31.1141	42.9159	19.3124	0.450734	-1.14965	0.0465406	0.172801	Down
Os03g0165100	Pentatricopeptide repeat domain containing protein.	2.38143	2.82218	2.61566	0.998308	1.25114	1.11369	166.532	235.427	97.6378	0.414288	-1.27129	1.71673e-07	9.14559e-06	Down
Os03g0165400	Beta-galactosidase	0.72603	1.03664	1.73702	0.548381	0.390608	0.393732	106.232	154.27	58.1927	0.37575	-1.41216	0.000273015	0.003888	Down
Os03g0167600	Fatty acyl ACP reductase, Regulation of pollen exine and anther cuticle development, Control of the biosynthesis of cutin monomer hydroxymonoacylglycerols (HMGs) and rice yield	0	0	0.020717	0.07678	0.157636	0.098012	5.7838	0.691367	10.8762	13.907	3.79774	0.01097	0.0628819	Up
Os03g0169500	Cellulose synthase like protein A4	1.37024	1.66504	1.65052	2.30448	4.2808	5.3373	210.6	122.287	298.913	2.44399	1.28924	0.000156462	0.00248596	Up
Os03g0170600	Similar to Homeobox-leucine zipper protein HOX21.	1.03122	0.95385	0.798745	0.628622	0.078737	0.203788	21.1133	31.5192	10.7074	0.340924	-1.55248	0.0432628	0.164532	Down
Os03g0172850	Proteinase inhibitor I25, cystatin, conserved region domain containing protein.	0.159486	0.47897	0.483956	0	0	0.046003	4.80566	8.95097	0.660345	0.0784397	-3.67227	0.0252697	0.113782	Down
Os03g0174200	Conserved hypothetical protein.	0.696955	0.587405	0.370081	0.216561	0.071965	0.233708	24.7143	37.9302	11.4983	0.307141	-1.70303	0.011024	0.063091	Down
Os03g0179700	Similar to OSIGBa0140O07.11 protein.	0	0	0	0.045205	0.115346	0.110167	2.02502	0	4.05004	24.9413	4.64047	0.0459431	0.171094	Up
Os03g0180700	Glycosyl transferase, group 1 domain containing protein.	58.2045	70.8138	47.1764	19.6325	11.7944	12.845	3284.24	5290.62	1277.85	0.241545	-2.04964	2.26949e-12	5.26973e-10	Down
Os03g0180900	Jasmonate ZIM-domain containing protein, Transcriptional repressor of JA signaling, Regulation of phosphate starvation responses, Pi homeostasis	728.919	793.765	686.097	434.312	251.738	251.659	23853.7	33821.5	13885.8	0.410563	-1.28432	3.09858e-06	0.000102296	Down
Os03g0183500	FCS-like zinc finger (FLZ) protein 10, Submergence response	20.4174	25.8753	13.3503	2.51485	1.1041	1.32761	406.344	752.39	60.298	0.0801832	-3.64056	1.18052e-18	9.64833e-16	Down
Os03g0183800	LRR-receptor-like kinase (LRR-RLK) family protein	62.0863	76.0805	54.2722	20.2418	23.4637	25.2334	4387.57	6473.9	2301.25	0.355494	-1.4921	8.40418e-12	1.60923e-09	Down
Os03g0184550	Similar to Dihydroflavonol-4-reductase.	0.050048	0.105555	0.362791	0.57795	1.95641	1.6636	37.7037	8.67428	66.7332	7.47364	2.90181	8.22412e-05	0.00148482	Up
Os03g0185000	Serine acetyltransferase, Salt stress response	1.08629	1.04821	0.716893	1.47207	5.40664	7.01176	100.877	36.2439	165.509	4.58802	2.19787	0.000104732	0.00180901	Up
Os03g0185800	Conserved hypothetical protein.	21.9223	24.6808	15.9596	11.5314	8.62102	9.64597	486.255	667.932	304.579	0.456383	-1.13168	5.87943e-05	0.00113032	Down
Os03g0185950	Conserved hypothetical protein.	11.7335	14.175	8.39895	5.26261	2.43657	4.57383	169.451	252.269	86.6334	0.344324	-1.53816	0.000131192	0.00215919	Down
Os03g0186900	Aspartic proteinase, Promotion of programmed cell death	0.64543	0.14192	0.742095	0.09842	0	0	19.4391	36.2394	2.63872	0.0725619	-3.78464	0.0034255	0.0266076	Down
Os03g0187800	Purine permease, Modulation of cytokinin distribution, Regulation of plant height and grain weight	11.9067	17.2119	4.54804	4.35752	0.970373	3.27568	444.644	715.479	173.809	0.243136	-2.04016	0.000565623	0.00684407	Down
Os03g0188100	Similar to transparent testa 12 protein.	3.85194	3.84584	1.37734	1.39233	1.31018	1.66461	174.38	240.255	108.505	0.452711	-1.14334	0.0121995	0.0682115	Down
Os03g0188400	Basic helix-loop-helix (bHLH) protein, Defense to brown planthopper	63.324	72.9701	88.7419	16.0566	6.94113	8.49556	2291.04	4029.1	552.978	0.137245	-2.86517	3.20027e-18	2.43722e-15	Down
Os03g0190000	VQ domain containing protein.	2.95372	3.33541	5.67439	5.80468	10.6142	11.6485	300.06	182.663	417.457	2.27995	1.189	0.000461646	0.00586687	Up
Os03g0192500	Type 2C protein phosphatase, Negative regulation of ABA signaling, Response to biotic and abiotic stresses	3.53896	6.35138	10.8302	8.66013	17.4436	17.7215	921.941	599.496	1244.39	2.07343	1.05202	0.00740916	0.0472542	Up
Os03g0192600	Plant lipid transfer protein/Par allergen family protein.	3.37714	5.48781	7.23939	12.7824	10.84	10.5796	361.276	234.345	488.207	2.07569	1.05359	0.000237173	0.00347407	Up
Os03g0194350	Hypothetical protein.	0.207284	0.170566	0.385861	0	0	0.095192	8.44177	14.9025	1.98103	0.137768	-2.85968	0.0404308	0.157359	Down
Os03g0195900	Hypothetical protein.	0.831795	0.686959	1.2038	1.38504	2.78974	2.76164	114.46	65.9528	162.968	2.46622	1.3023	0.000624264	0.00742738	Up
Os03g0196450	Similar to kelch motif family protein.	0.842967	0.436787	0.909045	0	0	0	10.3124	20.6247	0	0.00994758	-6.65144	9.19678e-06	0.000246343	Down
Os03g0197850	Hypothetical gene.	2.59855	5.19416	7.00339	2.14713	3.04804	0.779452	197.068	281.792	112.343	0.397335	-1.33157	0.00972151	0.0576767	Down
Os03g0198600	Homeodomain-leucine zipper transcription factor, Regulation of panicle exsertion, Negative regulation of sheath blight disease resistance	6.01238	9.41083	12.5794	2.28869	1.74854	2.73485	274.12	442.961	105.279	0.237783	-2.07228	8.3486e-11	1.21269e-08	Down
Os03g0199100	Protein of unknown function DUF677 family protein.	10.7208	13.5892	8.91497	5.83464	3.41426	3.54384	671.03	978.976	363.084	0.370933	-1.43077	7.07779e-06	0.000200312	Down
Os03g0199500	Conserved hypothetical protein.	0.405788	0.189994	0.74931	0.142808	0	0	11.4506	20.6395	2.26176	0.108983	-3.19782	0.0205841	0.0985926	Down
Os03g0200000	Similar to Haemolysin-III related family protein, expressed.	3.63327	4.73338	3.61639	1.01838	0.673011	0.986497	115.192	189.033	41.3499	0.219472	-2.18789	1.29828e-10	1.81267e-08	Down
Os03g0201500	Glycosyl hydrolase, GH10 family protein, Modulation of defence response, Contrasting roles in immunity depending on the type of pathogens (hemibiotrophic vs necrotrophic)	0.265838	0.388871	0.203825	0.112443	0	0.117523	17.8154	28.2294	7.40149	0.26504	-1.91572	0.0499957	0.181289	Down
Os03g0201901	Glycoside hydrolase, family 10 domain containing protein.	11.2994	14.3158	29.7274	93.1966	87.907	81.9181	3958.67	1386.91	6530.43	4.70541	2.23432	5.08437e-13	1.38514e-10	Up
Os03g0203200	Alpha/beta hydrolase, Strigolactone receptor, Strigolactone perception, Reguration of shoot branching	65.2821	73.5288	129.07	162.466	298.653	307.922	10526.3	5551.68	15500.9	2.7918	1.48119	8.20421e-07	3.49764e-05	Up
Os03g0205700	BTB domain containing protein.	0.776665	0.97011	1.49586	0.531991	0.462757	0.530531	81.5088	111.417	51.6001	0.46147	-1.11569	0.00162417	0.0153828	Down
Os03g0205800	Homolog of GNAT-like histone acetyltransferase 1 (OsglHAT1), Control of grain size	0.147859	0.283539	0.722534	0.858654	0.707498	1.26797	32.6102	18.8617	46.3588	2.42023	1.27514	0.0463114	0.172122	Up
Os03g0206100	Conserved hypothetical protein.	0.943438	0.625002	0.87692	0.00754	0.187047	0.104949	7.91379	13.5563	2.27125	0.166114	-2.58975	0.0112797	0.0641936	Down
Os03g0206150	Hypothetical protein.	0.592306	0.59589	1.07596	0.226458	0.131416	0.400471	47.9926	72.1165	23.8687	0.332745	-1.58751	0.00270577	0.0224758	Down
Os03g0207800	Armadillo-like helical domain containing protein.	5.20043	7.82728	7.16779	35.309	24.388	23.9394	1476.98	588.425	2365.54	4.01709	2.00615	5.1979e-15	2.2918e-12	Up
Os03g0211900	Leucine-rich repeat receptor-like protein kinase	31.8215	38.4409	74.0763	126.046	128.004	103.579	4766.02	2768.3	6763.73	2.4424	1.2883	6.76097e-06	0.000192811	Up
Os03g0212800	Beta-glucosidase, ABA recycling, Drought tolerance, Control of photosynthesis	2.03706	2.3705	4.74998	1.17273	0.839569	0.909292	148.232	225.116	71.3487	0.316197	-1.6611	1.14174e-05	0.000292496	Down
Os03g0215700	Myosin II heavy chain-like family protein.	39.2301	37.0837	22.3018	11.1346	6.26308	9.14707	1929.84	3070.82	788.854	0.256981	-1.96027	3.26838e-09	3.13812e-07	Down
Os03g0216400	Pentatricopeptide repeat domain containing protein.	0.829689	0.898107	0.962656	0.597597	0.441722	0.284794	37.1638	49.9211	24.4065	0.487027	-1.03793	0.0294947	0.126732	Down
Os03g0216900	Prefoldin domain containing protein.	0.449266	0.888757	0.859322	0.321281	0.356825	0.383164	29.9075	40.269	19.546	0.482736	-1.05069	0.0424947	0.1627	Down
Os03g0218500	Similar to 70kD heat shock protein.	15.7008	27.3058	29.4156	4.53376	4.41865	2.6045	1268.53	2194.36	342.695	0.155995	-2.68043	4.61304e-18	3.3604e-15	Down
Os03g0221200	Similar to Homocysteine S-methyltransferase 1 (EC 2.1.1.10) (S- methylmethionine:homocysteine methyltransferase 1) (SMM:Hcy S- methyltransferase 1) (ZmHMT-1).	65.6349	70.7486	99.1658	286.985	222.454	196.711	9996.57	5083.64	14909.5	2.93245	1.55211	2.0045e-12	4.7302e-10	Up
Os03g0222500	Hypothetical conserved gene.	8.10645	7.05344	2.36853	2.56971	1.79412	2.11518	122.956	182.157	63.7562	0.35095	-1.51066	0.00369741	0.0282691	Down
Os03g0223100	Cytochrome P450 94D15, Cytochrome P450 of the CYP94 subfamily	0.657503	0.6111	0.521763	0.41984	0.028154	0.062415	32.2669	50.3746	14.1592	0.281275	-1.82995	0.0405796	0.157747	Down
Os03g0225200	Meiosis specific cyclin-like protein, Meiotic double-strand break formation	6.51286	9.13759	8.5188	4.95622	2.05126	3.0514	605.599	861.514	349.685	0.405918	-1.30074	0.000179311	0.00278044	Down
Os03g0225900	Allene oxide synthase (CYP74A2), Biosynthesis of jasmonic acid (JA)	9.58754	8.8536	14.3009	29.9334	21.3063	20.1262	1304.45	830.14	1778.75	2.14151	1.09863	1.48609e-05	0.000364016	Up
Os03g0226300	Similar to Pto kinase interactor 1.	0.10455	0.048919	0.100347	0	0	0	3.55065	7.1013	0	0.0289356	-5.11101	0.00837655	0.0516164	Down
Os03g0227700	Cytochrome P450 90B2, Brassinosteroid C-22 hydroxylase, Brassinosteroids biosynthesis	4.35098	3.07083	4.95805	3.40118	8.35076	14.68	497.8	326.44	669.159	2.05089	1.03625	0.0222057	0.103923	Up
Os03g0227900	Serine/threonine protein kinase domain containing protein.	12.905	12.4089	8.17291	7.63025	4.61113	3.88919	536.326	733.335	339.317	0.462858	-1.11136	0.00176646	0.0163696	Down
Os03g0229500	MATE (multidrug and toxic compounds extrusion) transporter, Regulation of grain size, Modulation of flavonoid and lignin biosynthesis	0.949806	1.3178	1.09557	3.67123	2.03637	1.94745	147.661	92.1823	203.14	2.20147	1.13847	0.00228649	0.0198992	Up
Os03g0229801	Conserved hypothetical protein.	1.19717	0.453853	0.508104	0.110334	0.077373	0	13.2876	24.2448	2.33047	0.0947768	-3.39932	0.00185068	0.016967	Down
Os03g0230000	Non-protein coding transcript.	14.0949	7.88768	9.60129	2.81831	4.541	2.35291	194.864	300.702	89.0267	0.295779	-1.75741	2.96941e-06	9.93035e-05	Down
Os03g0231600	Branched-chain aminotransferase2, Branched-chain amino acid biosynthesis, Positive regulation of salt tolerance, Degradation of branched-chain amino acids	3.28929	3.70839	3.39497	6.45756	9.50067	8.55522	405.627	248.774	562.48	2.26174	1.17744	9.55972e-08	5.53258e-06	Up
Os03g0232050	Hypothetical protein.	0.549083	1.61919	1.16819	4.8332	4.41048	3.90057	162.998	67.8948	258.101	3.7767	1.91712	1.5979e-06	6.01845e-05	Up
Os03g0232800	Similar to Lecithin:cholesterol acyltransferase family protein, expressed.	0.729519	0.765171	1.1651	0.374018	0.137633	0.381889	37.6163	56.3384	18.8942	0.336285	-1.57225	0.00221042	0.0194305	Down
Os03g0233800	Protein of unknown function DUF547 domain containing protein.	0.371652	0.521796	0.608639	0.28391	0.199273	0.274026	35.8428	48.5104	23.1753	0.476633	-1.06905	0.0167818	0.0853845	Down
Os03g0234900	Similar to Peroxidase (EC 1.11.1.7).	1.08004	0.137659	0.265597	0.118062	0.146115	0	15.206	25.6824	4.72965	0.183165	-2.44878	0.0458434	0.170951	Down
Os03g0235000	Similar to Peroxidase.	3.43915	1.51969	7.07638	22.9907	37.7556	32.669	657.388	151.705	1163.07	7.65242	2.93592	4.03123e-11	6.52573e-09	Up
Os03g0237500	Similar to predicted protein.	4.536	5.73805	13.3562	3.9069	3.42686	4.08477	234.741	316.844	152.638	0.480886	-1.05623	0.0067456	0.0441481	Down
Os03g0239300	Zinc finger, C2H2-type domain containing protein.	1.02893	1.70636	2.14543	4.48016	7.30423	6.97876	166.747	71.0055	262.489	3.67011	1.87583	1.04691e-08	8.37252e-07	Up
Os03g0241900	Similar to Senescence-associated protein 12.	2478.07	2162.41	1547.46	1474.23	730.76	829.388	106605	143369	69840.8	0.487141	-1.03759	0.00229075	0.019912	Down
Os03g0242100	Homolog of mammalian RAD17, Meiotic double-strand break repair	19.1746	19.8257	14.6083	11.001	6.97355	7.00939	1331.44	1839.15	823.722	0.447971	-1.15852	4.73328e-05	0.000946813	Down
Os03g0243700	Similar to Glycosyl hydrolase family 10 protein, expressed.	0.54296	1.21172	0.437117	0.270313	0	0.187727	26.9869	44.6875	9.28629	0.209032	-2.25821	0.0214063	0.101143	Down
Os03g0245300	Similar to Hydroxyproline-rich glycoprotein DZ-HRGP precursor.	0.217901	0.188451	0.256113	0	0	0	4.90774	9.81548	0	0.0208882	-5.58117	0.00132363	0.0132676	Down
Os03g0245500	GAPLESS protein, Protein containing a glycine/alanine/proline-rich domain, a lectin domain and a secretory signal peptide (GAPLESS), Nutrient homoeostasis	1.27876	2.61209	0.465322	0.207232	0.233051	0.123392	44.5212	78.8485	10.194	0.128759	-2.95725	6.73728e-05	0.00126618	Down
Os03g0245700	Thiolase-like, subgroup domain containing protein.	4.0535	6.11337	6.01148	1.42555	0.943509	1.15097	281.632	464.565	98.698	0.212422	-2.235	2.55997e-15	1.2082e-12	Down
Os03g0245800	Chloroplast-localized small heat shock protein, Tolerance against heat and oxidative stress, Salt tolerance germinability	12.9894	41.6758	28.3982	10.601	7.01833	1.76398	709.15	1154.51	263.791	0.228316	-2.1309	0.000272564	0.0038851	Down
Os03g0246100	Glycoside hydrolase, family 17 protein.	0.258353	0	0.07382	0	0	0	3.97679	7.95359	0	0.0259104	-5.27033	0.0442519	0.166967	Down
Os03g0246500	Protein of unknown function DUF869, plant family protein.	23.3141	29.8452	22.7262	10.6253	8.19021	11.1196	2919.29	4237.05	1601.54	0.378066	-1.40329	3.95259e-10	4.83384e-08	Down
Os03g0247600	Hypothetical conserved gene.	0.449194	0.447917	0.305057	0.125638	0.097047	0.172875	18.8022	28.1587	9.44564	0.339254	-1.55956	0.0147161	0.0780253	Down
Os03g0251500	Similar to T-cell immune regulator 1 transcript variant 3 (Fragment).	3.15008	3.14215	1.79971	0.59383	1.54126	0.777113	229.401	341.932	116.871	0.341505	-1.55002	0.000342202	0.00465375	Down
Os03g0255400	FAR1 domain containing protein.	4.19255	4.11703	7.00734	6.02357	12.6768	13.1758	876.966	580.305	1173.63	2.02126	1.01525	0.00181553	0.0167187	Up
Os03g0257600	Hypothetical conserved gene.	2.96086	4.38326	4.00572	5.59325	9.32923	12.5704	543.712	327.245	760.179	2.32184	1.21527	0.000130676	0.00215388	Up
Os03g0258900	Galactose oxidase, beta-propeller domain containing protein.	0.933704	1.85591	1.66984	0.699258	0.338775	0.392521	75.8083	114.98	36.6369	0.317887	-1.65341	0.000329496	0.00451305	Down
Os03g0259001	Hypothetical gene.	0.144009	0.22677	0.322113	0.080334	0.044632	0	14.2231	23.7852	4.66094	0.19288	-2.37422	0.0205624	0.0985165	Down
Os03g0259600	Ubiquitin domain containing protein.	1.58893	1.05143	0.887496	0.433411	0.746402	0.596708	32.1854	43.522	20.8487	0.481781	-1.05355	0.0480695	0.17646	Down
Os03g0261800	Protein of unknown function DUF3049 domain containing protein.	3.40918	4.07866	4.78977	2.16652	1.47147	0.787309	204.349	298.123	110.575	0.370108	-1.43398	0.00031637	0.00436445	Down
Os03g0263300	GRAS-domain transcription factor, Strigolactone (SL) biosynthesis	0.656516	0.664665	0.375497	0.318304	0.157995	0.035342	26.8227	41.4138	12.2316	0.294411	-1.76409	0.0225128	0.104946	Down
Os03g0264000	ASC1-like protein 3 (Alternaria stem canker resistance-like protein 3).	36.8899	35.2471	37.9379	21.2731	16.2142	13.7498	1629.54	2245.88	1013.19	0.451093	-1.1485	2.10349e-07	1.09118e-05	Down
Os03g0266300	17.9 kDa class I small heat shock protein, Heat tolerance	272.472	400.948	647.683	107.697	112.752	92.9675	10085.8	16632.7	3538.95	0.212751	-2.23276	6.04832e-13	1.62139e-10	Down
Os03g0266900	17.4 kDa class I small heat shock protein, Heat tolerance	297.943	482.414	739.619	118.635	91.23	84.8624	9187.18	15421.8	2952.52	0.191435	-2.38507	3.26207e-15	1.50449e-12	Down
Os03g0267000	Small heat shock protein, Heavy metal resistance, Regulation of Cu tolerance, Regulation of bacterial leaf streak (BLS) and bacterial blight (BB) resistance	150.355	324.414	404.247	48.5086	38.9774	27.7696	4749.76	8412.46	1087.05	0.12919	-2.95243	4.981e-17	3.14921e-14	Down
Os03g0267100	Hypothetical protein.	40.1641	56.9954	92.4857	17.8109	14.0644	11.9491	6311.89	10278.4	2345.38	0.228154	-2.13192	4.62798e-13	1.28165e-10	Down
Os03g0267200	17.7 kDa class I heat shock protein, Heat tolerance, UV-B resistance	0.716526	2.65978	3.05861	0.147097	0	0.122134	32.3178	61.807	2.82853	0.0466661	-4.42148	8.8873e-07	3.71791e-05	Down
Os03g0269700	Protein of unknown function DUF604 family protein.	0.338024	0.584078	0.531344	0.041713	0	0.050529	11.2327	20.721	1.74444	0.0868785	-3.52486	0.000667151	0.0078139	Down
Os03g0271100	Similar to Sigma factor SIG2B.	1.98631	1.29198	1.7472	0.548409	0.561788	0.710119	94.1758	138.73	49.6218	0.359351	-1.47653	9.03927e-06	0.000243486	Down
Os03g0271500	Conserved hypothetical protein.	0.724612	1.6092	0.959908	0.648745	0.160858	0.220569	30.5667	45.9398	15.1936	0.330395	-1.59774	0.0242224	0.110672	Down
Os03g0271900	Peptidase aspartic, catalytic domain containing protein.	0.391805	0.17655	0.949868	0	0	0.042977	18.8939	35.8067	1.98103	0.0577434	-4.1142	0.00095916	0.0102915	Down
Os03g0273200	Similar to Laccase (EC 1.10.3.2).	1.78232	1.99827	0.6284	0.46078	0.031996	0.08569	76.2292	134.635	17.8228	0.132512	-2.9158	0.000402456	0.00525987	Down
Os03g0275950	Hypothetical protein.	0.289229	0.044226	0	0	0	0	6.3855	12.771	0	0.0161323	-5.9539	0.0156668	0.0813414	Down
Os03g0276300	Similar to Dof domain, zinc finger family protein, expressed.	2.5734	2.02442	2.62798	7.65037	6.51182	4.94632	74.5786	42.1943	106.963	2.54052	1.34512	0.000188243	0.0028816	Up
Os03g0277000	GDP dissociation inhibitor, Negative regulator for Rab, Negative feedback between Rab GDP-GTP cycle and MAPK pathways	0.752412	0.813649	1.18975	0.092355	0.248284	0.095952	35.5837	61.2474	9.92006	0.159516	-2.64822	2.25906e-06	8.00201e-05	Down
Os03g0277700	Protein of unknown function DUF26 domain containing protein.	45.7969	65.94	189.073	171.422	268.632	217.825	7284.06	4575.02	9993.1	2.18391	1.12691	0.00822819	0.0509269	Up
Os03g0279200	Similar to Histone H2A.	19.071	29.5327	10.3618	9.304	7.61787	10.9449	450.938	623.175	278.701	0.447566	-1.15983	0.00443514	0.0323573	Down
Os03g0280750	Plant disease resistance response protein family protein.	0.885445	0.885063	0.398317	0	0.040005	0.261963	22.9606	40.4761	5.44504	0.137289	-2.86471	0.00675483	0.0441913	Down
Os03g0283200	Similar to IN2-1 protein.	2.58809	3.82887	2.00327	1.68167	1.29916	0.718863	87.5508	122.973	52.1285	0.423129	-1.24083	0.00887077	0.0538034	Down
Os03g0283400	Conserved hypothetical protein.	1.44753	1.72223	1.38833	0.776074	0.348256	0.938697	60.1782	83.6837	36.6726	0.440812	-1.18176	0.0109634	0.0628629	Down
Os03g0285300	Conserved hypothetical protein.	4.07403	2.43051	6.60505	4.68945	10.1912	12.7437	135.474	89.0238	181.925	2.04169	1.02976	0.0277578	0.121416	Up
Os03g0286900	RCI2 (rare cold-inducible 2) family protein, Drought resistance	21.4714	12.2479	16.0596	7.90408	6.77513	5.24573	231.615	333.92	129.31	0.387584	-1.36742	2.55877e-05	0.000570093	Down
Os03g0287750	Hypothetical protein.	1.40349	2.74027	1.94181	0.079759	0.46133	0.270608	50.8851	89.7192	12.051	0.133317	-2.90707	9.7094e-07	3.94845e-05	Down
Os03g0287800	Glycosyltransferase 43B	16.1849	25.7644	15.6961	8.44289	1.9163	1.92949	564.614	934.899	194.329	0.207826	-2.26655	5.56655e-05	0.00108509	Down
Os03g0288000	Type 1 metallothionein isoform, Positive regulation of resistance to blast disease	35.7604	20.3488	27.9629	48.5961	66.3959	99.8011	1087.24	650.326	1524.16	2.34597	1.23018	0.000129381	0.00213661	Up
Os03g0289300	Similar to Phosphoinositide-specific phospholipase C.	2.81412	3.55792	2.4902	1.84037	0.580026	0.441846	160.525	244.14	76.9104	0.314869	-1.66718	0.00227701	0.0198647	Down
Os03g0289400	Rhodanese-like domain containing protein.	5.48298	6.40539	4.76254	1.53427	0.870071	1.13124	90.4311	149.936	30.9262	0.206799	-2.2737	4.30577e-09	3.91008e-07	Down
Os03g0290400	Similar to transducin family protein / WD-40 repeat family protein.	2.83771	4.5653	2.9943	1.79341	1.40622	0.645547	46.2866	67.8764	24.6968	0.361876	-1.46643	0.00690382	0.0448768	Down
Os03g0290900	Protein of unknown function DUF231, plant domain containing protein.	0.637444	1.13241	0.327442	0.190163	0.219342	0	24.8085	41.7343	7.88275	0.187063	-2.4184	0.0188419	0.0927125	Down
Os03g0291200	Protein of unknown function DUF231, plant domain containing protein.	1.27169	0.595591	0.171988	0.067639	0	0.075301	24.473	45.7873	3.1587	0.0706459	-3.82325	0.000329566	0.00451305	Down
Os03g0291700	Hypothetical protein.	0.53168	1.65503	0.697788	0.414922	0.351084	0.475762	42.1034	59.2996	24.9073	0.41978	-1.2523	0.0346819	0.142003	Down
Os03g0293600	Hypothetical protein.	1.34565	3.1128	3.37027	0.631195	1.17058	1.69244	77.3806	107.632	47.1287	0.43744	-1.19284	0.0173096	0.0872352	Down
Os03g0294032	Hypothetical gene.	1.57157	1.45306	0.956809	0.716527	0.511237	0.277467	92.9813	136.47	49.4927	0.362482	-1.46402	0.00185179	0.0169726	Down
Os03g0294800	Similar to Ser-thr protein kinase (Fragment).	1.4347	1.99539	1.74554	1.13701	0.634603	0.544357	99.7458	137.931	61.5607	0.445625	-1.1661	0.00360582	0.0277255	Down
Os03g0296600	Fertilization barrier 1 protein, Double fertilization	0.264314	0.698248	0.187775	0	0	0	5.68377	11.3675	0	0.0180222	-5.79408	0.00131998	0.0132389	Down
Os03g0296700	7TM GPCR, rhodopsin-like domain containing protein.	1.09345	1.4466	1.49889	0.56034	0.111019	0.318054	100.103	160.848	39.3584	0.245105	-2.02853	0.000117265	0.00196766	Down
Os03g0297900	Similar to laccase 90c.	0.298294	0.668104	0.129339	0.154382	0.062403	0.071163	19.7953	31.4409	8.14981	0.259456	-1.94644	0.0254542	0.114397	Down
Os03g0300900	Glycosyl transferase, family 8 protein.	8.32344	10.1954	13.3934	6.73343	3.33524	7.69743	619.685	833.469	405.902	0.487203	-1.0374	0.031813	0.133286	Down
Os03g0301200	COBRA-Like (COBL) family protein, Glycosyl-phosphatidyl inositol (GPI)-anchor protein, Regulation of stomatal development	132.427	156.715	146.056	82.9319	59.8957	58.4207	10142.4	14010.9	6273.78	0.447771	-1.15917	6.9483e-08	4.18729e-06	Down
Os03g0301700	Similar to Calmodulin-binding protein phosphatase.	98.7169	110.039	72.7939	45.7425	29.4991	25.0465	5230.23	7807.98	2652.47	0.339714	-1.55761	4.26554e-07	1.99908e-05	Down
Os03g0301800	Similar to Kinesin-like polypeptides 9 (Fragment).	2.04407	3.90083	1.75721	1.81879	0.668996	1.43602	144.839	194.394	95.2842	0.490719	-1.02703	0.0373741	0.149107	Down
Os03g0302800	Similar to Long cell-linked locus protein.	84.3737	94.6512	93.9449	67.0138	28.5179	32.5478	3141.34	4311.54	1971.13	0.457174	-1.12918	0.000877252	0.00960648	Down
Os03g0304500	Tetratricopeptide-like helical domain containing protein.	14.8626	14.9258	15.7366	6.48288	4.45896	4.58509	1025.31	1541.13	509.489	0.330611	-1.59679	4.1534e-13	1.1598e-10	Down
Os03g0305550	Hypothetical gene.	0.302463	0.292335	0.057453	0	0	0	3.94383	7.88767	0	0.0261113	-5.25918	0.00841022	0.0517477	Down
Os03g0305600	Mitochondrial import inner membrane translocase, subunit Tim17/22 family protein.	0.542317	1.15539	1.16018	0.287804	0	0.071115	18.7626	33.1421	4.38315	0.132555	-2.91534	0.00279881	0.0229885	Down
Os03g0305950	Similar to Xyloglucan 6-xylosyltransferase (EC 2.4.2.39) (AtXT1).	0.222255	1.83638	2.65418	0.468266	0.136384	0.818015	108.589	166.508	50.6708	0.30452	-1.71539	0.0319915	0.133816	Down
Os03g0306700	Conserved hypothetical protein.	13.2996	9.54303	3.93147	2.72132	1.37311	2.32516	326.076	531.283	120.868	0.2279	-2.13353	1.19044e-05	0.000301822	Down
Os03g0306900	Haem oxygenase-like, multi-helical domain containing protein.	9.02623	9.41611	11.5304	5.52508	3.1954	2.89797	266.883	383.006	150.761	0.393363	-1.34607	2.28842e-05	0.00051953	Down
Os03g0307000	Conserved hypothetical protein.	398.965	368.164	344.517	177.24	159.901	143.721	12503.6	17657.7	7349.61	0.416238	-1.26452	7.17881e-12	1.3825e-09	Down
Os03g0308900	Similar to Fip1 motif family protein, expressed.	0.439618	0.519457	0.791481	1.33428	1.26606	1.44842	60.7911	37.305	84.2773	2.23969	1.1633	0.00149666	0.0145578	Up
Os03g0311600	Helix-loop-helix DNA-binding domain containing protein.	0.412167	0.577102	1.16197	0.204136	0.113186	0.241764	20.3763	32.0827	8.66979	0.270405	-1.88681	0.00698288	0.0452328	Down
Os03g0312300	Protein of unknown function DUF26 domain containing protein.	1.61382	6.15373	3.34964	12.6271	12.1339	7.18544	286.254	152.208	420.299	2.75459	1.46184	0.0020617	0.0184425	Up
Os03g0313300	Poly(A) polymerase, central region domain containing protein.	43.9783	47.4201	28.7092	12.7106	8.28831	11.2092	2449.41	3899.82	998.988	0.256235	-1.96446	2.73037e-11	4.6208e-09	Down
Os03g0317100	Pentatricopeptide repeat domain containing protein.	2.12432	1.88408	1.69708	0.804483	0.973887	1.10885	161.651	217.445	105.858	0.488567	-1.03337	0.000170898	0.00267225	Down
Os03g0317900	Similar to Eukaryotic aspartyl protease family protein.	1.26629	1.7863	0.685194	0.034217	0.174408	0.689416	39.9148	64.9706	14.859	0.230893	-2.1147	0.0146269	0.0776757	Down
Os03g0318400	Peptidase A1 domain containing protein.	61.0412	69.3193	14.9629	19.8627	15.2908	16.2307	2076.97	3118.89	1035.06	0.331912	-1.59113	0.00121976	0.0124272	Down
Os03g0319000	Similar to VQ motif family protein, expressed.	0.900367	1.69682	1.228	5.23894	2.30473	3.23591	73.5479	39.5788	107.517	2.70876	1.43764	0.00239736	0.020575	Up
Os03g0319050	Hypothetical gene.	1.7046	1.66733	1.30661	7.23649	5.79027	6.17248	77.3962	31.6813	123.111	3.91908	1.97052	2.45848e-08	1.76028e-06	Up
Os03g0320900	Plastid and mitochondrial guanylate kinase, Chloroplast development, Chloroplast differentiation	1.38338	2.37862	4.39848	1.2195	0.536657	1.03384	98.7064	147.175	50.2373	0.340979	-1.55225	0.00201269	0.0181008	Down
Os03g0321300	Cyclin-like F-box domain containing protein.	1.88541	2.56051	2.26745	1.81336	0.348781	0.980214	101.881	139.593	64.1685	0.460126	-1.1199	0.0436183	0.165415	Down
Os03g0321700	WRKY transcription factor, Component in the signal transduction pathways of auxin response, Disease resistance	63.889	53.8382	27.3471	21.8889	27.0389	25.1128	1272.21	1717.21	827.215	0.481918	-1.05314	0.00225513	0.0197354	Down
Os03g0323500	Arf GTPase activating protein family protein.	1.19101	1.40994	2.02176	0.246609	0.579648	0.647608	120.3	183.448	57.1519	0.311441	-1.68297	2.89707e-05	0.000628336	Down
Os03g0325600	Similar to WUSCHEL-related homeobox 6.	7.70913	8.71823	7.56808	19.2627	23.8339	24.0408	956.704	521.444	1391.96	2.67125	1.41751	7.48666e-15	3.02254e-12	Up
Os03g0325900	Ricin B lectin domain containing protein.	1.04973	0.933476	0.580131	0.209849	0.15641	0.188885	20.5639	33.7443	7.38346	0.220281	-2.18258	0.00100656	0.0106872	Down
Os03g0326200	Similar to aminophospholipid ATPase.	11.8901	15.9583	7.69819	6.52031	4.80223	4.81976	1200.48	1646.65	754.318	0.45818	-1.12601	0.000404606	0.00527752	Down
Os03g0327800	NAC Family transcriptional activator, Abiotic stress response, Positive regulator of leaf senescence	28.5889	20.0283	25.6017	50.6816	60.2414	56.1438	2879.28	1817.92	3940.65	2.16887	1.11694	3.7075e-09	3.48973e-07	Up
Os03g0329200	Nucleotide-binding, alpha-beta plait domain containing protein.	0.90869	0.564613	1.65242	0.091455	0.021827	0.309989	43.5432	75.6541	11.4323	0.152733	-2.71092	0.000516213	0.00640672	Down
Os03g0329500	Glycoside hydrolase family 9 subclass A1, Endo-1, 4-beta-D-glucanase, Cellulose biosynthesis in the rice stem internode growth and development, Promotion of the internode elongation	8.06692	13.6596	16.792	5.93535	6.00381	6.31254	836.515	1143.56	529.469	0.462615	-1.11212	1.76448e-05	0.000420228	Down
Os03g0330300	Similar to cDNA clone:001-032-H02, full insert sequence (Fragment).	10.2505	13.9785	14.5539	5.17498	5.99546	4.85794	1289.24	1860.16	718.312	0.385801	-1.37407	5.05644e-13	1.38514e-10	Down
Os03g0332500	Similar to QM protein.	0.800334	2.41012	1.19776	0.144709	0.184331	0.109052	24.4443	44.0035	4.88511	0.109938	-3.18524	2.73354e-05	0.000600744	Down
Os03g0334300	Similar to predicted protein.	11.5705	11.8172	9.20748	5.6447	4.9508	4.3333	245.324	340.681	149.968	0.440486	-1.18283	1.10852e-05	0.000286395	Down
Os03g0335500	LRR-receptor-like kinase (LRR-RLK) family protein	0.478548	0.384721	2.62391	0.228691	0.071814	0.176945	91.8796	160.494	23.2649	0.144978	-2.7861	0.000162247	0.00255606	Down
Os03g0336400	Similar to Alpha-expansin OsEXPA4.	0.388031	0.170463	1.85806	0.078961	0	0.059158	17.643	33.1646	2.1214	0.064903	-3.94557	0.000925184	0.0100136	Down
Os03g0338400	Basic helix-loop-helix dimerisation region bHLH domain containing protein.	4.89761	7.21556	10.1159	1.62334	0.298903	0.258534	188.988	343.857	34.1198	0.0990835	-3.33521	2.41501e-07	1.22242e-05	Down
Os03g0339700	Protein of unknown function DUF827, plant family protein.	0.259004	0.487383	0.297472	0.042657	0.088212	0.152993	18.2616	28.5854	7.9378	0.279461	-1.83928	0.00997023	0.058726	Down
Os03g0339900	Similar to Serine/threonine protein kinase.	12.3561	11.0343	20.2184	16.0823	49.3635	57.9562	4152.57	2218.35	6086.8	2.74363	1.45609	0.00040953	0.00533137	Up
Os03g0347900	Terpenoid synthase domain containing protein.	0.078574	0.051565	0.020583	0	0	0	4.15174	8.30348	0	0.0248469	-5.33079	0.00525206	0.0367601	Down
Os03g0349200	Similar to transposon protein.	1.52229	1.97165	2.52952	0.983207	0.55585	0.773455	124.785	181.296	68.2728	0.376349	-1.40986	3.70508e-05	0.000771139	Down
Os03g0353300	Similar to F-box domain containing protein, expressed.	0.390197	0.239557	0.093631	0.074104	0	0	8.34958	15.1913	1.50784	0.0992766	-3.3324	0.0236892	0.108964	Down
Os03g0355200	WD40 repeat-like domain containing protein.	4.40327	2.36317	3.2932	6.23871	7.32955	9.20295	371.388	234.689	508.088	2.17252	1.11937	0.000181098	0.00280028	Up
Os03g0355700	Hypothetical conserved gene.	0.253919	0.527461	0.216388	0.144397	0	0.065194	11.8684	19.4004	4.33637	0.225009	-2.15194	0.0487634	0.178134	Down
Os03g0356484	Tetratricopeptide-like helical domain containing protein.	188.454	155.819	118.072	92.0203	63.9972	63.7642	4059.5	5578.95	2540.06	0.455354	-1.13494	5.88323e-05	0.0011304	Down
Os03g0356526	Hypothetical conserved gene.	124.373	138.78	62.8931	68.3482	33.8683	47.4973	2510.33	3493.44	1527.21	0.437239	-1.19351	0.00201339	0.0181021	Down
Os03g0358200	Similar to transmembrane protein 115.	10.7534	12.0129	22.8953	43.9386	29.983	30.7872	1036.69	634.455	1438.93	2.26542	1.17978	0.00011586	0.001948	Up
Os03g0360300	Conserved hypothetical protein.	3.36306	5.99699	4.8141	23.1171	9.68971	14.6059	346.605	163.275	529.935	3.24154	1.69668	1.12252e-05	0.000288455	Up
Os03g0364400	Receptor-like cytoplasmic kinase, Leaf senescence, Salt stress response	0.343688	0.896237	0.55393	0.904581	3.87568	6.75907	160.633	45.7728	275.494	6.00518	2.58621	5.25241e-05	0.00103592	Up
Os03g0365000	Similar to GDSL-like Lipase/Acylhydrolase family protein.	0.133389	0.423107	0.710021	1.30598	1.33211	1.49614	35.7922	17.1119	54.4725	3.11682	1.64007	0.0057937	0.03954	Up
Os03g0365200	Similar to Ulp1 protease family, C-terminal catalytic domain containing protein.	0.100594	0.223095	0.346506	0.454365	0.784008	0.727872	63.7808	33.1764	94.3852	2.80776	1.48942	0.00222495	0.0195223	Up
Os03g0365800	GDSL lipase, GDSL esterase, Negative regulation of heat stress tolerance	7.92069	9.86141	2.81785	7.4061	25.6661	39.8484	845.969	395.048	1296.89	3.28491	1.71585	0.00333383	0.0261195	Up
Os03g0369000	Similar to Peroxidase 1.	6.80865	19.8021	3.78049	1.36845	2.73863	1.92485	341.434	575.81	107.058	0.185816	-2.42805	2.40776e-05	0.000541851	Down
Os03g0369250	Hypothetical protein.	25.1216	34.0201	7.61213	10.3245	12.1053	10.1168	435.681	597.75	273.611	0.457892	-1.12692	0.0226402	0.105383	Down
Os03g0369600	Similar to Class III peroxidase 48.	1.95851	2.73477	0.431748	0.209048	0.137174	0	50.049	93.8605	6.23749	0.0657722	-3.92638	6.26992e-05	0.00119239	Down
Os03g0370200	Similar to predicted protein.	5.28934	6.97935	3.57122	2.62906	2.37986	2.38087	468.688	649.011	288.365	0.444527	-1.16966	0.000215517	0.00321682	Down
Os03g0370900	Similar to Cytochrome P450.	2.66248	2.87285	5.03376	5.78278	8.52986	6.89575	439.222	291.997	586.447	2.00291	1.00209	0.000197139	0.00298776	Up
Os03g0372900	Cyclin-like F-box domain containing protein.	0.072827	0.087665	0.148195	0	0	0	3.60552	7.21103	0	0.0283387	-5.14108	0.00693753	0.0450435	Down
Os03g0373500	Hypothetical protein.	40.8943	43.1843	20.6641	23.5375	14.038	14.2481	1110.55	1509.36	711.735	0.471679	-1.08412	0.00385496	0.0291629	Down
Os03g0374600	Glycoside hydrolase, family 17 protein.	2.60726	3.20633	3.3626	8.41881	8.75685	8.99575	463.059	246.946	679.171	2.74441	1.4565	6.37085e-18	4.35675e-15	Up
Os03g0374901	Hypothetical protein.	0.245132	0.254241	0.153544	0.752265	0.212282	0.842014	25.6618	14.1281	37.1956	2.66086	1.41189	0.0428369	0.163525	Up
Os03g0376000	emp24/gp25L/p24 family protein.	2.471	1.85666	3.05446	1.46344	0.974467	1.30193	80.1268	107.034	53.2196	0.498098	-1.0055	0.00484638	0.0346042	Down
Os03g0376100	Similar to Cystathionine gamma-synthase (Fragment).	75.0749	81.5835	232.213	221.661	300.072	329.295	10478.2	6524.3	14432.1	2.21181	1.14523	0.00216873	0.0191473	Up
Os03g0383600	Thiolase-like, subgroup domain containing protein.	5.80539	7.19492	4.33858	2.34952	1.46977	1.49544	260.062	401.448	118.675	0.29575	-1.75755	4.34095e-07	2.02592e-05	Down
Os03g0388432	Non-protein coding transcript.	4.98351	5.13548	4.42029	0.683458	1.79628	1.85147	19.9815	30.7912	9.17175	0.29924	-1.74063	0.00703705	0.0454344	Down
Os03g0389000	Metacaspase 3, Response to abiotic and biotic stresses	0.95811	0.615878	1.00931	1.84579	2.94252	1.48881	76.091	45.6426	106.539	2.33534	1.22363	0.0031479	0.0250114	Up
Os03g0389501	Similar to LOL3. (Os03t0389501-00);Transcript variants=Os03t0389501-00;Oryzabase Gene Symbol Synonym(s)=OsMC2 MC2;Oryzabase Gene Name Synonym(s)=Metacaspase 2	0.8498	1.35129	1.14402	3.47525	3.99578	3.07623	80.0785	39.8971	120.26	2.99616	1.58312	4.55991e-06	0.00013916	Up
Os03g0399800	Mannose-binding lectin domain containing protein.	0.27831	0.610759	0.260349	0	0	0	6.45805	12.9161	0	0.0158497	-5.9794	0.00040068	0.00524468	Down
Os03g0400700	Similar to retrotransposon protein.	1.87706	4.63251	6.4916	28.7988	15.3403	16.6591	297.359	105.889	488.829	4.59196	2.19911	5.713e-07	2.57654e-05	Up
Os03g0409600	Conserved hypothetical protein.	1.31024	1.34694	1.9083	0.499122	0	0.130114	44.6197	78.2581	10.9813	0.140588	-2.83045	0.00172862	0.0160991	Down
Os03g0410300	Ortholog of Arabidopsis ELF4, Positive regulation of salt stress	23.6435	27.2597	47.9662	73.8521	81.8743	65.1537	2187.77	1372	3003.53	2.18749	1.12928	7.58022e-06	0.000211319	Up
Os03g0411300	EF-Hand type domain containing protein.	2.69422	8.24787	9.15524	20.1447	8.46425	22.661	391.472	223.473	559.47	2.4992	1.32147	0.00668135	0.0438389	Up
Os03g0411600	Similar to predicted protein.	34.5274	43.6353	76.1567	140.447	96.2284	100.17	2106.47	1334.31	2878.62	2.15608	1.10841	0.000188991	0.00288906	Up
Os03g0416200	COBRA-like protein, Regulation of biosynthesis of secondary cell walls, Control of mechanical strength	0.991768	1.03588	0.708968	0.58089	0.396574	0.31282	50.1193	68.0715	32.167	0.473126	-1.0797	0.0209988	0.0999288	Down
Os03g0421250	Hypothetical gene.	0.657541	0.469396	0.307116	2.20908	0.736458	0.793833	32.5335	18.5481	46.519	2.53446	1.34168	0.0468649	0.173611	Up
Os03g0421300	Hypothetical conserved gene.	1.04549	0.252308	0.539908	1.72927	1.81112	1.34222	41.6422	23.4425	59.8418	2.5918	1.37395	0.0213699	0.101012	Up
Os03g0421800	X8 domain containing protein.	2.80234	2.42133	2.76128	1.56357	0.81938	1.45225	74.8904	102.02	47.7609	0.470382	-1.08809	0.00365006	0.0279693	Down
Os03g0422300	Conserved hypothetical protein.	2.29342	2.14897	5.65731	2.24164	1.20494	0.311662	67.4306	98.1322	36.729	0.372664	-1.42405	0.0406422	0.157917	Down
Os03g0422800	S-Domain receptor like protein-8, Response to drought, Response to chilling in tolerant genotypes	0.301985	0.799532	0.453845	0.211315	0.257649	0.148472	39.8904	57.533	22.2479	0.384134	-1.38032	0.0140088	0.0753003	Down
Os03g0432277	Hypothetical protein.	15.3184	13.0758	4.17539	27.9022	23.6958	26.2276	345.489	213.225	477.754	2.24632	1.16757	0.0119901	0.0672429	Up
Os03g0434800	Similar to Peroxidase 2.	0.24185	0	0.716227	0	0	0.055938	8.6343	16.2781	0.990517	0.0629756	-3.98906	0.0475264	0.175315	Down
Os03g0435300	Similar to exodeoxyribonuclease V.	0.330764	0.45378	0.498397	0.808952	1.36805	0.643671	33.4864	21.3672	45.6056	2.11589	1.08126	0.0361943	0.146095	Up
Os03g0438200	Conserved hypothetical protein.	4.15965	3.27389	4.06389	2.0313	1.10621	0.777671	69.7717	104.267	35.2762	0.337893	-1.56536	0.000563018	0.00682138	Down
Os03g0438900	Hypothetical protein.	0.242804	0.188586	0.128964	0	0	0.027999	4.17648	7.69262	0.660345	0.0921827	-3.43936	0.0410025	0.158857	Down
Os03g0439500	2OG-Fe(II) oxygenase domain containing protein.	2.89031	3.81551	2.28699	1.55569	1.06502	0.779542	155.523	217.694	93.352	0.428584	-1.22235	0.00412317	0.0307517	Down
Os03g0448950	Hypothetical gene.	0.39536	0.028101	0.166163	0	0.066684	0	17.1001	30.9096	3.29052	0.10465	-3.25636	0.0301917	0.128731	Down
Os03g0449200	Orthologue of Arabidopsis ARGONAUTE 7, Regulation of leaf domain development along the central-marginal axis	0.151686	0.482887	0.23848	0	0.100102	0.081251	24.7552	41.354	8.15636	0.196737	-2.34566	0.0179	0.0893597	Down
Os03g0453800	Conserved hypothetical protein.	11.3211	10.2265	15.9935	6.88667	6.3679	4.19009	297.723	409.13	186.315	0.45446	-1.13778	6.36456e-05	0.0012056	Down
Os03g0561283	Conserved hypothetical protein.	1.14926	1.74127	1.14563	0.684421	0.204368	0.12424	30.764	49.1162	12.4119	0.251919	-1.98897	0.0053578	0.0372633	Down
Os03g0561400	Conserved hypothetical protein.	30.6049	30.9867	13.5039	12.9222	10.4978	8.37308	2049.19	2924.21	1174.16	0.401575	-1.31626	0.000402929	0.00526032	Down
Os03g0563300	Magnesium-chelatase subunit ChlI, Mg-chelatase I subunit, Chlorophyll biosynthesis, Chloroplast development	1.89082	0.616267	0.623065	0.294222	0.380739	0.424436	43.4929	65.2965	21.6893	0.334833	-1.57849	0.0120289	0.0674155	Down
Os03g0563600	Similar to Peroxidase 56 precursor (EC 1.11.1.7) (Atperox P56) (ATP33).	3.96869	2.57696	2.23122	0.32421	0.630091	1.29551	106.948	171.786	42.1089	0.246651	-2.01945	0.000120888	0.00201935	Down
Os03g0565900	Protein of unknown function DUF1723 domain containing protein.	1.80453	2.79735	1.91984	0.919789	0.616584	0.638833	170.76	258.115	83.4055	0.322969	-1.63053	1.52592e-06	5.75811e-05	Down
Os03g0567100	Conserved hypothetical protein.	0.483775	0.345447	0.622938	0	0	0.169013	6.79534	12.27	1.32069	0.113203	-3.14302	0.0265156	0.117637	Down
Os03g0574900	Similar to Potassium transporter 1 (OsHAK1). Splice isoform 2.	4.87977	3.41924	3.405	2.01746	1.15106	1.77304	322.659	458.758	186.559	0.407602	-1.29477	5.02663e-05	0.000996671	Down
Os03g0576200	High affinity K<sup>+</sup> transporter (HAK), Maintenance of ion homeostasis, Salinity tolerance	1.53161	1.43811	0.619121	0.035226	0.105405	0.20612	72.7023	132.931	12.4735	0.0948805	-3.39774	1.23724e-07	6.85269e-06	Down
Os03g0580200	Lipase, GDSL domain containing protein.	6.61241	8.34791	11.5991	3.43989	3.30891	2.42699	187.81	280.188	95.4328	0.339235	-1.55965	1.45903e-07	7.95591e-06	Down
Os03g0583700	Proteasome maturation factor, Resistance to blast, sheath blight and bacterial blight disease	0.224328	0.876627	0.064704	0	0	0	4.71136	9.42272	0	0.0217447	-5.52319	0.00752097	0.0477401	Down
Os03g0584400	ATPase, AAA-type, core domain containing protein.	1.01974	1.09187	1.03025	1.09287	3.5885	2.82306	100.333	61.4972	139.169	2.26387	1.17879	0.0106468	0.0615537	Up
Os03g0595300	Conserved hypothetical protein.	0.762939	0.681652	0.708448	2.15591	2.92076	7.52155	71.2387	22.0342	120.443	5.49925	2.45923	7.8596e-06	0.000217432	Up
Os03g0595600	Similar to Glutathione S-transferase, N-terminal domain containing protein, expressed.	4.80226	3.67075	2.97526	16.8385	31.5749	42.5759	485.968	114.588	857.347	7.51516	2.9098	6.98111e-15	2.88803e-12	Up
Os03g0598700	Zinc finger, RING/FYVE/PHD-type domain containing protein.	1.94441	1.38738	2.30774	5.01907	4.21039	4.61793	184.021	108.57	259.472	2.39197	1.2582	2.42119e-06	8.43366e-05	Up
Os03g0599600	Regulator of chromosome condensation, RCC1 domain containing protein.	8.90488	8.04468	9.88107	5.65021	3.71272	3.90897	425.382	574.095	276.669	0.481997	-1.0529	1.87399e-05	0.000439746	Down
Os03g0602300	C6-oxidase, Brassinosteroid biosynthetic enzyme, Brassinosteroid biosynthesis, Organization and elongation of the leaf and stem cells, Regulation of root growth	3.72053	4.4387	7.51562	11.2532	29.0875	24.1249	1005.17	401.48	1608.86	4.00256	2.00092	4.0535e-08	2.68968e-06	Up
Os03g0607600	Similar to Cyclin-A3-1.	0.887847	0.879637	1.12625	0.189547	0.254115	0.468815	48.7231	74.4086	23.0376	0.311648	-1.68201	0.00029496	0.00413203	Down
Os03g0607700	Zinc finger, C2H2-like domain containing protein.	1.733	2.58299	2.92093	5.80785	6.83705	6.26476	204.07	115.468	292.673	2.51921	1.33297	1.31675e-07	7.25704e-06	Up
Os03g0610800	Similar to Protein zx.	2.34063	2.28932	4.97824	9.90831	7.00578	6.35541	313.903	184.671	443.134	2.39242	1.25847	0.000321763	0.00442065	Up
Os03g0617500	Cyclin, C-terminal domain containing protein.	0.542067	0.676906	0.791372	1.60666	1.26143	1.59232	94.1125	60.0402	128.185	2.12754	1.08919	0.000303929	0.00423114	Up
Os03g0618300	Isopenicillin N synthase family protein.	1.78585	2.49917	3.72607	1.0117	1.84349	0.958109	106.543	144.906	68.1807	0.467648	-1.0965	0.00676434	0.0442177	Down
Os03g0619875	Conserved hypothetical protein.	21.574	33.4605	20.6287	47.4981	69.5486	77.5919	1739.96	1009.04	2470.88	2.44885	1.2921	6.76911e-06	0.000192879	Up
Os03g0624600	No apical meristem (NAM) protein domain containing protein.	1.5713	1.75115	0.900423	0.973962	0.398634	0.570338	57.736	79.739	35.7331	0.449633	-1.15318	0.0277857	0.12147	Down
Os03g0633800	Similar to IAA6 (Fragment).	12.1191	19.3976	5.55461	6.41962	4.00404	2.66013	381.599	571.142	192.056	0.336216	-1.57254	0.00194652	0.0176381	Down
Os03g0637600	Leucine-rich repeat, plant specific containing protein.	0.518534	1.46162	1.88743	3.38498	4.37263	2.50208	137.619	74.3321	200.907	2.68005	1.42226	0.00121353	0.0123865	Up
Os03g0638200	Similar to Major facilitator superfamily protein, expressed.	7.84382	6.2111	20.9469	21.4586	35.4409	29.2287	1684.36	978.957	2389.76	2.43964	1.28667	0.00121109	0.0123727	Up
Os03g0639800	Component of the ESCRT (endosomal sorting complex required for transport)-III complex	3.68618	3.78915	6.41849	0.737472	2.02135	1.32314	124.142	192.753	55.531	0.286996	-1.8009	1.33045e-05	0.000331466	Down
Os03g0640800	Class III homeodomain Leu zipper (HD-Zip III) family member, Control of plant type architecture and leaf development	16.1517	18.8111	22.8755	42.1108	37.6136	37.5987	3317.23	2165.58	4468.89	2.0627	1.04453	1.0276e-08	8.29735e-07	Up
Os03g0642900	Similar to Hydrolase-like protein.	15.8881	19.2277	12.29	31.1743	36.8654	34.8385	1121.28	730.773	1511.78	2.06996	1.0496	1.77114e-05	0.000420737	Up
Os03g0644700	Conserved hypothetical protein.	1.431	1.26953	1.38614	0.846895	0.419057	0.402776	61.8809	88.3989	35.363	0.400165	-1.32133	0.00317796	0.0251572	Down
Os03g0645000	Similar to Expansin-B12.	0.172099	0.682064	0.665412	0	0	0.084883	13.7386	25.8263	1.65086	0.0668924	-3.90201	0.0024069	0.0206062	Down
Os03g0648500	Cupredoxin domain containing protein.	0.674715	0.561228	0.231737	0.116389	0	0.05555	7.75543	13.7196	1.79122	0.133488	-2.90522	0.0164763	0.0842391	Down
Os03g0648600	Similar to Zinc finger, C3HC4 type family protein, expressed.	60.0278	68.0605	55.3831	36.5618	12.8085	26.3869	1214.61	1735.97	693.25	0.399477	-1.32381	0.000335399	0.00458013	Down
Os03g0651900	Hypothetical gene.	0.383365	0.068875	0.675087	0	0	0.058138	4.61427	8.5682	0.660345	0.0815908	-3.61545	0.0453642	0.169769	Down
Os03g0651950	Hypothetical protein.	0.433853	0.456389	0.566359	0.104267	0.132445	0.035886	24.0154	40.3227	7.70803	0.187899	-2.41197	0.000201063	0.00304036	Down
Os03g0655500	Ankyrin domain containing protein.	2.96582	3.57376	0.882735	0.653469	0.783565	1.00076	136.711	208.679	64.7435	0.310939	-1.6853	0.00187461	0.0171301	Down
Os03g0659800	Similar to H0525G02.7 protein.	1.4349	1.01132	1.43422	0.648121	0.312921	0.740142	26.8051	37.3891	16.2211	0.437955	-1.19114	0.0360978	0.145911	Down
Os03g0660300	Auxin responsive SAUR protein domain containing protein.	0	0	0	0.298973	0.231788	0.245128	2.42537	0	4.85075	29.8419	4.89927	0.0234222	0.108047	Up
Os03g0661600	Similar to Alpha-amylase/trypsin inhibitor (Antifungal protein).	3.55886	7.01492	6.98809	17.662	9.83223	12.7219	434.165	268.11	600.221	2.23449	1.15995	0.000734604	0.00836989	Up
Os03g0665200	FCS-like zinc finger (FLZ) protein 11, Submergence response	1.99677	1.1588	2.94015	4.82456	6.23978	6.89832	209.297	107.821	310.773	2.8793	1.52572	1.02187e-05	0.000268773	Up
Os03g0679700	Similar to Thiamine biosynthesis protein thiC.	2.21553	0.809482	1.33953	0.404927	0.916065	0.437883	119.308	179.525	59.0906	0.329871	-1.60003	0.000318124	0.00438143	Down
Os03g0685700	Conserved hypothetical protein.	1.26269	0.980915	1.3404	1.43411	3.46329	3.19379	202.879	128.147	277.611	2.16821	1.11651	0.00224926	0.0196944	Up
Os03g0692000	Glycosyl transferase, family 14 protein.	0	0.152094	0.333237	0	0	0	4.90168	9.80336	0	0.0207949	-5.58763	0.0208632	0.0994676	Down
Os03g0697200	Similar to carboxy-lyase.	0.05585	0.165072	0.388669	0	0	0	3.33241	6.66481	0	0.0305066	-5.03473	0.014915	0.0786692	Down
Os03g0699700	9-lipoxygenase, Regulation of resistance to chewing and piercing-sucking herbivores	3.1789	4.9123	2.46781	0.664983	1.37234	2.94235	300.808	416.305	185.31	0.445711	-1.16582	0.0226864	0.10551	Down
Os03g0699800	Conserved hypothetical protein.	1.76603	2.17207	0.933058	0.568088	0.485421	0.54191	27.3061	41.3064	13.3059	0.323467	-1.62831	0.00747208	0.0475108	Down
Os03g0700200	Conserved hypothetical protein.	0.941431	1.48589	2.06094	5.81985	5.96537	3.18154	70.7409	33.3141	108.168	3.21027	1.6827	0.000161104	0.00254316	Up
Os03g0701100	Similar to Prp18 domain containing protein, expressed.	8.26817	15.4774	20.9077	2.2122	1.92802	1.81796	940.559	1683.04	198.074	0.117549	-3.08867	7.17454e-23	1.41419e-19	Down
Os03g0702500	UDP-glucuronosyl/UDP-glucosyltransferase family protein.	0.461964	1.10381	2.93285	0	0.682233	0.265529	57.1868	94.3647	20.009	0.211115	-2.2439	0.0355688	0.144404	Down
Os03g0703000	Beta-glucosidase 1	15.9318	22.1384	19.3817	5.53516	3.7479	4.41512	909.754	1477.43	342.081	0.23155	-2.1106	4.37877e-19	3.6682e-16	Down
Os03g0704200	Zinc finger, MYND-type domain containing protein.	5.41109	5.58716	5.87378	3.50844	2.3655	2.43983	316.503	428.1	204.906	0.478674	-1.06288	2.00781e-05	0.000466895	Down
Os03g0710000	Protein of unknown function DUF292, eukaryotic domain containing protein.	167.645	214.491	207.493	123.946	75.9471	97.6676	8003.53	10754.4	5252.64	0.488422	-1.0338	1.04361e-05	0.000273205	Down
Os03g0714100	Conserved hypothetical protein.	3.11332	4.95162	0.524127	0.357432	0.457524	0.288352	62.3314	110.749	13.9138	0.125431	-2.99503	0.000115314	0.00194174	Down
Os03g0715332	Hypothetical conserved gene.	25.162	22.0256	17.6641	12.4276	9.46331	10.7542	405.125	546.13	264.119	0.484405	-1.04571	8.31356e-05	0.00149613	Down
Os03g0716200	PHD-finger transcription factor, Regulation of Ubisch bodies and pollen wall formation	0.967197	0.804582	1.86648	0.498099	0.242056	0.622438	85.7074	124.671	46.7443	0.375678	-1.41243	0.0032544	0.0256363	Down
Os03g0716900	Hypothetical gene.	12.9505	13.3494	10.0388	6.63123	4.11487	3.46158	259.33	376.821	141.839	0.37646	-1.40943	4.02313e-05	0.000827569	Down
Os03g0717000	Similar to TMK protein precursor.	19.6573	16.976	21.5895	6.20242	5.44199	5.7456	1497.78	2329.7	665.851	0.285893	-1.80645	9.8771e-32	5.51619e-28	Down
Os03g0719000	MAP65/ASE1 family protein.	1.55556	2.69591	1.73411	1.07952	0.683311	0.591466	95.766	138.557	52.9747	0.381649	-1.38968	0.00101073	0.0107109	Down
Os03g0726500	Protein of unknown function DUF81 domain containing protein.	209.421	188.132	121.254	82.6737	73.1887	67.172	10289.5	14598.6	5980.39	0.409674	-1.28745	2.81868e-06	9.57922e-05	Down
Os03g0729000	Similar to Peptidase, M50 family.	0.753631	0.775261	2.54639	0.585235	0.239497	0.232534	68.2613	107.459	29.0636	0.269485	-1.89172	0.00236938	0.0204049	Down
Os03g0729500	Transcription factor, Floral organ development	0.325993	0.378667	2.21839	0	0.065219	0.129146	37.0933	69.2396	4.94698	0.0720226	-3.79541	0.000271668	0.00387706	Down
Os03g0730400	Similar to Serine carboxypeptidase.	4.28033	4.62171	2.77283	1.00907	1.23605	0.647459	167.584	271.582	63.5849	0.233606	-2.09785	4.37021e-08	2.8491e-06	Down
Os03g0730433	Hypothetical protein.	0.16601	0.192963	0.075623	0	0	0.040459	9.03257	16.4143	1.65086	0.105342	-3.24685	0.0193446	0.0944375	Down
Os03g0731100	Photosystem I reaction centre subunit N family protein.	0.670246	0.313197	0.1088	0	0	0.06063	5.15923	9.65812	0.660345	0.0735067	-3.76598	0.0290972	0.125501	Down
Os03g0732000	4-hydroxy-3-methylbut-2-enyl diphosphate reductase 2 (non-functional)	10.1807	12.9866	19.4839	68.1404	29.8008	36.347	1719.11	836.587	2601.63	3.10819	1.63608	4.49452e-06	0.000137792	Up
Os03g0732100	BEL1-like homeobox transcription factor, Positive control of organ size	3.66265	3.33216	5.93862	7.27645	8.95167	10.6561	867.111	572.632	1161.59	2.02686	1.01924	3.38816e-05	0.000716753	Up
Os03g0733200	Non-protein coding transcript.	85.0231	69.7665	19.1482	37.4292	21.3181	21.1438	2379.16	3320.66	1437.66	0.433004	-1.20755	0.016996	0.0860695	Down
Os03g0733600	Transcriptional cofactor, Ortholog of Arabidopsis ANGUSTIFOLIA3(AN3), Regulation of stem, leaf and grain size, Positive regulation of cell proliferation	0.074364	0.035648	2.07925	0	0	0.080732	18.3493	35.3779	1.32069	0.0386427	-4.69366	0.00560785	0.0386176	Down
Os03g0733900	Conserved hypothetical protein.	0.693188	1.05483	0.421549	0.085868	0.196175	0.075271	11.7013	19.9661	3.43649	0.170216	-2.55457	0.00534972	0.0372393	Down
Os03g0734000	Pentatricopeptide repeat containing protein.	2.0306	1.77476	3.37203	11.827	8.26439	11.2839	169.62	64.2861	274.955	4.2575	2.09001	1.01282e-10	1.45659e-08	Up
Os03g0734100	Conserved hypothetical protein.	53.0051	52.2501	79.4367	259.825	235.649	226.471	3052.43	1265.07	4839.79	3.82334	1.93483	9.50698e-25	2.2755e-21	Up
Os03g0734300	Similar to Proteinase inhibitor type II CEVI57 precursor.	19.5867	22.2345	33.3881	73.5642	82.7893	76.1286	961.743	478.663	1444.82	3.01184	1.59064	6.22512e-15	2.64047e-12	Up
Os03g0739700	Uncharacterised protein family UPF0114 domain containing protein.	49.3385	55.9885	70.1379	33.3537	27.9464	19.6293	2250.54	3103.51	1397.58	0.450159	-1.15149	2.71458e-06	9.29141e-05	Down
Os03g0740200	Conserved hypothetical protein.	3.50983	3.87806	2.75593	1.61691	0.633068	1.10127	65.9086	99.5797	32.2374	0.32498	-1.62158	0.000478506	0.00602565	Down
Os03g0741000	Similar to Acyl-[acyl-carrier protein] desaturase.	16.07	23.5098	9.48339	12.0323	3.35378	5.87131	439.142	620.482	257.803	0.415656	-1.26654	0.0130886	0.0716175	Down
Os03g0741050	Non-protein coding transcript.	49.4705	55.8895	27.8295	36.5738	14.0729	18.8334	4092.26	5458.14	2726.37	0.499541	-1.00133	0.0160822	0.082756	Down
Os03g0741400	Similar to SUSIBA2.	16.3131	18.3303	28.3748	49.4077	64.9419	54.4722	2769.29	1531.7	4006.89	2.61418	1.38636	1.28284e-10	1.79861e-08	Up
Os03g0742900	Auxin/indole-3-acetic acid protein, Control of aerenchyma and lateral root development	10.5337	15.3475	5.05921	4.8605	3.6497	3.59972	287.427	421.802	153.053	0.363055	-1.46174	0.00134931	0.0134823	Down
Os03g0744100	Similar to SKIP interacting protein 16.	0.774469	0	0.384565	2.88514	1.87274	2.46651	49.2094	14.2855	84.1333	5.96852	2.57737	0.0073318	0.0468589	Up
Os03g0745000	Splicing variant of heat shock transcription factor A2a	20.2171	41.0332	86.0474	4.81318	3.47442	3.7115	2238.43	4135.34	341.522	0.0825712	-3.59822	3.71368e-18	2.76537e-15	Down
Os03g0745100	Similar to cytokinin-O-glucosyltransferase 1.	0.245522	0.388541	0.184703	0.061636	0	0	5.51206	10.2702	0.75392	0.0727924	-3.78007	0.0172036	0.0868004	Down
Os03g0745550	Conserved hypothetical protein.	2.83615	3.1752	1.82601	1.32798	0.516811	1.33579	68.82	99.0358	38.6042	0.392023	-1.35099	0.00775297	0.0488702	Down
Os03g0745600	Uncharacterised protein family UPF0005 domain containing protein.	2.19976	10.2206	5.85513	2.3359	1.96398	1.26677	162.855	251.248	74.4631	0.295681	-1.75789	0.00121921	0.0124253	Down
Os03g0746700	Conserved hypothetical protein.	2.42567	2.74116	4.09872	9.985	7.53852	12.0567	398.107	193.481	602.733	3.1081	1.63603	1.79582e-09	1.89233e-07	Up
Os03g0748500	Similar to flavoprotein wrbA.	11.3798	9.81818	6.15144	4.72456	3.57213	2.09022	248.173	364.019	132.327	0.363533	-1.45984	0.000373546	0.00497576	Down
Os03g0749100	Similar to Beta-glucanase.	0.475384	0.606881	0.207087	0	0.046277	0.094971	22.2117	39.8066	4.61681	0.117559	-3.08854	0.0014215	0.0140056	Down
Os03g0749300	Similar to Exoglucanase precursor.	96.7943	92.4922	84.5069	20.6734	31.6523	37.0934	6448.91	10110	2787.81	0.275769	-1.85847	6.65174e-15	2.78617e-12	Down
Os03g0749401	Hypothetical protein.	1.43468	0.617516	0.559865	0.161809	0.06771	0.186853	38.5802	66.7462	10.4142	0.158244	-2.65978	7.03067e-05	0.00131248	Down
Os03g0750300	Conserved hypothetical protein.	2.30812	3.73909	1.79763	1.43943	0.812948	1.40244	170.773	236.295	105.251	0.446156	-1.16438	0.00482081	0.034473	Down
Os03g0750500	Hypothetical conserved gene.	39.7583	41.3987	43.512	18.1734	17.7774	18.5938	1153.2	1621.24	685.17	0.42274	-1.24216	3.40804e-20	3.68387e-17	Down
Os03g0754500	Similar to COBRA-like protein 3.	9.43166	10.6219	14.66	3.4026	2.78118	3.07021	192.124	304.893	79.3552	0.259954	-1.94367	8.87779e-14	2.95737e-11	Down
Os03g0756300	X8 domain containing protein.	3.51314	2.12631	12.9484	2.51483	0.419349	1.06992	122.262	200.172	44.3525	0.221471	-2.17481	0.00341908	0.026586	Down
Os03g0757000	UDP-glucuronosyl/UDP-glucosyltransferase domain containing protein.	2.41998	2.55303	4.56455	7.31452	7.93126	8.29152	299.758	175.378	424.137	2.4086	1.26819	1.82175e-06	6.66914e-05	Up
Os03g0757750	Conserved hypothetical protein.	6.87716	6.58565	5.34084	2.38065	1.63858	1.58752	69.2431	107.282	31.204	0.291321	-1.77932	6.06584e-06	0.000176594	Down
Os03g0758100	Starch phosphorylase, Alpha-glucan phosphorylase, Starch biosynthesis in rice endosperm at low temperature	7.40844	3.60309	6.79275	3.45296	1.52635	1.25768	499.255	743.073	255.436	0.343781	-1.54044	0.000469858	0.00593459	Down
Os03g0758300	Similar to Cyclic nucleotide-gated ion channel 2 (AtCNGC2) (Cyclic nucleotide-and calmodulin-regulated ion channel 2) (DEFENSE NO DEATH 1).	9.2024	9.09964	8.49943	4.19355	2.74083	2.65485	518.252	757.083	279.421	0.369105	-1.4379	9.15311e-09	7.46257e-07	Down
Os03g0760800	A member of the GAST (gibberellin (GA)-Stimulated Transcript) family, Control of seedling growth and &alpha;-amylase expression, Cell proliferation in meristems and panicles development	31.374	38.8165	144.69	24.206	28.3464	28.7208	1361.48	1971.94	751.007	0.380719	-1.3932	0.00302152	0.0243406	Down
Os03g0762400	Similar to Peroxidase2 precursor (EC 1.11.1.7).	15.6049	21.3827	20.6619	9.31882	8.32864	8.04615	771.142	1077.01	465.275	0.431696	-1.21191	9.93457e-10	1.11711e-07	Down
Os03g0767700	Conserved hypothetical protein.	1.14426	0.999882	0.982154	0.320541	0.271841	0.153409	30.1743	48.6469	11.7018	0.239471	-2.06207	0.000168618	0.00264277	Down
Os03g0770700	Hypothetical conserved gene.	0.109746	0.11553	0.527544	0	0.009681	0	12.2319	24.0524	0.411315	0.0164952	-5.92181	0.000134242	0.00219751	Down
Os03g0773000	Protein of unknown function DUF1005 family protein.	127.078	137.366	141.023	105.634	41.5033	56.9106	7192.79	9652.89	4732.69	0.490295	-1.02828	0.00243306	0.0207718	Down
Os03g0773600	Kinesin, motor region domain containing protein.	8.04788	11.8693	6.59004	4.10018	2.87441	3.83102	561.003	788.039	333.967	0.423886	-1.23825	7.1242e-06	0.000201455	Down
Os03g0774400	Similar to predicted protein.	0.534344	0.579409	1.1438	0.191066	0.404041	0.345103	40.5147	57.2616	23.7678	0.412714	-1.27679	0.0145987	0.0775902	Down
Os03g0777500	Protein of unknown function DUF1068 family protein.	48.2954	56.605	109.164	279.919	200.348	204.674	6036.73	2896.95	9176.51	3.16673	1.663	2.56707e-08	1.80714e-06	Up
Os03g0777600	Glycosyl transferase, family 8 domain containing protein.	4.68035	4.08574	6.19711	10.0357	11.9723	11.0221	452.602	287.799	617.406	2.1428	1.0995	2.28814e-08	1.64889e-06	Up
Os03g0779300	Hypothetical gene.	0.344549	0.468754	0.198246	1.28165	1.21509	1.34112	16.2884	7.50727	25.0695	3.38522	1.75925	0.00937513	0.0561586	Up
Os03g0780800	Fatty acid 2-hydroxylase, Resistance to rice blast fungus infection	2.89116	3.13567	3.73134	0.796677	0.447727	1.02702	95.6996	154.623	36.7757	0.239474	-2.06206	1.65688e-08	1.24765e-06	Down
Os03g0783051	Conserved hypothetical protein.	0.093941	0.058955	0.081756	0	0	0	2.24049	4.48098	0	0.045888	-4.44574	0.0443768	0.16725	Down
Os03g0784100	Patatin-related phospholipase AIIIgamma, Patatin-related phospholipase AIII&gamma;	0.794803	0.469344	0.662652	2.12127	2.45013	2.02071	80.6836	37.7243	123.643	3.30715	1.72559	7.35238e-07	3.20378e-05	Up
Os03g0784700	Ferredoxin--NADP reductase, root isozyme, chloroplast precursor (EC 1.18.1.2) (FNR).	21.8242	18.994	9.1244	5.81248	4.21641	5.74138	640.383	984.465	296.301	0.301278	-1.73083	3.29734e-06	0.000106996	Down
Os03g0785200	Mitochodrial transcription termination factor-related family protein.	1.06929	1.21506	0.99872	0.832348	0.472763	0.326998	42.4251	57.0979	27.7524	0.485362	-1.04287	0.0396033	0.155194	Down
Os03g0787400	Non-protein coding transcript.	3.11961	3.78585	3.1921	1.844	1.28297	1.27506	39.5036	55.2335	23.7737	0.430154	-1.21707	0.006441	0.0426291	Down
Os03g0788100	Similar to RING-H2 finger protein ATL1P (RING-H2 finger protein ATL3).	0.16507	0.520485	0.029661	0	0	0	6.28303	12.5661	0	0.016317	-5.93748	0.00258574	0.0217217	Down
Os03g0788600	FAS1 domain domain containing protein.	10.2376	17.6081	10.7238	3.80957	0.916212	1.54445	588.443	1016.03	160.851	0.158339	-2.65891	8.45253e-08	4.99534e-06	Down
Os03g0790500	Carboxylesterase, Response to osmotic and drought stress, Response to ABA treatment	8.4372	10.9352	10.3233	7.16645	1.8157	2.30619	370.436	539.198	201.673	0.373975	-1.41899	0.00414115	0.0308505	Down
Os03g0791200	Similar to Aldehyde oxidase 1 (Fragment).	0.129657	0.218644	0.098519	0	0	0	3.21775	6.4355	0	0.0318618	-4.97203	0.0126589	0.0699748	Down
Os03g0791700	LRR-receptor-like kinase (LRR-RLK) family protein	0.360071	0.144434	0.472734	0.063333	0.140697	0.065943	26.1877	41.0411	11.3343	0.274746	-1.86383	0.00520539	0.0365466	Down
Os03g0793800	Plant lipid transfer protein and hydrophobic protein, helical domain containing protein.	2.21313	3.9915	2.56378	1.36447	0.408049	0.548981	63.197	100.471	25.9229	0.257893	-1.95515	0.00056324	0.00682138	Down
Os03g0795300	Similar to Extensin protein-like.	92.3084	110.651	57.943	57.9026	30.3548	38.6512	3754.21	5125.04	2383.39	0.465091	-1.10441	0.00156246	0.0149675	Down
Os03g0799300	Conserved hypothetical protein.	2.14442	4.20986	5.79745	11.7622	10.0386	6.98588	183.933	110.576	257.291	2.31336	1.20999	0.00197124	0.0178044	Up
Os03g0800400	Protein of unknown function DUF1618 domain containing protein.	0.788627	0.822371	0.717699	2.10123	1.2079	1.77645	94.3405	60.7899	127.891	2.11123	1.07808	0.00241679	0.020662	Up
Os03g0802900	Similar to MYC1.	1.7187	1.91627	2.10323	1.16057	0.430459	0.871219	67.7308	95.3771	40.0845	0.421311	-1.24704	0.00456779	0.0331017	Down
Os03g0804500	Germin-like protein 3-7, Resistance to leaf blast, panicle blast, and bacterial blight	14.7128	14.8205	16.928	32.7162	26.5867	37.2619	820.773	545.393	1096.15	2.01074	1.00773	1.09773e-07	6.20303e-06	Up
Os03g0806800	Conserved hypothetical protein.	12.9992	14.1321	11.928	4.12302	2.2312	3.11592	195.682	316.356	75.0084	0.237563	-2.07362	4.05455e-11	6.53192e-09	Down
Os03g0807100	Protein of unknown function DUF239 domain containing protein.	1.05697	0.547365	1.2233	0.19195	0.10601	0.242232	37.9149	63.5557	12.2742	0.19491	-2.35912	3.04462e-05	0.000655223	Down
Os03g0807500	Cupredoxin domain containing protein.	0.98311	0.869594	0.433158	0.264564	0	0.124323	19.8468	33.943	5.75063	0.17131	-2.54532	0.00842673	0.0518207	Down
Os03g0808100	Cellulose synthase A2	5.41046	6.519	9.81503	2.53522	3.27232	3.1364	872.996	1248.89	497.103	0.3977	-1.33025	1.13254e-08	8.95058e-07	Down
Os03g0808350	Hypothetical protein.	7.34845	3.55021	3.57543	2.56261	3.096	1.8158	140.42	188.082	92.7581	0.494047	-1.01728	0.0178683	0.089259	Down
Os03g0810100	Similar to TRNA isopentenyl transferase-like protein (Adenylate isopentenyltransferase) (EC 2.5.1.27).	0.573353	0.693603	0.950871	2.83809	1.17806	2.25716	95.4974	50.6723	140.323	2.76023	1.46479	0.000654462	0.00769757	Up
Os03g0810300	Similar to Nudix hydrolase 13.	1.28232	1.67148	1.36726	2.43662	3.46763	4.52268	176.121	106.658	245.584	2.30428	1.20432	0.000136698	0.00222684	Up
Os03g0811200	BRCT domain containing protein.	0.12265	0.170214	0.128384	0.016144	0.056569	0.028182	12.4027	19.8516	4.95382	0.246505	-2.02031	0.0154064	0.0805134	Down
Os03g0812300	Hypothetical gene.	0.997171	0.392824	0.72792	0.250719	0.098599	0.211838	13.5142	21.1746	5.8537	0.279509	-1.83903	0.0206601	0.0987871	Down
Os03g0812500	Non-protein coding transcript.	12.2864	10.0727	16.2357	4.98676	5.45536	3.56323	531.312	784.602	278.023	0.35383	-1.49887	3.64119e-09	3.44668e-07	Down
Os03g0817500	Protein of unknown function DUF231, plant domain containing protein.	0.175167	0.613556	0.528342	0.159402	0	0	16.6001	29.4305	3.7696	0.127503	-2.97139	0.0288108	0.124692	Down
Os03g0817800	Protein of unknown function DUF231 domain containing protein.	3.4699	2.44445	4.66088	1.16178	0.328652	0.544043	136.1	226.102	46.0979	0.203991	-2.29343	1.92536e-07	1.00808e-05	Down
Os03g0819600	Chalcone isomerase (EC 5.5.1.6), Flavonoid biosynthesis	17.8046	13.5585	17.8445	6.85952	7.19804	7.90615	409.836	572.007	247.664	0.433655	-1.20538	1.2173e-09	1.32437e-07	Down
Os03g0821350	Conserved hypothetical protein.	1.118	0.876378	0.236523	0.308528	0.08419	0.170504	16.9997	27.0149	6.98458	0.260884	-1.93852	0.030541	0.129823	Down
Os03g0821950	Hypothetical protein.	0.621177	1.37495	1.39451	0.108415	0.308242	0.26509	16.5229	27.1358	5.90998	0.21655	-2.20723	0.00288209	0.0234595	Down
Os03g0822000	Expansin7, Salt stress tolerance	2.04426	2.04067	2.57715	0.291797	0.334598	0.295832	72.6283	125.502	19.7551	0.156696	-2.67396	7.80442e-14	2.69607e-11	Down
Os03g0822400	Conserved hypothetical protein.	11.0997	14.1377	21.0188	5.46697	4.99446	5.22536	270.366	405.496	135.236	0.332889	-1.58688	3.23008e-09	3.13284e-07	Down
Os03g0822700	Armadillo-like helical domain containing protein.	119.731	123.258	166.275	67.6022	67.0752	68.1062	6421.55	8665.84	4177.26	0.481984	-1.05294	1.74244e-13	5.26012e-11	Down
Os03g0823200	Similar to predicted protein. (Os03t0823200-01);Transcript variants=Os03t0823200-01	4.27304	5.00161	4.89209	2.83033	2.62759	1.75374	395.13	529.27	260.99	0.492426	-1.02202	6.8715e-05	0.00128779	Down
Os03g0823301	Hypothetical conserved gene. (Os03t0823301-00);Transcript variants=Os03t0823301-00	18.0574	22.7957	19.5095	4.73339	8.90882	5.29145	137.629	211.559	63.7001	0.299913	-1.73739	2.5748e-07	1.2916e-05	Down
Os03g0823500	TGF-beta receptor, type I/II extracellular region family protein.	16.2253	16.5471	32.0224	54.9769	45.172	40.8832	2925.38	1858.78	3991.99	2.1467	1.10212	5.20307e-05	0.00102679	Up
Os03g0825600	Hypothetical conserved gene.	0.646574	0.645282	1.43453	0.116973	0.165164	0.490732	37.1072	57.2616	16.9529	0.297894	-1.74713	0.00602363	0.0406292	Down
Os03g0826800	Conserved hypothetical protein.	65.5146	82.2707	144.943	138.045	309.57	312.182	6772.67	3831.2	9714.14	2.53516	1.34208	0.000133724	0.00219332	Up
Os03g0826900	Conserved hypothetical protein.	2.0934	3.10568	2.87669	5.77659	21.2381	31.4825	563.655	142.627	984.684	6.89956	2.7865	2.25363e-08	1.62752e-06	Up
Os03g0827900	Hypothetical conserved gene.	0.635605	1.03505	0.925849	0.977822	2.85837	2.48581	48.0129	28.9842	67.0415	2.30323	1.20366	0.0220227	0.103355	Up
Os03g0828300	Similar to (1-4)-beta-mannan endohydrolase-like protein.	2.04041	2.8452	2.06479	6.66252	4.36149	4.4402	259.194	165.005	353.383	2.14161	1.09869	0.000397629	0.00521111	Up
Os03g0829900	Homolog of tomato fruit-weight 2.2, "fruit-weight 2.2-like" gene family member, Regulation of tiller number and plant yield, Translocation of cadmium from roots to shoots	0.692873	0.549191	0.126527	0	0	0.079159	5.461	10.2617	0.660345	0.0691056	-3.85505	0.0226079	0.105276	Down
Os03g0831700	Conserved hypothetical protein.	0.396763	0.740783	1.2475	0.282069	0.333455	0.545312	74.8245	100.773	48.8761	0.484074	-1.0467	0.0328704	0.136437	Down
Os03g0832200	Similar to Calcium-binding protein precursor (Calreticulin).	0.819589	1.24162	1.30716	0.43668	0.118123	0.223537	50.656	82.2182	19.0938	0.232326	-2.10578	0.000134238	0.00219751	Down
Os03g0833500	Hypothetical protein.	0.205873	0.309187	0.251693	0.385462	0.629028	0.87464	53.1026	31.6862	74.519	2.35098	1.23326	0.00722882	0.0463954	Up
Os03g0833600	X8 domain containing protein.	7.49495	8.75323	13.3243	20.0784	26.6093	29.741	1455.43	827.062	2083.8	2.51711	1.33177	1.83131e-08	1.36367e-06	Up
Os03g0835150	Conserved hypothetical protein.	12.9492	10.4183	7.76214	5.12576	4.33098	4.43538	245.339	343.749	146.929	0.428359	-1.22311	7.38466e-05	0.00136038	Down
Os03g0835300	Hypothetical protein.	0.645605	0.3852	0.575005	1.15735	0.87345	1.33031	53.3024	35.5162	71.0887	2.01942	1.01394	0.0146016	0.0775902	Up
Os03g0837100	Cellulose synthase A5	47.3296	50.6961	43.8269	26.9362	20.1281	18.6115	5536.04	7619.7	3452.37	0.45309	-1.14213	2.96485e-07	1.4546e-05	Down
Os03g0838800	Zinc finger, C2H2 domain containing protein.	0.9391	0.960216	0.721949	0.455724	0.144327	0.064733	25.588	40.5554	10.6206	0.261012	-1.93781	0.0113404	0.0643967	Down
Os03g0839200	Multidrug and toxic compound extrusion (MATE) transporter, Regulation of grain size	0.625706	0.577498	1.27749	3.61646	2.451	2.53385	150.916	68.3819	233.449	3.39351	1.76278	2.29027e-06	8.07837e-05	Up
Os03g0839800	Protein of unknown function DUF688 domain containing protein.	3.64616	3.16328	1.58615	0.674296	0.541795	1.15203	67.3527	106.294	28.4112	0.269521	-1.89153	0.000314563	0.00434847	Down
Os03g0840500	Conserved hypothetical protein.	1.47592	0.974755	1.58197	2.6407	3.88593	3.57651	156.959	92.0254	221.894	2.41642	1.27287	1.76709e-05	0.00042055	Up
Os03g0841600	UDP-glucuronosyl/UDP-glucosyltransferase family protein.	0.542541	0.712794	0.737131	3.1547	2.10921	2.30305	98.4066	42.2089	154.604	3.64886	1.86745	3.44359e-08	2.32176e-06	Up
Os03g0842501	Hypothetical conserved gene.	0.240433	0.386554	0.747205	1.11538	1.42234	1.2524	15.7702	8.47671	23.0636	2.65519	1.40881	0.0420157	0.161457	Up
Os03g0849500	Nucleotide-binding LRR receptor (NLR) family protein, Non-canonical	0.057129	0.130956	0.076523	0	0	0	3.52928	7.05857	0	0.028968	-5.1094	0.00889221	0.0539116	Down
Os03g0849700	Hypothetical conserved gene.	0.265128	0.264316	0.299804	0.124689	0.128575	0.159535	28.5201	38.3169	18.7234	0.490086	-1.02889	0.0287288	0.124457	Down
Os03g0849900	Nucleotide-diphospho-sugar transferase domain containing protein.	0.680792	0.909934	0.739325	0.077297	0.448061	0.094263	29.8161	47.1288	12.5035	0.262022	-1.93224	0.00712707	0.0458927	Down
Os03g0850400	Similar to Aspartokinase.	17.2112	32.5662	34.7781	47.4916	92.3465	78.3725	3853.5	2202.11	5504.88	2.49902	1.32136	2.63602e-05	0.000582655	Up
Os03g0857500	Protein of unknown function DUF303, acetylesterase putative domain containing protein.	0.823203	0.905211	0.640954	0.160537	0	0.151345	17.022	29.8011	4.24279	0.145136	-2.78453	0.00170084	0.0158978	Down
Os03g0858700	Protein of unknown function DUF1499 family protein.	4.40526	4.28495	3.34164	11.3366	11.4598	13.2816	345.131	178.714	511.549	2.8741	1.52311	2.01431e-10	2.6999e-08	Up
Os03g0858800	Chloride efflux transporter, Detoxification efflux carrier /multidrug and toxic compound extrusion (DTX/MATE) family protein, Mediation of grain size, Salt tolerance, Control of chloride homeostasis	2.83815	3.31665	3.70986	6.19698	7.36164	11.4949	371.986	215.721	528.252	2.44809	1.29166	3.15476e-06	0.000103986	Up
Os03g0859100	Esterase, SGNH hydrolase-type domain containing protein.	1.65385	2.76729	0.985929	0.790994	0.209561	0.490294	70.5034	113.465	27.5421	0.243716	-2.03672	0.000647766	0.00763758	Down
Os03g0859900	Protein of unknown function DUF547 domain containing protein.	0.955052	2.07814	0.959689	0.542914	0.281893	0.148784	71.9867	116.034	27.9395	0.240047	-2.05861	0.000567636	0.0068618	Down
Os04g0103500	S-Domain receptor like kinase-21, Response to Rice Stripe Virus	3.32264	4.4091	2.06947	1.39629	1.65097	1.96067	280.336	377.931	182.742	0.48414	-1.0465	0.00342512	0.0266076	Down
Os04g0103700	S-Domain receptor like kinase-22, Response to drought, submergence, and Xanthomonas oryzae pv. Oryzae	0.829426	1.325	1.04266	0.441827	0.421108	0.168352	78.4147	119.081	37.748	0.315145	-1.66591	0.000436137	0.00560803	Down
Os04g0105200	Similar to B0616E02-H0507E05.1 protein.	3.09619	7.98898	2.91045	0.597324	0.5134	0.609674	86.6475	154.889	18.4056	0.118915	-3.07199	1.68501e-08	1.26598e-06	Down
Os04g0106000	Pectin methylesterase inhibitor 17	7.87175	10.4582	17.2143	36.2587	22.0293	26.8655	530.412	315.372	745.452	2.35884	1.23808	0.000108722	0.00185446	Up
Os04g0107300	NAD(P)-binding domain containing protein.	1.72138	1.1426	0.648278	0.695318	0.334858	0.343518	37.4616	54.4799	20.4432	0.37723	-1.40649	0.0243821	0.111159	Down
Os04g0107900	Similar to Heat shock protein 82.	10.8577	41.7687	30.3014	5.48262	3.66782	1.82253	461.228	807.302	115.154	0.142449	-2.81148	3.9972e-08	2.65759e-06	Down
Os04g0108101	Hypothetical protein.	9.86095	53.2851	39.1603	5.76264	4.27779	0.756335	302.47	547.48	57.4608	0.10469	-3.25581	2.90629e-06	9.74842e-05	Down
Os04g0110100	&beta;-Lectin domain protein, Salt stress response	5.99498	11.001	13.7966	31.2569	42.9453	40.897	1058.65	455.863	1661.44	3.63717	1.86282	9.44435e-11	1.3641e-08	Up
Os04g0111200	Similar to ATP sulfurylase (Fragment).	61.5901	53.0713	22.2617	24.7499	13.4438	12.232	1156.11	1712.7	599.512	0.350119	-1.51408	0.000651145	0.00766832	Down
Os04g0111250	Conserved hypothetical protein.	2.06777	1.94121	0.886531	0.738928	0.426306	0.492541	61.746	92.8148	30.6772	0.33179	-1.59166	0.00247098	0.0210099	Down
Os04g0115700	Hypothetical protein.	7.62415	13.4139	3.97691	3.21011	2.53597	2.6393	597.921	909.441	286.401	0.314979	-1.66667	0.00011911	0.00199363	Down
Os04g0116200	Protein of unknown function DUF827, plant family protein.	0.802225	1.20444	0.465279	0.251056	0.218868	0	24.0299	40.2114	7.8484	0.193351	-2.37071	0.0169268	0.0858149	Down
Os04g0116900	Protein of unknown function DUF827, plant family protein.	0.413404	0.624703	0.283308	0.140581	0.08111	0.126238	11.0754	17.3812	4.76961	0.275878	-1.8579	0.0275158	0.120716	Down
Os04g0120300	Similar to OSIGBa0115D20.4 protein.	2.29284	2.22184	1.62644	7.47368	6.83823	5.97862	348.017	167.354	528.68	3.17018	1.66456	4.25628e-10	5.18632e-08	Up
Os04g0125700	Concanavalin A-like lectin/glucanase domain containing protein.	3.43225	2.40462	0.644515	0.439662	1.2733	0.769406	144.526	212.998	76.0534	0.357359	-1.48455	0.0184282	0.0911724	Down
Os04g0126500	Hypothetical protein.	0.174424	0.089567	0.248874	0	0	0	4.06826	8.13652	0	0.0251524	-5.31316	0.00437921	0.032096	Down
Os04g0126900	Similar to H0124E07.4 protein.	3.3875	3.11834	3.02423	1.2532	1.61823	1.05169	60.537	86.5357	34.5383	0.398386	-1.32776	0.00035107	0.00474929	Down
Os04g0127300	Peptidase S8 and S53, subtilisin, kexin, sedolisin domain containing protein.	27.2224	28.1844	21.429	12.0366	8.40029	7.80795	1458.19	2154.59	761.794	0.353604	-1.49979	1.90626e-08	1.41009e-06	Down
Os04g0128550	Hypothetical protein.	0.350922	0.054554	0.090313	0.015001	0	0	5.43335	10.4897	0.37696	0.0384657	-4.70028	0.00905399	0.0546353	Down
Os04g0128700	Thioredoxin-like fold domain containing protein.	107.864	108.307	95.3534	59.7956	41.3785	38.3925	4755.42	6640.62	2870.21	0.432231	-1.21012	6.14823e-07	2.73205e-05	Down
Os04g0128900	Flavin monooxygenase-like enzyme, Auxin biosynthesis	1.54117	1.69647	0.671324	0.204675	0.371883	0.866542	74.7	111.092	38.3079	0.346806	-1.5278	0.0145216	0.0772721	Down
Os04g0129350	Hypothetical gene.	0.051715	0.059046	0.061138	0.127644	0.232358	0.439291	12.2951	4.87359	19.7166	4.05794	2.02075	0.0145529	0.0774178	Up
Os04g0132900	Conserved hypothetical protein.	0.536364	0.220519	0.282193	1.26761	1.0777	0.882278	15.95	8.38765	23.5123	2.86926	1.52068	0.0277822	0.12147	Up
Os04g0136700	Cystathionine beta-synthase, core domain containing protein.	7.91521	7.32442	13.4035	4.82478	4.58825	3.09032	266.932	373.203	160.662	0.429424	-1.21953	8.47938e-05	0.0015227	Down
Os04g0137201	Pectate lyase-like protein, Pollen development	2.01555	0.765566	0.638204	0.869579	0.186627	0.155282	68.8435	102.791	34.8956	0.340181	-1.55563	0.0451042	0.169064	Down
Os04g0142850	Hypothetical protein.	0.541848	1.19665	1.04541	3.71558	2.62841	2.93131	133.249	62.9408	203.556	3.2124	1.68365	4.68691e-06	0.000142517	Up
Os04g0151700	Hypothetical conserved gene.	4.68398	6.14891	5.72597	11.5811	24.1658	13.7659	198.578	102.656	294.5	2.86287	1.51746	1.02344e-05	0.000268975	Up
Os04g0156200	Hypothetical conserved gene.	0.425509	0.365557	0.1532	0.013678	0.061978	0.117799	16.4549	27.2088	5.7009	0.213129	-2.2302	0.010124	0.0594643	Down
Os04g0161100	Similar to OSIGBa0102O13.5 protein.	0.587441	0.423108	0.305765	0.084376	0	0.103808	20.7675	36.2549	5.2801	0.148507	-2.75139	0.00203182	0.0182438	Down
Os04g0162500	Zinc finger, C2H2-type domain containing protein.	0.470909	0.53833	0.324011	1.13786	1.25375	2.7247	46.7323	20.5149	72.9497	3.58689	1.84274	0.000661105	0.0077648	Up
Os04g0165700	Cysteine synthase (EC 2.5.1.47).	5.93602	5.20218	14.2017	29.0176	51.9673	43.676	1423.05	485.773	2360.32	4.85292	2.27885	4.52955e-10	5.45973e-08	Up
Os04g0166000	Nucleotide-binding LRR receptor (NLR) family protein, Resistance to BPH, Fortified sclerenchyma-mediated resistance	0.096794	0.403897	0.130419	0	0	0.045772	16.9187	31.5263	2.31121	0.0759759	-3.71831	0.00427532	0.0315648	Down
Os04g0166600	Homolog of yeast SAP30 (sin3-associated polypeptide 30), Regulation of flowering time, Mediation of periodic histone deacetylation	0.653584	0.62965	0.884716	0.16068	0.227753	0.225574	21.5587	33.4751	9.64228	0.287187	-1.79994	0.00166894	0.0156871	Down
Os04g0167800	Similar to Chalcone reductase homologue (Fragment).	3.24761	3.67668	3.23923	8.84232	5.76483	6.5212	249.391	165.909	332.873	2.00809	1.00583	0.000253457	0.0036616	Up
Os04g0168400	Similar to Embryogenesis transmembrane protein.	4.63092	2.77091	5.05788	7.439	10.0928	9.07479	258.378	168.462	348.293	2.07013	1.04972	0.000186343	0.00286309	Up
Os04g0173800	Lectin precursor (Agglutinin).	0.526531	0.774496	25.7248	0	0	0	187.294	374.587	0	0.000546959	-10.8363	4.56162e-05	0.000918602	Down
Os04g0177000	Similar to Stress-induced receptor-like kinase 2.	0.287198	0.887158	0.695864	1.68045	2.79055	1.26082	57.4078	29.1842	85.6314	2.90287	1.53748	0.00479226	0.0343421	Up
Os04g0181901	Hypothetical conserved gene.	0.221581	0.388344	0.174958	0.112259	0.032309	0.027453	9.31927	14.8938	3.74473	0.250642	-1.9963	0.0420116	0.161457	Down
Os04g0182850	Hypothetical gene.	0	0	0	0.116422	0.246466	0.212297	4.44418	0	8.88836	54.7106	5.77375	0.00152863	0.0147597	Up
Os04g0185100	DNA replication factor CDT1-like domain containing protein.	2.52308	2.08434	2.04358	5.02752	5.3523	4.26351	304.538	195.67	413.405	2.11942	1.08367	4.51214e-06	0.000138206	Up
Os04g0186400	Pi transporter, Pi homeostasis, Embryo development, Seed germination	6.20886	9.6412	5.87385	15.8212	18.4837	15.7339	1303.34	817.628	1789.04	2.18809	1.12967	2.79579e-06	9.52073e-05	Up
Os04g0191500	Conserved hypothetical protein.	12.3941	3.19168	9.86581	3.33863	4.42652	4.44924	158.506	216.179	100.833	0.467245	-1.09775	0.0224714	0.104813	Down
Os04g0191600	Hypothetical conserved gene.	0.376955	0.237521	0.516457	0.161717	0.12592	0.22727	21.682	31.2645	12.0994	0.391041	-1.35461	0.0439027	0.166174	Down
Os04g0192350	Similar to H0124E07.4 protein.	2.00818	1.73261	1.63808	0.984822	0.158193	0.54764	37.8993	57.9856	17.8131	0.308848	-1.69503	0.00937852	0.0561689	Down
Os04g0195100	Cyclin-like F-box domain containing protein.	1.05738	1.09298	1.78806	0.54827	0.447199	0.186348	56.7845	87.2957	26.2733	0.298674	-1.74335	0.000648663	0.00764546	Down
Os04g0205200	Nucleotide-binding LRR receptor (NLR) family protein	0.271762	0.383606	0.949311	1.04823	2.33314	1.49706	73.6022	36.7406	110.464	2.97194	1.5714	0.00326863	0.0257291	Up
Os04g0206300	Similar to OSIGBa0147O06.5 protein.	0.471052	0.331837	0	0	0	0	6.07943	12.1589	0	0.0169133	-5.8857	0.013603	0.0737578	Down
Os04g0213100	Hemopexin fold protein, Chlorophyll degradation, Anther development	1.0947	1.16107	1.72856	1.64814	4.66363	3.21926	80.1908	48.4227	111.959	2.30257	1.20324	0.00770041	0.0486248	Up
Os04g0218400	Similar to ankyrin protein kinase-like.	243.714	304.38	465.823	1081.75	750.541	714.835	10502.8	6048.55	14957.1	2.47251	1.30598	1.26446e-06	4.91799e-05	Up
Os04g0218701	Hypothetical conserved gene.	1.56034	2.00614	0.95912	0.51014	0.622532	1.07513	48.6812	66.3278	31.0346	0.47089	-1.08654	0.0394422	0.154744	Down
Os04g0219600	Nucleotide-binding LRR receptor (NLR) family protein, Non-canonical	0	0.092778	0.201071	0.965822	0.475601	0.953256	40.7251	8.83278	72.6175	7.97645	2.99575	0.000440309	0.00564651	Up
Os04g0221000	Conserved hypothetical protein.	0.502443	0.581863	0.568262	0	0.037803	0.1948	21.672	38.2291	5.11487	0.136681	-2.87112	0.00365897	0.0280248	Down
Os04g0223300	Similar to Peroxisome type ascorbate peroxidase.	2.06453	2.01124	1.2829	0.296149	0.126156	0.107007	43.9655	79.7001	8.23096	0.103093	-3.27798	3.19259e-08	2.18031e-06	Down
Os04g0225100	3'-5' exonuclease domain containing protein.	0.577491	0.86767	0.455345	0.153899	0.3285	0.11611	14.745	22.5828	6.90733	0.302665	-1.72421	0.0275374	0.120779	Down
Os04g0226800	Similar to OSIGBa0135L04.4 protein.	0.096537	0.317943	0.153354	0.020731	0.065233	0.082575	13.8711	21.5488	6.19336	0.287454	-1.7986	0.0419455	0.16132	Down
Os04g0228100	Similar to H0209A05.2 protein.	0.6622	0.670657	0.74907	0.170169	0.343759	0.076789	21.0615	32.8166	9.30651	0.279474	-1.83921	0.00700407	0.0453112	Down
Os04g0228400	Expansin precursor (Alpha-expansin OsEXPA1).	1.57057	0.278226	0.443937	0	0	0.089346	19.139	36.9573	1.32069	0.0380239	-4.71695	0.000265425	0.00380416	Down
Os04g0229100	Similar to Sinapyl alcohol dehydrogenase.	4.05584	2.52142	3.26286	10.5037	9.84768	4.88517	325.028	187.002	463.053	2.48007	1.31038	0.000339154	0.00462096	Up
Os04g0233400	Plasma membrane intrinsic protein 2;6, Root-to-shoot arsenic translocation	11.4238	10.5632	28.8045	7.48502	7.54364	7.53926	614.785	850.769	378.8	0.444881	-1.16851	0.000924552	0.01001	Down
Os04g0249500	Sucrose synthase, Duplicate of OsSUS5 (Os04g0309600)	0.082673	0.161151	0.099566	0	0	0.006858	7.14257	13.955	0.330172	0.0285553	-5.1301	0.000988999	0.0105408	Down
Os04g0253000	Histone H1, Tolerance to cold and heat stress	109.315	107.375	93.1293	206.417	271.502	297.785	6464.49	3809.96	9119.03	2.39396	1.2594	4.601e-10	5.52599e-08	Up
Os04g0254300	Conserved hypothetical protein.	0.317238	0.524198	0.223893	0.167815	0.146646	0.178968	71.1629	98.6015	43.7242	0.444301	-1.17039	0.0117398	0.0661716	Down
Os04g0259200	Conserved hypothetical protein.	0.323288	0.406854	0.208809	0.047555	0	0.052492	13.753	24.6775	2.82853	0.117304	-3.09168	0.00139947	0.0138318	Down
Os04g0270900	Hypothetical conserved gene.	0.87914	1.14761	0.758766	2.93267	3.86369	2.87336	134.077	62.5725	205.581	3.29075	1.71842	9.45233e-08	5.4799e-06	Up
Os04g0275950	Conserved hypothetical protein.	6.25389	6.56384	2.79239	0.68233	0.674082	0.693193	130.47	231.728	29.2132	0.126291	-2.98518	5.00089e-11	7.90448e-09	Down
Os04g0278100	Hypothetical protein.	0.12637	0.134289	0.025059	0	0	0	3.0135	6.02701	0	0.0341887	-4.87034	0.0243104	0.110964	Down
Os04g0281900	Uncharacterised protein family UPF0497, trans-membrane plant subgroup domain containing protein.	0.232899	0.143135	3.63525	0	0.132791	0.083867	26.1363	48.8954	3.37727	0.068565	-3.86638	0.00316875	0.0251139	Down
Os04g0288100	Similar to Auxin-binding protein ABP20.	5.2816	7.98285	9.65528	19.2305	19.088	17.1125	391.405	233.304	549.506	2.34593	1.23016	4.59242e-07	2.12845e-05	Up
Os04g0309600	Similar to Sucrose synthase.	0.224051	0.297477	0.181382	0.017408	0	0.107148	16.1447	27.5734	4.71599	0.175274	-2.51232	0.0181847	0.0903212	Down
Os04g0331650	Hypothetical conserved gene.	0	0	0	0.308386	0	0.102185	3.62924	0	7.25847	44.7282	5.48311	0.0348755	0.142396	Up
Os04g0345100	Hypothetical gene.	2.23499	2.34972	3.16994	8.0251	2.92136	5.9922	96.8502	61.8424	131.858	2.13069	1.09132	0.0139419	0.075049	Up
Os04g0345800	Similar to OSIGBa0127B24.5 protein.	10.4786	13.4735	19.7104	20.3222	41.4677	30.8169	737.126	481.301	992.952	2.06021	1.04279	0.000677085	0.00789712	Up
Os04g0350700	Basic helix-loop-helix protein, Regulation of awn development, grain size, and grain number	1.70633	2.30333	1.06835	0.414031	0.825667	0.770798	79.153	115.017	43.289	0.376846	-1.40795	0.00300904	0.0242555	Down
Os04g0351333	Similar to OSIGBa0144C23.4 protein.	0	0	0	0	0.430517	0	7.60933	0	15.2187	93.5651	6.5479	0.0285476	0.12388	Up
Os04g0351800	Conserved hypothetical protein.	0.585243	0.636645	0.875772	4.17104	2.25926	1.9966	18.5032	7.88653	29.1199	3.66592	1.87418	0.00529867	0.0370134	Up
Os04g0352400	FK506-binding protein, Peptidyl-prolyl cis/trans isomerase, Chilling tolerance	100.212	192.904	325.747	22.0296	18.3274	12.5429	9722.42	17922.6	1522.2	0.0849199	-3.55775	3.6924e-21	5.37951e-18	Down
Os04g0357700	Hypothetical conserved gene.	0.72696	1.15017	1.45518	5.56241	1.22391	2.21208	34.2101	18.6653	49.7549	2.64911	1.40551	0.0430038	0.163956	Up
Os04g0359100	Alcohol dehydrogenase superfamily, zinc-containing protein.	8.22688	7.11232	8.80745	4.32519	2.46047	3.21688	268.881	383.191	154.572	0.403836	-1.30816	3.17417e-06	0.000104152	Down
Os04g0362375	Hypothetical gene.	0	0	1.64529	0	0	0	6.79844	13.5969	0	0.0150291	-6.0561	0.0475976	0.175481	Down
Os04g0370600	Leucine-rich repeat, cysteine-containing subtype domain containing protein.	0.355755	0.487194	0.855762	1.35543	1.26549	1.25635	78.4912	48.4789	108.504	2.21475	1.14714	0.00259306	0.0217662	Up
Os04g0370900	Similar to H0607F01.5 protein.	1.69701	2.45448	4.89887	6.20349	9.83484	7.79713	549.925	304.125	795.724	2.60955	1.3838	0.000122472	0.00203769	Up
Os04g0371000	Four-helical cytokine family protein.	2.11771	2.93012	6.96699	5.62748	15.7419	8.80233	183.965	105.697	262.233	2.46933	1.30412	0.00920487	0.0553664	Up
Os04g0372775	Non-protein coding transcript.	388.169	364.883	297.13	192.852	104.299	113.062	1552.06	2254.8	849.32	0.376743	-1.40835	4.06632e-06	0.000127463	Down
Os04g0376400	Glycoside hydrolase, family 18, catalytic domain domain containing protein.	0.116911	0.152262	0.129642	0.030561	0	0	5.41454	10.0752	0.75392	0.0740902	-3.75457	0.0154484	0.0806451	Down
Os04g0379916	Hypothetical protein.	0.689811	1.62597	1.48079	0.562765	0.244407	0.093396	32.8459	53.1644	12.5274	0.233821	-2.09652	0.00404659	0.0303011	Down
Os04g0379933	Hypothetical conserved gene.	5.39218	5.03706	5.15158	2.10182	1.51116	1.73481	266.189	399.193	133.186	0.33415	-1.58143	3.35313e-11	5.53498e-09	Down
Os04g0380300	Kelch-type beta propeller domain containing protein.	1.43262	1.88526	2.77243	3.09682	8.26563	8.33335	358.199	173.062	543.335	3.13311	1.6476	3.89937e-05	0.000805574	Up
Os04g0381700	Basic helix-loop-helix (bHLH) transcription factor, Fe homeostasis, Regulation of ferric (Strategy II) iron acquisition	0.106619	0.303385	0.31788	0.433132	1.38657	0.900156	32.2926	14.2818	50.3033	3.46833	1.79424	0.00575104	0.0393209	Up
Os04g0382400	Similar to OSIGBa0092E09.7 protein.	0.947281	0.936181	1.5224	0.344588	0.16553	0.354759	30.1834	48.0459	12.321	0.257623	-1.95666	0.000330831	0.00452852	Down
Os04g0382800	Conserved hypothetical protein.	0.094806	0.364556	0.21112	0.026943	0	0.021014	8.8076	16.2009	1.41426	0.0890324	-3.48953	0.00460671	0.0333116	Down
Os04g0386700	Similar to OSIGBa0148P16.6 protein.	0.223198	0.296643	0.76509	0.093618	0.202881	0.056221	12.0306	18.6837	5.37756	0.281881	-1.82684	0.0406768	0.158033	Down
Os04g0389100	OSIGBa0096P03.6 protein.	0.469116	0.541824	0.372707	1.1487	2.46286	3.54718	113.088	38.5582	187.618	4.8841	2.28809	9.06766e-07	3.7605e-05	Up
Os04g0391000	RecQ-mediated genome instability protein 1, Response to high temperatures by maintaining genome stability	0.808413	0.494367	0.956128	2.21991	1.67244	2.10646	116.464	64.9969	167.931	2.58817	1.37193	4.20836e-05	0.000860916	Up
Os04g0394100	Similar to H0718E12.3 protein.	4.61322	5.7768	4.50317	1.30496	0.59072	0.809987	148.492	252.076	44.9078	0.178424	-2.48662	5.48733e-11	8.47349e-09	Down
Os04g0397500	Similar to gt-2-related.	5.48228	5.61788	6.39665	2.3259	2.77915	2.52048	81.3667	114.155	48.5789	0.425054	-1.23428	3.12481e-05	0.000667362	Down
Os04g0399300	Similar to Nudix hydrolase 13, mitochondrial precursor (EC 3.6.1.-) (AtNUDT13).	1.9419	3.86848	2.43863	4.72733	8.55541	8.49314	316.746	180.173	453.318	2.51307	1.32945	0.000218498	0.00325406	Up
Os04g0400600	Similar to OSIGBa0113L04.4 protein.	0.541055	1.15988	0.124778	0.155856	0.071812	0.083199	13.5061	23.3142	3.69795	0.158988	-2.65301	0.0134872	0.0732601	Down
Os04g0401000	Proline-rich protein, Blast resistance	0.183516	0.058609	0.904817	0	0	0	8.94197	17.8839	0	0.0114042	-6.45429	0.000385953	0.00509771	Down
Os04g0401900	Leucine Rich Repeat family protein	0.651066	0.58285	0.44007	0.563506	1.24197	2.04468	47.7404	30.3181	65.1627	2.16537	1.11461	0.0483408	0.177072	Up
Os04g0404400	Desiccation-related protein, Transmission ratio distortion	10.5205	7.13827	2.0876	0.783098	2.139	3.86503	210.431	318.89	101.972	0.320467	-1.64175	0.0126279	0.0698886	Down
Os04g0404601	Hypothetical protein.	0.23182	0.145242	0.02168	0	0	0	2.79282	5.58563	0	0.036989	-4.75676	0.0310334	0.131086	Down
Os04g0405500	Conserved hypothetical protein.	0.241194	0.34292	0.714204	0	0	0.015532	9.89343	19.4567	0.330172	0.0203964	-5.61554	0.000180353	0.00279143	Down
Os04g0406300	Similar to Integral membrane protein.	1.62139	1.35034	1.1554	0.114193	0.645907	0.183352	17.8909	29.2171	6.56472	0.222004	-2.17134	0.00410336	0.0306456	Down
Os04g0407500	Similar to H0321H01.2 protein.	0.522742	1.47416	1.64346	3.17306	3.04181	3.16133	79.7504	45.2963	114.204	2.49379	1.31834	0.0025901	0.0217469	Up
Os04g0408600	Protein of unknown function DUF662 family protein.	5.99362	5.50464	4.97167	2.33312	0.391164	0.528184	129.393	216.713	42.073	0.194178	-2.36455	0.00017017	0.00266335	Down
Os04g0410400	Root cap family protein.	0.469706	0.869097	0.620176	0.35158	0.361461	0.275603	30.3318	40.4847	20.1788	0.495662	-1.01257	0.0492387	0.179413	Down
Os04g0411400	Terminal flower1 (TFL1)-like protein, Regulation of inflorescence branching	2.14064	3.49155	7.5935	23.9101	21.7159	26.3662	763.205	238.4	1288.01	5.38456	2.42883	1.20281e-10	1.69348e-08	Up
Os04g0412000	Hypothetical protein.	7.85898	8.6448	5.42304	14.7272	39.4393	56.1323	1387.65	483.328	2291.98	4.74454	2.24627	2.10362e-07	1.09118e-05	Up
Os04g0412300	Similar to H0717B12.10 protein.	191.838	194.486	149.88	99.9604	50.1004	41.5696	9816.7	14596.1	5037.28	0.345111	-1.53487	1.76087e-05	0.000419666	Down
Os04g0416100	Similar to Transcription factor E2F1 (E2F-1) (Fragment).	21.3855	20.9192	19.2377	11.6954	8.69268	8.67341	1343.37	1845.9	840.829	0.455612	-1.13412	1.65164e-07	8.84101e-06	Down
Os04g0416700	Harpin-induced 1 domain containing protein.	5.69301	3.49286	12.3716	0.810185	0.391126	1.30978	169.054	302.504	35.6036	0.118239	-3.08023	7.69443e-09	6.47821e-07	Down
Os04g0417000	Similar to Aluminum-activated malate transporter.	0.776462	0.419547	0.328647	0.738538	1.73841	1.26766	61.6653	37.4023	85.9284	2.32153	1.21508	0.0204362	0.0980945	Up
Os04g0418100	Hypothetical conserved gene.	0.369347	0.136826	0.380729	0	0	0	4.40783	8.81567	0	0.023297	-5.42371	0.00342939	0.0266316	Down
Os04g0418800	Similar to Hydroxyproline-rich glycoprotein.	13.3619	19.6212	51.9163	3.26571	3.71435	7.06747	1142.56	1952.16	332.954	0.170601	-2.5513	6.73597e-08	4.07429e-06	Down
Os04g0419100	Conserved hypothetical protein.	12.086	22.4428	63.4643	141.234	140.596	153.643	3435.57	1257.71	5613.43	4.46058	2.15723	2.11072e-06	7.57139e-05	Up
Os04g0419700	S-Domain receptor like kinase-51, Response to submergence	2.16911	1.24683	3.18508	3.59382	8.96936	3.56629	375.288	221.622	528.953	2.38465	1.25378	0.00464879	0.0335438	Up
Os04g0422700	Similar to H0525E10.17 protein.	0.026809	0.179759	0.136212	0	0	0	2.71418	5.42837	0	0.037558	-4.73474	0.0273784	0.120302	Down
Os04g0423200	Conserved hypothetical protein.	9.47745	10.9946	9.04441	5.00359	2.627	3.44768	295.503	433.394	157.612	0.363971	-1.45811	3.1709e-06	0.000104152	Down
Os04g0423800	Peroxidase (EC 1.11.1.7).	2.73554	3.49867	1.21275	1.18613	0.669995	1.0058	96.2619	140.903	51.6211	0.367421	-1.4445	0.00468571	0.033749	Down
Os04g0428500	Conserved hypothetical protein.	0	0.029832	0.007979	0.070696	0.297368	0.255729	4.83241	0.78889	8.87593	10.6508	3.41289	0.0203888	0.0979512	Up
Os04g0429050	Similar to OSIGBa0093L02.1 protein.	5.65747	7.27447	2.66595	2.83046	0.616939	1.82561	106.858	161.398	52.3178	0.32497	-1.62162	0.00764344	0.0483253	Down
Os04g0430700	Peptidase S8, subtilisin-related domain containing protein.	11.9209	22.2619	35.0685	83.4082	45.1388	44.8295	4172.67	2392.94	5952.41	2.48677	1.31427	0.000641656	0.00758421	Up
Os04g0433900	Similar to predicted protein.	0.110501	0.157148	0.68424	0.086782	0.058077	0.097811	34.2101	54.2393	14.1809	0.260726	-1.93939	0.0112055	0.0639013	Down
Os04g0435000	Conserved hypothetical protein.	8.18947	7.404	2.12705	1.54365	1.78518	1.29051	64.6069	103.362	25.8522	0.250429	-1.99753	0.000966559	0.0103544	Down
Os04g0435200	Hypothetical protein.	3.0603	2.50067	1.33008	0.37491	0.547688	0.600604	96.0265	158.578	33.4749	0.211921	-2.2384	1.32556e-06	5.10552e-05	Down
Os04g0437000	Transcription factor, Negative regulation of sheath blight resistance, Negative regulation of ethylene signaling	0.312024	0.094756	3.90645	0	0	0	24.8861	49.7721	0	0.00410586	-7.9281	7.23424e-06	0.000203708	Down
Os04g0437300	Zinc finger, RING/FYVE/PHD-type domain containing protein.	0.68367	1.37625	3.21174	10.6779	7.68144	6.11483	356.737	126.117	587.357	4.63425	2.21234	3.65523e-06	0.000116429	Up
Os04g0445100	Similar to 22.7 kDa class IV heat shock protein precursor.	3.111	10.5627	7.68479	2.14391	1.96131	1.03834	168.545	272.839	64.2511	0.234717	-2.09101	2.2528e-05	0.000513531	Down
Os04g0445200	RmlC-like jelly roll fold domain containing protein.	6.52751	5.55761	6.19299	4.02929	2.26144	2.63708	120.875	163.778	77.9717	0.476902	-1.06824	0.00160532	0.0152646	Down
Os04g0448550	Hypothetical protein.	0.100471	0.248187	0.234431	0	0	0	5.43813	10.8763	0	0.0187558	-5.73652	0.000982691	0.010491	Down
Os04g0449000	Similar to H0818E04.8 protein.	0.596292	1.13582	1.43689	0.592287	0.340103	0.536051	39.2539	54.4107	24.0971	0.441591	-1.17922	0.0187076	0.092228	Down
Os04g0449200	Xyloglucan fucosyltransferase family protein.	0.461848	0.406744	0.130317	0	0	0	14.6664	29.3328	0	0.00701424	-7.1555	2.28866e-06	8.07837e-05	Down
Os04g0449400	Type 2C protein phosphatase, Negative regulation of osmotic and salt stress tolerance, Regulation of the JA and ABA signaling pathways, Modulation of the raffinose family oligosaccharide metabolism pathway	82.97	68.9311	60.2427	43.4245	28.2698	29.7478	2762.43	3784.38	1740.48	0.459999	-1.1203	2.56816e-05	0.000571804	Down
Os04g0449450	Hypothetical gene.	3.59626	3.1967	3.1567	1.73858	1.7056	1.32384	178.767	244.334	113.2	0.463355	-1.10981	2.31506e-05	0.000525222	Down
Os04g0452700	Monosaccharide transporter 1 (STP subfamily), STP protein 1, Osmotic stress response, Response to sucrose, glucose, and fructose treatments	1.53564	2.01767	2.79099	5.53682	10.9186	11.9509	414.614	155.333	673.895	4.32639	2.11316	2.6483e-10	3.453e-08	Up
Os04g0453200	Monosaccharide transporter (STP subfamily), STP protein 15	3.79656	3.16574	2.20449	5.3546	6.07904	11.6364	486.797	288.119	685.476	2.38434	1.25359	0.000750847	0.00851731	Up
Os04g0455600	Similar to H0523F07.2 protein.	2.80552	3.50148	2.94576	1.54637	0.952186	1.69142	126.273	175.493	77.054	0.440445	-1.18297	0.000371586	0.00495679	Down
Os04g0457000	Similar to Chlorophyll a/b-binding protein CP24, photosystem II (Fragment).	4.59182	1.43459	1.28626	1.25617	0.979002	0.414447	79.4346	117.81	41.0595	0.349089	-1.51833	0.0211871	0.100575	Down
Os04g0457200	Similar to H0523F07.11 protein.	0.238353	0.380007	0.456064	0.093941	0.12459	0.071467	12.6467	19.62	5.67338	0.284937	-1.81128	0.01735	0.0873504	Down
Os04g0458600	Similar to ORW1943Ba0077G13.3 protein.	2.53147	4.32496	2.45302	3.9466	9.93091	9.40775	292.702	173.827	411.577	2.36735	1.24327	0.00271354	0.0225292	Up
Os04g0459000	Multidrug-resistance(MDR)-like ATP Binding Cassette B (ABCB) transporter, P-glyco-protein, Auxin transport, Iron homeostasis	0.337207	0.372361	0.996733	0.194565	0.185496	0.318605	67.2892	95.4875	39.0908	0.408895	-1.2902	0.0129208	0.0709308	Down
Os04g0460350	Similar to predicted protein.	59.279	46.7037	30.4473	16.3797	18.59	18.7397	830.732	1209.88	451.585	0.373537	-1.42068	2.75585e-06	9.41508e-05	Down
Os04g0460600	Similar to H0219H12.10 protein.	53.8846	50.4835	40.5817	28.7592	20.2225	17.3931	2066.62	2875.34	1257.91	0.43752	-1.19258	1.12869e-05	0.000289819	Down
Os04g0461300	Similar to MIKC-type MADS-box transcription factor WM30.	0.838798	0.614054	0.259218	1.44892	1.58348	1.98771	82.5061	44.0986	120.914	2.77312	1.47151	0.00331301	0.0259868	Up
Os04g0461400	Conserved hypothetical protein.	16.179	16.9202	20.3738	6.70419	9.21587	6.74658	883.296	1254.76	511.831	0.4076	-1.29477	2.03979e-14	7.68002e-12	Down
Os04g0461600	Similar to Fw2.2.	24.3146	19.4773	28.0378	13.1098	8.93654	5.38909	664.811	967.946	361.676	0.373449	-1.42102	2.86879e-05	0.000623412	Down
Os04g0462200	Bifunctional inhibitor/plant lipid transfer protein/seed storage domain containing protein.	0.428837	0.193563	0.189468	0	0	0	4.41634	8.83268	0	0.0233556	-5.42009	0.00333958	0.0261402	Down
Os04g0462400	Lysine and histidine transporter 4, Negative regulation of abiotic stress	0.290271	0.580428	0.348288	0.239466	0.1171	0.113733	20.6027	29.6536	11.5519	0.388269	-1.36487	0.04491	0.168596	Down
Os04g0465300	A member of the GAST (gibberellin (GA)-Stimulated Transcript) family, Cell division, Differentiation of panicles	0.920854	0.950257	9.68995	0.160403	0.064453	0.164592	53.007	102.033	3.98133	0.0391994	-4.67303	1.86748e-06	6.7945e-05	Down
Os04g0465600	Major latex protein, Bet v1 family protein, Positive regulation of drought and salinity tolerance	5.72027	0.146595	1.2755	0.141541	0	0.260315	40.3251	76.5009	4.14922	0.0551864	-4.17954	0.000743649	0.00844423	Down
Os04g0466000	Similar to OSIGBa0115M15.3 protein.	0.280522	0.070909	0.191692	0	0	0	2.92575	5.8515	0	0.0352164	-4.82761	0.0216711	0.10202	Down
Os04g0467901	Plant-specific kinesin-14, Processive minus-end-directed microtubule motor	0.470659	0.655785	0.218117	0.104986	0.064268	0.115734	39.1891	64.9389	13.4394	0.208395	-2.26261	0.00035687	0.00480835	Down
Os04g0469300	Similar to ATFP4.	5.18527	2.41904	5.46601	1.03687	3.70094	0.973576	80.6586	113.167	48.15	0.424026	-1.23777	0.0401801	0.156721	Down
Os04g0472200	Similar to H0418A01.11 protein.	0.188549	0.082154	0.062707	0	0	0	2.94219	5.88438	0	0.0351373	-4.83085	0.0222863	0.104242	Down
Os04g0472300	PLC-like phosphodiesterase, TIM beta/alpha-barrel domain domain containing protein.	4.76304	1.5825	4.81272	2.6917	1.01916	1.921	283.004	378.311	187.697	0.496636	-1.00974	0.0388079	0.152918	Down
Os04g0475100	S-Domain receptor like kinase-61, Partial S-domain containing protein	1.02144	0.717373	1.57733	0.247444	0.732368	0.616009	78.8951	107.313	50.4768	0.469579	-1.09056	0.0249801	0.112796	Down
Os04g0475250	Similar to OSIGBa0106G07.4 protein.	2.0255	2.17446	2.84843	0.32022	0.369087	0.156115	46.8498	83.0475	10.6521	0.126392	-2.98402	1.20568e-09	1.32214e-07	Down
Os04g0480200	Partner protein for high-affinity nitrate transport, Determination of root growth and development in a nitrate-dependent manner	3.66482	3.32026	2.28737	1.95787	0.558934	1.27376	71.8042	102.745	40.8633	0.399401	-1.32409	0.0112832	0.064198	Down
Os04g0481050	Hypothetical gene.	0.214299	0.473515	0.646016	0.232575	0.036047	0.078498	33.1034	52.166	14.0408	0.268363	-1.89774	0.011631	0.0656462	Down
Os04g0481800	Membrane bound O-acyl transferase, MBOAT family protein.	2.17712	3.40237	3.27394	11.1263	8.88733	15.0444	386.918	160.216	613.619	3.82201	1.93433	1.4448e-11	2.5752e-09	Up
Os04g0483200	Steroid nuclear receptor, ligand-binding domain containing protein.	138.632	141.186	103.787	81.8148	57.4666	58.3697	10256.2	13786.5	6725.98	0.487887	-1.03538	4.35588e-05	0.000882474	Down
Os04g0490866	Hypothetical protein.	0.593873	0.439219	0.754154	2.69777	0.977417	1.17595	62.8942	34.5859	91.2026	2.63675	1.39876	0.00785284	0.0492564	Up
Os04g0490900	Similar to OSIGBa0130B08.4 protein.	0.179051	0	0.383569	1.17327	0.631007	0.653642	18.9021	6.98676	30.8175	4.37547	2.12944	0.0435508	0.16529	Up
Os04g0492600	Anticodon-binding domain containing protein.	19.7796	19.9965	18.2646	9.59536	8.34191	8.94908	1070.94	1481.13	660.744	0.44636	-1.16372	7.49462e-11	1.11123e-08	Down
Os04g0492800	Similar to H0425E08.6 protein.	133.799	152.1	127.521	87.3802	61.1838	59.3875	3995.35	5379.41	2611.3	0.485432	-1.04266	9.13859e-06	0.000245373	Down
Os04g0493400	Class II chitinase b, Pathogenesis-related (PR)-3 chitinase 4	0.756449	0	0.685633	0	0.043817	0	11.0798	21.3369	0.822631	0.0369991	-4.75636	0.0156138	0.0811795	Down
Os04g0493600	Similar to Lectin-C precursor (PL-C).	0.072873	0	1.61488	0	0	0	6.84903	13.6981	0	0.0149021	-6.06834	0.0155712	0.0810599	Down
Os04g0494600	Protein of unknown function DUF642 family protein.	0.109875	0.139805	0.40612	0	0	0.028347	6.97244	13.2845	0.660345	0.0530256	-4.23717	0.00653973	0.043135	Down
Os04g0496150	Similar to H0306B06.2 protein.	0.8313	0.401575	1.26573	3.38809	2.93903	2.85578	37.7639	16.5718	58.9561	3.54367	1.82525	0.000572737	0.00691099	Up
Os04g0496950	Non-protein coding transcript.	23.4849	25.3881	21.2958	10.0194	5.7468	5.54236	2285.59	3533.82	1037.36	0.293551	-1.76832	1.21085e-09	1.32214e-07	Down
Os04g0497000	Similar to Allyl alcohol dehydrogenase.	1070.92	862.845	606.075	587.4	233.245	220.604	32506.2	46711.7	18300.8	0.391784	-1.35187	0.00131806	0.0132276	Down
Os04g0497200	Putative membrane-bound endo-1, 4-beta-glucanase, Synthesis of root cellulose, Modulation of root cell division and elongation	40.6532	50.0652	30.2558	30.0812	13.2152	15.8063	2803.44	3814.24	1792.64	0.470017	-1.08922	0.00308878	0.0246764	Down
Os04g0497250	Non-protein coding transcript.	0.620256	0.484866	0.260238	0.262988	0.088549	0.153367	19.137	27.9685	10.3056	0.371795	-1.42742	0.0497547	0.180651	Down
Os04g0498000	Protein of unknown function DUF828, plant family protein.	0.850321	1.25794	1.76419	3.4584	3.73988	2.51598	46.894	27.3566	66.4314	2.39648	1.26092	0.0044519	0.0324513	Up
Os04g0498101	Hypothetical gene.	0.336371	0.475893	0.582747	1.59402	1.78272	0.81689	14.4216	7.53901	21.3041	2.78871	1.4796	0.0406158	0.157833	Up
Os04g0498700	Haem peroxidase family protein.	0.061342	0.062711	1.9463	0.056585	0	0	27.5691	53.2534	1.8848	0.0351785	-4.82916	0.00239053	0.0205343	Down
Os04g0504000	Similar to Adenine phosphoribosyltransferase form 2.	18.3234	16.843	35.0158	46.3373	58.4238	60.9437	3060.1	1844.5	4275.71	2.31717	1.21236	5.11759e-06	0.000153523	Up
Os04g0505200	Leucine-rich repeat domain containing protein	1.49445	2.67632	2.61803	0.27514	0.162299	0.523467	89.1398	156.613	21.6662	0.139607	-2.84055	4.05925e-09	3.73685e-07	Down
Os04g0506700	S-Domain receptor like kinase-29	0.143986	0.039918	0.013736	0.274907	0.250938	0.250099	16.103	7.00857	25.1975	3.74596	1.90533	0.0371423	0.148538	Up
Os04g0506800	Sialyltransferase-like protein 3	32.4116	36.1764	68.065	128.434	78.9871	83.212	3858.92	2485.49	5232.35	2.10459	1.07354	0.000556084	0.00676364	Up
Os04g0506900	Similar to OSIGBa0157A06.2 protein.	15.8698	18.8209	14.6666	7.08028	3.83349	3.9203	1570.07	2433.17	706.977	0.290562	-1.78308	6.22688e-09	5.43376e-07	Down
Os04g0507400	Similar to OSIGBa0157A06.5 protein.	0	0.145227	0.048141	0.766437	0.422712	1.23905	24.4807	3.99321	44.9681	10.9437	3.45202	0.000230169	0.00339319	Up
Os04g0507700	Lipase, GDSL domain containing protein.	0.0963	0.261243	1.00424	0	0	0	17.2309	34.4619	0	0.00591738	-7.40083	3.94598e-06	0.000124741	Down
Os04g0509400	RmlC-like jelly roll fold domain containing protein.	12.5808	12.2099	22.5908	35.3167	48.0363	42.8249	801.161	444.235	1158.09	2.60253	1.37991	5.52083e-08	3.4579e-06	Up
Os04g0509500	Hypothetical protein.	0.572924	0.442391	0.115206	0.733088	1.79947	0.67691	53.4887	29.551	77.4263	2.64067	1.40091	0.0432364	0.164488	Up
Os04g0510600	Tetratricopeptide-like helical domain containing protein.	21.0587	23.3734	8.09554	7.23007	7.33266	11.6675	541.033	735.007	347.058	0.472662	-1.08112	0.0126714	0.0700323	Down
Os04g0512250	Hypothetical gene.	0.172872	0.186257	0.157833	0.047174	0.021232	0.039353	17.7212	29.2586	6.18387	0.213385	-2.22847	0.000980055	0.0104713	Down
Os04g0512300	Actin-related protein (ARP) C2 subunit, Gibberellic acid biosynthesis, Regulation of plant growth and productivity	9.27967	8.23785	7.19991	3.50113	1.2438	1.44855	325.11	522.567	127.653	0.244379	-2.03281	1.66788e-06	6.21678e-05	Down
Os04g0514150	Hypothetical gene.	0.188322	0.230188	0.21721	0.099576	0.081777	0.12455	36.3271	49.3236	23.3307	0.4748	-1.07461	0.0151784	0.0796076	Down
Os04g0514800	Similar to Dual specificity kinase 1.	15.2385	14.0291	12.0812	5.91164	4.30894	3.1315	673.609	1027.23	319.988	0.311447	-1.68294	1.56279e-08	1.18747e-06	Down
Os04g0514900	Hypothetical protein.	0	0.21348	0.216451	0	0	0	4.19261	8.38522	0	0.0243237	-5.36149	0.0307903	0.130384	Down
Os04g0515400	NTP pyrophosphohydrolase MazG, putative catalytic core domain containing protein.	6.88533	6.30461	11.4471	21.2686	17.9448	21.9767	240.127	139.962	340.292	2.42382	1.27728	2.85275e-06	9.62497e-05	Up
Os04g0516200	G1 like protein 4	0	0.029598	0.809253	0	0	0	5.34924	10.6985	0	0.0190576	-5.71349	0.02719	0.119804	Down
Os04g0517000	Similar to OSIGBa0145M07.3 protein.	0.415043	1.0731	2.2162	0.300396	0.130098	0.06603	26.1906	45.5989	6.78234	0.147263	-2.76354	0.00101103	0.0107109	Down
Os04g0517500	Similar to Phosphoenolpyruvate carboxylase kinase.	0.675696	0.573233	0.931436	0.108585	0.213358	0.13889	22.3764	36.855	7.89784	0.212471	-2.23466	0.00028986	0.004075	Down
Os04g0518800	Cytokinin synthesis enzyme, Cytokinin-activating enzyme, Regulation of awn length and grain production	3.9192	2.31845	6.58293	12.9135	20.5602	20.298	489.639	191.816	787.463	4.10002	2.03563	1.26155e-08	9.78567e-07	Up
Os04g0521100	Aquaporin, Plasma membrane intrinsic protein 2;3, Resistance to water deficit	0.163202	0.583286	0.348556	0.81375	2.05082	2.80174	57.2799	19.5418	95.0179	4.82311	2.26996	0.000262932	0.00377004	Up
Os04g0521600	Similar to OSIGBa0131L05.8 protein.	0.382928	0.653598	0.827608	0.253141	0.230624	0.216875	47.8353	69.7192	25.9514	0.369967	-1.43453	0.00131794	0.0132276	Down
Os04g0521900	Similar to Vegetative cell wall protein gp1.	1.77228	4.76504	1.33922	0.928729	0.898368	0.497112	55.6591	86.3973	24.9209	0.287518	-1.79828	0.00450557	0.0327783	Down
Os04g0522500	Gibberellin (GA) 2-oxidase, Regulation of plant stature, Abiotic and biotic stress tolerance	4.77742	3.42921	3.77638	1.04326	0.262081	0.422461	134.41	235.604	33.2157	0.14122	-2.82398	2.14571e-08	1.55967e-06	Down
Os04g0523600	Similar to OSIGBa0153E02-OSIGBa0093I20.8 protein.	1.1965	1.169	1.68006	4.40626	2.74838	2.97681	165.069	95.7979	234.34	2.44132	1.28766	3.72483e-05	0.000774769	Up
Os04g0524700	Hypothetical protein.	2.80879	0.30504	0.623849	0.297562	0	0.481436	57.1977	95.3002	19.0952	0.201606	-2.31039	0.0399452	0.156096	Down
Os04g0526600	Alpha-amylase/subtilisin inhibitor, Defense of the seed against microorganisms	3.51438	2.86802	2.88739	0.904537	0.653718	0.456016	63.4833	104.844	22.1229	0.210653	-2.24706	1.40194e-07	7.70124e-06	Down
Os04g0528200	Similar to OSIGBa0115K01-H0319F09.17 protein.	0.991105	0.315554	0.442787	0	0	0	9.09912	18.1982	0	0.0113324	-6.4634	5.87337e-05	0.0011298	Down
Os04g0528300	Similar to ABC transporter.	0.166509	0.132086	5.18409	0	0	0.01918	81.0345	161.409	0.660345	0.00426974	-7.87164	0.000335421	0.00458013	Down
Os04g0528600	Similar to OSIGBa0115K01-H0319F09.22 protein.	0	0.146366	0.08416	0	0	0	3.64085	7.2817	0	0.0280213	-5.15733	0.0452828	0.169578	Down
Os04g0530100	Similar to Beta-expansin 1 precursor (AtEXPB1) (At-EXPB1) (Ath-ExpBeta-1.5).	1.24489	1.46736	1.32441	0.143032	0.150247	0	42.633	79.371	5.89489	0.0725603	-3.78468	2.62944e-07	1.31507e-05	Down
Os04g0530900	Galacturonosyltransferase-like protein, Glycosyltransferase family 8 (GT8) protein, Salt and cold stress response	1.12083	1.45616	2.24703	0.598059	0.411449	0.379806	69.9935	107.288	32.6994	0.303425	-1.72059	2.704e-05	0.000595324	Down
Os04g0531100	Small C2-domain protein consisting of a single C2 domain, Phloem protein, Signaling pathway involving Ca<sup>2+</sup> ions, Defense response	1035.93	925.193	729.911	478.23	324.338	305.523	19792.1	28366.8	11217.4	0.395448	-1.33844	8.74509e-07	3.6814e-05	Down
Os04g0532200	Conserved hypothetical protein.	0.517933	0.365314	0.743418	0.166471	0.027232	0.096598	19.4687	32.7411	6.1963	0.190204	-2.39438	0.00107177	0.0112372	Down
Os04g0532700	Hypothetical protein.	0.302798	0.3731	0.205384	0.104728	0	0.099107	13.3494	21.7488	4.94992	0.231059	-2.11366	0.0335268	0.138422	Down
Os04g0532800	R2R3-MYB transcription factor 47, Response to drought and cadmium stresses	2.17921	2.49418	1.7273	0.489549	0.387626	0	66.3685	116.698	16.0394	0.136639	-2.87156	0.00106974	0.0112194	Down
Os04g0535200	Peptidase A1 domain containing protein.	0.640899	1.61692	2.1964	0.390801	0.212681	0.64092	69.6336	108.931	30.336	0.279022	-1.84155	0.00118484	0.0121564	Down
Os04g0535501	Hypothetical gene.	0.255099	0.741757	0.381803	3.23169	1.35875	1.02814	157.347	63.877	250.817	3.91603	1.96939	0.000449886	0.00574982	Up
Os04g0535600	Vacuolar invertase, Homolog of OsINV3, Sucrose metabolism, Regulation of grain size	5.83014	6.86437	6.98054	19.1508	12.5538	11.6422	950.283	604.998	1295.57	2.14081	1.09816	1.98054e-05	0.000461515	Up
Os04g0536300	Transcription factor with zinc finger domain and helix-loop-helix domain (YABBY domain), Leaf development	0	0	1.64344	0	0	0	13.4816	26.9633	0	4.19129e-07	-21.1861	6.00022e-08	3.71648e-06	Down
Os04g0538000	Tetratricopeptide TPR-1 domain containing protein.	30.818	50.1032	55.8759	16.5794	14.6325	14.7583	2420.77	3646.81	1194.74	0.327516	-1.61036	3.7904e-12	7.98821e-10	Down
Os04g0538900	Glyoxalase/bleomycin resistance protein/dioxygenase domain containing protein.	76.1977	83.3635	35.0982	29.5837	25.5371	24.8691	1294.04	1862.97	725.112	0.389324	-1.36096	0.000144253	0.00232833	Down
Os04g0539601	Hypothetical gene.	0.04233	0.371984	0.512225	3.30382	0.231462	0.803154	51.8795	18.4556	85.3034	4.58033	2.19545	0.0234837	0.108271	Up
Os04g0540300	COBRA-like protein 7.	18.8686	16.8227	15.4664	5.65203	4.14894	3.61443	584.757	933.34	236.174	0.25305	-1.9825	3.63435e-14	1.3095e-11	Down
Os04g0540401	Hypothetical protein.	1.62559	1.14172	1.46207	0.582962	0.266235	0.381305	44.0742	68.6681	19.4802	0.28506	-1.81066	0.000189162	0.00288907	Down
Os04g0540600	Aldehyde dehydrogenase domain containing protein.	0.213785	0.182803	0.608906	0	0.084243	0.024742	15.6423	27.8262	3.45841	0.122081	-3.03409	0.00384804	0.0291267	Down
Os04g0540900	Receptor-like cytoplasmic kinase, Salt tolerance, Oxidative stress tolerance	17.504	24.8913	27.9481	11.3442	5.50172	4.04467	924.142	1430.52	417.765	0.291902	-1.77644	5.24832e-06	0.000156868	Down
Os04g0542000	A member of S40 gene family, Leaf senescence	0.911925	1.58079	2.93481	3.6484	4.67261	4.99441	236.081	138.023	334.139	2.40856	1.26817	0.00100293	0.0106557	Up
Os04g0545250	Hypothetical protein.	0.299034	0.282044	0.029638	0	0.017406	0	5.72299	11.0347	0.411315	0.036398	-4.78	0.00915946	0.0551923	Down
Os04g0545600	Similar to Uclacyanin 3-like protein.	0.198377	0.149688	0.291233	0.051026	0	0	4.15623	7.55855	0.75392	0.0986924	-3.34092	0.0458259	0.170905	Down
Os04g0547900	Anti-sense to fibroblast growth factor protein GFG family protein.	6.19392	5.6274	11.4667	1.62357	1.64094	1.98039	336.08	549.882	122.278	0.222338	-2.16917	2.86061e-13	8.19285e-11	Down
Os04g0548400	Protein kinase, core domain containing protein.	6.88672	5.57104	6.80191	2.93782	2.95118	3.09275	142.636	196.276	88.9945	0.454497	-1.13766	4.70421e-06	0.000142913	Down
Os04g0548700	Homeodomain-like containing protein.	2.36094	2.24908	4.37141	9.86764	9.481	7.07918	254.264	130.704	377.824	2.87834	1.52524	8.67614e-07	3.66619e-05	Up
Os04g0550200	APETALA2/ETHYLENE RESPONSE FACTOR (AP2/ERF) family transcription factor, Positive regulation of secondary cell wall synthesis and mechanical strength in rice peduncles, Negative regulation of seed length	12.0986	13.0233	32.2678	8.57911	8.9225	8.31788	547.697	757.146	338.248	0.446253	-1.16407	0.000912752	0.00992066	Down
Os04g0551200	Malate dehydrogenase 4.1	0.31977	0.761044	0.166248	0	0	0	12.9392	25.8784	0	0.00791989	-6.9803	8.76345e-06	0.000237968	Down
Os04g0552000	Barwin-related endoglucanase domain containing protein.	0.083035	0.453117	0.752033	0	0	0.101659	7.70984	14.099	1.32069	0.0973462	-3.36073	0.0281516	0.122558	Down
Os04g0554800	Similar to RCc3 protein.	1.58679	0.026448	0.561597	0	0	0.074968	18.5611	35.8015	1.32069	0.0386255	-4.6943	0.00274866	0.0227307	Down
Os04g0555300	Vacuolar phosphate efflux transporter, Pi homeostasis	29.4449	34.4393	30.5484	14.9731	13.5847	15.0889	1965.36	2719.5	1211.22	0.445472	-1.16659	3.68429e-12	7.81373e-10	Down
Os04g0555800	Similar to Actin depolymerizing factor.	0.759914	0.988566	1.32406	2.11812	1.90205	2.77601	103.153	65.5357	140.77	2.13771	1.09607	0.000695479	0.00804168	Up
Os04g0556400	Similar to UDP-glycosyltransferase UGT93B9.	7.494	8.39791	7.74367	4.45737	4.31395	3.16594	594.368	799.061	389.676	0.487311	-1.03708	3.05466e-06	0.000101345	Down
Os04g0557000	Similar to Genetic modifier.	0.133872	0.15698	0.42633	0.061655	0	0	8.1869	14.866	1.50784	0.100395	-3.31624	0.0200807	0.0970415	Down
Os04g0558200	CactinC_cactus domain-containing protein, Positive regulation of drought tolerance	0.559125	0.583696	0.456012	0.087549	0.055801	0	14.2145	25.6872	2.74179	0.104106	-3.26388	0.000655415	0.00770607	Down
Os04g0558700	Conserved hypothetical protein.	0.810774	0.771477	0.33248	0.208463	0	0.260913	15.6425	25.3445	5.94044	0.238318	-2.06904	0.043573	0.165318	Down
Os04g0558900	Peptidase S8, subtilisin-related domain containing protein.	0.021261	0.17374	0.035569	0.015368	0	0	5.15295	9.55199	0.75392	0.0781033	-3.67847	0.0383634	0.151737	Down
Os04g0561900	Cupredoxin domain containing protein.	0.261952	0.100854	0.037742	0	0	0	5.87645	11.7529	0	0.0175785	-5.83005	0.0015272	0.0147597	Down
Os04g0562100	Lysine and histidine transporter 5, Negative regulation of abiotic stress	1.01822	1.19563	1.30005	3.83864	1.56181	1.84962	128.622	85.347	171.897	2.0123	1.00884	0.0173194	0.0872713	Up
Os04g0563000	Similar to H0211B05.12 protein.	2.10739	3.07955	5.72295	7.12564	8.11901	9.93746	502.446	306.939	697.952	2.26817	1.18153	0.000391488	0.00515457	Up
Os04g0563700	Cyclin.	1.06244	2.36105	1.65211	0.583162	0.663321	0.71515	78.3128	113.848	42.7776	0.374966	-1.41517	0.000711217	0.00818131	Down
Os04g0563900	Similar to H0409D10.5 protein.	27.0852	31.586	28.3529	19.7734	10.3193	14.1842	1277.17	1711.23	843.111	0.492787	-1.02096	0.000253512	0.0036616	Down
Os04g0564000	Similar to H0409D10.6 protein.	0.091183	0.234821	0.277965	0	0	0	4.45111	8.90221	0	0.0229025	-5.44835	0.00296711	0.0239808	Down
Os04g0564300	Conserved hypothetical protein.	7.05147	5.38746	4.90264	2.47506	3.90228	2.487	101.162	135.817	66.5067	0.490074	-1.02893	0.00431194	0.0317907	Down
Os04g0565200	Similar to Cis-zeatin O-glucosyltransferase 1 (EC 2.4.1.215) (cisZOG1).	0.979514	0.900716	1.3895	0.255583	0.036385	0.184537	45.0835	78.2325	11.9345	0.153619	-2.70257	2.8788e-06	9.67561e-05	Down
Os04g0565900	Basic helix-loop-helix dimerisation region bHLH domain containing protein.	0.180466	0.164384	0.387296	0.582179	0.961668	1.26792	36.9047	15.8731	57.9363	3.61414	1.85365	0.000719411	0.0082388	Up
Os04g0569100	Similar to OCL1 homeobox protein.	0.904056	1.6005	1.17873	0.401342	0.346277	0.528334	105.06	156.923	53.1974	0.339511	-1.55847	2.22429e-05	0.000508068	Down
Os04g0569900	IQ calmodulin-binding region domain containing protein.	7.39946	9.24443	21.5483	2.34784	2.13585	2.78893	541.546	910.605	172.488	0.189381	-2.40063	7.19295e-11	1.08571e-08	Down
Os04g0570000	Cytochrome P450 87A3, Auxin signaling in the regulation of coleoptile growth	0.038335	0.250533	0.074685	0.02444	0	0.016238	6.58538	11.7565	1.41426	0.122355	-3.03085	0.028848	0.124812	Down
Os04g0570600	Cytochrome P450 family protein.	0.112293	0	0.374803	0	0	0	5.96376	11.9275	0	0.0171418	-5.86634	0.0145123	0.0772386	Down
Os04g0571200	RING H2-type E3 ligase, Salinity tolerance	1.16821	0.737923	1.5613	0.384895	0.400935	0.507254	41.0263	59.6905	22.3621	0.375336	-1.41375	0.00277646	0.0228816	Down
Os04g0571700	Non-protein coding transcript.	0.449308	0.119747	0.379448	0.091863	0	0.000705	10.5761	18.9372	2.21497	0.117602	-3.08801	0.0113002	0.0642445	Down
Os04g0572200	Similar to OSIGBa0127A14.7 protein.	5.83819	6.38177	6.85615	2.98454	1.01959	1.28281	165.352	259.579	71.1239	0.273991	-1.8678	1.44088e-05	0.00035528	Down
Os04g0573100	Putative glucose-methanol-choline (GMC) oxidoreductase, Cutin biosynthesis, Anther development, Pollen fertility	0.236983	0.205631	0.102349	0.0526	0.057002	0.041495	10.2575	16.0412	4.47379	0.280461	-1.83413	0.0355439	0.144368	Down
Os04g0573900	Putative cytochrome P450, CYP704A3, Target gene of miRNA (osa-miRf10422-akr), Control of seed length	5.31855	6.87077	12.6409	14.5725	21.5635	18.2654	970.737	613.654	1327.82	2.16061	1.11144	0.000223654	0.00331361	Up
Os04g0574200	Fasciclin-like arabinogalactan protein, Positive regulation of pollen exine development, Pollen fertility	0.847698	0.732385	2.15361	0.533687	0.284786	0.41	52.7376	79.0352	26.44	0.333727	-1.58326	0.00380974	0.0289142	Down
Os04g0576300	tRNA pseudouridine synthase B, N-terminal domain containing protein.	2.16268	3.86341	2.54296	1.75054	0.838504	1.04733	64.9167	91.7822	38.0511	0.414317	-1.27119	0.00743133	0.0473415	Down
Os04g0576900	LRR receptor-like kinase, Non-canonical, Control of organ size	0.317322	0.261681	0.250872	0.038992	0.079996	0.087363	17.4971	27.6357	7.3586	0.267908	-1.90019	0.00434072	0.0319186	Down
Os04g0577200	Similar to Rac GTPase activating protein 1.	6.29624	5.06563	4.87653	14.0137	11.7779	11.6877	612.843	380.942	844.743	2.22269	1.15231	3.36839e-07	1.62405e-05	Up
Os04g0578400	Similar to Beta-ring hydroxylase (Fragment).	1.51668	1.12321	5.26874	1.07597	1.41172	1.04723	110.444	152.113	68.774	0.450596	-1.15009	0.0386851	0.152635	Down
Os04g0578550	Hypothetical conserved gene.	5.74175	5.86913	11.7646	3.6678	5.16897	2.71017	186.898	251.183	122.612	0.486282	-1.04013	0.00534689	0.0372393	Down
Os04g0583000	Conserved hypothetical protein.	1.14279	1.22721	1.47886	0.499075	0.421091	0.403149	162.193	242.787	81.5989	0.335512	-1.57556	2.14174e-10	2.83666e-08	Down
Os04g0583266	Hypothetical protein.	4.50612	4.88626	2.14525	2.23138	1.70415	1.28737	79.2249	110.565	47.8844	0.433664	-1.20535	0.0136198	0.0738247	Down
Os04g0584550	Hypothetical gene.	0.835549	0.57532	0.407803	1.07262	1.11808	1.75376	45.6949	30.0303	61.3594	2.07297	1.0517	0.0345418	0.141533	Up
Os04g0587451	Non-protein coding transcript.	0.294957	0.369722	0.613971	1.74361	3.05055	2.33545	47.1121	14.7172	79.507	5.30433	2.40717	4.53386e-07	2.10423e-05	Up
Os04g0587500	Domain of unknown function DUF250 domain containing protein.	2.40649	2.02837	4.69129	13.7977	20.1403	19.1344	659.532	196.991	1122.07	5.68001	2.50589	4.31952e-16	2.33456e-13	Up
Os04g0588700	ABC transporter-like domain containing protein.	4.29291	5.71225	3.72334	7.81588	12.4998	14.6722	1384.13	808.798	1959.45	2.42333	1.27699	1.52604e-05	0.000373177	Up
Os04g0591900	F-box associated domain, type 3 domain containing protein.	0	0.147756	0.619158	0	0	0	7.66715	15.3343	0	0.013305	-6.23189	0.00609318	0.0409664	Down
Os04g0593600	Zinc finger, C2H2-type domain containing protein.	33.1594	27.3531	25.3907	12.863	12.4582	12.4613	844.12	1187.2	501.036	0.42241	-1.24328	2.29293e-09	2.35687e-07	Down
Os04g0597700	Hypothetical protein.	0.130358	0.470891	0	0	0	0	8.54298	17.086	0	0.0119958	-6.38133	0.00553256	0.0381934	Down
Os04g0598500	Similar to Wall-associated kinase-like protein.	0.260192	0.283895	0.493406	0.764704	0.901807	0.9599	114.299	66.3662	162.231	2.42694	1.27914	6.07888e-05	0.00116067	Up
Os04g0598800	Similar to Wall-associated kinase-like protein.	0.359613	0.468136	1.29427	1.26031	3.18799	1.95191	125.301	63.1475	187.455	2.94704	1.55927	0.00288426	0.0234619	Up
Os04g0600200	Homodimeric diiron-carboxylate protein, Cyanide-resistant respiration in mitochondria, Reactive oxygen species (ROS) scavenging	47.823	46.5429	31.167	26.3265	14.8413	17.2845	1857.87	2568.7	1147.04	0.446651	-1.16278	0.000227725	0.00336457	Down
Os04g0600300	Homodimeric diiron-carboxylate protein, Cyanide-resistant respiration in mitochondria, Reactive oxygen species (ROS) scavenging	9.6799	15.1533	8.51569	7.54916	4.23739	3.37355	452.698	629.759	275.638	0.437569	-1.19242	0.00249153	0.0211097	Down
Os04g0602500	Similar to Pectin acetylesterase.	1.44365	2.77227	1.99498	0.442729	0.313516	0.342107	81.4419	138.12	24.7642	0.179074	-2.48137	3.87473e-09	3.60662e-07	Down
Os04g0604251	Non-protein coding transcript.	3.72503	4.32638	5.59068	1.56683	0.9851	0.580884	64.8495	105.563	24.1356	0.227241	-2.13771	5.23054e-06	0.000156508	Down
Os04g0604300	Similar to Xyloglucan endotransglucosylase/hydrolase protein 24 precursor (EC 2.4.1.207) (At-XTH24) (XTH-24) (Meristem protein 5) (MERI-5 protein) (MERI5 protein) (Endo-xyloglucan transferase) (Xyloglucan endo-1, 4-beta-D-glucanase).	355.26	376.163	290.726	138.631	64.6317	56.2979	9429.22	15139.5	3718.97	0.245646	-2.02535	2.78397e-08	1.94756e-06	Down
Os04g0604800	Similar to OSIGBa0118P15.11 protein.	1.17429	2.65008	0.291854	0	0.114999	0.319303	30.5256	55.4439	5.60733	0.102241	-3.28996	0.00309233	0.0246951	Down
Os04g0607600	High-affinity K+ transporter (HKT) family protein, Na+ exclusion from leaf blade upon salt stress	0.408211	0.54153	0.440684	0.155852	0	0.028308	18.9073	33.3847	4.42994	0.132913	-2.91145	0.00367423	0.0281288	Down
Os04g0608100	Ribosomal protein S5 domain 2-type fold domain containing protein.	29.8621	32.6841	57.8699	152.132	105.344	99.79	5849.95	3014.42	8685.47	2.88059	1.52636	6.77283e-08	4.0892e-06	Up
Os04g0608600	Alkyl hydroperoxide reductase subunit C/ Thiol specific antioxidant domain containing protein.	1.92765	1.86234	3.34898	10.3716	10.3867	8.73002	530.1	209.919	850.282	4.03715	2.01334	1.01547e-15	5.15564e-13	Up
Os04g0608800	YTH (YT521-B homology) domain-containing m<sup>6</sup>A reader	32.1137	30.5851	17.5995	14.3446	10.3353	10.7698	1617.21	2269.56	964.87	0.42526	-1.23358	5.54714e-05	0.00108195	Down
Os04g0609300	Transferase family protein.	0.481113	1.05986	0.333783	0.024673	0.076485	0.11995	25.0861	44.7204	5.45187	0.122633	-3.02758	0.000166539	0.00261752	Down
Os04g0610500	Peptidase M24A, methionine aminopeptidase, subfamily 1 protein.	5.10293	4.11589	4.12067	1.48057	1.55355	1.63577	163.372	244.061	82.6827	0.339858	-1.55699	4.0737e-09	3.73988e-07	Down
Os04g0612000	Ent-beyerene synthase, Phytoalexin biosynthesis, Defense response	0.712467	0.904827	0.339714	0.063541	0.146899	0.096222	46.1424	80.2558	12.029	0.149455	-2.74222	8.16736e-06	0.000223595	Down
Os04g0612500	Similar to 36.4 kDa proline-rich protein.	12.8069	10.9435	45.109	1.03235	0.975572	1.8758	341.559	647.865	35.2525	0.0545815	-4.19545	4.66318e-15	2.08345e-12	Down
Os04g0614100	Transcription factor, MADS-box domain containing protein.	0.794798	0.952723	0.976365	1.178	2.46828	3.36899	36.8766	21.4684	52.2848	2.43736	1.28532	0.0156517	0.0813136	Up
Os04g0615800	Similar to H0525G02.5 protein.	3.73359	4.4658	3.02758	2.37561	1.84192	1.57622	204.127	272.602	135.652	0.497711	-1.00662	0.00149906	0.0145726	Down
Os04g0618400	Similar to H0313F03.13 protein.	19.8698	22.9861	16.4446	6.90357	8.58444	8.27856	262.847	380.285	145.409	0.382693	-1.38574	1.49081e-07	8.09654e-06	Down
Os04g0618800	Hypothetical protein.	0.361172	0.363462	0.605017	0.636866	0.763234	1.62818	88.8826	55.4387	122.327	2.204	1.14013	0.0123714	0.0688771	Up
Os04g0619800	Similar to H0714H04.3 protein.	1.74712	1.29258	1.12368	0.249058	0.146104	0.20066	27.9954	49.0187	6.97215	0.143514	-2.80074	4.40638e-06	0.000135836	Down
Os04g0621500	Disease resistance protein domain containing protein.	0.921992	0.722497	0.669622	0.409303	0.247387	0.504243	120.332	162.215	78.449	0.486321	-1.04002	0.00541222	0.0375638	Down
Os04g0623500	Similar to H0215F08.7 protein.	13.1586	12.7072	13.8562	21.7523	27.2099	38.3288	1215.91	782.055	1649.76	2.11057	1.07763	3.2445e-06	0.000105759	Up
Os04g0623550	Hypothetical gene.	0.139621	0.281475	0.234263	0.506574	0.74973	1.22705	35.2496	15.6169	54.8823	3.49183	1.80398	0.0013155	0.0132177	Up
Os04g0623800	Similar to Aminomethyltransferase, mitochondrial precursor (EC 2.1.2.10) (Glycine cleavage system T protein) (GCVT).	3.59678	3.39518	2.78255	1.9465	1.44576	1.39385	134.574	188.157	80.9912	0.431034	-1.21413	0.000507078	0.00631661	Down
Os04g0624450	Similar to H0215F08.12 protein.	0.177915	0.384312	0.061931	0	0	0	2.81354	5.62707	0	0.0364491	-4.77797	0.0271285	0.119659	Down
Os04g0625000	Conserved hypothetical protein.	1.64603	2.77702	6.66985	1.20866	0.832049	2.20982	261.725	378.926	144.524	0.381436	-1.39049	0.00691698	0.0449449	Down
Os04g0627000	Similar to Homeobox-leucine zipper protein ROC2.	0.070378	0	2.74056	0.02353	0.035352	0.016091	41.9941	80.963	3.02517	0.0372522	-4.74653	0.0272389	0.119925	Down
Os04g0627400	Hypothetical conserved gene.	0.427768	0.247575	0.121478	0.124529	0.0237	0.018871	12.3909	20.2832	4.49865	0.222931	-2.16533	0.0296815	0.127284	Down
Os04g0627900	Translation initiation factor SUI1, Floral organ development by affecting cell proliferation	55.5164	64.0309	27.51	40.9764	13.1042	12.0199	1357.09	1896.26	817.924	0.431366	-1.21302	0.0190426	0.0934121	Down
Os04g0629700	Similar to Kinesin-1 (Kinesin-like protein A).	2.6352	3.20681	2.19737	0.8689	0.820497	1.22026	208.098	300.758	115.439	0.38458	-1.37865	2.84167e-05	0.000618723	Down
Os04g0631200	Similar to cDNA clone:J033024P08, full insert sequence.	0.854181	0.820265	1.45688	0.185335	0.063409	0.220109	30.2442	51.8185	8.66979	0.168565	-2.56862	9.7328e-06	0.000258304	Down
Os04g0631600	bHLH transcription factor, Regulation of the salt stress response, Control of flowering	7.21499	10.1704	14.3665	22.6844	31.1843	25.7591	1443.98	837.415	2050.54	2.44553	1.29015	1.9556e-07	1.02231e-05	Up
Os04g0631800	S-Domain kinase-6, Response to drought in tolerant genotype, Response to Xanthomonas oryzae pv. Oryzae and R. solani.	8.64911	10.1561	10.1377	4.56763	5.2722	3.59987	749.536	1034.35	464.721	0.44876	-1.15598	3.3327e-08	2.26063e-06	Down
Os04g0632100	S-Domain kinase-7, Response to drought stress in tolerant rice genotypes	11.6021	10.7648	7.52135	5.96207	2.28808	2.03195	710.19	1065.86	354.521	0.332652	-1.58792	0.000335369	0.00458013	Down
Os04g0634900	Similar to H0315F07.9 protein.	6.5911	21.5235	15.8698	44.0213	12.605	58.114	539.07	305.598	772.541	2.52637	1.33707	0.0154555	0.0806697	Up
Os04g0637000	TGA-type bZIP Transcription Factor, Regulation of diterpenoid phytoalexin production, Defense response	13.3157	12.1044	8.77252	17.5904	30.1193	33.4634	1632.55	1002.54	2262.55	2.25826	1.17521	0.000109871	0.00186982	Up
Os04g0639000	Conserved hypothetical protein.	11.4916	13.6787	9.55148	4.96729	0.939495	1.53342	173.135	286.268	60.0015	0.209684	-2.25371	9.06411e-05	0.00160788	Down
Os04g0639100	Conserved hypothetical protein.	3.7259	2.26502	7.0864	0.990123	0.214681	0.822714	84.3806	146.07	22.6913	0.155946	-2.68088	7.82999e-06	0.000216839	Down
Os04g0640700	Similar to Alpha-L-arabinofuranosidase/beta-D-xylosidase isoenzyme ARA-I.	0.494658	0.780693	2.25565	0.336807	0.199702	0.171533	77.285	127.369	27.2007	0.21268	-2.23324	0.000252428	0.00365226	Down
Os04g0642100	Microtubule-associated protein EB1.	3.44003	3.89892	2.91029	1.15899	1.32268	1.36155	114.66	168.776	60.5448	0.359444	-1.47616	1.64236e-06	6.13531e-05	Down
Os04g0643700	Pentatricopeptide repeat domain containing protein.	5.00414	4.4773	3.25531	3.12207	1.70486	1.90087	343.192	466.597	219.787	0.471574	-1.08444	0.00149075	0.0145045	Down
Os04g0643800	Similar to H0306F03.11 protein.	0.052598	0.366536	0.158182	0	0	0	2.76294	5.52589	0	0.036936	-4.75883	0.0280018	0.122113	Down
Os04g0644400	HPS_like subfamily protein of the AAI_LTSS superfamily, Positive regulatoion of rice yield, Drought tolerance with the ABA-mediated regulatory and ROS scavenging pathway	0.067161	0.06356	2.46064	0.007795	0.03865	0.001901	21.9594	42.3891	1.52976	0.0354643	-4.81749	0.000790658	0.00884651	Down
Os04g0645500	Nicotinamide N-methyltransferase, putative domain containing protein.	0.487471	1.64012	0.780834	2.94958	2.1788	3.25943	75.7371	40.4968	110.978	2.72859	1.44816	0.00479763	0.0343586	Up
Os04g0645901	Hypothetical protein.	0	0	0	0.068087	0.026184	0.130123	2.83949	0	5.67898	35.0832	5.13271	0.0161005	0.0828236	Up
Os04g0647900	LRR-receptor-like protein (LRR-RLP) family protein	6.29127	9.76176	5.63973	4.76567	2.6544	2.73209	681.782	940.104	423.46	0.450432	-1.15062	0.00110119	0.0114774	Down
Os04g0649200	Similar to H0212B02.1 protein.	0.517889	0.259634	0.778186	0.064612	0.181677	0	38.0886	65.7579	10.4194	0.156599	-2.67485	0.00596946	0.0404429	Down
Os04g0650416	Hypothetical protein.	3.09037	6.03141	2.48235	2.54402	0.657458	1.41843	52.1781	75.4493	28.9069	0.383784	-1.38163	0.0294373	0.126561	Down
Os04g0650700	Similar to OSIGBa0113E10.3 protein.	63.4961	70.7672	33.5728	29.4912	6.46462	8.14171	2463.07	3943.86	982.274	0.249068	-2.00539	0.0105041	0.0609598	Down
Os04g0653600	Similar to AINTEGUMENTA-like protein.	2.03517	3.54293	1.29658	0.113226	0.631808	1.76494	135.555	200.789	70.3217	0.351026	-1.51035	0.0427996	0.16342	Down
Os04g0655000	S-Domain receptor like kinase-33	4.50403	4.19395	2.56679	1.89475	1.63775	0.672865	265.655	391.211	140.099	0.357895	-1.48239	0.000869782	0.0095434	Down
Os04g0655400	Similar to OSIGBa0147J19.10 protein.	3.50675	2.97199	2.47356	4.22349	7.00909	8.54452	202.348	130.5	274.196	2.10934	1.07679	0.00159775	0.0152229	Up
Os04g0658300	Similar to Ribulose bisphosphate carboxylase/oxygenase activase, chloroplast precursor (RuBisCO activase) (RA).	0.82153	1.29742	1.09959	0.611026	0.644595	0.35448	55.9563	75.268	36.6446	0.483797	-1.04753	0.015878	0.0820315	Down
Os04g0660100	Helix-loop-helix DNA-binding domain containing protein.	88.5521	89.7213	68.3702	45.689	27.6896	26.433	3647.95	5214.53	2081.37	0.399162	-1.32495	1.37448e-05	0.000341166	Down
Os04g0660900	TGF-beta receptor, type I/II extracellular region family protein.	16.5399	19.2321	2.96964	4.44607	2.02414	2.67119	689.729	1128.7	250.761	0.222244	-2.16978	0.000293305	0.004114	Down
Os04g0661100	Similar to H0112G12.8 protein.	1.35493	2.54303	1.0331	0.367645	0.390051	0	20.8608	36.2036	5.51793	0.150031	-2.73666	0.00509893	0.0359705	Down
Os04g0664400	Auxin response factor 1.	0.132715	0.223697	0.868232	0.014379	0.043899	0.016495	32.4821	60.375	4.58929	0.0747054	-3.74264	1.55665e-05	0.000378533	Down
Os04g0664800	Similar to Cell wall invertase (EC 3.2.1.26).	9.25212	9.99582	5.44843	22.1019	15.4122	16.0302	1018.39	664.262	1372.52	2.06783	1.04812	0.00110422	0.0114983	Up
Os04g0664900	Similar to H1005F08.5 protein.	9.54743	11.1459	8.12012	32.4922	30.2686	29.0966	1512.88	746.321	2279.43	3.05604	1.61166	5.55719e-14	1.96017e-11	Up
Os04g0667200	Similar to H1005F08.24 protein.	1.93165	2.03599	0.883383	1.80465	4.03426	4.80214	143.684	94.0865	193.281	2.06146	1.04367	0.0329001	0.136529	Up
Os04g0667400	Melatonin 2-hydroxylase, Control of the melatonin level in plants	0.1932	0.100036	0.09622	0.584649	1.18612	0.737495	52.9672	15.2914	90.6429	6.06255	2.59992	7.00634e-07	3.06896e-05	Up
Os04g0667700	Similar to Actin-related protein 8A.	5.14631	6.07847	9.99076	11.5769	17.9756	18.6119	1071.59	666.407	1476.77	2.2136	1.1464	3.15386e-05	0.000672709	Up
Os04g0669300	EF hand domain containing protein.	184.3	189.854	119.98	114.54	75.6665	61.5968	10230.4	13747.5	6713.27	0.488335	-1.03406	0.00127479	0.0128859	Down
Os04g0669375	Non-protein coding transcript.	3.91432	4.26068	5.62138	2.88793	1.57535	2.00531	213.535	292.555	134.515	0.459625	-1.12147	0.000289932	0.004075	Down
Os04g0670100	Leucine Rich Repeat family protein	2.25688	2.52245	3.83373	10.5703	11.1342	10.7813	402.808	171.981	633.635	3.66639	1.87436	1.90191e-17	1.24963e-14	Up
Os04g0670150	Hypothetical protein.	0.255148	1.34994	0.216685	0	0.139317	0.172059	17.6556	30.202	5.10927	0.169308	-2.56228	0.0306836	0.130182	Down
Os04g0671250	Hypothetical protein.	0.998587	2.27632	2.66853	0.531955	0.264626	0.216648	68.5053	116.816	20.1942	0.171968	-2.53979	2.50454e-06	8.6699e-05	Down
Os04g0671500	Hypothetical protein.	0.098356	0.130793	0.07832	0.177352	0.341295	0.326502	16.0321	9.15334	22.9109	2.51961	1.3332	0.0476884	0.175681	Up
Os04g0672300	Similar to H0322F07.3 protein.	2.06347	2.77256	1.98604	0	0	0.198837	48.903	95.1646	2.64138	0.0294839	-5.08393	7.34862e-09	6.24987e-07	Down
Os04g0676600	B3 transcription factor, Positive regulation of heading date	0	0	0.013235	0	0.224006	0.140334	5.29635	0.460911	10.1318	19.4944	4.28499	0.0438221	0.165962	Up
Os04g0677600	Similar to H0402C08.10 protein.	0.436598	0.458718	0.42564	0.035809	0.098726	0.091915	8.46355	14.3257	2.60142	0.181449	-2.46237	0.0109723	0.0628819	Down
Os04g0677700	Katanin P80 ortholog, Katanin regulatory subunit P80b	12.4556	13.5607	12.5828	5.94879	7.10004	6.89041	1572.1	2100.73	1043.47	0.496784	-1.00931	1.44945e-10	1.99396e-08	Down
Os04g0679800	Similar to RNA-binding protein-like protein.	2.5571	3.03466	5.92078	5.60601	8.94654	10.7291	310.819	193.994	427.645	2.19825	1.13636	0.0013306	0.0133215	Up
Os04g0680800	Mlo-related protein family protein.	1.20371	2.41605	1.78428	0.398745	1.0254	1.07699	65.6959	90.9849	40.4069	0.443599	-1.17267	0.0191239	0.0936769	Down
Os04g0681500	EF-Hand type domain containing protein.	1.41997	1.07632	1.74546	0.87948	0.298232	0.209509	52.1524	78.4093	25.8954	0.329676	-1.60088	0.00813417	0.0505036	Down
Os04g0681600	Protein of unknown function DUF580 family protein.	0.745459	0.652103	1.5107	0.334789	0.568347	0.519984	70.6434	95.3715	45.9153	0.479634	-1.06	0.0162147	0.0832573	Down
Os04g0682600	Similar to H0502G05.7 protein.	6.11195	5.69695	7.11082	2.6685	1.1404	1.41534	316.299	497.657	134.942	0.271214	-1.8825	9.17829e-08	5.38003e-06	Down
Os04g0683600	Similar to H0306F12.6 protein.	1.33091	1.41942	2.79166	0.829984	0.377948	0.917161	130.156	187.089	73.2242	0.391632	-1.35243	0.00214742	0.0190063	Down
Os04g0685151	Hypothetical gene.	2.86894	4.33743	1.9416	0.725899	0.455353	0.790309	91.3914	151.1	31.6828	0.210534	-2.24787	1.45087e-06	5.50592e-05	Down
Os04g0685200	Peptidase aspartic, catalytic domain containing protein.	4.59208	3.98361	3.28717	0.673919	0.47588	0.568971	112.23	196.422	28.0384	0.143245	-2.80344	5.84996e-15	2.51316e-12	Down
Os04g0685400	Harpin-induced 1 domain containing protein.	29.3496	31.7191	29.0115	9.26122	19.715	9.58048	1042.26	1481.53	603	0.406667	-1.29808	5.78937e-07	2.59573e-05	Down
Os04g0685500	Exo70 exocyst complex subunit domain containing protein.	1.65501	1.44173	1.55033	0.759914	0.417207	0.398006	94.1538	142.324	45.9833	0.323322	-1.62896	1.0826e-06	4.32897e-05	Down
Os04g0686200	A member of the PRAF subfamily of the regulator chromosome condensation 1 (RCC1) family, Negative regulation of primary root development	6.94728	8.09457	12.66	22.6726	29.5226	30.6013	2780.49	1419.23	4141.74	2.91635	1.54416	1.15027e-11	2.11783e-09	Up
Os04g0688100	Peroxidase (EC 1.11.1.7).	36.2872	35.6214	52.4859	42.6684	133.482	155.051	4469.49	2503.38	6435.61	2.57066	1.36214	0.000692955	0.00802635	Up
Os04g0688500	Peroxidase (EC 1.11.1.7).	0.496935	0.272744	1.39725	0	0.271933	0.158652	24.1116	40.3158	7.90734	0.195007	-2.3584	0.0243089	0.110964	Down
Os04g0689400	Protein kinase, core domain containing protein.	0.177771	0.315043	0.831276	0.120523	0.092376	0.252814	31.7613	46.794	16.7287	0.357566	-1.48372	0.0385354	0.152238	Down
Os04g0689500	Similar to H0814G11.12 protein.	62.7476	57.7293	62.7093	28.8489	21.4841	29.6176	2333.44	3285.52	1381.37	0.42063	-1.24938	4.07947e-11	6.54061e-09	Down
Os04g0690100	Zinc finger, C2H2-type domain containing protein.	0.08964	0.306582	0.920458	0.023043	0.038513	0.049378	15.823	28.6676	2.97838	0.102777	-3.28241	0.00154956	0.0148865	Down
Os04g0690500	Stress responsive DUF740 family protein, Tolerance to multiple abiotic stresses and a biotic stress	0.046584	0	1.30632	0	0	0	10.0754	20.1508	0	0.010138	-6.62409	0.00597762	0.0404865	Down
Os04g0691366	Similar to POT family protein.	7.00916	8.66638	8.03733	12.9349	20.5619	17.3563	194.871	127.34	262.402	2.05844	1.04155	9.32024e-05	0.00164548	Up
Os04g0691600	Similar to 30S ribosomal protein S17.	3.10066	1.40286	1.72514	0.167058	1.25079	0.820551	36.5757	54.3459	18.8055	0.346422	-1.5294	0.036261	0.1462	Down
Os04g0691900	Chaperonin Cpn60/TCP-1 family protein.	0.012296	0.079422	0.273367	0.11197	1.32952	0.724178	74.3505	21.5382	127.163	5.83855	2.54561	0.00777411	0.0489483	Up
Os04g0693300	Hypothetical conserved gene.	0.22048	0.328174	0.222966	0	0	0	2.60079	5.20157	0	0.0393927	-4.66593	0.0267134	0.118279	Down
Os04g0693400	Hypothetical protein.	1.09373	1.98665	0.699937	0.404287	0.459315	0.147232	62.0812	98.4587	25.7036	0.259825	-1.94439	0.00164617	0.0155473	Down
Os05g0104000	Actin-binding FH2 domain containing protein.	0.271267	0.272256	0.652756	0.176994	0.19038	0.199936	31.9571	43.203	20.7113	0.476261	-1.07017	0.0485206	0.177517	Down
Os05g0104150	Leucine-rich repeat (LRR) protein, Inhibitor of fungal polygalacturonase, Defence response	8.13159	7.91572	24.3825	44.2686	31.1821	18.2162	920.082	552.791	1287.37	2.32655	1.21819	0.00784876	0.0492564	Up
Os05g0104700	Leucine-rich repeat (LRR) protein, Inhibitor of fungal polygalacturonase, Defence response	0.921842	1.9237	5.93039	13.9876	12.6353	12.5948	521.999	189.796	854.202	4.48554	2.16528	2.28597e-05	0.000519325	Up
Os05g0105150	Non-protein coding transcript.	0.504197	0.476134	2.24221	0.167741	0.242475	0.477269	18.9507	29.2565	8.64493	0.294984	-1.76129	0.0386951	0.152635	Down
Os05g0106700	Similar to PRAF1; Ran GTPase binding / chromatin binding / zinc ion binding.	0.216586	0.13543	0.902592	0.138985	0.03534	0.079516	29.2672	47.933	10.6014	0.220731	-2.17964	0.00997981	0.0587618	Down
Os05g0108600	Similar to Xylem cysteine proteinase 2 precursor (EC 3.4.22.-) (AtXCP2).	4.48372	5.71219	1.66458	0.707725	0.272316	0.220248	129.633	235.679	23.5869	0.100008	-3.32182	6.40523e-08	3.90241e-06	Down
Os05g0111200	Similar to Amino acid selective channel protein.	4.90091	4.6702	4.62424	2.67087	0.992043	0.825066	89.5	136.724	42.2762	0.309043	-1.69412	0.000861776	0.00947728	Down
Os05g0114050	Non-protein coding transcript.	0.150427	0.245215	0.11079	0	0	0	2.37033	4.74066	0	0.0432972	-4.52958	0.0390121	0.153506	Down
Os05g0114500	RNA-binding protein 34	0.777808	1.1459	2.27955	2.17209	3.21046	3.81215	149.251	94.8289	203.674	2.13574	1.09474	0.0080558	0.0501285	Up
Os05g0114700	Myb-type HTH DNA-binding domain domain containing protein.	106.9	91.155	72.3829	284.163	301.086	414.167	18023.7	7975.6	28071.9	3.52016	1.81564	2.85205e-13	8.19285e-11	Up
Os05g0116100	Dehydroascorbate reductase, Ascorbate homeostasis, Recycling of ascorbate, Inhibitor of stress-induced protein aggregation	44.558	38.3357	36.1325	24.1713	18.7413	16.8762	1284.66	1731.62	837.703	0.483894	-1.04724	7.93994e-06	0.000218979	Down
Os05g0118900	Hypothetical protein.	2.57307	3.7588	6.26042	12.2338	11.9531	14.7322	472.398	234.053	710.743	3.02578	1.59731	9.81631e-08	5.6518e-06	Up
Os05g0119850	Hypothetical protein.	1.1434	1.71419	3.42158	0.689377	0.71776	0.900906	119.687	175.22	64.1548	0.365281	-1.45292	0.000582685	0.00700079	Down
Os05g0121600	AP2/EREBP family transcription factor, Starch biosynthesis	26.6492	34.9788	25.9193	56.6734	100.655	82.5826	3366.5	1861.84	4871.15	2.61633	1.38755	9.41979e-08	5.47589e-06	Up
Os05g0123300	Defects-in-morphology protein 1-like, mitochondrial domain containing protein.	2.5429	2.35359	1.31936	1.43074	0.60176	1.13718	86.5538	116.216	56.8917	0.49172	-1.02409	0.0346931	0.142013	Down
Os05g0124000	Ankyrin repeat domain containing protein.	0.201595	0	0.525442	0.024127	0	0	10.6913	20.6286	0.75392	0.0362786	-4.78474	0.0163778	0.0838634	Down
Os05g0125250	Non-protein coding transcript.	0.195316	0	0.532329	0.38558	2.45928	1.33264	26.4768	7.90858	45.0451	5.64186	2.49617	0.0259024	0.115836	Up
Os05g0125600	Protein of unknown function DUF1677, Oryza sativa family protein.	1.19938	1.28981	2.79144	3.34832	4.27385	5.39261	194.269	115.068	273.469	2.36736	1.24328	0.000593048	0.00710237	Up
Os05g0127200	Phosphatidylinositol-specific phospholipase C4, Modulation of response to salt and drought, Osmotic stress response	10.1873	10.3487	11.7869	25.7233	34.1249	30.8692	1869.86	1015	2724.73	2.68416	1.42447	3.42526e-19	3.10208e-16	Up
Os05g0127400	Similar to DnaJ subfamily B member 13.	9.68556	10.9783	11.0328	20.9375	25.3094	24.552	818.209	519.374	1117.04	2.1502	1.10447	2.65517e-12	5.8922e-10	Up
Os05g0128000	Homeodomain-like containing protein.	51.3144	57.5968	27.5595	32.0607	17.319	20.365	1793.34	2411.46	1175.21	0.487439	-1.03671	0.00534991	0.0372393	Down
Os05g0129250	Hypothetical protein.	0.136195	0.198435	0.13534	0	0.049852	0	5.56371	9.89347	1.23395	0.119088	-3.0699	0.0450262	0.168919	Down
Os05g0130100	Hypothetical conserved gene.	0.434706	0.691946	1.65265	1.00264	3.12285	2.40278	141.177	85.2623	197.092	2.2998	1.20151	0.0267555	0.118419	Up
Os05g0130400	Protein of unknown function DUF247, plant family protein.	0.023243	0	0.069772	0.202091	0.152174	0.428879	11.8148	2.63619	20.9934	7.79236	2.96206	0.00811368	0.0504418	Up
Os05g0132700	Similar to R2R3 Myb-like protein.	26.7089	29.7998	21.4772	87.2264	49.0212	49.858	3013.92	1827.83	4200	2.29817	1.20048	8.66582e-05	0.00155285	Up
Os05g0134400	Haem peroxidase, plant/fungal/bacterial family protein.	19.9364	24.871	14.349	10.619	3.13689	4.42482	853.991	1317.09	390.89	0.296832	-1.75228	0.00013816	0.00224739	Down
Os05g0134700	Haem peroxidase family protein.	4.55168	7.30458	2.22517	0.667933	1.85115	1.79874	168.986	261.753	76.2188	0.291381	-1.77902	0.00102953	0.0108691	Down
Os05g0135450	Hypothetical protein.	174.283	158.142	69.8885	63.8943	58.7273	87.5298	1960.6	2627.79	1293.4	0.492385	-1.02214	0.00642137	0.0425581	Down
Os05g0136900	p-coumaroyl-CoA:monolignol transferase 2, Acyltransferase 3, Lignin p-coumaroylation	2.50216	4.72833	9.35782	12.8306	12.0927	9.91417	591.198	382.586	799.809	2.08611	1.06082	0.0074762	0.047528	Up
Os05g0137000	Chorismate synthase domain containing protein.	0.05559	0.109507	0.073451	0	0	0	3.11046	6.22092	0	0.032879	-4.92669	0.0137357	0.074273	Down
Os05g0137500	WRKY transcription factor, Positive regulator of leaf senescence	1.41795	3.18267	2.28994	6.81648	7.51655	8.5613	283.631	135.124	432.138	3.18785	1.67258	2.23807e-07	1.14497e-05	Up
Os05g0138000	Conserved hypothetical protein.	1.38272	3.4781	2.22206	1.15704	0.449977	0.167408	44.1563	70.4516	17.8611	0.252247	-1.98709	0.0064968	0.0429104	Down
Os05g0140100	R2R3 MYB transcription factor, Regulation of phosphate-starvation responses and root architecture	1.2538	1.73941	0.967098	0.246092	0.249261	0.465604	78.1435	117.924	38.363	0.325835	-1.61779	5.96362e-05	0.00114387	Down
Os05g0141200	Hypothetical conserved gene.	0.15238	0.071789	0.027676	0.019497	0	0	5.84747	10.5641	1.13088	0.107286	-3.22046	0.0476973	0.175685	Down
Os05g0141700	Phosphoglycerate mutase domain containing protein.	31.1056	34.5198	27.0937	14.8603	9.05635	9.5351	1020.68	1514.41	526.944	0.34801	-1.5228	4.14061e-08	2.73664e-06	Down
Os05g0142000	Conserved hypothetical protein.	13.7041	9.87373	27.7303	49.7948	43.5984	43.5302	825.728	453.118	1198.34	2.64164	1.40143	2.74912e-05	0.000602487	Up
Os05g0142200	Conserved hypothetical protein.	2.73358	2.03996	5.72928	4.73499	11.2723	7.28765	147.161	92.6635	201.658	2.16816	1.11647	0.0144133	0.0768702	Up
Os05g0142600	Conserved hypothetical protein.	25.0412	23.6393	22.6763	59.0633	37.7875	51.1895	363.604	242.658	484.55	2.00078	1.00056	9.75337e-05	0.00170934	Up
Os05g0143000	Conserved hypothetical protein.	10.9194	9.97551	7.22881	5.69576	2.7464	2.59107	121.321	175.944	66.6978	0.379487	-1.39788	0.00133911	0.0133947	Down
Os05g0148700	Armadillo-type fold domain containing protein.	2.01629	1.76334	2.66518	2.16051	7.5373	3.99526	231.956	148.197	315.715	2.12691	1.08876	0.0118653	0.0667165	Up
Os05g0148900	Similar to Glutathione-S-transferase 19E50.	16.0355	18.2938	8.00623	3.79862	4.58427	5.06177	270.253	415.762	124.743	0.300454	-1.73478	5.96874e-06	0.000174366	Down
Os05g0148950	Hypothetical protein.	8.60632	8.51436	3.53543	1.02245	0.954016	2.55442	111.023	183.642	38.4044	0.210486	-2.2482	3.88516e-05	0.000803558	Down
Os05g0149300	Similar to 1-aminocyclopropane-1-carboxylate oxidase.	1.13336	1.10861	0.82884	0.172438	0.181017	0.381774	27.3672	44.3451	10.3894	0.237674	-2.07294	0.000502532	0.00627866	Down
Os05g0153300	Lipase, class 3 domain containing protein.	0.038916	0.41199	0	0	0	0	5.89954	11.7991	0	0.017353	-5.84867	0.020803	0.0993286	Down
Os05g0155200	Similar to Ethylene receptor.	3.61022	4.18837	8.06893	12.1736	13.0574	10.4861	1036.3	642.417	1430.17	2.22296	1.15248	3.438e-05	0.000725467	Up
Os05g0155800	Similar to OSIGBa0157A06.5 protein.	0	0.054935	0.014212	0.534234	0.067873	0.252867	9.88182	1.857	17.9066	9.31393	3.21939	0.0102461	0.0599821	Up
Os05g0156500	Similar to Apobec-1 binding protein 2.	55.1087	67.142	115.614	35.3712	42.2185	40.3291	1971.49	2652.27	1290.7	0.486437	-1.03967	3.97161e-05	0.00081848	Down
Os05g0158600	Similar to OsGA2ox1.	0.343268	0.50143	0.36241	0.999906	1.69839	2.85029	151.751	87.633	215.868	2.45673	1.29674	0.00246852	0.0209988	Up
Os05g0160300	Bifunctional inhibitor/plant lipid transfer protein/seed storage domain containing protein.	17.7159	18.0999	12.8715	10.833	4.35661	7.06848	326.847	453.805	199.889	0.440974	-1.18123	0.00210071	0.0187065	Down
Os05g0161700	Hypothetical protein.	0.507706	0.578172	0.313846	0.14724	0	0.131606	22.2796	37.1108	7.44828	0.202987	-2.30054	0.0124988	0.0693529	Down
Os05g0161800	Calcium-activated (p)ppGpp synthetase, Ca<sup>2+</sup>-activated RelA-SpoT homolog 3	8.7459	10.0309	8.93388	3.98131	4.64185	3.61544	564.677	792.295	337.058	0.425081	-1.23419	6.40117e-10	7.55271e-08	Down
Os05g0162000	Similar to Peroxidase (Fragment).	8.29202	8.3721	5.96029	11.3909	13.0493	23.6987	643.117	425.933	860.302	2.02243	1.01609	0.00232804	0.0201681	Up
Os05g0163600	Hypothetical protein.	0.293216	0.241783	0.344871	0.085175	0.132433	0.089574	11.9612	17.5886	6.33373	0.359398	-1.47634	0.0431702	0.164385	Down
Os05g0163900	Helix-loop-helix DNA-binding domain containing protein.	2.0111	5.08509	0.315531	0.439877	0.351744	0.930958	68.1468	112.073	24.2208	0.216872	-2.20508	0.0102308	0.059914	Down
Os05g0164900	Kelch repeat type 1 domain containing protein.	2.25874	3.01009	2.38365	0.790587	0.954267	1.23568	267.116	388.776	145.456	0.374686	-1.41624	1.85925e-07	9.78049e-06	Down
Os05g0165500	Conserved hypothetical protein.	0.262258	0.188478	0.120988	0.479569	1.18194	3.01726	65.4258	17.3825	113.469	6.61352	2.72542	7.69816e-05	0.00140484	Up
Os05g0165800	Hypothetical protein.	0.365325	0.802681	0.89761	0.847919	1.66048	2.06469	79.2328	50.4528	108.013	2.12783	1.08938	0.0241108	0.110282	Up
Os05g0166600	S-Domain receptor like kinase-36	0.182296	0	0.180304	0	0	0	6.1338	12.2676	0	0.0167289	-5.90152	0.0121148	0.0678286	Down
Os05g0169800	Similar to Carboxyl-terminal proteinase.	0.121437	0.189695	0.784462	0	0	0.022883	9.78666	18.913	0.660345	0.0372685	-4.7459	0.00212287	0.0188537	Down
Os05g0170000	Glycosyltransferase, Golgi-localized DUF266-containing protein, Putative beta-1, 6-N-acetylglucosaminyltransferase, Cell-wall biosynthesis, Regulation of the cell wall polymers	1.9767	2.19445	3.65357	0.513043	1.13878	0.889417	122.676	185.729	59.6239	0.319849	-1.64454	1.06691e-05	0.000278218	Down
Os05g0170250	Hypothetical gene.	0.320411	0.170038	0.164473	0.030035	0.021698	0.042854	18.2454	31.7679	4.72282	0.151057	-2.72683	0.000313759	0.00434632	Down
Os05g0172800	Conserved hypothetical protein.	0.896035	1.36909	0.667913	0.319911	0.626688	0.296027	41.2399	58.5303	23.9494	0.407448	-1.29531	0.0203231	0.0978017	Down
Os05g0177400	Hypothetical conserved gene.	0.315965	0.431207	0.281645	0.043326	0.139059	0.086596	11.0294	17.1862	4.87267	0.282268	-1.82486	0.0306372	0.130051	Down
Os05g0177800	Similar to UDP-glycosyltransferase UGT98B4.	0	0.046449	0	0.029838	0.409982	0.284227	7.64935	1.11687	14.1818	12.432	3.63598	0.0247369	0.112151	Up
Os05g0179100	DVL family protein.	19.0776	14.6265	8.46184	10.8828	4.89007	5.80954	274.287	368.353	180.221	0.489936	-1.02934	0.0212286	0.100701	Down
Os05g0182900	Conserved hypothetical protein.	5.15641	3.52801	4.87061	9.35239	11.5979	8.68322	450.049	289.35	610.747	2.11398	1.07996	4.33484e-06	0.000134248	Up
Os05g0186000	Similar to 30S ribosomal protein S31, chloroplast (Fragment).	2.18083	2.07404	3.07094	1.26574	1.00282	1.34321	46.5261	62.9984	30.0538	0.477299	-1.06704	0.00744063	0.0473828	Down
Os05g0186300	Cytosolic NADP malic enzyme	46.5535	56.3845	44.0016	102.958	135.504	110.662	7447.74	4547.26	10348.2	2.27578	1.18636	3.68778e-09	3.48095e-07	Up
Os05g0186900	Similar to Auxin-responsive protein IAA16.	0.223061	0.411442	0.330141	0.166769	0.977288	2.2934	43.9918	20.3088	67.6747	3.32985	1.73546	0.0307034	0.130243	Up
Os05g0187100	Similar to Hexokinase.	2.96863	2.79531	3.48737	4.55689	9.59095	7.55067	373.763	229.725	517.801	2.25327	1.17202	7.08777e-05	0.00131947	Up
Os05g0190300	Acid phosphatase (Class B) family protein.	0.630514	0.101966	0	0	0	0	5.98923	11.9785	0	0.0172025	-5.86123	0.0182919	0.0907392	Down
Os05g0191500	Similar to stem 28 kDa glycoprotein.	1.35122	1.13546	1.02234	0.274233	0	0	40.5431	74.6779	6.40832	0.0856723	-3.54503	0.0030397	0.0244137	Down
Os05g0192100	Similar to Stem 28 kDa glycoprotein.	0.789845	1.00622	0.383391	0.055966	0.080293	0	18.7233	35.0818	2.36483	0.0654447	-3.93358	7.09608e-05	0.00131955	Down
Os05g0202500	Conserved hypothetical protein.	3.68724	3.05279	2.53863	1.15355	1.77664	0.978658	185.801	264.68	106.922	0.403704	-1.30863	0.000115593	0.00194546	Down
Os05g0203900	Conserved hypothetical protein.	10.98	13.0886	8.723	5.63131	4.90223	4.15659	905.403	1266.87	543.937	0.429368	-1.21971	3.19392e-06	0.000104415	Down
Os05g0203912	Similar to Histone deacetylase.	2.60227	3.12002	0.799663	0.773072	0.840728	0.918308	65.9168	96.4615	35.3722	0.367812	-1.44296	0.0132645	0.0724028	Down
Os05g0205100	NLI interacting factor domain containing protein.	0.61684	0.340605	0.393041	0.163636	0.051236	0.078893	14.3099	23.4608	5.159	0.221731	-2.17312	0.00804631	0.0501066	Down
Os05g0207500	GSK3/SHAGGY-like kinase, Brassinosteroid signaling	1.13553	1.77266	3.73903	3.48914	6.79745	4.56899	265.656	165.274	366.037	2.20589	1.14136	0.00762388	0.048238	Up
Os05g0209600	GDSL esterase/lipase protein	1.86431	2.83136	10.8727	0.686918	0.990159	0.994574	170.516	290.462	50.5694	0.173813	-2.52439	1.47608e-05	0.000362093	Down
Os05g0210600	Molecular chaperone, heat shock protein, Hsp40, DnaJ domain containing protein.	1.40937	1.77683	3.44054	0.92284	0.595774	0.899221	111.81	164.062	59.5589	0.362561	-1.4637	0.000341975	0.00465256	Down
Os05g0211100	Similar to Cytochrome P450-like protein.	4.45354	6.28284	3.06015	3.0326	1.27349	0.772397	214.056	315.815	112.296	0.355423	-1.49239	0.00524076	0.0367007	Down
Os05g0213900	Virulence factor, pectin lyase fold family protein.	0.060331	0	0.2593	0.910908	0.434149	1.68384	20.4809	3.78847	37.1734	9.53731	3.25358	0.00265024	0.0221005	Up
Os05g0217000	Protein of unknown function DUF1070 family protein.	37.0405	30.2567	19.7649	21.4736	9.57357	8.77416	401.652	557.893	245.41	0.440128	-1.184	0.00661645	0.0434983	Down
Os05g0218400	Receptor-like protein kinase, Response to moderate low temperature	153.795	153.11	132.736	71.4891	60.0166	58.3026	10278.3	14525.7	6030.92	0.415205	-1.26811	5.15624e-11	8.11176e-09	Down
Os05g0220600	Peptidase S54, rhomboid domain containing protein.	0.426612	0.859895	1.67241	0.176864	0.477187	0.539383	37.2582	52.9112	21.6053	0.406497	-1.29868	0.0483143	0.177072	Down
Os05g0222200	ABC transporter-like domain containing protein.	0.036814	0.02392	0.58287	0	0.012412	0	11.9023	22.9821	0.822631	0.0338171	-4.8861	0.00508647	0.0359129	Down
Os05g0226900	Proline-rich glycoprotein, ABA-dependent inhibition of root growth	5.14824	10.8923	3.14284	3.33907	1.29297	1.76598	268.093	406.655	129.53	0.318608	-1.65014	0.00220666	0.0194051	Down
Os05g0227600	Proline-rich glycoprotein, ABA-dependent inhibition of root growth	63.1597	74.1478	64.0171	45.1242	26.8594	26.152	3442.65	4677.62	2207.69	0.471962	-1.08326	7.90612e-05	0.00143436	Down
Os05g0228400	Atypical basic helix-loop-helix transcription factor, "Regulation of plant height, internode elongation, and panicle exsertion", Regulation of GA biosynthesis	5.33551	5.18771	7.98663	13.5467	15.571	14.8227	824.926	497.767	1152.09	2.31197	1.20912	4.34022e-12	8.86808e-10	Up
Os05g0231100	Hypothetical conserved gene.	0.026854	0.104977	0	0.267289	0.292896	1.30565	19.7661	3.02629	36.5059	12.1988	3.60867	0.00181007	0.016686	Up
Os05g0232800	Similar to HAT family dimerisation domain containing protein.	0.095855	0.140598	0.09463	0.015989	0	0	7.47151	14.1891	0.75392	0.0525586	-4.24993	0.00335388	0.0262246	Down
Os05g0241300	Conserved hypothetical protein.	0	0.167422	0	0.430803	0.766651	1.65746	10.6808	1.39609	19.9656	14.0176	3.80916	0.0054394	0.037703	Up
Os05g0244700	Branched-chain amino acid aminotransferase, Drought tolerance	13.8127	19.388	11.375	34.2047	34.042	33.1786	1182.37	745.909	1618.83	2.17088	1.11828	1.93177e-05	0.000451406	Up
Os05g0245300	Uncharacterised protein family UPF0497, trans-membrane plant subgroup domain containing protein.	4.69748	7.89376	5.8399	3.95061	1.3594	1.23315	125.895	186.785	65.006	0.347653	-1.52428	0.00341133	0.0265406	Down
Os05g0247800	Xylanase inhibitor protein, Defence response	36.8341	75.677	57.248	125.231	188.682	113.275	4595.23	2683.67	6506.79	2.42404	1.27741	3.69176e-05	0.000769324	Up
Os05g0248200	Glycoside hydrolase, family 18 protein.	32.3358	43.6909	18.2424	178.496	219.103	132.376	4866.86	1538.66	8195.07	5.3271	2.41335	2.03898e-11	3.5038e-09	Up
Os05g0251400	A member of the synaptonemal complex (SC), OmpH/coiled-coil motif-containing protein, Regulation of meiotic double-strand break (DSB) formation and SC assembly, Meiotic recombination	0.096943	0.054469	0.151986	0	0	0	2.50326	5.00652	0	0.040843	-4.61377	0.0316589	0.132893	Down
Os05g0263100	LRR-receptor-like kinase (LRR-RLK) family protein	0.125623	0.094619	0.384578	0.015156	0.049215	0	13.9612	25.112	2.8105	0.108223	-3.20792	0.00443461	0.0323573	Down
Os05g0272800	Similar to F20D23.27 protein.	10.3279	11.5239	9.81533	6.24995	4.3459	5.40461	558.831	751.535	366.127	0.487554	-1.03637	9.07673e-06	0.000244299	Down
Os05g0273800	Similar to Soluble epoxide hydrolase.	3.29847	5.32524	3.85473	2.61781	1.16974	1.42152	147.352	209.274	85.4297	0.408091	-1.29304	0.00160664	0.0152728	Down
Os05g0276500	&alpha;-expansin 3, Root system development, Mediation of root growth by mediating cell-wall loosening	1.84704	3.79634	0.78847	0	0.213554	0	51.9128	100.535	3.29052	0.0316525	-4.98153	9.65498e-06	0.000256769	Down
Os05g0277000	Similar to Expansin Os-EXPA3.	0.423927	1.49584	0	0	0	0	10.4749	20.9499	0	0.00978267	-6.67556	0.00285309	0.0232954	Down
Os05g0280500	Phospholipid/glycerol acyltransferase domain containing protein.	1.85939	2.69393	1.3951	0.538707	0.59631	0.700668	101.215	156.505	45.9238	0.294053	-1.76585	9.56938e-06	0.000254695	Down
Os05g0285900	Conserved hypothetical protein.	7.01994	5.78528	5.10384	2.98713	3.11952	4.05808	377.684	506.873	248.496	0.491316	-1.02528	2.29621e-06	8.08233e-05	Down
Os05g0296800	Similar to Retrotransposon Karma DNA, complete sequence.	18.5921	28.46	18.2187	2.34255	1.81937	0.982122	1147.58	2132.66	162.495	0.0760861	-3.71622	5.98517e-25	1.54275e-21	Down
Os05g0312600	EF-Hand type domain containing protein.	114.482	119.132	72.9874	56.117	49.1542	50.7427	2650.38	3569.56	1731.2	0.485088	-1.04368	8.54764e-05	0.00153413	Down
Os05g0313700	Conserved hypothetical protein.	0.505379	0.940282	1.09309	0.171144	0.396865	0.181575	45.7971	71.047	20.5473	0.286101	-1.8054	0.000756113	0.00855966	Down
Os05g0314700	Conserved hypothetical protein.	17.0907	16.4288	11.1053	5.38925	2.95167	2.58009	547.921	886.972	208.87	0.23551	-2.08614	1.24475e-08	9.72267e-07	Down
Os05g0317700	Similar to Resistance protein candidate (Fragment).	3.09784	4.26907	5.05166	8.21784	10.0026	7.69221	808.3	533.72	1082.88	2.02498	1.01791	2.6519e-06	9.12347e-05	Up
Os05g0318100	Similar to Protein kinase-related protein.	16.4736	22.1609	25.9884	59.7281	53.7242	44.4676	2926.86	1730.73	4123	2.38092	1.25152	4.03773e-09	3.72728e-07	Up
Os05g0318300	Ribonuclease III domain containing protein.	4.55053	3.84941	7.09219	12.8363	31.6442	19.8017	679.632	270.095	1089.17	4.02821	2.01014	8.72647e-09	7.18465e-07	Up
Os05g0320700	Cinnamate-4-hydroxylase, Cytochrome P450-dependent monooxygenase, Response to wounding stress	168.04	197.537	235.08	579.154	436.052	491.075	25941.3	15077.5	36805.2	2.44096	1.28745	3.81716e-12	7.99432e-10	Up
Os05g0324100	N2 N2-dimethylguanosine tRNA methyltransferase family protein. (Os05t0324100-01);Transcript variants=Os05t0324100-01	2.2386	1.61722	1.63411	0.659958	0.532029	0.399386	33.6855	52.395	14.976	0.28607	-1.80556	0.000426195	0.00549918	Down
Os05g0324400	Hypothetical protein.	0.160891	1.02187	0.805859	0.184461	0.089877	0.333232	43.5178	66.8523	20.1832	0.302528	-1.72486	0.0234608	0.10818	Down
Os05g0325400	Conserved hypothetical protein.	1.38842	1.56189	3.36171	0.611181	1.17611	0.932347	139.515	198.806	80.2236	0.402096	-1.31439	0.00166881	0.0156871	Down
Os05g0332300	CBL-interacting protein kinase 18, Regulation of response to ammonium toxicity	1.06661	1.86211	1.22426	0.211821	0.441521	0.411214	65.616	107.975	23.2574	0.214377	-2.22178	3.08531e-06	0.000102059	Down
Os05g0342000	Hypothetical conserved gene.	1.32558	1.32567	2.30761	9.0094	2.73571	8.32384	129.148	52.2112	206.086	3.93833	1.97758	6.31292e-05	0.00119785	Up
Os05g0345100	Phosphatidylinositol transfer protein, Class III SEC14 protein	0.360009	0.891582	0.630785	0.199973	0.115479	0.126543	15.3489	24.7629	5.93484	0.238345	-2.06888	0.00614377	0.0411578	Down
Os05g0345175	Similar to patellin-5. (Os05t0345175-01);Transcript variants=Os05t0345175-01	1.67937	2.2236	1.4352	0.123378	0.124538	0.787937	19.4626	32.7262	6.19896	0.193501	-2.36959	0.00572268	0.0391749	Down
Os05g0349800	Group I late embryogenesis abundant (LEA) protein, Positive regulation of drought tolerance	0	0.149754	0.247433	0.673062	1.62187	0.527378	17.8271	4.76875	30.8855	6.23094	2.63945	0.00753953	0.0478036	Up
Os05g0355450	Hypothetical protein.	0	0	0	0	0.89807	1.18121	6.5111	0	13.0222	80.2185	6.32586	0.0057223	0.0391749	Up
Os05g0358500	Protein phosphatase 2C domain containing protein.	5.69505	9.91047	11.8095	19.3976	20.1446	17.4358	863.193	570.758	1155.63	2.02103	1.01509	9.73696e-05	0.00170736	Up
Os05g0359500	Zinc finger, RING-type domain containing protein.	0.331244	0.353585	0.357222	1.19648	0.828682	3.3088	29.0952	10.4227	47.7676	4.60832	2.20424	0.00143474	0.0140869	Up
Os05g0360400	Zinc finger, RING/FYVE/PHD-type domain containing protein.	0.40808	0.547344	0.256891	0.241521	1.584	1.9411	42.6726	21.7292	63.6159	2.93794	1.55481	0.0382957	0.151586	Up
Os05g0361500	Similar to Pectinesterase.	43.3031	59.1208	82.3878	182.184	110.29	115.026	7785.43	4913.39	10657.5	2.16876	1.11687	0.000102991	0.00178722	Up
Os05g0362100	Similar to Protein MFP-b.	0.157996	0.285184	1.48023	0.137105	0.017587	0	34.2751	62.8272	5.72311	0.0904505	-3.46673	0.00328919	0.0258423	Down
Os05g0363200	UDP-glucuronic acid decarboxylase	177.763	178.384	124.444	103.21	73.7052	72.9917	8655.87	11554.9	5756.81	0.498236	-1.0051	0.000160198	0.00253194	Down
Os05g0364600	Serine/arginine-rich-splicing factor SR34, Response to ABA treatment	19.135	15.9734	25.4893	8.33434	10.7459	10.2859	786.871	1069.71	504.029	0.471029	-1.08611	1.15968e-07	6.5201e-06	Down
Os05g0365300	Nucleotide-binding site leucine-rich repeat (NBS-LRR) protein, Non-canonical, Bacterial blight resistance	2.61544	2.10638	1.72414	0.942072	1.10604	1.07129	321.035	439.237	202.832	0.462657	-1.11198	3.40869e-05	0.000720188	Down
Os05g0368600	Heavy metal transport/detoxification protein domain containing protein.	0.393993	0.148848	0.032375	0	0	0	4.9705	9.941	0	0.0207946	-5.58765	0.00447075	0.0325613	Down
Os05g0372800	Cyclin-like F-box domain containing protein.	3.05521	4.22307	3.27782	4.83538	7.20872	11.1836	225.68	145.549	305.812	2.1023	1.07197	0.0026094	0.0218596	Up
Os05g0373500	Hypothetical conserved gene.	1.26002	1.6262	1.52548	0.394122	0.564164	0.640194	65.6231	97.1108	34.1353	0.351879	-1.50685	4.27599e-05	0.000871557	Down
Os05g0374200	Cytokinin oxidase, Regulation of cytokinin signaling pathway, "Regulation of tillering, plant height, and panicle size"	0.59242	0.685045	0.959494	0.394125	0.188094	0.290452	38.9952	56.3543	21.636	0.383713	-1.3819	0.0049589	0.0352125	Down
Os05g0375400	Endo-(1, 3;1, 4)-&beta;-glucanase, "Response to wounding, methyl jasmonate, abscisicacid and ethephon"	0.543087	1.07893	3.93963	2.1877	13.9484	5.16532	282.85	117.038	448.662	3.82116	1.93401	0.00713636	0.0459252	Up
Os05g0379300	Conserved hypothetical protein.	0.442903	0.575907	0.980968	1.1762	1.7659	1.62384	49.9891	31.0804	68.8978	2.19204	1.13228	0.00904499	0.0546106	Up
Os05g0380700	Conserved hypothetical protein.	0.025428	0.006213	0.074083	0	0	0.0037	3.19573	6.06128	0.330172	0.0654342	-3.93381	0.0463523	0.172201	Down
Os05g0381400	AWPM-19-like protein, Stress tolerance through ABA-dependent patheway	3.04645	10.669	3.79574	3.04159	1.66962	3.29492	150.864	210.016	91.711	0.43686	-1.19476	0.0282573	0.122891	Down
Os05g0382600	Calcium-binding rice annexin protein, Modulation of ROS production, Mediation of ABA-induced Ca<sup>2+</sup> flux	10.4473	9.02262	10.4958	2.45585	6.99973	4.17276	379.696	528.739	230.653	0.435905	-1.19792	0.000878816	0.00962047	Down
Os05g0382900	Annexin protein, Drought tolerance, Modulation of antioxidant accumulation	4.71062	3.64429	5.01229	0.830267	2.11696	1.71476	165.727	248.194	83.2609	0.335351	-1.57626	1.75694e-05	0.000419027	Down
Os05g0383200	Conserved hypothetical protein.	1.7586	2.58051	0.998802	0.345922	0.421084	0.868496	49.9044	77.2637	22.5451	0.29389	-1.76665	0.00296251	0.0239497	Down
Os05g0389600	Zinc finger, RING/FYVE/PHD-type domain containing protein.	0.226186	0.611565	0.966763	0.282761	0.18326	0.247273	37.9802	54.2682	21.6923	0.397454	-1.33114	0.0275752	0.120913	Down
Os05g0390550	Conserved hypothetical protein.	1.29473	1.34582	2.53663	0.097358	0.039062	0.488959	65.5212	116.651	14.3914	0.125001	-2.99999	3.39374e-05	0.000717482	Down
Os05g0394200	Hypothetical conserved gene.	5.4266	6.02945	6.32271	2.38109	1.84944	1.84801	361.195	542.267	180.123	0.332013	-1.59069	1.26978e-13	3.93971e-11	Down
Os05g0397650	Similar to zinc finger (C3HC4-type RING finger) family protein.	120.484	122.471	90.072	63.3715	39.5304	37.4007	4633.82	6595.65	2671.99	0.405132	-1.30354	7.27804e-06	0.000204254	Down
Os05g0397800	Similar to dnaJ domain containing protein.	0.974007	1.11477	1.43075	1.64325	2.90612	2.843	76.6576	50.7088	102.606	2.01637	1.01176	0.0056477	0.0388203	Up
Os05g0398800	Similar to Serine/threonine-protein kinase PBS1 (EC 2.7.1.37) (AvrPphB susceptible protein 1).	0.141722	0.186583	1.00036	0	0.030695	0	18.0581	35.2935	0.822631	0.0216462	-5.52974	0.000121868	0.00203167	Down
Os05g0399300	Class I chitinase, Defense against fungal pathogens	2.76812	6.74567	9.02014	17.7022	20.3271	22.6555	515.346	244.686	786.007	3.20209	1.67902	4.47624e-06	0.000137483	Up
Os05g0400500	Similar to plasma membrane associated protein.	0.477031	1.09408	0.331766	0	0	0.193722	7.5049	13.6891	1.32069	0.101218	-3.30446	0.023911	0.109683	Down
Os05g0401300	Mog1/PsbP, alpha/beta/alpha sandwich domain containing protein.	7.56206	6.34954	5.53936	3.33702	2.57422	2.86062	199.675	278.261	121.089	0.436334	-1.1965	2.41902e-05	0.00054402	Down
Os05g0404300	Similar to AlNc14C59G4370 protein.	57.5193	61.8537	41.4446	37.0777	19.5266	21.64	954.41	1300.66	608.164	0.467711	-1.09631	0.000990525	0.0105504	Down
Os05g0406800	Leucine-rich repeat, N-terminal domain containing protein	0.616067	1.01889	1.56631	0.25307	0.11363	0.302181	52.6092	86.9226	18.2958	0.211448	-2.24163	2.90469e-05	0.000629582	Down
Os05g0407100	Four F5 protein family protein.	305.259	304.919	510.471	154.81	81.7542	115.581	4648.48	7100.66	2196.29	0.309309	-1.69288	6.12883e-09	5.3762e-07	Down
Os05g0409100	Similar to predicted protein.	1.38878	1.4321	1.43192	0.883574	0.530319	0.450303	43.6918	60.89	26.4936	0.434672	-1.202	0.00861329	0.0526684	Down
Os05g0410100	Hypothetical protein.	0.102478	0.303656	0	2.1889	0.451056	1.14903	42.7189	9.07886	76.3589	8.44066	3.07736	0.00423291	0.0313876	Up
Os05g0410750	Hypothetical protein.	0.288597	0.388024	0.459024	0.571439	1.37366	1.82405	53.223	25.7958	80.6502	3.11611	1.63975	0.00170901	0.0159563	Up
Os05g0414750	Hypothetical protein.	0.078223	0.137295	0.11795	0.403612	0.120699	0.558311	20.7356	10.1886	31.2826	3.06966	1.61808	0.027198	0.119823	Up
Os05g0418800	No apical meristem (NAM) protein domain containing protein.	0.516421	0.216753	0.442675	1.10837	0.857747	0.889805	41.2672	24.7655	57.7689	2.35447	1.23541	0.0119441	0.0670274	Up
Os05g0419800	Lipase, GDSL domain containing protein.	0.433609	0.21389	3.02794	0	0	0	37.0799	74.1599	0	0.00275634	-8.50303	5.79389e-08	3.60869e-06	Down
Os05g0420800	Regulation of male gametogenesis during pollen development	0.216336	0.41843	0.436609	0	0.0417	0.128771	17.845	30.8242	4.86584	0.160136	-2.64263	0.00778774	0.0490064	Down
Os05g0424300	Cytochrome P450 family protein.	0.984058	0.969054	0.766239	1.61849	1.47765	2.62032	97.8558	65.1745	130.537	2.01499	1.01077	0.00636531	0.0422406	Up
Os05g0425000	Hypothetical conserved gene.	0.130796	0.164455	0.308339	0.068957	0.021187	0.05261	13.6932	21.9441	5.44238	0.248267	-2.01003	0.0126413	0.0699354	Down
Os05g0426033	Hypothetical conserved gene.	2.59936	1.82637	1.23141	4.73525	7.88854	6.17792	241.275	116.826	365.725	3.14806	1.65446	8.92994e-06	0.000240929	Up
Os05g0426066	Hypothetical conserved gene.	2.71575	1.72504	1.14554	3.23185	6.02884	5.06438	34.1591	20.0162	48.302	2.45175	1.29381	0.0216689	0.10202	Up
Os05g0426350	Hypothetical protein.	0.877026	0.618402	0.499555	1.47675	2.42342	4.17721	141.245	59.0207	223.469	3.81412	1.93135	2.2851e-05	0.000519325	Up
Os05g0427200	Similar to Beta-1, 3-galactosyltransferase sqv-2.	35.3677	34.892	10.9873	11.7638	11.2189	10.0907	1381.73	2003.51	759.941	0.379377	-1.3983	0.00122238	0.0124463	Down
Os05g0427400	Phenylalanine ammonia lyase	42.847	53.9839	58.5462	127.544	124.219	129.269	7716.96	4570.19	10863.7	2.37654	1.24886	2.4885e-17	1.6036e-14	Up
Os05g0428600	Heat shock protein 70 (HSP70) family protein, ER chaperone protein, Endoplasmic reticulum stress response	0.303753	0.275668	0.507148	0.134071	0.153864	0.04439	22.408	34.036	10.78	0.31256	-1.67779	0.0138476	0.0746611	Down
Os05g0429500	Similar to dienelactone hydrolase family protein.	2.45835	2.60876	1.63603	1.55057	1.00571	0.576871	68.0201	92.576	43.4643	0.468843	-1.09282	0.0226578	0.105407	Down
Os05g0429700	C2 calcium-dependent membrane targeting domain containing protein.	1.61236	1.40709	1.78421	0.294259	0.263392	0.443235	79.4974	131.636	27.3588	0.208968	-2.25865	5.38941e-11	8.43896e-09	Down
Os05g0430800	Similar to Amidophosphoribosyltransferase, chloroplast precursor (EC 2.4.2.14) (Glutamine phosphoribosylpyrophosphate amidotransferase) (ATASE) (GPAT).	2.54736	3.7649	4.77889	9.81161	7.88255	10.4631	544.342	312.844	775.839	2.47391	1.30679	2.69544e-07	1.33988e-05	Up
Os05g0435800	Similar to Subtilisin-like protease.	0.21428	0.087653	0.032547	0	0	0.01994	6.70945	12.4284	0.990517	0.0846906	-3.56165	0.0257054	0.115204	Down
Os05g0436100	Similar to predicted protein.	0.700366	0.180124	0.252807	0	0	0	13.7173	27.4345	0	0.00751501	-7.05601	5.05843e-06	0.000152157	Down
Os05g0436900	Zinc finger, DHHC-type domain containing protein.	7.57423	7.19174	7.29401	3.02378	4.36361	1.58224	357.941	514.109	201.772	0.391829	-1.3517	0.000196573	0.00298323	Down
Os05g0437050	Conserved hypothetical protein.	5.08303	7.82212	6.72763	25.0538	12.9485	13.354	183.822	104.025	263.619	2.52993	1.3391	0.000368857	0.00493415	Up
Os05g0438500	Similar to Soluble inorganic pyrophosphatase (EC 3.6.1.1) (Pyrophosphate phospho- hydrolase) (PPase).	134.494	127.44	94.5319	82.4513	30.1957	28.0848	3531.48	5111.27	1951.69	0.38185	-1.38892	0.00117604	0.0120903	Down
Os05g0438700	Similar to Histone H3.	3.87992	7.33228	3.37769	1.43413	2.56208	3.58228	111.414	149.109	73.7183	0.495096	-1.01422	0.0345152	0.141442	Down
Os05g0440300	Similar to S1 self-incompatibility locus-linked G221 protein (Fragment).	2.20722	2.00314	3.33348	0.61117	0.850756	1.32195	102.385	150.454	54.3156	0.361856	-1.46651	0.000127548	0.0021127	Down
Os05g0442400	R-R-type MYB-like transcription factor, Response to drought stress during reproductive development	190.057	174.144	127.812	70.083	60.242	44.0238	4256.85	6355.97	2157.73	0.339481	-1.5586	1.91107e-08	1.41053e-06	Down
Os05g0443850	Hypothetical genes.	0.113607	0.182708	0.140572	0.529891	0.653036	0.711113	6.75541	2.83124	10.6796	3.74782	1.90605	0.046595	0.172926	Up
Os05g0447700	Tetratricopeptide-like helical domain containing protein.	216.652	225.837	269.822	143.387	92.532	94.3814	14833	20435	9230.99	0.451718	-1.1465	5.83673e-07	2.60777e-05	Down
Os05g0447800	Similar to H0212B02.6 protein.	10.9114	12.9296	12.0867	5.34086	2.3186	2.45407	229.01	359.215	98.8046	0.274982	-1.86259	9.68046e-07	3.94146e-05	Down
Os05g0450600	Uncharacterised protein family UPF0503 domain containing protein.	0.161229	0.105558	0.381156	0.046953	0	0.020571	9.72178	17.2754	2.16818	0.126361	-2.98437	0.00963083	0.0573519	Down
Os05g0451200	Hypothetical protein.	0.173782	0.159677	0.306293	0.912134	1.23752	1.42626	37.8972	11.9383	63.856	5.29091	2.40352	1.1771e-06	4.62951e-05	Up
Os05g0454200	Guanine nucleotide exchange factors for Rop, Activation of small cuticular papillae development on leaf epidermis	1.09843	1.1251	1.24353	0.781693	0.283798	0.442441	75.3293	105.807	44.8515	0.424445	-1.23635	0.00589914	0.0400586	Down
Os05g0454500	Conserved hypothetical protein.	435.928	312.496	518.784	692.234	969.888	971.543	24021.8	15939.1	32104.5	2.01422	1.01022	3.44227e-06	0.000110804	Up
Os05g0456200	Similar to Aldose reductase.	0.145816	0.217987	0.367477	1.52332	1.11334	1.00585	21.6397	7.55489	35.7245	4.61639	2.20677	0.000448919	0.00574592	Up
Os05g0456300	Aldose reductase.	0.849986	0.421449	0.950312	0.334269	0.070755	0.110711	25.7085	41.3824	10.0346	0.242588	-2.04342	0.00490545	0.0348995	Down
Os05g0457300	Hypothetical gene.	1.52509	1.41829	1.34057	0.211604	0.814644	0.572954	57.5997	84.9384	30.2609	0.355998	-1.49006	0.00391293	0.029498	Down
Os05g0457600	Similar to Avr9/Cf-9 rapidly elicited protein 137.	1.1185	1.43941	0.979885	0.180552	0.424428	0.160189	47.8742	78.921	16.8274	0.211293	-2.24269	1.97109e-05	0.000459634	Down
Os05g0457800	Similar to Glycerol-3-phosphate acyltransferase 5 (EC 2.3.1.15) (AtGPAT5).	65.5025	80.4577	54.2608	46.4452	27.2392	30.1983	4504.15	6008.45	2999.85	0.499296	-1.00203	0.000622865	0.00741442	Down
Os05g0458300	Similar to L-ascorbate oxidase.	0.43682	0.514816	0.236045	0.045858	0	0.024584	18.4123	34.6563	2.16818	0.0635923	-3.975	3.93839e-05	0.000812133	Down
Os05g0460000	Similar to 70 kDa heat shock cognate protein 1.	110.689	134.633	181.508	58.7815	52.0212	43.8128	9012.93	13310.8	4715.05	0.354185	-1.49742	1.49961e-12	3.6949e-10	Down
Os05g0460475	Similar to Histone H2B.11.	4.51681	2.11881	2.78627	1.60296	0.201429	0.374452	26.0573	42.0675	10.047	0.239602	-2.06129	0.0102503	0.059996	Down
Os05g0462301	Similar to predicted protein.	79.3487	86.7074	100.095	44.847	41.583	42.8744	1733.1	2355.96	1110.25	0.471141	-1.08577	3.96784e-15	1.79673e-12	Down
Os05g0468750	Hypothetical gene.	3.27081	8.42957	7.26621	1.14576	1.18857	1.43062	228.989	383.838	74.1396	0.19306	-2.37288	4.3845e-10	5.32319e-08	Down
Os05g0468800	Phosphatidylethanolamine-binding protein PEBP domain containing protein.	84.2421	73.0237	81.7149	36.084	24.4274	19.1851	1585.06	2395.01	775.103	0.323592	-1.62775	2.58497e-09	2.6012e-07	Down
Os05g0469600	Pyruvate decarboxylase 1, Pyruvate decarboxylase &beta;-subunit	264.136	279.221	240.112	718.527	792.317	815.675	45875.9	23845.3	67906.5	2.84789	1.50989	9.60226e-21	1.19171e-17	Up
Os05g0469701	Hypothetical protein.	3.29556	4.09983	2.68605	16.7686	22.898	22.1313	903.731	264.64	1542.82	5.83724	2.54529	1.25311e-23	2.79937e-20	Up
Os05g0469800	Pyruvate decarboxylase	115.981	109.146	82.8928	260.874	292.937	335.878	17387.4	9264.07	25510.7	2.75403	1.46154	4.15487e-11	6.62979e-09	Up
Os05g0469812	Hypothetical protein.	0.702628	0.668471	0.405632	2.06258	2.10311	2.47115	107.046	47.2457	166.847	3.56816	1.83518	3.55715e-07	1.70038e-05	Up
Os05g0470000	Domain of unknown function DUF231, plant domain containing protein.	49.9861	58.8572	35.335	27.1933	12.9897	13.2288	2767.64	4081.39	1453.88	0.356238	-1.48909	4.97462e-05	0.000987526	Down
Os05g0470900	Protein of unknown function DUF688 domain containing protein.	1.02564	1.55586	0.639465	0.275658	0.391458	0.447421	45.9289	69.0968	22.761	0.330402	-1.5977	0.00290463	0.0235954	Down
Os05g0472000	G1 like protein 8	6.1378	7.74947	14.3073	26.6282	18.3132	18.3334	438.295	272.432	604.158	2.21196	1.14532	0.00055345	0.00674629	Up
Os05g0472200	Similar to predicted protein.	7.37734	10.2441	16.2265	44.2735	28.1418	31.324	2469.51	1221.35	3717.66	3.04185	1.60495	5.89439e-09	5.25307e-07	Up
Os05g0473401	Hypothetical conserved gene.	1.24267	1.4018	0.757662	0.555161	0.258848	0.159397	89.1995	139.225	39.1737	0.281166	-1.8305	0.000819683	0.00911608	Down
Os05g0475400	Similar to Alanine:glyoxylate aminotransferase-like protein (Fragment).	3.07995	3.20321	3.09864	6.80283	12.6212	6.09884	352.449	194.934	509.965	2.61546	1.38706	1.49795e-05	0.000366654	Up
Os05g0475700	Nodulin-like domain containing protein.	0.09182	0.657436	0.271135	0.514513	1.429	1.47586	59.429	28.7914	90.0666	3.10942	1.63664	0.0170712	0.0863407	Up
Os05g0476200	Similar to DNA replication licensing factor MCM3 homolog (Replication origin activator) (ROA protein) (Fragment).	0.444822	0.904463	0.486953	0.135185	0.216187	0.411362	47.8811	68.1422	27.62	0.406901	-1.29725	0.0228997	0.10631	Down
Os05g0476350	Similar to CBL-interacting protein kinase 28.	0.053313	0.11077	0.629477	0	0.02087	0.055525	7.59745	13.7931	1.40183	0.102903	-3.28065	0.0242925	0.110917	Down
Os05g0477600	Alpha-expansin 4, Suppression of rice bacterial blight resistance, Seed germination	0.554253	0.115079	1.25306	0.135965	0	0	18.3546	34.0704	2.63872	0.0770963	-3.69719	0.00798871	0.0498658	Down
Os05g0478300	LRR-receptor-like kinase (LRR-RLK) family protein	0.822166	0.561609	1.51775	0.177262	0.381942	0.426033	67.8636	101.629	34.098	0.335277	-1.57657	0.00198075	0.0178566	Down
Os05g0478400	Similar to WRKY transcription factor 48.	2.54737	3.8156	1.37755	0.889171	0.269971	0.864077	73.3662	117.209	29.5231	0.253114	-1.98214	0.000847467	0.00936911	Down
Os05g0479800	Nucleotide-binding LRR receptor (NLR) family protein	0.259081	0.448841	0.595197	0.994972	1.56986	1.44837	113.905	57.1444	170.666	2.9587	1.56496	1.80108e-05	0.000426821	Up
Os05g0482400	Cytochrome P450 monooxygenase, Gibberellin (GA)-deactivating enzyme, Modulation of internode elongation, Regulation of grain size and flag leaf angle	1.48178	2.72369	1.93944	7.53987	5.97289	5.88786	331.45	164.241	498.659	3.0302	1.59941	9.19738e-08	5.38003e-06	Up
Os05g0488100	Conserved hypothetical protein.	0.894057	1.01861	0.988413	2.13631	2.52578	1.83649	103.69	65.9221	141.458	2.14275	1.09946	0.000170404	0.00266577	Up
Os05g0491200	Similar to SNF1 kinase complex anchoring protein (Fragment).	5.57466	5.92538	16.4129	13.1521	25.0621	23.1465	835.114	525.275	1144.95	2.17714	1.12244	0.00568553	0.0390242	Up
Os05g0491500	Similar to Transfactor-like protein.	7.70761	8.50548	10.3535	19.3633	26.7049	29.3509	1118.77	614.946	1622.59	2.63704	1.39892	9.45451e-12	1.80006e-09	Up
Os05g0495600	Similar to autoinhibited calcium ATPase.	24.8228	29.1957	17.783	10.8941	9.55179	8.79762	2201.18	3169.23	1233.12	0.389128	-1.36169	2.64908e-07	1.32237e-05	Down
Os05g0495700	Similar to Glycerol-3-phosphate dehydrogenase.	112.595	104.548	105.363	62.3217	38.0953	41.3842	6810.71	9524.23	4097.19	0.430203	-1.21691	3.69136e-07	1.75204e-05	Down
Os05g0498300	Rice homolog of MSH5, Meiosis-specific member of the MutS-homolog family, Control of class I crossover formation	2.6718	3.21444	2.20981	0.930999	0.32326	0.935471	209.407	332.379	86.4355	0.260822	-1.93886	6.07129e-06	0.0001766	Down
[truncated: 2,288 more rows]

## Sheet: mineral nutrients transport
Table S11. Differentially expressed genes in roots between the early inflorescence stage and the grain filling stage
Gene ID	Gene symbol	Annotation	FPKM value
			RT (S1-1)	RT (S1-2)	RT (S1-3)	RT (S5-1)	RT (S5-2)	RT (S5-3)
Os01g0103100	OsNPF6.1	Nitrate transporter, Regulation of nitrogen use efficiency (NUE)	0	0.060637	0.087002	0.48366	0.665206	0.289226
Os01g0748950	OsNPF4.5	Nitrate transporter of the NRT1/NPF family, Arbuscular mycorrhizal (AM)-induced nitrate transporter, Mycorrhizal nitrate acquisition, Symbiotic nitrogen uptake	0.661595	0.402789	0.334698	0.415306	2.15956	1.63083
Os02g0232900	OsNIP1;1	A member of the Nodulin26-like Intrinsic Protein (NIP) family, Arsenite transporter	1.46186	3.4373	6.71528	6.804	16.1228	14.4329
Os02g0582600	OsHIPP13	Heavy metal transport/detoxification protein domain containing protein.	4.22977	7.12661	4.73806	17.7935	17.0546	31.4052
Os02g0620500	OsAMT1;3	Ammonium transporter 1;3, Ammonium uptake under low ammonium condition	8.47535	13.3506	7.48219	20.5459	60.0964	72.6612
Os02g0745100	OsLsi1	Aquaporin NIP III subfamily protein, Aquaporin, Silicon influx transporter, Arsenic species (As) uptake, Arsenite efflux, Selenite (Se) uptake, Water transport	58.3081	52.6311	80.543	69.598	148.422	240.473
Os03g0107300	OsLsi2	Anion transporter, Silicon efflux transporter, Arsenic species (As) uptake	10.4753	12.8808	5.95364	16.8515	78.0971	172.299
Os03g0114800	OsCd1	Major facilitator superfamily protein, Cd uptake, Grain Cd accumulation	176.425	202.322	309.902	665.991	549.158	506.748
Os03g0120400	OsHIPP39	Heavy metal transport/detoxification protein domain containing protein.	1.23851	2.41742	6.9621	3.86197	22.8984	16.7362
Os04g0186400	OsPht1;4	Pi transporter, Pi homeostasis, Embryo development, Seed germination	6.20886	9.6412	5.87385	15.8212	18.4837	15.7339
Os04g0417000	OsALMT1	Similar to Aluminum-activated malate transporter.	0.776462	0.419547	0.328647	0.738538	1.73841	1.26766
Os06g0542300	OsHIPP48	Heavy metal transport/detoxification protein domain containing protein.	0.686447	0.68475	1.10415	1.2908	3.5863	4.39982
Os06g0581000	OsNRT1.2	Similar to Nitrate transporter NTL1.	6.09464	8.22473	21.6219	41.5149	26.4793	28.3017
Os07g0232800	OsZIP8	Zinc transporter, Zn uptake and distribution	8.75914	8.11908	9.68245	18.9794	25.2156	13.6397
Os07g0257200	OsNRAMP5	Manganese and Cadmium transporter, Mn and Cd uptake	1.37784	1.99833	1.15408	1.07297	5.20866	14.9229
Os07g0448100	OsPIP2;4	Plasma membrane intrinsic protein, Boron transport, Tolerance to boron toxicity	6.66003	10.3933	20.3402	39.2533	36.9576	32.9554
Os09g0448200	OsHAK17	Potassium transporter, K<sup>+</sup> uptake under high-Na conditions, Response to saline-alkaline stress	0.229425	0.251722	0.587942	0.749588	1.77266	1.00388
Os10g0447900	OsCT1	Citrate efflux transporter, Manganese homeostasis, Phosphorus uptake	0.519632	0.736712	0.925851	2.12417	1.7592	1.67105
Os10g0547500	OsLsi3	Si efflux transporter (SIET/Lsi2-like) homolog, Efflux transport of Si, Silicon intervascular transfer	2.38606	3.08224	6.45234	12.0545	13.4734	13.8713
Os12g0566000	OsBOR1	Similar to Boron transporter.	5.37916	6.77608	18.3506	18.2228	25.1077	22.5703

## Sheet: Nutrient homeostasis regulation
Table S11. Differentially expressed genes in roots between the early inflorescence stage and the grain filling stage
Gene ID	Gene symbol	Annotation	FPKM value
			RT (S1-1)	RT (S1-2)	RT (S1-3)	RT (S5-1)	RT (S5-2)	RT (S5-3)
Os01g0126100	OsLPR1	Multicopper oxidase	0.799542	1.20921	0.979057	2.45219	1.97673	2.18008
Os01g0127200	OsLPR5	Multicopper oxidase, Maintenance of Pi homeostasis	2.54287	3.69551	3.0037	1.37731	1.27004	0.859346
Os01g0174000	OsbZIP01	bZIP transcription factor, Homolog of Arabidopsis HY5 transcription factor, Regulation of heading date, Regulation of phosphorus uptake and nitrogen utilization	14.8946	20.3869	18.3108	7.46341	9.54773	10.6377
Os01g0264000	OsDof2	Dof transcription factor, Promotion of nutrient ion uptake and accumulation	0.784531	1.20547	2.07869	3.63892	3.67184	4.55103
Os01g0282800	OsTUB1	&beta; tubulin 1, Control of salt-insensitivity by stabilizing microtubule organization, Regulation of ionic homeostasis under salt stress	25.6246	23.5674	45.7607	11.8673	12.4619	10.3056
Os02g0579600	OsMADS27	MADS-box transcription factor, Regulation of root development, Modulation of salt tolerance	4.94616	5.68002	4.11895	16.5558	13.4833	11.907
Os02g0755000	OsTSD2	Putative methyltransferase, Pectin methyltransferase, Pectin synthesis and methylesterification, Root development, Cellular adhesion, Salt tolerance, Ion homeostasis	81.0725	95.3857	131.692	263.488	201.555	193.347
Os02g0770800	OsNR2	NADH/NADPH-dependent nitrate reductase	5.75515	5.916	0.708676	0.40476	0.36996	0.528423
Os02g0786400	OsMYB36b	MYELOBLASTOSIS (MYB) transcription factor 36b, Regulation of Casparian strip formation at the root endodermis	5.39782	3.8514	1.15656	6.15048	8.70948	13.0051
Os03g0180900	OsJAZ11	Jasmonate ZIM-domain containing protein, Transcriptional repressor of JA signaling, Regulation of phosphate starvation responses, Pi homeostasis	728.919	793.765	686.097	434.312	251.738	251.659
Os03g0267000	OsMSR3	Small heat shock protein, Heavy metal resistance, Regulation of Cu tolerance, Regulation of bacterial leaf streak (BLS) and bacterial blight (BB) resistance	150.355	324.414	404.247	48.5086	38.9774	27.7696
Os03g0822000	OsEXPA7	Expansin7, Salt stress tolerance	2.04426	2.04067	2.57715	0.291797	0.334598	0.295832
Os04g0381700	FIT	Basic helix-loop-helix (bHLH) transcription factor, Fe homeostasis, Regulation of ferric (Strategy II) iron acquisition	0.106619	0.303385	0.31788	0.433132	1.38657	0.900156
Os04g0532800	OsMYB47	R2R3-MYB transcription factor 47, Response to drought and cadmium stresses	2.17921	2.49418	1.7273	0.489549	0.387626	0
Os05g0140100	OsMYB2P-1	R2R3 MYB transcription factor, Regulation of phosphate-starvation responses and root architecture	1.2538	1.73941	0.967098	0.246092	0.249261	0.465604
Os05g0442400	OsMYB67	R-R-type MYB-like transcription factor, Response to drought stress during reproductive development	190.057	174.144	127.812	70.083	60.242	44.0238
Os06g0216300	OsOPR1	Similar to 12-oxophytodienoic acid reductase.	854.843	737.656	245.72	425.702	187.513	181.987
Os07g0507000	OsPP95	Protein phosphatases type-2C (PP2C) protein phosphatase, Regulation of phosphate homeostasis	76.713	78.3041	62.6343	112.124	194.367	170.309
Os07g0673200	OsNLA1	RING-type E3 ubiquitin-ligase, Maintenance of phosphate homeostasis via degradation of phosphate transporters	14.9939	13.9237	10.9231	28.0183	72.47	58.4303
Os07g0685000	RDD2	Dof transcription factor	2.81823	3.56135	4.73997	8.46142	13.1877	11.8191
Os11g0152700	OsbZIP79	bZIP transcription factor 79, Regulation of response to nitrogen limitation stress, Nitrogen and ROS homeostasis	11.1125	9.13029	5.28616	29.634	42.6495	50.6469
