# Supplementary material for: Spatiotemporal Transcriptome Profiling Reveals Nutrient Transport Dynamics in Rice Nodes and Roots During Reproductive Development
Source: Int J Mol Sci. 2025 Sep 25;26(19):9357. doi: 10.3390/ijms26199357 (PMC12524880; doi:10.3390/ijms26199357)
Supplement: Supplementary file 1 [file ijms-26-09357-s001.zip › Table S12.xlsx]

## Sheet: qRT-PCR
Table S12. Sequences of Primers used in this study
Gene ID	Gene symbol	Forward primer sequence (5'--3')	Reverse primer sequence (5'--3')
Os01g0102900	OsLIR1	ATCATCGGCTGCTGTTGCTG	TTGCAGAACTCTCCGCCCAGA
Os01g0155500	OsFLR14	ATACACTCCAGTAGACAACT	TTGAACACCCTGGCGCTCTGGTA
Os01g0733200	OsHsfC1b	TACTTCAAGCACCGCAACTT	TTCTTCTTCTTGCGCACGAT
Os02g0227100	OsO3L3	TCGTCGTCATCAGCATCTTC	TGAACACATGTAGCATCAGA
Os03g0800000	OsNCT	GTCACCTGCGTCAAGAACTT	ACGTAGAGCTGCGTGAAGAT
Os04g0464100	OsHIPP20	ATCGTTCAGGTGGAGGAGGT	TAGTAGCAGGGAGGAGCTGG
Os07g0569800	OsCORK1	ATTGCTCGGCGTCTTCACCA	TTGATGGAGTTGACGTCGATG
Os09g0455300	MOG1	TGTTCAATTCCTACCCGGAA	TGGTGAGAACTGGGGAGAAG
Os10g0360100	OsMST	AGAGGAAGAACAAGTACGCC	TGCGTGTCGTTCGTCTTCA
Os11g0117400	OsWRKY89	AACTTGGAGGAGGAAGCCAA	TCTGACCATACTTCCTCCA
Os11g0502700	OsGLT	TGTTCGAGGTGACGGTGCGCAA	TCAGGAGCAGTCGTCGAGCA
