# Supplementary material for: Spatiotemporal Transcriptome Profiling Reveals Nutrient Transport Dynamics in Rice Nodes and Roots During Reproductive Development
Source: Int J Mol Sci. 2025 Sep 25;26(19):9357. doi: 10.3390/ijms26199357 (PMC12524880; doi:10.3390/ijms26199357)
Supplement: Supplementary file 1 [file ijms-26-09357-s001.zip › Table S2.xlsx]

## Sheet: Profile 1_gene
Table S2. Profile 1 genes with expression decreased progressively across the reproductive stages
Gene ID	Gene Annotation	FPKM value
		NDI(S1)	NDI(S2)	NDI(S3)	NDI(S4)	NDI(S5)	NDI(S6)	NDI(S7)
Os01g0100400	Similar to Pectinesterase-like protein.	22.0289	15.5796	12.599	8.51583	8.79761	5.42829	4.02369
Os01g0102000	Non-specific phospholipase C, Mesocotyl development	12.4777	14.6886	15.6624	3.72436	2.23965	0.252575	0.249655
Os01g0103600	Similar to sterol-8, 7-isomerase.	39.6885	30.5447	26.5839	15.9137	17.4744	16.6328	17.9683
Os01g0105900	PfkB carbohydrate kinase protein, Regulation of plant height and leaf structure	16.5394	6.86233	6.34297	4.56524	8.16756	3.13209	4.56733
Os01g0107400	Conserved hypothetical protein.	16.308	8.9215	7.90577	7.23023	15.7571	1.49514	1.54383
Os01g0108600	Basic helix-loop-helix dimerisation region bHLH domain containing protein.	59.8029	68.0771	40.9348	76.275	59.5868	30.9832	3.23524
Os01g0110500	Protein kinase, core domain containing protein.	30.0977	42.6177	39.5746	31.6125	35.7052	19.3016	17.0601
Os01g0113000	Hypothetical conserved gene.	1.19636	0.685952	0.739182	0.370084	0.251179	0.214939	0.188177
Os01g0119050	Non-protein coding transcript.	20.3237	12.8696	8.8662	3.90632	1.93304	0.8361	0.486434
Os01g0119100	Similar to Glycosyltransferase.	32.4826	40.4126	36.4514	10.7374	5.23379	1.25926	1.72499
Os01g0121200	Zinc finger, RING/FYVE/PHD-type domain containing protein.	12.8745	10.7779	9.21306	0.900555	1.5761	1.25713	2.46852
Os01g0130900	Conserved hypothetical protein.	15.9886	4.93345	4.04983	6.9007	10.7952	1.51882	0.759088
Os01g0132000	Similar to Wound-induced protease inhibitor (WIP1).	24.0688	41.2132	12.7221	23.8568	17.9003	2.83872	1.86222
Os01g0147250	Hypothetical gene.	3.63964	1.9043	1.65122	0.748886	0.694304	1.21048	1.2216
Os01g0147300	Similar to membrane protein.	19.2153	8.03465	7.06127	4.05579	3.02722	4.26457	3.23676
Os01g0151600	Conserved hypothetical protein.	24.8827	14.8415	12.4206	17.0375	13.1983	8.51479	9.38762
Os01g0152600	LRR-receptor-like kinase (LRR-RLK) family protein	8.32581	5.16414	4.32515	3.03322	3.43329	1.72946	2.33463
Os01g0152687	Serine-threonine/tyrosine-protein kinase domain containing protein.	0.912125	1.0624	0.578976	0.872054	0.523521	0.365481	0.115448
Os01g0153050	Hypothetical protein. (Os01t0153050-00);Transcript variants=Os01t0153050-00	0.514812	0.823274	0.447498	0.541113	0.47208	0.152953	0.074356
Os01g0153150	Hypothetical conserved gene.	0.745042	0.471183	0.380806	0.292286	0.310366	0.222249	0.221404
Os01g0167100	Hypothetical protein.	11.0368	8.94373	6.61484	4.30152	3.40694	3.57721	2.6536
Os01g0168600	Similar to predicted protein.	7.11317	8.37624	9.59845	4.26438	4.43516	5.85334	5.40004
Os01g0170500	Protein of unknown function DUF239, plant domain containing protein.	52.8491	40.4512	44.4495	16.5604	16.4755	10.9683	8.33137
Os01g0174500	Metridin-like ShK toxin domain containing protein.	7.99768	6.80029	6.35094	2.69722	2.84384	3.59358	3.50306
Os01g0177900	ATP-binding cassette transporter, Cuticle formation, Defense response	24.2045	26.5592	31.1474	5.93121	2.69328	3.11633	2.27528
Os01g0178200	Similar to integral membrane family protein.	16.1419	10.9054	9.08258	6.50198	6.06002	6.09598	4.79766
Os01g0179000	Transferase family protein.	5.13098	9.23096	4.40985	10.2553	3.79789	0.363287	0.228295
Os01g0180000	Pistil-specific extensin-like protein family protein.	63.4779	41.09	42.9327	20.7129	9.9084	2.37447	2.18416
Os01g0188900	Similar to Ankyrin-like protein-like protein.	19.1666	21.3157	15.8606	8.40787	10.9576	7.39552	9.72102
Os01g0194200	IQ calmodulin-binding region domain containing protein.	13.3195	1.70702	1.60691	0.827148	0.866628	0.486846	0.615797
Os01g0195066	Non-protein coding transcript.	0.095975	0.141	0.274337	0.0708393	0.0175733	0.00369267	0.0291603
Os01g0195400	Harpin-induced 1 domain containing protein.	29.559	101.855	109.889	13.1417	5.50568	3.89111	2.56734
Os01g0205900	Similar to Class III peroxidase GvPx2b (Fragment).	64.4262	11.5981	12.0471	0.232517	0.0242343	0.0186227	0.0230163
Os01g0207200	Similar to Peptide-N4-(N-acetyl-beta-glucosaminyl)asparagine amidase A (EC 3.5.1.52) (PNGase A) (Glycopeptide N-glycosidase) (N-glycanase) [Contains: Peptide-N4-(N-acetyl-beta-glucosaminyl)asparagine amidase A light chain (PNGase A small chain) (PNGase A subunit B); Peptide-N4- (N-acetyl-beta-glucosaminyl)asparagine amidase A heavy chain (PNGase A large chain) (PNGase A subunit A)].	5.76561	4.1274	4.2603	1.52953	1.00588	0.422726	0.223376
Os01g0207500	Hypothetical protein.	0.891614	2.16558	2.29252	0.791332	0.437743	0.012714	0.014544
Os01g0212500	Conserved hypothetical protein.	0.285748	0.064962	0.0253597	0.140952	0.0781593	0.00654733	0.010488
Os01g0215700	Esterase, SGNH hydrolase-type domain containing protein.	83.6793	14.9543	15.2653	0.640698	0.579401	0.0906093	0.0154123
Os01g0218200	Thioredoxin domain 2 containing protein.	8.78114	5.40513	5.49851	2.98306	2.1543	0.927282	1.01065
Os01g0223800	S-domain receptor-like kinase-ESG1, Regulation of early crown root development, Drought resistance	2.6665	2.28927	2.30219	1.78608	1.47981	1.49213	1.0623
Os01g0226200	Conserved hypothetical protein.	26.2871	4.25852	5.39958	1.32488	3.91711	1.40627	0.808649
Os01g0229900	Similar to Ubiquitin-conjugating enzyme family protein, expressed.	11.046	7.82026	6.72109	5.22469	5.45065	3.43793	2.92384
Os01g0232800	Similar to KOB1.	93.5743	112.326	112.075	80.8332	76.595	64.0079	54.5622
Os01g0236400	Similar to protein ABIL1.	16.889	5.43429	5.65943	1.37957	1.18811	1.08294	1.50149
Os01g0242800	Hypothetical protein.	0.164367	0.316452	0.211117	0.175633	0.107934	0.0513753	0.0650267
Os01g0243450	Non-protein coding transcript.	7.87616	10.5387	13.9441	7.30645	6.04911	6.70627	6.41643
Os01g0247600	Conserved hypothetical protein.	5.91561	4.50847	3.36774	1.83975	2.11723	0.397727	0.595687
Os01g0249200	Similar to Nectarin 1 precursor (EC 1.15.1.1) (Superoxide dismutase [Mn]).	12.7804	157.592	199.367	30.723	12.0643	3.86441	1.84898
Os01g0254100	Topless-related protein 1	45.4795	74.4048	62.2316	48.5992	52.6857	41.2847	30.1407
Os01g0257100	Rapid ALkalinization Factor family protein.	20.3079	76.5283	96.3423	14.7515	7.79996	3.48258	2.46136
Os01g0263900	Hypothetical protein.	4.86994	3.17384	2.27017	2.45555	1.27469	1.9631	2.50383
Os01g0264400	Conserved hypothetical protein.	27.579	49.4659	47.2045	25.1438	21.4467	24.8077	17.5529
Os01g0267900	Calmodulin, Ca<sup>2+</sup> sensor, Ca<sup>2+</sup> signalling	118.765	44.3968	49.5186	23.6144	26.873	28.5682	32.8921
Os01g0269800	Nucleotide-binding LRR receptor (NLR) family protein	0.165115	0.740311	0.516546	0.0342693	0.0204023	0.010856	0.034484
Os01g0276500	Similar to Histidine biosynthesis bifunctional protein hisIE, chloroplast precursor [Includes: Phosphoribosyl-AMP cyclohydrolase (EC 3.5.4.19) (PRA-CH); Phosphoribosyl-ATP pyrophosphatase (EC 3.6.1.31) (PRA-PH)].	22.6921	11.5771	10.028	11.0226	12.8701	7.78807	8.05074
Os01g0277700	Similar to Glycosyl hydrolases family 17 protein.	28.4354	26.4	26.7353	15.7041	15.6703	13.1767	11.2246
Os01g0278900	Similar to 50S ribosomal protein L40.	25.2744	13.4588	13.7113	6.60595	7.49113	4.55789	9.2851
Os01g0302100	Conserved hypothetical protein.	19.2808	17.281	17.4554	10.9771	11.246	8.13736	9.03074
Os01g0311500	Similar to PHS1 (PROPYZAMIDE-HYPERSENSITIVE 1); phosphoprotein phosphatase/ protein tyrosine/serine/threonine phosphatase.	33.3209	11.7928	11.7961	7.95826	10.6221	7.56384	6.95169
Os01g0315700	Similar to Monoglyceride lipase.	2.45007	3.29064	5.04475	0.653049	0.914771	0.0629477	0.240804
Os01g0319000	Similar to Pectin acetylesterase (Fragment).	0.30201	0.275107	0.361564	0.0875643	0.0609113	0.00513733	0.0776067
Os01g0323100	Similar to Pto kinase interactor 1.	7.42009	6.93737	6.94776	0.473792	0.281535	0.0940563	0.066632
Os01g0327000	Similar to Class III peroxidase 14.	5.46747	1.01779	1.06151	0.0703123	0.0506313	0.0263273	0.0900093
Os01g0340600	Conserved hypothetical protein.	0.119277	0.237928	0.465049	0.0337437	0.00951533	0.00594367	0.0185837
Os01g0341000	Conserved hypothetical protein.	24.5485	30.0459	26.5755	9.61681	6.88393	5.57126	4.11074
Os01g0349400	Similar to Serine/threonine protein phosphatase PP1 (EC 3.1.3.16) (Fragment).	23.8299	20.0963	18.7905	24.9391	26.5177	13.8076	9.39502
Os01g0362400	Conserved hypothetical protein.	8.89741	8.25698	10.4884	4.6041	3.96898	2.85618	2.22808
Os01g0363900	Ortholog of Arabidopsis HASTY (HST) and human exportin-5 (XPO5), Xpo1 domain protein, Regulation of miRNA accumulation and crown root development	25.345	20.1565	18.4852	15.0723	12.4254	14.0875	15.535
Os01g0373400	Homeodomain-like containing protein.	4.7247	2.38702	2.47687	2.12335	1.51641	1.54515	1.22653
Os01g0375200	Similar to shikimate biosynthesis protein aroDE.	22.0781	30.48	34.2405	11.4138	8.43599	9.06379	10.2577
Os01g0388000	Similar to Cytochrome P450 monooxygenase CYP72A5 (Fragment).	4.61765	13.5429	14.785	3.95593	4.18615	2.71104	0.403324
Os01g0391100	Hypothetical gene.	7.74616	6.63446	5.05361	5.3139	4.19193	4.70266	2.90177
Os01g0500400	Conserved hypothetical protein.	8.06294	5.85326	4.75666	3.82324	3.95793	1.58611	1.00887
Os01g0502700	Similar to Histone H2A.	27.2528	2.77075	3.33081	0.293544	0.134653	0.253449	0.262243
Os01g0514700	LRR-receptor-like kinase (LRR-RLK) family protein	14.1522	12.5493	11.3752	3.65669	4.85823	1.4347	1.51885
Os01g0516700	Similar to glycosyltransferase family 28 C-terminal domain containing protein.	5.86781	3.87544	3.38488	2.34518	3.39458	2.2059	2.49964
Os01g0524100	Nuclear-membrane localized armadillo (ARM) repeat protein, Female sterility in interspecific hybrid progeny	3.7833	1.61315	1.1957	0.101414	0.0691027	0.00647833	0.037986
Os01g0525500	Non-protein coding transcript.	0.172235	0.264783	0.161922	0.0380703	0.0373683	0.106655	0.046688
Os01g0530100	Conserved hypothetical protein.	4.5077	3.35819	2.94632	1.31654	0.913232	0.680042	0.551616
Os01g0530650	Non-protein coding transcript.	3.85678	2.19514	2.51281	1.31045	1.82571	0.889005	1.07036
Os01g0531400	Hypothetical conserved gene.	44.0423	13.7749	11.2546	4.42507	3.72719	2.09034	1.64933
Os01g0534700	ABC transporter, transmembrane domain domain containing protein.	4.32065	2.1838	2.11988	1.22418	1.00202	0.847111	1.17381
Os01g0549000	Similar to Polygalacturonase (Fragment).	0.320602	0.395888	0.331397	0.146621	0.378341	0.166419	0.116793
Os01g0550600	Conserved hypothetical protein.	1.63132	0.940545	1.00924	0.860235	1.55749	0.444278	0.449254
Os01g0555200	Asp/Glu racemase family protein.	8.02851	15.4132	15.1061	8.69597	3.68594	2.81931	3.15993
Os01g0559900	Non-protein coding transcript.	55.4007	39.4094	45.5035	25.5384	19.3566	21.7377	26.2641
Os01g0562400	FK506 binding protein 65b	2.5136	1.76202	1.8602	0.405468	0.3451	0.231597	0.132577
Os01g0565800	Protein of unknown function DUF538 family protein.	0.961613	1.11379	1.54391	0.964074	0.758364	0.766338	0.632048
Os01g0571300	Heat shock transcription factor, Salt and drought tolerance	2.62213	0.765357	0.451115	0.405083	0.34649	0.184709	0.331281
Os01g0572200	Hypothetical protein.	2.25734	2.87419	2.70881	1.47559	1.06734	1.1714	1.8517
Os01g0576000	Hypothetical conserved gene.	2.3358	1.7567	1.55266	0.726972	0.610305	0.468448	0.506972
Os01g0577600	Similar to predicted protein.	27.4549	13.1787	7.98868	3.88689	2.04209	1.77082	2.46946
Os01g0587500	Heat shock protein Hsp20 domain containing protein.	1.81616	0.878715	0.909176	0.0530877	0.026272	0.089718	0.259324
Os01g0589100	Conserved hypothetical protein.	11.8145	8.41781	7.7425	3.90061	4.08242	3.86799	5.56307
Os01g0600000	Similar to Copia-like retroelement pol polyprotein.	106.897	102.127	113.266	66.4162	50.0683	61.7808	52.5003
Os01g0600900	Chlorophyll a-b binding protein 2, chloroplast precursor (LHCII type I CAB-2) (LHCP).	799.044	1229.66	2033.49	586.87	256.964	93.6518	65.3458
Os01g0603500	LRR-receptor-like protein (LRR-RLP) famiy protein	2.19353	1.47827	1.26096	0.918315	1.01764	0.362592	0.35595
Os01g0605400	Gamete-expressed 3 protein, Anther development, Positive regulation of osmotic stress response by regulating ROS scavenging	0.624728	0.282	0.615582	0.247717	0.216435	0.0609327	0.140261
Os01g0611300	Similar to Metal tolerance protein 7.	1.65637	3.18895	2.8178	1.3027	1.88057	0.972878	0.786916
Os01g0612200	Cytochrome c oxidase, subunit Vb family protein.	105.427	58.979	55.2239	38.1287	35.6869	35.5922	28.1289
Os01g0614400	Conserved hypothetical protein.	11.2406	6.39539	3.05623	3.38665	3.45036	2.43326	1.05014
Os01g0615000	Hypothetical protein.	1.58474	1.2812	1.51768	0.908609	0.898881	0.628722	0.667564
Os01g0616333	Similar to Electron transporter.	1.20755	0.90969	0.693058	0.120117	0.0608413	0.014964	0.0458437
Os01g0618100	Similar to IN2-2 protein.	48.3933	47.7612	40.9658	37.6829	49.5337	24.6189	23.6506
Os01g0618300	Armadillo-type fold domain containing protein.	0.096645	0.11018	0.166536	0.0128123	0.0135583	0.0207643	0.0103083
Os01g0629750	Conserved hypothetical protein.	16.0982	11.5573	13.7905	13.9843	12.1221	11.1457	7.28821
Os01g0633100	ADP-glucose pyrophosphorylase large subunit, Controll of starch biosynthesis in endosperm development	17.342	19.0808	12.464	15.2582	15.7108	13.5681	7.83298
Os01g0648600	Membrane-associated kinase-2, Response to drought in rice cultivar Nonabokra	0.321252	0.741935	0.481203	0.153006	0.154218	0.185217	0.075929
Os01g0651150	Hypothetical protein.	2.57643	3.92578	4.63281	0.195797	0.0987313	0.16753	0.040381
Os01g0652100	Protein of unknown function DUF231, plant domain containing protein.	19.8043	15.9659	17.5078	3.54002	1.304	0.43066	0.250329
Os01g0652800	Xyloglucan backbone O-acetyltransferase 1, DUF231 protein	121.727	102.244	103.246	29.7973	13.2979	3.58318	0.618789
Os01g0656200	Protein phosphatase 2C family protein, Salinity tolerance in the seedling stage	35.6125	12.9004	14.217	25.4033	22.0302	5.78732	2.90586
Os01g0656250	Hypothetical gene.	1.47634	0.35391	0.512937	1.05525	1.04408	0.243673	0.035776
Os01g0658700	Glycoside hydrolase-type carbohydrate-binding, subgroup domain containing protein.	35.4828	13.8496	14.9662	4.48808	2.94321	0.92466	0.879556
Os01g0663300	Similar to (1-4)-beta-mannan endohydrolase-like protein.	113.4	105.979	179.875	16.8989	8.26525	1.68171	0.46806
Os01g0670600	S-Domain receptor like kinase-14, Response to submergence	0.428347	0.09782	0.210652	0.158156	0.164595	0.052434	0.0429907
Os01g0674150	Conserved hypothetical protein.	21.7972	10.6853	7.07582	5.93592	6.58463	3.28492	2.48609
Os01g0674800	Serine/threonine-specific protein kinase NPK15-like.	22.2252	22.6698	22.7697	16.1235	22.3033	12.7851	10.7169
Os01g0679600	Similar to THAP domain-containing protein 4.	16.7617	12.073	13.0622	10.9248	8.71677	6.67047	8.73132
Os01g0680900	Similar to Dopamine beta-monooxygenase.	22.0966	33.7943	32.0349	16.6669	14.4474	10.6856	10.7933
Os01g0681200	Similar to Acyl-CoA synthetase (EC 6.2.1.3).	8.38005	4.88537	5.31091	1.74923	1.88497	1.08346	1.08816
Os01g0682001	Similar to NADH dependent Glutamate Synthase. (Os01t0682001-01);Transcript variants=Os01t0682001-01	12.6643	15.2987	15.1583	7.91107	8.63315	5.77996	8.21182
Os01g0694100	Leucine-rich repeat domain containing protein.	2.1119	1.53342	1.64481	0.770325	0.706765	0.62806	0.674575
Os01g0694800	Conserved hypothetical protein.	1.03561	0.205672	0.286595	0.0496723	0.209686	0.0493643	0.075213
Os01g0694900	Epsin-like, N-terminal domain containing protein.	25.5791	23.1452	25.7789	18.8803	19.9558	14.2787	10.9315
Os01g0700200	Similar to Chromosome condensation regulator protein (Fragment).	1.72706	0.852184	1.08644	0.228077	0.221557	0.178981	0.112327
Os01g0705700	Similar to Transcription factor ICE1 (Inducer of CBF expression 1) (Basic helix- loop-helix protein 116) (bHLH116) (AtbHLH116).	54.4448	23.1082	8.73468	28.7504	14.8579	3.92437	0.350483
Os01g0705750	Hypothetical protein.	76.7627	40.1051	16.9028	56.7748	22.6814	9.60474	0.895384
Os01g0709500	Conserved hypothetical protein.	135.036	220.735	184.308	109.109	111.106	64.6343	36.1515
Os01g0717400	EGF-like, alliinase domain containing protein.	0.636507	2.72176	2.40573	0.673548	0.831846	0.111507	0.0298943
Os01g0719300	Sulfate transporter protein, Resistance to rice blast and bacterial leaf streak; Susceptibility gene	9.67745	11.4028	12.2466	8.11732	4.21332	1.59819	2.4032
Os01g0728250	Conserved hypothetical protein.	1.35206	0.706475	0.485742	0.33596	0.197395	0.148234	0.107339
Os01g0729400	Similar to Too many mouths protein.	21.2793	4.40153	4.42602	4.2304	2.96168	0.166259	0.0443963
Os01g0732300	Ovate family protein, Suppression of brassinosteroid (BR) synthesis and signaling	1.68504	0.918142	1.3084	1.97555	2.06409	0.462735	0.182915
Os01g0732700	Flavin monooxygenase-like enzyme , Auxin biosynthesis	4.62982	2.16319	1.52277	1.42175	1.60327	1.26142	1.07037
Os01g0736551	Hypothetical gene.	1.66147	4.24377	3.60406	1.08202	0.839513	0.3981	0.82071
Os01g0743100	IQ motif, EF-hand binding site domain containing protein.	6.94965	6.90798	7.21566	7.69249	7.76653	2.3571	1.92059
Os01g0743600	Peptidase S16, lon N-terminal domain containing protein.	10.0925	5.45231	4.09715	3.97351	3.78512	3.1332	3.12535
Os01g0744400	Similar to Isoform 2 of Golgin candidate 1.	26.6917	22.7937	24.2911	12.0855	11.2345	10.4045	10.0694
Os01g0750000	Similar to ras-related protein RIC2.	8.52105	12.5263	13.2881	5.35089	2.04207	1.57842	1.17682
Os01g0750900	Conserved hypothetical protein.	5.55947	4.53448	3.41915	2.7937	4.18747	2.48295	2.46311
Os01g0755550	Hypothetical gene.	3.60283	1.00194	0.500042	0.844366	0.595073	0.112858	0.145669
Os01g0756600	Protein of unknown function DUF642 family protein.	229.5	74.3161	67.4589	7.36022	5.65195	9.60677	4.91558
Os01g0757400	Similar to Katanin p60 ATPase-containing subunit A1 (EC 3.6.4.3) (Katanin p60 subunit A1) (p60 katanin). Splice isoform 2.	30.4423	6.59811	8.1177	2.08718	1.35531	1.14969	2.8255
Os01g0757900	Haloacid dehalogenase/epoxide hydrolase domain containing protein.	9.27745	10.777	7.78182	15.7539	8.8985	3.59511	4.16144
Os01g0758200	Similar to Dof2 (Fragment).	6.59909	1.29873	0.635287	1.02406	1.05582	0.145814	0.39269
Os01g0758350	Hypothetical protein.	0.685633	0.514854	0.816105	0.64299	0.41203	0.404903	0.277428
Os01g0759400	OsPK7.	3.72895	1.85669	1.64032	1.07744	1.49947	0.544581	0.859238
Os01g0766966	Hypothetical gene.	1.24797	2.62428	2.4564	1.44337	1.41466	0.658743	0.377538
Os01g0772400	Streptomyces cyclase/dehydrase family protein.	26.7132	9.8466	6.95503	11.8052	8.07248	6.59896	8.66783
Os01g0773500	Conserved hypothetical protein.	1.11262	0.969376	0.941381	0.496482	0.347579	0.564968	0.419373
Os01g0777200	Peptidase aspartic, catalytic domain containing protein.	25.7805	32.5435	31.2339	38.7444	28.3503	7.63447	6.43108
Os01g0779800	Similar to SR protein related family member.	23.6429	4.72234	8.46895	0.714634	0.118605	0.130055	0.219394
Os01g0782300	Conserved hypothetical protein.	2.10507	1.20738	0.616932	0.269349	0.255542	0.124164	0.0448703
Os01g0782800	Cyclic nucleotide-gated ion channel 15, Cold stress response	0.840552	0.743217	0.910982	0.740016	0.612096	0.156662	0.060307
Os01g0787300	Hypothetical conserved gene.	0.71331	0.35452	0.391057	0.128185	0.0792403	0.0141733	0.0352577
Os01g0788001	Hypothetical gene.	0.348694	0.193459	0.160121	0.182835	0.0736093	0.0408017	0.0349937
Os01g0788700	Cupredoxin domain containing protein.	8.65699	7.22414	5.74711	0.0387617	0.0163333	0.0414037	0.168974
Os01g0797900	Hypothetical protein.	13.7953	20.2509	17.2241	16.0948	16.5515	9.23946	9.7904
Os01g0799500	Methyladenine glycosylase domain containing protein.	47.6589	26.11	24.6216	9.02347	13.6905	2.238	0.605091
Os01g0800300	Immunoglobulin/major histocompatibility complex, conserved site domain containing protein.	20.7718	17.4574	13.6926	22.3597	15.5947	10.111	10.4029
Os01g0805900	Beta-tubulin	254.319	181.754	222.827	23.481	7.08409	2.40838	1.23698
Os01g0805975	Hypothetical gene.	1.14288	0.789087	0.631054	0.392072	0.448789	0.329395	0.285095
Os01g0811400	Similar to predicted protein.	10.576	7.25206	7.42174	4.96459	4.39491	4.249	5.22102
Os01g0814900	Similar to Cytochrome b5 reductase.	55.9301	77.2749	76.4557	63.391	42.7896	45.8979	32.7754
Os01g0817800	WD40 repeat-like domain containing protein.	73.154	43.1665	39.3042	38.2033	34.151	35.9298	37.7324
Os01g0819233	Hypothetical gene.	1.21981	1.06528	0.758242	0.186116	0.316063	0.326179	0.339359
Os01g0821900	LRR-receptor-like kinase (LRR-RLK) family protein	34.4921	10.9674	8.19187	1.29778	1.36069	1.3339	1.10092
Os01g0823200	Similar to Integral membrane protein like.	2.44113	1.91918	2.29063	2.26277	1.75623	2.01258	1.05187
Os01g0828300	Protein of unknown function DUF248, methyltransferase putative family protein.	7.17164	2.95759	2.67805	2.09608	2.76421	2.02646	1.85021
Os01g0828400	Hypothetical protein.	0.190384	0.136143	0.163476	0.0753453	0.099318	0.0668033	0.074334
Os01g0832300	Calcium-dependent protein kinase 3	46.1016	20.9031	21.5529	8.77182	8.78978	4.43678	2.33866
Os01g0834100	Aldehyde dehydrogenase, conserved site domain containing protein.	30.5034	39.1377	34.2004	11.9126	14.7597	2.14298	1.31632
Os01g0834200	Similar to T-cell immune regulator 1 transcript variant 3 (Fragment).	47.7444	46.0984	42.2553	37.6585	38.4203	23.6239	24.5622
Os01g0836900	Conserved hypothetical protein.	0.865747	0.44349	0.57575	0.0670647	0.0673197	0.0222493	0.0492373
Os01g0837000	Ankyrin repeat containing protein.	11.7229	11.6642	10.9332	10.4439	15.7836	10.8924	3.76328
Os01g0839900	Osmotin-like protein, Drought tolerance, Regulation of ABA biosynthesis and lignin accumulation	229.702	21.0917	27.9747	0.24504	0.218263	0.356923	0.468866
Os01g0841100	FAS1 domain domain containing protein.	17.4533	9.45862	8.82762	8.72324	11.8026	4.35049	5.64224
Os01g0846500	Hypothetical conserved gene.	34.1829	12.4387	12.5283	7.02175	6.94871	4.44403	5.03885
Os01g0847600	Aldo-keto reductase, Detoxification of abiotic stress-related reactive aldehydes, Oxidative and heat stress tolerance, Herbicide resistance	30.8259	18.767	22.0345	13.8616	11.2535	11.6834	7.23493
Os01g0852400	Homologue of the Arabidopsis OPS (OCTOPUS), Regulation of grain size, Brassinosteroid signaling	56.9968	3.32463	2.25874	0.135385	0.067481	0.020678	0.0961157
Os01g0857500	Xanthine/uracil/vitamin C permease family protein.	23.3233	6.46217	4.18506	4.26359	4.14238	1.82633	1.16855
Os01g0857600	Similar to H0811D08.6 protein.	14.372	15.6159	14.2993	7.5447	5.7359	2.68044	3.20642
Os01g0857650	Hypothetical protein.	2.49253	3.41149	3.76624	2.23418	1.34901	0.710732	0.709647
Os01g0858200	Similar to ESP3 (ENHANCED SILENCING PHENOTYPE 3); ATP binding / ATP-dependent RNA helicase/ ATP-dependent helicase/ helicase/ nucleic acid binding.	1.55837	0.954026	0.619104	0.718879	0.832354	0.512767	0.409342
Os01g0861700	Hypothetical conserved gene.	13.8983	13.2832	11.3928	4.98991	4.2582	1.81686	2.00404
Os01g0868300	Similar to DNA polymerase alpha catalytic subunit (EC 2.7.7.7).	10.7929	1.19606	1.14887	0.161482	0.232508	0.231942	0.671511
Os01g0869550	Conserved hypothetical protein.	0.130477	0.120196	0.0726333	0.00988567	0.00974533	0.0230747	0.024264
Os01g0871100	Alpha/beta hydrolase fold-1 domain containing protein.	10.8703	10.1911	9.50556	3.51554	2.92699	2.15279	2.6094
Os01g0872566	Hypothetical protein.	0.979006	5.91161	4.9153	2.08825	1.27692	0.528654	0.274417
Os01g0875300	Similar to Universal stress protein family protein.	52.1924	19.0332	18.2287	11.8115	9.9784	2.38038	1.65906
Os01g0877900	Conserved hypothetical protein.	1.59513	2.99716	2.83036	1.51019	1.54506	0.571024	0.507222
Os01g0878000	Conserved hypothetical protein.	5.6432	1.70527	2.59041	0.257888	0.266054	0.255758	0.0626853
Os01g0879000	Hypothetical protein.	7.78446	4.59434	4.69726	2.35869	2.51413	1.53815	2.53945
Os01g0880250	Hypothetical protein.	1.21844	2.03919	1.59335	0.928133	0.783659	0.235608	0.14318
Os01g0880350	Hypothetical protein.	1.65861	0.385391	0.398913	0.458258	0.391508	0.0866643	0.0726107
Os01g0882400	Protein of unknown function DUF679 domain containing protein.	2.66166	2.42908	1.72701	1.40507	1.19699	0.477307	0.779274
Os01g0884500	Plus-3 domain containing protein.	18.4623	13.9962	12.1241	10.1514	9.22209	8.50123	8.42825
Os01g0887700	Alfin-like (AL) transcription factor 1, Response to cold, salt, submergence and drought stress	57.5041	32.6294	28.4256	23.113	19.0048	15.7723	15.1379
Os01g0898500	Patatin-related phospholipase AIIalpha, Patatin-related phospholipase AII&alpha;	3.21945	1.5353	1.69566	1.22147	1.22927	1.32447	1.48821
Os01g0901300	Similar to VTC2-like protein.	4.31261	2.20254	2.84824	1.03649	1.19685	0.302413	0.368485
Os01g0901600	Similar to 4-coumarate--CoA ligase-like 6.	0.799895	2.48234	1.71355	2.68944	1.72814	0.189779	0.130268
Os01g0904400	Similar to Chromosome assembly protein homolog.	16.0406	1.46912	1.15338	0.14942	0.188806	0.0503017	0.154908
Os01g0906450	Similar to OSIGBa0145C12.3 protein.	5.29153	3.51719	2.88757	2.75572	3.20654	2.5609	2.27587
Os01g0907300	Hypothetical conserved gene.	25.4805	17.3219	17.0802	12.377	12.3633	13.4353	15.1092
Os01g0914400	Orthologue of Arabidopsis EPFL9, Regulation of leaf stomatal density	1.33332	0.233559	0.335131	0.0632103	0.0643497	0.227831	0.122067
Os01g0917700	Similar to wiscott-Aldrich syndrome, C-terminal.	2.24216	1.33344	2.03998	0.396611	0.404857	0.171715	0.336722
Os01g0917801	Hypothetical conserved gene.	5.65316	4.36023	5.19301	1.55318	1.89281	1.40751	1.36403
Os01g0924933	Transferase family protein.	0.22935	1.3965	1.79387	0.150274	0.0874073	0.0980887	0.0904523
Os01g0926400	Glycosyltransferase47-1	14.2331	19.567	19.2156	4.45852	3.86177	1.32182	2.24535
Os01g0927300	Heavy metal transport/detoxification protein domain containing protein.	6.22074	18.8992	30.9081	3.22411	1.7715	0.641927	0.532378
Os01g0929200	Serine/threonine protein kinase domain containing protein.	4.68832	9.18763	5.13247	0.578222	0.384546	0.148289	0.363982
Os01g0931600	Tubby, C-terminal domain containing protein.	2.9558	5.1785	2.15341	1.35288	0.328361	0.0396793	0.298975
Os01g0933900	Similar to Glutathione transferase III(B) (EC 2.5.1.18).	8.52281	14.6981	13.4407	6.83395	7.8189	5.9561	4.47463
Os01g0936700	Conserved hypothetical protein.	0.410561	0.488507	0.466545	0.187367	0.123373	0.100019	0.0880363
Os01g0939700	Similar to Esterase D (EC 3.1.1.1).	135.64	104.549	68.8433	55.5201	32.9641	39.4032	26.7138
Os01g0941800	Metallophosphoesterase domain containing protein.	6.9308	5.13147	4.54373	0.211203	0.341168	0.094788	0.0721843
Os01g0943400	Hypothetical protein.	4.7314	4.5143	4.01443	4.79096	5.7078	3.86044	1.94752
Os01g0950833	Hypothetical gene.	0.129405	0.135801	0.117553	0.19137	0.156263	0.0723993	0.0505693
Os01g0951100	Arf GTPase activating protein family protein.	11.2945	13.3841	14.739	2.86132	1.56918	0.840085	0.580097
Os01g0955550	Hypothetical conserved gene.	0.253904	0.17442	0.191402	0.0702713	0.0247277	0.0175533	0.0281903
Os01g0957100	LRR-receptor-like kinase (LRR-RLK) family protein	54.1459	20.1796	18.9047	4.3974	1.31621	0.514353	0.055542
Os01g0963800	Conserved hypothetical protein.	5.4539	2.52693	4.85616	0.510618	0.19492	0.0757063	0.034711
Os01g0965500	Similar to SET domain protein.	6.54059	3.0399	3.01841	1.70887	1.61181	1.52621	1.35609
Os01g0971400	Similar to Cysteine proteinase.	9.95091	93.622	119.704	0.423959	0.103685	0.954297	0.341403
Os01g0971550	Non-protein coding transcript.	0.0992493	0.190327	0.206076	0.0346613	0.049159	0.0595713	0.0403
Os01g0972200	Zinc transporter, Metal-detoxified transporter, "Detoxification of excess Zn, Cu and Cd"	3.29967	2.16813	1.93689	0.198927	0.160175	0.17103	0.441589
Os01g0973000	HAD-superfamily hydrolase, subfamily IA, variant 3 domain containing protein.	17.0582	7.23393	8.66873	3.00614	1.47113	0.601242	0.202794
Os01g0976900	LRR-receptor-like kinase (LRR-RLK) family protein	4.18907	2.20692	2.01942	0.977867	0.716895	0.535888	0.316118
Os01g0976950	Hypothetical gene.	1.50339	1.39194	1.46144	0.700338	0.298689	0.274085	0.212138
Os01g0977100	Tetraspanin 1	25.6194	6.57242	4.37108	0.491011	0.74726	0.2331	0.322296
Os02g0101300	Similar to OSIGBa0159F11.8 protein.	2.1497	1.10928	1.18721	1.03282	1.27007	0.796974	0.609929
Os02g0102000	Similar to OSIGBa0134P10.4 protein.	3.61435	0.410515	0.187588	0.0803937	0.158455	0.0614493	0.141563
Os02g0109800	Tetratricopeptide-like helical domain containing protein.	47.0446	42.2654	49.2634	24.7799	20.0408	19.7232	20.1644
Os02g0110900	Hypothetical conserved gene.	4.93233	9.46433	9.04992	4.53341	3.70756	3.08166	1.86481
Os02g0113900	Domain of unknown function DUF1618 domain containing protein.	0.125975	0.106439	0.094357	0.0354077	0.084177	0.076373	0.0249477
Os02g0119300	Peptidase M14, carboxypeptidase A family protein.	21.9339	23.9157	21.3072	14.1718	13.9934	12.2047	10.9698
Os02g0120850	Non-protein coding transcript.	0.461931	0.485459	0.525767	0.208612	0.122778	0.0181027	0.029178
Os02g0121000	Glutamyl-tRNA synthetase, Responsible for the thermo-sensitive chlorophyll deficient phenotype in the cde1(t) mutant	15.1032	8.72485	8.72121	11.1801	9.22301	7.90678	6.16383
Os02g0122400	Similar to Plastid division protein.	22.4339	7.94123	8.63716	4.3968	4.46726	5.10517	6.7432
Os02g0125500	K Homology domain containing protein.	0.743738	0.392064	0.444043	0.148602	0.163057	0.259697	0.268907
Os02g0126600	Conserved hypothetical protein.	42.8472	43.8935	33.6235	4.87437	9.7049	2.58326	2.08737
Os02g0129600	Glycoside hydrolase, subgroup, catalytic core domain containing protein.	12.7926	8.83563	7.80408	6.37104	6.80297	6.08936	7.32756
Os02g0131300	Similar to Mitochondrial ATP synthase.	555.931	491.977	443.468	319.266	250.574	243.87	174.649
Os02g0135300	Ser/Thr family of protein kinase, WEE1 kinase, Cell cycle inhibiter protein	8.57571	0.623854	0.544914	0.065143	0.101431	0.158483	0.157096
Os02g0136400	Conserved hypothetical protein.	0.261022	0.261518	0.158756	0.323689	0.147827	0.0985087	0.112286
Os02g0139400	Similar to Squamosa promoter-binding-like protein 3.	83.3689	59.3272	65.9579	28.889	47.2363	39.7049	37.7815
Os02g0141000	Butirosin biosynthesis, BtrG-like domain containing protein.	3.81242	2.74396	3.1811	1.33142	1.73127	1.13556	1.35887
Os02g0142060	Conserved hypothetical protein.	9.39444	10.9275	10.1217	6.425	5.00821	4.92873	4.33374
Os02g0152600	Protein of unknown function DUF2343 domain containing protein.	10.1342	4.98894	5.47934	4.92107	5.04238	4.52935	4.89584
Os02g0155300	Hypothetical protein.	2.79011	2.59386	2.48135	1.03614	1.11141	0.739658	1.12347
Os02g0158300	Sugar isomerase (SIS) domain containing protein.	21.7118	41.3582	52.1835	9.08428	3.17931	3.10366	3.32919
Os02g0162766	Hypothetical conserved gene.	11.6055	19.9926	14.2397	11.313	8.14869	7.1929	6.17723
Os02g0167300	Tubulin beta-3 chain (Beta-3 tubulin).	211.986	177.955	172.012	38.2539	20.0067	17.5897	19.6035
Os02g0168300	Conserved hypothetical protein.	9.76653	0.615724	0.61439	0.0795143	0.0571357	0.0202337	0.036112
Os02g0169800	Armadillo-like helical domain containing protein.	14.4959	13.5705	12.3958	12.3021	14.1089	10.07	6.78608
Os02g0170100	Glycine cleavage H-protein family protein.	89.5997	97.6719	117.884	54.1067	27.574	25.4869	18.0369
Os02g0170150	Non-protein coding transcript.	1.30601	1.49132	1.61885	0.554132	0.314348	0.500611	0.257284
Os02g0173100	Similar to cytochrome P450.	53.101	40.3654	35.4484	31.3146	20.8829	11.7491	7.75431
Os02g0174300	Hypothetical conserved gene.	27.6109	11.987	11.1812	9.38312	9.45863	8.48198	6.79348
Os02g0175400	Similar to Vacuolar H(+)-ATPase subunit A (Fragment).	26.825	16.1581	19.078	4.32139	2.83993	2.72399	3.39093
Os02g0177500	Similar to Small nuclear ribonucleoprotein F (snRNP-F) (Sm protein F) (Sm-F) (SmF).	198.121	110.275	122.074	99.4582	91.3207	103.056	103.756
Os02g0179600	Uncharacterized conserved protein UCP015417, vWA domain containing protein.	1.31698	1.02487	0.829985	0.518395	0.549811	0.568167	0.76453
Os02g0182600	Similar to Protein kinase-like protein (Fragment).	15.4073	11.9084	11.4012	2.87688	1.54495	0.40692	0.663931
Os02g0187300	Similar to predicted protein.	1.39856	1.3876	1.16382	0.710993	0.673392	0.186763	0.167091
Os02g0187700	R2R3-MYB transcription factor 22	17.8743	27.5702	17.8749	12.787	17.3134	6.17326	6.62701
Os02g0190100	Hypothetical conserved gene.	0.75773	0.79138	0.278679	0.455648	0.183796	0.156092	0.10764
Os02g0192500	Cellulose synthase like protein A1	177.832	178.493	167.767	27.925	8.36358	2.46531	1.18554
Os02g0198400	Similar to predicted protein.	8.88911	1.11138	1.21675	0.255317	0.16695	0.108406	0.371817
Os02g0198700	Similar to Subtilisin-like protease.	1.33356	2.35331	3.18302	0.667476	0.306863	0.333448	0.434269
Os02g0205200	Similar to Unidentified precursor.	12.5177	0.895468	2.21828	1.00169	0.261264	0.00721	0.0109163
Os02g0212900	Similar to Protein kinase domain containing protein, expressed.	14.2598	7.68305	8.72588	6.11694	9.82322	3.51988	4.16014
Os02g0234700	Conserved hypothetical protein.	1.49546	3.54666	4.30197	0.221052	0.0976037	0.104601	0.105191
Os02g0234750	Hypothetical gene.	0.651772	1.33787	2.07554	0.18896	0.051209	0.01072	0.0201077
Os02g0234800	Similar to U2 small nuclear ribonucleoprotein A' (U2 snRNP-A').	142.788	75.8777	62.9336	47.1906	46.1672	44.4813	52.4248
Os02g0237000	Similar to peroxidase 52.	1.22725	0.200768	0.112661	0.118275	0.0845923	0.0249	0.009495
Os02g0245900	Conserved hypothetical protein.	0.853944	0.471061	0.350174	0.058916	0.0567483	0.010653	0.0449667
Os02g0247000	Protein of unknown function DUF605 domain containing protein.	6.68393	7.60195	9.24136	8.47103	3.81223	3.57459	4.50302
Os02g0249300	Zinc finger, RING/FYVE/PHD-type domain containing protein.	1.26404	1.20947	1.06827	1.30644	0.593985	0.619288	0.731142
Os02g0255900	Conserved hypothetical protein.	8.95519	4.24892	3.6267	1.91478	1.70892	1.36223	0.910214
Os02g0258300	Zinc finger, FYVE/PHD-type domain containing protein.	45.9809	6.02063	4.59868	0.421677	0.316615	0.140193	0.0368827
Os02g0269200	Dynein light chain, type 1 family protein.	33.5477	4.3823	6.17279	2.52693	4.42959	0.384331	0.551889
Os02g0271900	R2R3-MYB transcription factor 23, Response to drought and cadmium stresses	39.664	22.4832	21.6294	16.2994	15.9942	10.6529	6.14337
Os02g0276200	Similar to Isochorismatase family protein rutB.	2.50936	23.1285	22.0736	7.98768	1.89112	0.608174	0.646789
Os02g0280500	Similar to Glyoxalase I.	0.195846	0.173469	0.257187	0.0617123	0.108916	0.0268837	0.0230707
Os02g0290500	Phosphatidylinositol 3-/4-kinase (PI3/4K) family protein, Ubiquitin-like domain kinase, Control of flowering time	28.4734	15.9581	16.4868	9.63114	10.2583	7.67234	7.26277
Os02g0304900	Drought-induced 19 family protein, Drought resistance, Positive regulation of abscisic acid (ABA) response	27.255	21.0404	17.2376	16.6702	18.226	12.8745	9.68264
Os02g0317300	Cyclin-like F-box domain containing protein.	27.5612	15.8144	14.4447	12.2637	10.5212	10.6412	11.7642
Os02g0317400	Longin-like domain containing protein.	51.7592	45.3536	54.8602	27.4753	19.6992	21.6951	19.8838
Os02g0331200	Glycosyltransferase AER61, uncharacterized domain containing protein.	16.7196	14.3122	11.9724	7.78385	5.37098	4.48436	2.61762
Os02g0438900	Conserved hypothetical protein.	5.80263	0.600568	0.363934	0.122592	0.0883687	0.0541027	0.017312
Os02g0445300	Similar to Non-specific lipid-transfer protein.	4.76434	4.80689	4.65915	2.60761	1.92726	1.62198	0.804852
Os02g0448000	AT-hook motif nuclear-localized (AHL) gene family protein 2, Response to drought stress	0.298927	0.0752377	0.101319	0.0887127	0.035949	0.011913	0.0152507
Os02g0448500	Hypothetical protein.	0.919955	0.678672	0.856282	0.128141	0.239674	0.0734327	0.0816757
Os02g0451900	Conserved hypothetical protein.	9.68933	6.87605	6.54156	4.80445	5.30448	5.5373	5.69061
Os02g0453100	Conserved hypothetical protein.	3.98225	6.92267	5.6757	2.28966	1.42984	0.444363	0.367281
Os02g0457600	Hypothetical protein.	0.909259	0.556434	0.543274	0.792237	0.978454	0.380347	0.115629
Os02g0458100	Similar to Sesquiterpene cyclase.	0.0803537	2.04829	2.08129	0.369957	0.00880867	0.0471323	0.0107437
Os02g0462300	Hypothetical conserved gene.	7.65582	3.02265	3.46589	2.31937	2.41462	1.9454	2.37386
Os02g0467500	Aminotransferase-like, plant mobile domain domain containing protein.	1.0131	1.00455	0.580518	0.581857	0.560541	0.545958	0.43845
Os02g0471100	Conserved hypothetical protein.	0.803248	1.8179	1.40968	1.08241	0.868499	0.428468	0.193495
Os02g0471500	Protein phosphatase 2C domain containing protein.	28.0525	27.4508	23.0591	19.5075	15.0728	9.2641	11.2727
Os02g0477700	Similar to Type II inositol-1, 4,5-trisphosphate 5-phosphatase 12 (EC 3.1.3.36) (At5PTase12) (FRAGILE FIBER3 protein).	13.1761	9.35136	8.61995	6.2315	7.66084	6.85404	6.67522
Os02g0486400	Hypothetical protein.	10.0557	16.3337	12.2895	10.164	9.2628	8.95216	6.39725
Os02g0493300	Tetratricopeptide-like helical domain containing protein.	0.845235	0.853873	0.670148	0.502592	0.744832	0.406372	0.44153
Os02g0498700	Similar to QUA1 (QUASIMODO 1); polygalacturonate 4-alpha-galacturonosyltransferase/ transferase, transferring glycosyl groups / transferase, transferring hexosyl groups.	32.9369	40.7325	32.1326	32.2896	32.3924	9.92184	9.97162
Os02g0503700	Similar to Cytochrome P450 CYP81L6.	11.16	11.9697	10.8164	3.3959	0.489847	0.486135	0.0884943
Os02g0509500	Protein of unknown function DUF3339 domain containing protein.	52.079	64.3368	54.7522	31.1931	34.1453	35.2876	27.136
Os02g0510400	Conserved hypothetical protein.	0.928357	0.309845	0.573413	0.130965	0.114569	0.070085	0.00915033
Os02g0511600	Glycosyl transferase, family 31 protein.	10.4089	1.23738	2.42088	0.662868	0.275415	0.172425	0.02035
Os02g0513976	Similar to Zinc finger, C2H2 type family protein, expressed.	0.205242	0.140109	0.0510193	0.054241	0.069691	0.0149613	0.041167
Os02g0525900	Similar to Acetyl-coenzyme A synthetase 2 (EC 6.2.1.1) (Acetate--CoA ligase 2) (Acyl-activating enzyme 2).	51.932	69.7068	74.081	18.38	17.1228	15.673	15.2801
Os02g0527500	Similar to predicted protein.	0.188903	0.048183	0.128905	0.057522	0.131521	0.020622	0.012136
Os02g0528500	Nucleic acid-binding, OB-fold domain containing protein.	77.8035	50.183	35.3839	11.9462	5.81949	2.20077	2.73417
Os02g0530600	Poly(ADP-ribose) polymerase, Double-strand break (DSB) repair, Likely to be involved in the Ku-independent alternative non-homologous end-joining pathway (A-NHEJ pathway)	29.6673	7.8305	6.46794	6.93223	6.16952	1.54121	1.2434
Os02g0532500	Germin-like protein, Fungal blast and bacterial blight resistance	12.8003	24.4062	33.6661	3.70634	6.67806	0.605622	0.45666
Os02g0532900	Glycoside hydrolase, family 17 protein.	9.74167	12.12	8.20247	8.45739	4.52174	1.31641	0.798589
Os02g0549850	Non-protein coding transcript.	4.14244	6.81274	3.67628	4.62054	4.43719	3.36599	0.960631
Os02g0554100	UV-B photoreceptor, Required for UV-B regulation of rice development and acclimation	3.81114	10.0265	14.071	7.10361	6.73454	1.23921	0.749432
Os02g0557200	Auxin response factor 7, Control of root growth	58.885	54.1853	53.4877	27.6701	31.7509	25.9423	29.1249
Os02g0564500	SFT2-like family protein.	25.4635	18.714	20.7498	10.8747	9.4979	9.17344	9.06449
Os02g0565100	Nucleoside diphosphate kinase, core domain containing protein.	24.4226	10.1654	11.3896	6.84179	7.98007	6.13915	8.26926
Os02g0566000	Similar to stem-specific protein TSJT1.	8.13523	3.19209	2.9255	1.70112	1.74624	0.549962	0.41643
Os02g0570300	Hypothetical gene.	16.0336	8.9715	7.62279	6.8928	6.02544	5.29625	2.79879
Os02g0575700	Similar to OSIGBa0097P08.1 protein.	10.3341	14.8421	15.5101	3.83224	3.07651	4.45241	5.09628
Os02g0580983	Hypothetical protein.	0.0178227	0.025316	0.0506047	0.0106713	0.0125923	0.00930967	0.00392333
Os02g0581100	Similar to photosystem II 5 kD protein.	14.0416	8.0308	9.48324	5.81591	3.11473	2.71544	2.873
Os02g0581400	Conserved hypothetical protein. (Os02t0581400-01)%3BConserved hypothetical protein. (Os02t0581400-02);Transcript variants=Os02t0581400-01,Os02t0581400-02	8.73054	6.59786	4.79538	2.8227	4.56086	1.90587	1.91953
Os02g0581900	Similar to Pentatricopeptide repeat protein PPR986-12.	13.7765	8.96706	8.49833	5.00139	6.90617	3.88621	4.00045
Os02g0588250	Hypothetical gene.	0.239736	0.0872997	0.11901	0.100806	0.084732	0.0335927	0.0441783
Os02g0589600	Hypothetical conserved gene.	1.64177	1.33843	1.59538	1.37386	1.12122	1.22234	0.817468
Os02g0591500	Meiotic processes	6.52568	1.14033	0.886993	0.0280693	0.11244	0.0216147	0.00798533
Os02g0593600	Intracellular Ras-group-related leucinerich repeat protein 2	0.197921	0.273545	0.311703	0.0825283	0.14001	0.044607	0.0446037
Os02g0594700	Similar to Non-phototropic hypocotyl 3.	3.45591	3.13169	2.74237	1.41372	3.16127	1.01573	0.290803
Os02g0594800	No apical meristem (NAM) family protein, Awn development, Regulation of boundary formation, lateral organ separation and floral organ identity	6.14902	1.93114	1.60792	1.25	1.32562	0.733838	1.2254
Os02g0596000	Rhodanese-like domain containing protein.	21.76	7.21205	7.88637	3.72669	3.9598	2.40981	2.17602
Os02g0596900	Actin/actin-like family protein.	37.6889	44.5975	49.7978	33.2936	22.962	24.8318	26.8818
Os02g0598200	Hypothetical conserved gene.	1.50467	0.3174	0.403145	0.0875847	0.250257	0.063812	0.111244
Os02g0600033	cDNA clone:J013002F23, full insert sequence.	7.98399	17.8518	13.2627	11.0982	9.22818	6.38389	5.21736
Os02g0600066	Hypothetical gene.	4.83003	12.0941	8.49554	6.70796	4.86704	3.61103	2.26349
Os02g0601700	Ankyrin repeat containing protein.	27.4136	15.2036	17.8046	0.460119	0.530662	0.281465	0.240126
Os02g0605400	C2 calcium-dependent membrane targeting domain containing protein.	1.39953	1.21319	1.21184	0.834503	0.840275	0.76544	0.659568
Os02g0609500	Hypothetical protein.	12.5707	5.1659	6.14707	3.78253	3.13464	0.897927	0.264219
Os02g0610500	CO-like protein containing two B-box zinc finger domains and one CCT domain, Constitutive flowering repressor	35.8489	34.9718	36.2687	19.9062	13.789	14.4327	13.1707
Os02g0617300	Similar to OSIGBa0157A06.7 protein.	17.3271	27.5345	30.4424	19.0872	16.2315	11.7429	8.26939
Os02g0617500	ZMM protein, Required for meiotic crossover formation	2.4823	0.599838	0.622936	0.399909	0.489234	0.23133	0.070229
Os02g0621850	Hypothetical gene.	0.679433	0.440033	0.472843	0.339834	0.274118	0.293418	0.25984
Os02g0625500	Similar to Adenosine kinase-like protein (Fragment).	190.459	239.941	324.959	91.4041	59.7751	63.0149	66.848
Os02g0626100	Similar to Phenylalanine ammonia-lyase.	188.321	1372.94	1214.5	621.518	300.277	142.082	89.907
Os02g0631100	Photosystem II oxygen evolving complex protein PsbQ family protein.	1.8821	0.976086	0.855286	1.31336	1.18015	0.235701	0.520987
Os02g0631700	A-type response regulator, Cytokinin signaling	0.390549	0.230648	0.238716	0.0176707	0.017572	0.039381	0.089371
Os02g0643800	Auxin-responsive protein, Small auxin-up RNA (SAUR) protein, Negative regulation of deep sowing tolerance, Mesocotyl elongation, Positive regulation of deep rooting	6.91898	1.43951	1.34846	3.54523	3.81985	0.718828	0.501359
Os02g0649900	Metal-nicotianamine (NA) transporter, Fe and Mn transport to the endosperm	3.70583	4.07352	4.42036	3.94829	2.97883	3.94556	1.93506
Os02g0653900	Phospholipase A1-Ibeta1, Phospholipase A1-I&beta;1	78.0957	79.3506	35.272	74.1685	48.1462	13.5194	8.03877
Os02g0655800	Serine/threonine protein kinase domain containing protein.	30.6166	21.3493	23.5615	7.14761	9.36718	5.37112	3.93509
Os02g0656600	Similar to Dehydration responsive element binding protein 2B (DREB2B protein).	25.4857	32.2051	30.4699	9.31728	5.23527	0.963196	0.888844
Os02g0657550	Conserved hypothetical protein.	7.6142	8.68881	8.38243	5.3597	4.38821	2.61645	2.1711
Os02g0666500	Similar to Cytochrome P450.	4.41468	7.40078	7.60518	0.823609	0.161315	0.0716963	0.163446
Os02g0667600	Similar to cDNA clone:002-146-F05, full insert sequence.	22.3314	6.78294	5.86065	4.4124	3.3481	4.98841	1.85212
Os02g0668700	Non-protein coding transcript.	37.1655	21.6691	22.6805	13.1051	12.1042	8.65282	9.48542
Os02g0669900	Similar to H0211B05.8 protein.	15.0081	21.51	17.435	8.92295	4.81672	6.05952	11.0458
Os02g0672800	Similar to Protein kinase.	19.7696	20.0253	16.4136	9.06773	10.1427	8.84729	10.9193
Os02g0674800	Homeodomain leucine zipper class IV transcriptional factor , Ortholog of Arabidopsis GLABRA2, Modulation of leaf rolling	5.64687	3.01897	3.5957	1.88395	3.34783	0.524915	1.2423
Os02g0678400	NAD(P)-binding domain containing protein.	36.1877	58.7624	58.4867	31.7222	24.9327	17.0755	21.3271
Os02g0683500	B3 DNA-binding domain-containing protein, Brassinosteroid (BR) homeostasis	0.729068	0.437667	0.305617	0.299837	0.459029	0.152847	0.142675
Os02g0691500	Similar to OSIGBa0142I02-OSIGBa0101B20.1 protein.	7.9519	4.52935	7.41476	2.4637	2.19107	1.56631	1.76975
Os02g0691900	Conserved hypothetical protein.	3.88179	9.97567	6.97295	4.98072	2.94094	1.80712	1.88237
Os02g0693500	Similar to OSIGBa0142I02-OSIGBa0101B20.17 protein.	10.0504	9.59138	11.3632	3.08755	4.77776	4.07883	4.71072
Os02g0694300	Conserved hypothetical protein.	36.1164	50.0215	33.8423	38.9707	37.2919	26.8701	21.6667
Os02g0694800	Similar to ATP binding / protein kinase.	9.65805	7.79593	7.98356	4.52135	5.48826	3.25641	4.68281
Os02g0699466	Conserved hypothetical protein.	48.4603	4.62064	3.48027	0.537317	0.905936	1.13017	1.81116
Os02g0699700	Similar to DNA topoisomerase II.	138.121	10.8189	8.76775	0.68149	0.636106	0.996702	1.78243
Os02g0701300	Growth-regulating factor, Regulation of grain shape and panicle length, Negative regulation of seed shattering	10.5309	1.80376	1.72114	1.03998	2.05965	0.316576	0.550322
Os02g0704966	Hypothetical conserved gene.	8.99487	9.04936	8.20089	8.42187	7.04519	4.04417	3.54546
Os02g0708400	Tetratricopeptide-like helical domain containing protein.	32.6004	51.3875	53.3824	28.8295	24.252	16.9339	15.0223
Os02g0713250	Hypothetical conserved gene.	1.7066	1.12242	1.28811	1.76064	0.342123	0.410139	0.165405
Os02g0717300	Mitochondrial import inner membrane translocase, subunit Tim17/22 family protein.	101.606	81.1546	94.9593	55.6124	47.7278	57.0279	52.4263
Os02g0718600	Conserved hypothetical protein.	2.66697	5.59707	7.32297	2.55406	0.833608	0.75264	0.523046
Os02g0720200	Similar to 65kD microtubule associated protein.	20.9969	8.95262	10.7224	3.7562	2.41173	1.39746	1.15129
Os02g0720250	Non-protein coding transcript.	0.266842	0.165007	0.119842	0.0519433	0.0506083	0.0325887	0.033504
Os02g0720700	Similar to Chloride channel protein CLC-f (AtCLC-f). Splice isoform 2.	10.7488	12.808	11.6648	6.65718	8.07011	3.77859	3.9287
Os02g0722001	Similar to Tyrosyl-tRNA synthetase.	5.78781	2.15274	1.83369	1.31997	1.25346	0.477753	0.408354
Os02g0723400	Similar to Isoform 2 of Auxin-responsive protein IAA8.	2.42238	5.19229	4.78664	1.39433	0.567986	0.410329	0.35142
Os02g0724500	Similar to transporter-related.	6.85798	1.99349	2.19709	0.946677	0.634538	0.380135	0.494465
Os02g0724850	Hypothetical gene.	0.574592	0.825819	0.796459	0.426694	0.426849	0.32027	0.228316
Os02g0726500	Protein of unknown function DUF246, plant domain containing protein.	19.8571	14.8765	16.4061	6.05238	3.80266	0.856215	0.180461
Os02g0731400	Uclacyanin 5, Plastocyanin-like domain-containing protein, Target gene of OsmiR408	26.7278	26.648	29.8484	0.500633	0.396725	0.574195	0.707499
Os02g0732300	Conserved hypothetical protein.	2.95165	0.974024	1.48937	0.588749	0.638661	0.298888	0.292063
Os02g0732350	Hypothetical protein.	1.01016	0.306306	0.741004	0.24781	0.199848	0.371273	0.111428
Os02g0733001	Similar to microtubule motor.	3.52364	1.26317	1.77677	1.07354	0.952038	0.804823	0.785798
Os02g0733400	Conserved hypothetical protein.	5.99098	1.41434	1.32056	0.492729	0.430288	0.122962	0.387954
Os02g0738900	Dynamin-related protein, Secondary cell wall cellulose biosynthesis	41.8421	46.5304	53.341	18.9949	19.7832	19.1868	27.8211
Os02g0738950	Hypothetical gene.	0.092012	0.138452	0.0944733	0.00830567	0.0217807	0.0129453	0.010752
Os02g0740001	Non-protein coding transcript.	0.152529	0.104419	0.181922	0.0122683	0.016935	0.0570437	0.00929533
Os02g0741800	Similar to Permease 1.	74.8458	25.8146	23.3425	9.3729	10.5186	3.98437	2.78524
Os02g0742700	Conserved hypothetical protein.	14.1886	9.50724	10.9152	8.10121	3.07884	1.51987	2.97024
Os02g0742900	Similar to Kinesin-like protein.	5.48311	1.0492	0.980966	0.082766	0.114761	0.206374	0.184612
Os02g0749000	Conserved hypothetical protein.	14.6068	23.3054	15.8637	10.6565	10.7351	6.9542	6.46885
Os02g0750950	Hypothetical gene.	0.306431	0.160898	0.242033	0.127469	0.0272603	0.0640187	0.061435
Os02g0751100	Peptidase A1 domain containing protein.	37.9141	10.6967	12.5019	4.32547	2.74937	2.11027	1.97225
Os02g0757800	Hypothetical protein.	2.21588	1.74663	1.68961	0.720789	1.42567	0.426397	0.708528
Os02g0758100	Similar to LMBR1 integral membrane family protein.	19.5278	32.8467	25.8694	27.0683	23.1296	14.1793	13.1665
Os02g0760200	Conserved hypothetical protein.	63.3297	35.3043	33.7507	11.0926	8.80745	2.88404	1.91845
Os02g0762600	SG1 (SHORT GRAIN1)-related protein, Brassinosteroid signaling, Regulation of seed and panicle development	8.70835	3.83675	3.78213	0.357326	0.285964	0.148544	0.200131
Os02g0763800	Xyloglucan fucosyltransferase domain containing protein.	0.309331	0.367578	0.191496	0.06593	0.0744247	0.003805	0.0407543
Os02g0764400	Similar to Galactoside 2-alpha-L-fucosyltransferase (EC 2.4.1.69) (Xyloglucan alpha-(1, 2)-fucosyltransferase) (PsFT1).	2.2165	9.58531	13.0476	2.1701	2.56435	0.860659	1.45027
Os02g0767600	Similar to RHC1A.	0.55267	0.999445	0.726834	0.138652	0.047387	0.236777	0.249023
Os02g0769200	Similar to erwinia induced protein 1.	22.2714	3.33048	2.71558	0.577835	0.914391	0.561647	0.709579
Os02g0775600	Zinc finger protein 8, Regulation of rice sheath blight resistance	3.12431	1.56752	2.3669	1.69399	3.27302	0.331522	0.352129
Os02g0778700	Similar to MTD1.	8.24329	5.22348	5.61319	3.56253	3.42507	3.58772	3.90157
Os02g0780500	Conserved hypothetical protein.	1.0366	0.505494	0.526178	0.3484	0.352469	0.201973	0.174586
Os02g0781000	Pectin lyase fold/virulence factor domain containing protein.	14.7826	21.3411	20.0798	8.2786	5.40594	7.70231	4.40184
Os02g0781966	Hypothetical protein.	0.843397	3.12126	2.80484	1.90803	1.16357	0.225214	0.151116
Os02g0783625	Similar to Lysine ketoglutarate reductase/saccharopine dehydrogenase. (Os02t0783625-00);Transcript variants=Os02t0783625-00	26.8253	10.6258	7.7809	5.80512	6.61445	4.49031	7.1448
Os02g0787200	Serine/threonine protein kinase-related domain containing protein.	0.945188	0.460005	0.252423	0.349319	0.363371	0.211804	0.185276
Os02g0790500	Hypothetical protein.	100.751	38.9962	42.1193	73.4841	61.2217	24.817	16.0051
Os02g0790600	Similar to RING-H2 finger protein ATL1R (RING-H2 finger protein ATL8).	0.858825	2.59671	2.86782	0.608619	0.259758	0.230052	0.361346
Os02g0792100	Conserved hypothetical protein.	14.1623	8.47265	7.70498	6.96659	5.30236	3.37673	2.93547
Os02g0792600	Hypothetical conserved gene.	44.9165	25.185	20.2599	7.96429	3.2201	2.36149	1.36835
Os02g0793100	Armadillo-type fold domain containing protein.	11.144	8.93651	9.11489	3.86877	3.64309	3.33751	3.53651
Os02g0809100	Conserved hypothetical protein.	58.1798	37.7071	37.2369	22.4471	22.1039	15.3061	13.3271
Os02g0809300	Conserved hypothetical protein.	55.916	22.245	32.9541	1.21918	2.23043	0.841891	0.241249
Os02g0813083	Conserved hypothetical protein.	27.2971	18.8694	19.2218	13.4536	14.7038	7.84336	9.63193
Os02g0814400	Cytochrome c, monohaem domain containing protein.	8.86026	4.85109	6.31191	2.33545	3.72021	0.548779	0.572464
Os02g0815500	S-nitrosoglutathione reductase, Root growth tolerance to ammonium, Potassium homeostasis	93.1249	47.3932	56.7679	37.7817	30.9843	41.0078	44.3896
Os02g0816700	Conserved hypothetical protein.	13.9948	8.66469	9.22512	4.23489	3.24659	5.39316	4.95144
Os02g0818500	Blast disease resistance (R) protein, Nucleotide-binding leucine-rich repeat (NLR) protein, Blast disease resistance (Nipponbare: susceptible)	0.689589	0.406292	0.240423	0.12386	0.151956	0.198835	0.111565
Os02g0819100	DHHC-type zinc finger protein, Regulation of plant architecture by altering the tiller	18.9554	12.8174	16.6799	9.31771	10.2852	10.536	10.3965
Os02g0824000	Hypothetical conserved gene.	6.2507	6.2311	4.46213	3.19961	2.24188	1.43253	1.31633
Os02g0824500	Similar to Remorin.	20.7224	2.63137	3.06478	0.540141	1.14517	0.418799	0.671158
Os02g0826200	NAD(P)-binding domain containing protein.	25.1511	13.8615	13.8883	5.93991	7.15953	4.48022	5.74493
Os02g0827100	Similar to prolyl 4-hydroxylase alpha-2 subunit.	39.2897	28.3403	29.7869	23.0844	22.8223	21.9558	18.9248
Os02g0829900	Similar to BRICK1.	41.7458	28.8777	28.2253	12.7576	9.45939	11.2211	8.52676
Os02g0831500	Similar to Sucrose synthase.	13.4548	15.443	11.1394	0.571943	0.736065	0.343824	1.12008
Os02g0831600	Component of the RNA-induced silencing complex (RISC), osa-miR168a target gene, Regulation of seed vigor	40.5678	19.6975	19.9832	11.7425	14.2538	13.7184	15.8463
Os02g0834800	Hypothetical protein.	0.719711	0.48773	0.0738707	0.258752	0.260523	0.0464613	0.0431913
Os03g0100900	Protein of unknown function DUF862, eukaryotic domain containing protein.	27.6197	19.3309	16.6873	12.5162	13.8073	12.931	11.9471
Os03g0101700	Chromatin remodeling factor 711, Sucrose non-fermenting 2 (Snf2) family protein, Response to M. oryzae infection	32.815	12.2638	10.1276	6.4725	7.32642	4.06854	4.47283
Os03g0102333	Hypothetical conserved gene.	3.06996	1.63081	1.44302	0.885572	1.11652	0.996569	0.908445
Os03g0103950	Hypothetical conserved gene.	9.32011	9.95322	7.62826	11.9471	10.2614	6.05294	5.23786
Os03g0104100	Protein phosphatase 2C, N-terminal domain containing protein.	7.19884	4.85636	6.1526	5.02958	7.66433	4.22296	2.95652
Os03g0105000	Hypothetical protein.	10.4106	5.83372	7.34713	1.51874	1.12189	0.178627	0.059337
Os03g0106300	Coiled-coil protein, Homologous chromosome pairing in meiosis	3.2281	1.22819	1.36665	0.0443183	0.0219283	0.0343137	0.00943767
Os03g0108932	Non-protein coding transcript.	2.6395	0.843895	1.21931	0.40672	0.136402	0.0620997	0.217397
Os03g0109450	Hypothetical protein.	0.474031	0.4145	0.318922	0.262893	0.255165	0.229036	0.221787
Os03g0116600	Conserved hypothetical protein.	4.88081	1.24397	2.34913	0.621105	0.433193	1.09414	1.18606
Os03g0116900	Armadillo-like helical domain containing protein.	6.43528	8.31499	8.18169	6.47201	4.98504	5.07603	3.28979
Os03g0118200	UAA transporter family protein.	0.150065	0.201808	0.056988	0.066871	0.0103707	0.0316003	0.029929
Os03g0119966	NAC-domain protein, Resistance to rice dwarf virus, Regulator of jasmonate (JA) signaling	5.92608	4.15865	4.06122	2.56834	1.81352	1.10498	0.649678
Os03g0120100	Protein of unknown function DUF284, transmembrane eukaryotic family protein.	17.2594	13.144	15.1084	9.45384	7.73571	5.41984	3.60177
Os03g0121200	Similar to Peroxidase 1.	46.3248	87.3958	66.2033	83.7916	55.6786	22.0643	16.9918
Os03g0123300	Activator of the anaphase promoting complex/cyclosome (APC/C) complex, Regulation of cell cycle, Regulation of postembryonic shoot branching and tillering, Maintenance of endoreduplication during endosperm development	17.4588	21.0332	18.5824	16.2557	19.9143	10.2025	8.46053
Os03g0124500	Conserved hypothetical protein.	8.37372	9.24268	8.37762	2.79575	4.48106	3.54074	1.56618
Os03g0124900	Polygalacturonase, Pectin degrading enzyme, Regulation of intercellular adhesion	19.0592	15.6755	16.9207	3.07341	3.06102	1.27071	0.782192
Os03g0127500	bZIP transcription factor, bZIP-1 domain containing protein.	13.1142	4.26709	3.52707	14.56	8.26796	1.41157	0.392059
Os03g0130800	Bromodomain containing protein.	27.0352	16.6147	14.2343	13.5595	14.9728	11.2302	14.4805
Os03g0135100	Glutathione S-transferase GSTF15.	168.76	50.2961	38.0336	0.132048	0.0190163	0.0338437	0.137585
Os03g0135400	Cyclin-like F-box domain containing protein.	17.9162	19.2088	16.2327	12.7919	14.8267	10.5157	6.65307
Os03g0137800	Kip-related protein 5, Control of zygotic cell cycle	43.6426	28.8492	24.9015	19.2632	16.4913	15.3383	11.7272
Os03g0139500	Similar to CONSTANS-like protein CO9 (Fragment).	5.43504	4.03949	2.95907	0.28602	1.93565	1.10078	0.196438
Os03g0140500	Protein of unknown function DUF26 domain containing protein.	18.2357	7.85366	8.14288	5.02125	5.14588	4.61576	4.22674
Os03g0141700	Conserved hypothetical protein.	8.36595	5.9358	5.89124	6.93449	3.69586	3.31283	2.06997
Os03g0159400	Protein of unknown function DUF623, plant domain containing protein.	2.24561	0.558254	0.948896	0.384959	0.758382	0.369923	0.0871313
Os03g0160502	Non-protein coding transcript.	0.269425	0.102431	0.144567	0.049797	0.0946123	0.057994	0.0598933
Os03g0161100	Similar to Viral A-type inclusion protein repeat containing protein, expressed.	29.8391	12.8457	12.6189	3.48578	1.67529	0.719714	0.817789
Os03g0162900	Pentatricopeptide repeat domain containing protein.	1.90337	1.79747	1.73352	1.1428	0.91966	0.865577	0.931647
Os03g0168600	Cytochrome P450 protein, Cytochrome oxidase, Anther cutin biosynthesis and pollen exine formation, Control of the biosynthesis of cutin monomer hydroxymonoacylglycerols (HMGs) and rice yield	0.625841	5.10059	2.42197	0.378702	0.225709	0.0834563	0.15397
Os03g0168700	SET domain containing protein.	2.15401	0.226646	0.276904	0.100353	0.140296	0.10704	0.172715
Os03g0171700	Basic helix-loop-helix (bHLH) transcriptional factor, Regulation of leaf angle	12.5301	5.3721	13.0679	1.6796	1.18407	0.202508	0.0405893
Os03g0173900	Zinc finger, RING/FYVE/PHD-type domain containing protein.	20.9433	11.0254	12.1313	3.57338	4.5073	4.64782	4.26322
Os03g0179900	Similar to Avr9/Cf-9 rapidly elicited protein 44 (Fragment).	11.8294	22.3481	18.4068	6.11946	10.7295	5.54461	5.31702
Os03g0181675	ABC transporter, transmembrane domain domain containing protein.	0.417645	0.463877	0.251164	0.285407	0.276014	0.248697	0.225063
Os03g0196500	Cyclin-like F-box domain containing protein.	3.00609	1.05234	1.15045	0.775897	0.998888	0.06364	0.0528207
Os03g0199100	Protein of unknown function DUF677 family protein.	18.6047	10.7318	11.2027	12.7998	8.54162	2.27713	1.82214
Os03g0199200	Conserved hypothetical protein.	4.67342	3.6222	2.68723	5.96517	6.44937	1.51315	1.17715
Os03g0202001	Similar to Adenylyl-sulfate kinase.	16.6709	11.5366	11.0279	2.77258	2.33791	2.00841	3.04451
Os03g0204100	Actin-binding FH2 domain containing protein.	10.655	5.07991	4.6673	3.43686	4.42339	2.72302	3.56419
Os03g0209000	Similar to MFP1 attachment factor 1.	10.4964	5.28766	8.12856	2.41652	2.34865	2.25239	2.15403
Os03g0209500	Zinc finger, DHHC-type domain containing protein.	35.9119	11.8385	11.9939	3.327	4.56558	2.6583	2.96129
Os03g0211800	Galacturonosyltransferase, glycosyltransferase family 8 (GT8) protein, Salt and cold stress response	21.8205	34.1917	30.0705	9.75171	6.74495	5.66465	5.70603
Os03g0214000	Nucleotide pyrophosphatase/phosphodiesterase isozyme3	23.7539	9.99095	9.76551	7.8795	7.49003	7.98723	8.2322
Os03g0215900	Plastid-localized pentatricopeptide repeat (PPR) protein, Plant growth and pollen development, RNA editing of chloroplast rps8 mRNA	3.55607	2.26739	2.45024	1.13489	1.17909	0.84277	1.38872
Os03g0222600	Similar to caleosin.	23.9179	22.1673	17.5261	7.02034	2.86137	15.5958	3.2887
Os03g0227500	Conserved hypothetical protein.	6.99809	5.22031	6.36962	3.15304	3.94059	4.41644	3.79297
Os03g0227700	Cytochrome P450 90B2, Brassinosteroid C-22 hydroxylase, Brassinosteroids biosynthesis	1.30966	0.851475	0.39962	0.305874	0.907165	0.144804	0.280726
Os03g0227900	Serine/threonine protein kinase domain containing protein.	10.2621	14.1808	17.1213	10.0864	8.91299	7.78169	6.24507
Os03g0228800	Leucine-rich repeat receptor-like kinase, Rice blast resistance	91.1772	56.777	45.5363	12.3947	15.9296	10.1334	9.82157
Os03g0232600	U-Box E3 ubiquitin ligase, Regulation of brassinosteroid-mediated growth	31.9322	19.2969	20.5839	8.76027	8.98284	4.38267	2.77994
Os03g0234900	Similar to Peroxidase (EC 1.11.1.7).	42.9889	95.3828	117.307	1.92355	0.916341	0.666474	0.108194
Os03g0237600	Similar to ATMAP65-6; microtubule binding.	12.3159	20.9877	21.0201	9.39773	8.0381	5.25008	5.00914
Os03g0242100	Homolog of mammalian RAD17, Meiotic double-strand break repair	9.20544	5.92617	5.32132	4.34937	4.92943	3.44289	3.52553
Os03g0243950	Hypothetical gene.	1.07416	11.5284	10.3563	1.9846	0.842293	0.286402	0.227921
Os03g0244333	Hypothetical gene.	0.00914467	0.00972333	0.005677	0.00515867	0.00448933	0.005738	0.00341733
Os03g0246800	Similar to Guanine nucleotide-exchange protein GEP2.	66.6967	47.7828	56.1645	31.102	37.0844	27.3493	29.1132
Os03g0254400	Patatin-related phospholipase A, Modulation of longitudinal growth of vegetative tissues and seeds	7.37835	4.80384	7.08952	1.83079	2.69029	1.86318	2.25249
Os03g0259001	Hypothetical gene.	1.69942	0.650264	0.531272	0.110062	0.038532	0.00576867	0.043003
Os03g0264000	ASC1-like protein 3 (Alternaria stem canker resistance-like protein 3).	14.5742	14.1138	12.4737	15.9739	12.6899	8.42052	6.36514
Os03g0266800	LRR-receptor-like kinase (LRR-RLK) family protein	70.2281	61.1998	64.7823	46.8462	44.6943	21.2013	18.3644
Os03g0267500	Protein of unknown function DUF620 family protein.	9.02697	25.1316	26.9544	10.2898	11.541	3.13612	3.59627
Os03g0267600	Protein of unknown function DUF3527 domain containing protein.	38.8852	32.7199	30.8215	18.4528	14.9594	5.85701	6.49773
Os03g0268450	Conserved hypothetical protein.	0.666129	0.624229	0.509794	0.408502	0.143598	0.0762557	0.2324
Os03g0269601	Hypothetical conserved gene. (Os03t0269601-00);Transcript variants=Os03t0269601-00	0.467948	2.35677	1.97003	0.288241	0.0655397	0.10177	0.0229937
Os03g0271500	Conserved hypothetical protein.	10.5361	6.48164	9.5876	3.10793	4.31452	3.24982	3.03963
Os03g0273200	Similar to Laccase (EC 1.10.3.2).	1.53131	40.6308	46.6375	1.0182	0.0919727	0.0477407	0.0167333
Os03g0276300	Similar to Dof domain, zinc finger family protein, expressed.	7.84559	3.67527	3.10138	1.94598	3.05098	2.01454	1.49281
Os03g0276700	Conserved hypothetical protein.	49.903	23.3887	17.7106	14.5072	12.1381	13.7643	19.4717
Os03g0278000	UDP-glucuronic acid decarboxylase, Oxidative stress tolerance, Xylan biosynthesis, Essential for normal cellulose deposition and cell wall integrity	243.613	671.387	815.016	198.536	125.415	131.105	129.687
Os03g0280800	Similar to UDP-D-glucuronate decarboxylase.	4.88634	3.09057	1.78382	2.13798	2.48846	0.213734	0.390056
Os03g0282900	Conserved hypothetical protein.	45.9435	23.3199	26.2587	14.6128	13.4751	19.5583	20.3161
Os03g0285300	Conserved hypothetical protein.	10.6269	9.90382	6.55606	8.50972	12.4238	5.97414	1.10269
Os03g0286200	Similar to Prephenate dehydratase-like.	21.3609	15.0715	9.81705	14.8087	16.5853	6.51718	6.55811
Os03g0291800	Xylan O-acetyltransferase 6, Xylan biosynthesis	32.3219	92.0087	106.64	5.54191	2.7412	1.68616	2.44688
Os03g0295300	Protein of unknown function DUF3615 domain containing protein.	18.8958	5.07252	3.45405	1.95345	1.67566	1.78073	1.94281
Os03g0295600	Serine/threonine protein kinase domain containing protein.	14.6677	9.09022	9.66319	3.98654	7.84978	3.20385	2.13804
Os03g0296700	7TM GPCR, rhodopsin-like domain containing protein.	14.9469	4.96709	2.98344	4.06645	4.58302	2.3388	2.93657
Os03g0298900	Similar to Peptidase, M50 family.	4.35115	2.23139	2.05062	1.00656	1.37663	0.360228	0.475321
Os03g0300801	Similar to Transferase, transferring glycosyl groups.	10.7357	12.1505	11.9125	9.4225	1.45805	3.16177	2.13397
Os03g0301700	Similar to Calmodulin-binding protein phosphatase.	26.503	16.8816	16.6569	5.4443	4.60141	0.923202	0.414029
Os03g0301800	Similar to Kinesin-like polypeptides 9 (Fragment).	41.1775	40.6706	38.7651	1.96209	1.84997	1.21248	0.933423
Os03g0302700	Zinc finger, RING/FYVE/PHD-type domain containing protein.	21.1494	11.9067	10.3908	7.79354	6.43342	7.30964	8.10198
Os03g0307400	Six-bladed beta-propeller, TolB-like domain containing protein.	12.3575	7.3182	8.6337	2.51995	3.21345	2.6157	2.70625
Os03g0307700	Domain of unknown function DUF231, plant domain containing protein.	4.73295	1.7216	1.74478	0.228437	0.207581	0.0563343	0.210044
Os03g0313000	Similar to NADH-ubiquinone oxidoreductase (Fragment).	141.357	140.67	124.159	100.553	75.8702	84.8717	61.1619
Os03g0320100	Alpha-L-arabinofuranosidase, C-terminal domain containing protein.	4.2808	4.00277	3.42496	1.21041	1.85945	0.909428	0.813806
Os03g0320800	LRR-receptor-like kinase (LRR-RLK) family protein	23.3581	9.40466	8.29573	2.26697	2.35105	1.40589	0.675103
Os03g0320850	Hypothetical gene.	5.72768	2.47965	2.14619	0.739637	0.526714	0.327286	0.231013
Os03g0323100	Conserved hypothetical protein.	3.64778	5.15115	4.069	2.33304	1.16999	2.06179	2.75983
Os03g0324600	Nucleotide-binding LRR receptor (NLR) family protein	4.27851	2.17614	1.71251	1.85155	2.8419	0.870163	0.657898
Os03g0324700	Exostosin-like family protein.	6.64902	5.51662	6.65072	3.96913	3.85416	2.69388	2.42496
Os03g0328400	Apyrase 1	29.9153	16.6293	17.0958	12.9497	12.4551	11.1431	10.2068
Os03g0328450	Non-protein coding transcript.	8.4818	5.5326	6.00374	4.1825	4.29437	4.31805	3.43573
Os03g0330000	Glycosyl transferase, family 8 protein.	14.3533	14.4831	14.9101	8.14387	8.44707	7.05201	7.97031
Os03g0331600	Uncharacterised protein family Ycf54 domain containing protein.	26.3074	16.678	16.7459	16.8842	14.222	11.8047	14.6656
Os03g0336200	bZIP DNA-binding protein, Disease resistance, Vascular development	23.2549	5.23143	5.38006	3.03465	2.6527	1.74867	1.95304
Os03g0338400	Basic helix-loop-helix dimerisation region bHLH domain containing protein.	78.4282	23.2009	23.6283	6.22809	4.66967	0.427978	0.031473
Os03g0339150	Hypothetical gene.	5.62837	3.94994	4.00043	2.05077	2.5203	2.05934	2.61195
Os03g0342850	Hypothetical protein.	1.9242	1.1573	1.184	0.495423	0.722639	0.148654	0.141007
Os03g0348900	Similar to CHY zinc finger family protein, expressed.	4.29122	3.74516	4.50792	1.70052	1.28424	0.975824	2.52188
Os03g0351700	Conserved hypothetical protein.	2.06838	2.96526	2.41532	0.938256	1.35152	0.038677	0.12309
Os03g0355500	Conserved hypothetical protein.	1.27687	0.433671	0.695208	0.157669	0.291759	0.1466	0.251374
Os03g0355700	Hypothetical conserved gene.	9.89132	4.5633	6.90559	1.88325	1.22688	0.685979	0.3907
Os03g0356414	C3HC4 RING finger E3 ligase, SINA type E3 ligase, Negative regulation of drought stress tolerance	35.8863	6.90156	6.7342	4.61667	6.1746	2.35935	3.33137
Os03g0356596	Similar to Phosphatidylinositol-4-phosphate 5-kinase-like protein.	0.966806	0.837156	0.690032	0.382664	0.519818	0.47419	0.49352
Os03g0372900	Cyclin-like F-box domain containing protein.	0.172186	0.415327	0.242108	0.0983657	0.081691	0.11793	0.0698087
Os03g0372950	Hypothetical gene.	27.2483	30.6397	35.2516	12.803	5.76097	5.43049	2.02113
Os03g0376000	emp24/gp25L/p24 family protein.	7.84689	3.75636	3.21441	2.695	2.63858	2.44546	2.30183
Os03g0386000	Similar to Salt-responsive WD40 protein 5.	19.0648	8.34787	6.57188	10.5178	14.0298	4.33946	4.84099
Os03g0392050	Oligosaccaryltransferase domain containing protein.	36.2156	18.7017	23.0659	9.42254	10.2448	11.7682	11.2001
Os03g0395000	Stroma-localized heme oxygenase 2, Tetrapyrrole biosynthesis	28.5546	10.1889	9.17787	5.36031	6.85839	5.20952	6.29071
Os03g0395900	Hypothetical conserved gene.	115.541	151.446	107.282	107.47	88.4883	77.4551	57.142
Os03g0396000	Conserved hypothetical protein.	0.320932	0.246129	0.473533	0.03319	0.0182187	0.0276987	0.00300933
Os03g0399400	Cyclin-like F-box domain containing protein.	3.04701	1.66506	1.42027	0.167697	0.148004	0.347697	0.428373
Os03g0399800	Mannose-binding lectin domain containing protein.	4.03306	41.2505	42.958	3.95863	1.14652	0.606771	0.610408
Os03g0401951	Hypothetical gene.	19.6925	7.50076	3.97781	3.4961	2.09886	3.27824	2.71801
Os03g0413000	Nuclear factor Y (NF-Y) transcription factor B8, CCAAT box binding factor, Heme-associated protein 3I, Drought stress response	8.84339	5.01075	4.30043	2.59159	2.96319	2.34336	2.89229
Os03g0431600	Hypothetical conserved gene.	0.104779	0.214747	0.237197	0.0593723	0.010722	0.0606957	0.0539973
Os03g0435900	Peptidase S8 and S53, subtilisin, kexin, sedolisin domain containing protein.	19.0419	14.4591	14.3394	5.15754	6.51639	5.01774	6.42203
Os03g0439500	2OG-Fe(II) oxygenase domain containing protein.	38.2964	103.65	127.14	21.5189	13.2975	4.22614	3.48543
Os03g0454300	Conserved hypothetical protein.	8.14644	5.03872	5.00784	4.14539	5.38332	2.94437	3.96168
Os03g0567100	Conserved hypothetical protein.	43.8814	17.7679	17.3848	4.06616	2.22826	0.385776	0.41942
Os03g0574600	Conserved hypothetical protein.	45.7877	8.0423	6.89143	0.124194	0.058609	0.018621	0.0801897
Os03g0581100	Hypothetical conserved gene.	4.92666	3.85143	3.06203	1.69974	1.70458	1.8129	2.06121
Os03g0581800	Conserved hypothetical protein.	411.955	311.828	353.69	210.266	169.207	217.843	188.494
Os03g0583900	Dicer-like protein, Component of RNA silencing machinery, Involved in endogenous dsRNA virus propagation	25.5043	23.2037	16.322	14.8469	15.9163	12.6621	16.9059
Os03g0596200	Zinc finger, CCHC-type domain containing protein.	2.99657	2.90896	2.6806	0.702636	0.329265	0.044293	0.00665833
Os03g0598002	Hypothetical gene.	1.66596	1.21362	1.54068	0.668393	0.742551	0.252496	0.480903
Os03g0602500	Similar to Dihydropterin pyrophosphokinase /dihydropteroate synthase precursor (EC 2.5.1.15).	2.90481	0.69425	0.543855	0.423428	0.627213	0.290694	0.500518
Os03g0603600	PLC-like phosphodiesterase, TIM beta/alpha-barrel domain domain containing protein.	18.7807	18.9573	14.7061	8.75324	11.4065	1.90657	2.99479
Os03g0607400	Similar to Metal transporter Nramp6.	0.525052	0.184161	0.0857853	0.0518953	0.0338393	0.004718	0.0169523
Os03g0608700	Similar to 10A19I.15.	59.9767	47.9858	48.4	34.6784	28.5438	28.6885	24.2128
Os03g0609000	Peptidase, trypsin-like serine and cysteine domain containing protein.	3.96739	1.29698	1.40587	0.100224	0.108492	0.0297593	0.037669
Os03g0614901	Conserved hypothetical protein.	19.2359	28.5024	25.8704	12.9866	15.5902	14.5712	14.4861
Os03g0624000	Similar to KANADI 3.	4.16543	4.62467	4.57751	1.30254	0.876597	0.329275	0.0734477
Os03g0626900	Non-protein coding transcript.	0.271176	0.227623	0.117068	0.100296	0.155289	0.102363	0.0674627
Os03g0628800	Similar to H1flk (Fragment).	0.375227	1.31841	1.77246	0.292905	0.480436	0.108163	0.171727
Os03g0629900	Conserved hypothetical protein.	3.24883	2.31087	1.7673	1.84396	2.34067	1.41901	1.1912
Os03g0636800	LSTK-1-like kinase.	10.638	4.92942	5.62491	0.540607	1.0891	0.565545	1.09025
Os03g0640000	Patatin-related phospholipase AIIIbeta, Patatin-related phospholipase AIII&beta;	9.0659	2.6714	2.23643	2.08182	1.23414	0.267921	0.0140463
Os03g0641300	Hypothetical conserved gene.	1.1636	2.21541	2.17093	0.354655	0.301602	0.132582	0.228698
Os03g0645000	Similar to Expansin-B12.	81.5288	14.4584	11.1858	1.12634	0.230776	0.147143	0.174989
Os03g0651100	Peptidase S54, rhomboid domain containing protein.	20.9849	19.4031	17.2391	13.4449	10.8083	11.0631	9.89098
Os03g0651950	Hypothetical protein.	12.5828	1.37519	1.53801	0.128528	0.14135	0.052043	0.015017
Os03g0662000	Similar to Dihydrolipoyl dehydrogenase, mitochondrial precursor (EC 1.8.1.4) (Glycine cleavage system L protein) (Dihydrolipoamide dehydrogenase).	5.05573	5.16197	4.10539	2.47877	2.20939	2.65501	2.08629
Os03g0666100	Guanine nucleotide exchange factor for ADP-ribosylation factor, Adventitious root formation	16.5913	9.94543	9.80626	6.25652	6.89828	7.42805	8.72672
Os03g0669300	Beta-1, 3-glucanase-like protein.	49.8017	34.3795	46.4742	25.228	26.8811	11.3364	10.1863
Os03g0671800	Helix-loop-helix DNA-binding domain containing protein.	24.9261	4.76744	4.16365	0.294278	0.132091	0.0156403	0.0184873
Os03g0675000	Conserved hypothetical protein.	0.147234	0.129312	0.199298	0.0556873	0.117784	0.0615533	0.0524037
Os03g0681300	Similar to SABRE.	38.3091	15.377	13.0818	7.76115	11.6878	8.97439	8.75335
Os03g0683800	Similar to Proline-rich protein APG-like.	50.0928	5.5701	4.84889	0.0329197	0.0741937	0.0445483	0.055939
Os03g0689400	Similar to NB-ARC domain containing protein, expressed.	4.14719	4.84288	3.97011	1.78065	1.54699	1.10106	1.88887
Os03g0692000	Glycosyl transferase, family 14 protein.	1.58705	3.76	3.60547	2.38542	2.54879	1.40349	0.772217
Os03g0692400	Protein of unknown function DUF966 family protein.	17.3581	9.10013	9.91248	4.65651	3.42736	2.85804	1.64889
Os03g0694800	Ribosomal protein L18/L5 domain containing protein.	8.7393	5.39678	4.49787	3.1729	2.79076	3.31264	2.82844
Os03g0695425	Conserved hypothetical protein.	44.3681	32.3905	38.4533	16.4261	17.8692	11.9746	9.2182
Os03g0704200	Zinc finger, MYND-type domain containing protein.	24.0562	14.8959	10.7985	8.69699	5.70675	3.65343	2.52297
Os03g0705300	A member of the phosphatidylinositol-4-phosphate 5-kinase family, Regulation of the uniform growth of main shoot and tillers	31.3367	15.9146	15.4596	8.69216	10.5083	8.01386	10.0567
Os03g0710500	Similar to Luminal binding protein.	0.06936	0.67154	0.672355	0.278549	0.06804	0.023417	0.0198607
Os03g0711200	Similar to Phosphatidylinositol 4-kinase.	59.4465	39.0666	38.5939	27.6655	28.4116	20.4974	21.6887
Os03g0711650	Similar to AT hook motif family protein, expressed.	1.28448	0.53732	0.742809	0.43559	0.587024	0.119849	0.217076
Os03g0715600	Similar to EF hand family protein.	0.161788	0.150546	0.181475	0.223294	0.136872	0.0637243	0.0665447
Os03g0721300	Protein of unknown function DUF946, plant family protein.	14.4869	28.0454	33.156	11.9599	6.08404	5.90512	6.42248
Os03g0722600	Adenylate cyclase-associated CAP domain containing protein.	37.13	23.2262	26.0724	22.3116	17.0448	20.0196	21.0881
Os03g0726100	&alpha;-tubulin	1460.44	1249.23	1134.18	364.836	285.525	172.739	189.756
Os03g0729500	Transcription factor, Floral organ development	13.7276	1.91368	2.01248	0.283636	0.124204	0.01779	0.0369663
Os03g0731050	Similar to OSIGBa0138E08-OSIGBa0161L23.2 protein.	17.1362	15.4556	14.6429	9.74727	7.31544	7.50143	7.81729
Os03g0756300	X8 domain containing protein.	201.833	30.3936	23.4917	18.3502	20.6574	11.4962	18.2078
Os03g0757400	Hypothetical protein.	7.64223	3.81417	3.25421	2.07044	3.41443	2.00201	2.82074
Os03g0758300	Similar to Cyclic nucleotide-gated ion channel 2 (AtCNGC2) (Cyclic nucleotide-and calmodulin-regulated ion channel 2) (DEFENSE NO DEATH 1).	32.5185	24.0624	28.9015	14.9362	14.8023	10.8093	15.1875
Os03g0762400	Similar to Peroxidase2 precursor (EC 1.11.1.7).	27.4386	24.4197	23.9304	23.9801	12.2985	1.70527	0.224637
Os03g0765900	PetM of cytochrome b6/f complex subunit 7 domain containing protein.	70.652	50.4107	53.7433	42.9002	28.4205	17.5335	21.5057
Os03g0767000	Allene oxide synthase (CYP74A1), Biosynthesis of jasmonic acid (JA)	58.9533	24.1881	11.9007	48.7406	25.7821	8.93784	3.00531
Os03g0769400	BTB/POZ fold domain containing protein.	31.6279	14.1214	14.54	8.06595	8.6999	4.7811	5.59958
Os03g0770900	Conserved hypothetical protein.	23.5143	1.79492	1.55564	0.033668	0.0146607	0.008009	0.0317507
Os03g0772800	Cytochrome c oxidase, subunit VIa family protein.	65.7481	58.3878	58.0496	37.8054	42.7224	32.0993	20.8084
Os03g0773700	LRR-receptor-like kinase (LRR-RLK) family protein	42.2547	24.6771	32.7306	8.93552	7.9793	7.00075	6.4368
Os03g0774600	Conserved hypothetical protein.	10.3505	10.6127	13.8766	4.43534	7.29768	1.54529	1.07425
Os03g0780600	Tubulin beta-1 chain (Beta-1 tubulin).	72.4238	74.7509	55.8342	62.1149	47.6539	33.0097	32.3689
Os03g0783700	Similar to AP-1 complex subunit sigma-2.	41.8931	35.1241	40.0776	21.257	18.7894	25.1487	29.1285
Os03g0789000	Calcium-dependent protein kinase 11	0.250612	0.123439	0.164505	0.07843	0.10116	0.022245	0.069564
Os03g0789433	Hypothetical conserved gene.	40.668	17.1928	17.0957	15.8336	21.9916	11.2819	13.4417
Os03g0791700	LRR-receptor-like kinase (LRR-RLK) family protein	45.9525	15.3534	17.8955	3.23215	2.59931	1.23111	1.6293
Os03g0793100	Glycosyl transferase, family 43 protein.	7.88869	8.85391	10.3596	8.42867	8.56672	6.78776	5.08296
Os03g0798300	DNA methyltransferase, Maintenance of methylation, Gene silencing	1.67628	0.212019	0.132588	0.0748437	0.0513543	0.058206	0.0757137
Os03g0799100	Similar to WAVE-DAMPENED2.	115.119	50.198	47.8623	26.5403	27.4732	22.6746	30.0696
Os03g0799200	Protein of unknown function DUF593 family protein.	2.97818	4.57643	4.28756	0.691066	0.222493	0.0822303	0.0661863
Os03g0805100	Similar to Squalene synthase (EC 2.5.1.21).	51.9463	25.472	26.6643	24.0882	17.9073	8.21153	14.6922
Os03g0815100	NAC-domain transcription factor, Response to infection by M. grisea, MeJA-mediated signaling pathway, Drought and salinitytolerance	274.406	136.407	63.3703	208.055	135.385	66.986	15.8825
Os03g0819400	Heavy metal transport/detoxification protein domain containing protein.	89.0328	16.4757	20.4803	5.26822	3.5629	8.83304	6.93757
Os03g0822400	Conserved hypothetical protein.	24.3163	23.794	21.3477	26.8361	11.3849	4.09869	1.61892
Os03g0823900	Calmodulin binding protein-like domain containing protein.	8.76491	7.06648	5.28561	4.461	4.1395	2.52929	1.87698
Os03g0824000	Peptidase S8 and S53, subtilisin, kexin, sedolisin domain containing protein.	7.13779	5.87893	5.73138	3.36707	4.48975	3.81096	2.66723
Os03g0828100	Similar to 50S ribosomal protein L18, chloroplastic.	21.2407	7.55317	9.50396	7.47868	8.35774	2.93108	5.98823
Os03g0837100	Cellulose synthase A5	54.5149	109.507	93.0997	33.4172	23.1677	4.87113	4.05659
Os03g0839900	Serine/threonine protein kinase-related domain containing protein.	13.6763	9.43082	10.0667	9.36917	9.07215	3.67822	5.96859
Os03g0844000	Pentatricopeptide repeat domain containing protein.	1.4578	0.395482	0.48368	0.370394	0.498916	0.201905	0.221181
Os03g0848200	Similar to Phytase.	7.14346	5.293	4.45836	3.94616	2.66384	1.63459	1.6987
Os03g0848600	Similar to NOI protein.	52.2553	38.3912	44.4812	32.0524	38.4728	19.1837	17.4174
Os03g0849800	Nucleotide-diphospho-sugar transferase domain containing protein.	19.4976	15.1328	17.1028	16.0073	15.0088	9.17682	8.34991
Os03g0850900	Similar to Chemocyanin precursor (Basic blue protein) (Plantacyanin).	1.91055	29.872	25.1991	3.48038	3.02847	0.250578	0.079898
Os03g0856300	Similar to Acyl carrier protein III, chloroplast precursor (ACP III).	28.2514	9.26422	8.43566	2.02078	2.20419	1.45425	1.40331
Os03g0859100	Esterase, SGNH hydrolase-type domain containing protein.	5.08078	12.6702	12.9379	0.83461	0.395853	0.153933	0.445061
Os04g0103300	Protein of unknown function DUF1751, integral membrane, eukaryotic domain containing protein.	84.9901	139.922	154.819	56.2563	60.8413	46.0821	59.1841
Os04g0110350	Hypothetical gene.	0.391244	0.349196	0.329352	0.256302	0.290426	0.216466	0.148514
Os04g0110400	Similar to H0201G08.9 protein.	3.12533	2.5635	2.04277	1.69061	1.63866	1.29867	1.58987
Os04g0113800	Hypothetical conserved gene.	52.091	31.2707	24.7912	20.5097	23.4326	17.6073	18.2761
Os04g0117100	ATPase, F0 complex, subunit E, mitochondrial domain containing protein.	290.604	216.477	214.893	124.709	112.664	116.545	101.928
Os04g0118900	RS subfamily protein, Serine/arginine (SR)-rich protein, Response to salt and heat stress	42.1893	25.394	23.9601	20.9021	20.5047	19.2619	20.3274
Os04g0119800	Leucine-rich repeat domain containing protein.	0.417206	0.471288	0.375251	0.1249	0.166296	0.033596	0.0436627
Os04g0125100	Hypothetical protein.	1.4198	1.5365	1.17761	0.769182	0.400006	0.317516	0.441689
Os04g0127300	Peptidase S8 and S53, subtilisin, kexin, sedolisin domain containing protein.	69.1741	9.22854	8.83084	1.32632	2.22191	0.649856	0.61447
Os04g0127800	Coactivator CBP, KIX domain containing protein.	3.73043	0.809721	0.896044	0.869314	0.645842	0.816124	0.387414
Os04g0151700	Hypothetical conserved gene.	2.33894	2.02553	1.45808	1.29298	1.94722	1.06965	0.925414
Os04g0160600	Similar to OSIGBa0096I22.5 protein.	25.9119	31.1399	27.645	0.549782	0.251868	0.109034	0.343431
Os04g0177300	HIP116, Rad5p N-terminal domain containing protein.	4.0274	0.610932	0.487067	0.0853223	0.0357217	0.0236833	0.0303873
Os04g0180900	Conserved hypothetical protein.	11.7055	10.2587	9.45729	4.60631	5.01132	2.07371	1.63674
Os04g0201800	Similar to H0512B01.7 protein. (Os04t0201800-00);Transcript variants=Os04t0201800-00	0.481132	0.742552	1.16968	0.235176	0.162936	0.13959	0.231924
Os04g0218701	Hypothetical conserved gene.	2.19958	1.32308	0.943218	1.41091	0.811299	0.625513	0.672713
Os04g0223300	Similar to Peroxisome type ascorbate peroxidase.	20.332	40.0002	36.6538	1.3303	0.295285	0.288009	0.781343
Os04g0261400	Cytochrome c region domain containing protein.	18.7438	4.09794	4.43162	0.298926	0.217833	0.0796967	0.070369
Os04g0272200	UDP-glucuronosyl/UDP-glucosyltransferase family protein.	1.74168	7.07305	7.94967	5.50033	4.95519	0.466078	0.349021
Os04g0281900	Uncharacterised protein family UPF0497, trans-membrane plant subgroup domain containing protein.	28.2126	20.4954	20.2505	7.66196	11.1718	3.13625	2.0873
Os04g0291100	Similar to Short-chain dehydrogenase Tic32.	17.7238	11.7249	11.1087	3.57897	2.18103	1.39285	1.2609
Os04g0303950	Similar to OSIGBa0092O07.3 protein.	6.58253	4.44358	4.09545	3.15746	3.29484	3.3426	3.46302
Os04g0314500	Hypothetical protein.	14.8683	10.775	5.80504	4.6027	4.83644	1.00822	0.988601
Os04g0323500	Hypothetical protein.	1.36528	1.65538	0.597179	0.594313	0.653966	0.175148	0.198941
Os04g0337000	Peptidase aspartic, catalytic domain containing protein.	8.81208	10.3926	9.32458	8.48584	8.59761	5.26017	4.59105
Os04g0337500	Aldo/keto reductase family protein.	1.02337	11.475	15.9104	3.38802	0.867067	0.217593	0.0698987
Os04g0345700	Non-protein coding transcript.	0.873605	0.315334	0.503911	0.337642	0.230112	0.305481	0.367758
Os04g0350300	Similar to SKIP interacting protein 18 (Fragment).	19.4808	2.21699	2.40053	0.811117	1.36824	1.01397	1.20374
Os04g0357200	Non-protein coding transcript.	7.62364	4.49887	5.74172	2.83876	1.84155	0.908827	0.33309
Os04g0376400	Glycoside hydrolase, family 18, catalytic domain domain containing protein.	1.80142	0.717961	0.822645	0.334252	0.368602	0.167348	0.160747
Os04g0376700	Similar to ER lumen protein retaining receptor (HDEL receptor) (PGP169-12).	20.5453	14.1634	17.8566	1.679	0.382963	0.486489	0.213632
Os04g0381400	Hydrolase, alpha/beta fold family protein	2.90954	0.454738	0.75723	0.113946	0.130058	0.0661157	0.15465
Os04g0382400	Similar to OSIGBa0092E09.7 protein.	10.8056	13.4611	13.8952	2.07121	0.849219	0.349616	0.198546
Os04g0383700	Conserved hypothetical protein.	26.7956	18.2825	22.1517	1.72914	1.51454	0.07424	0.0240333
Os04g0384000	Hypothetical conserved gene.	8.19177	130.456	111.534	9.65134	4.37677	1.83982	0.0273207
Os04g0386600	Pyruvate/Phosphoenolpyruvate kinase, catalytic core domain containing protein.	71.9428	52.514	49.6029	37.2093	40.2077	34.1192	40.7063
Os04g0386900	Transcriptional factor B3 family protein.	8.60096	1.89003	2.1966	0.611851	0.225062	0.221306	0.054383
Os04g0395600	Auxin receptor, Flag leaf inclination, Primary root growth, Crown root initiation, Seed development, Tillering	145.84	87.9686	88.362	59.8354	60.7695	52.3581	37.8151
Os04g0396500	Regulation of axillary meristem formation	3.12354	6.52524	5.84327	1.98143	1.34588	0.90116	0.175049
Os04g0398300	Glycyl-tRNA synthetase 1	90.6618	54.9261	60.1701	49.596	46.4813	35.8839	47.6023
Os04g0408650	Non-protein coding transcript.	2.16451	1.04691	0.854692	0.932072	1.1315	0.597629	0.280862
Os04g0410250	Conserved hypothetical protein.	14.4341	11.0133	12.4013	7.57963	6.9866	6.62272	8.10671
Os04g0412900	Zinc finger, Sec23/Sec24-type domain containing protein.	37.0415	19.6074	20.6556	12.1719	9.45976	6.38135	7.98434
Os04g0414900	Non-protein coding transcript.	2.77356	2.27393	1.96767	0.954421	1.21401	1.55258	1.24143
Os04g0423600	SET domain containing protein.	13.6725	19.0039	19.5457	10.8073	12.0061	9.17314	8.68775
Os04g0429450	Conserved hypothetical protein.	186.762	214.499	248.692	127.959	119.986	79.3305	42.7207
Os04g0430000	Similar to Ser Thr specific protein kinase-like protein.	29.9574	44.1061	49.7289	17.7058	14.1557	10.1706	7.71204
Os04g0430400	Hypothetical conserved gene.	6.84781	2.51328	1.822	0.428752	0.332015	0.108486	0.00590533
Os04g0431700	Exocyst-localized protein, Resistance to planthoppers, (Nipponbare: BPH-susceptible)	36.9112	15.8342	13.7934	13.9439	7.21388	4.71212	3.15382
Os04g0434600	Similar to OSIGBa0102D10.3 protein.	41.5658	14.6403	12.4367	7.65313	9.89994	5.93071	6.85306
Os04g0442050	Hypothetical gene.	0.115057	0.212999	0.0647103	0.0360837	0.0939233	0.023205	0.0349663
Os04g0447800	Glutamate decarboxylase 2	6.38731	14.8388	13.597	1.15088	0.601283	0.291642	1.91406
Os04g0449400	Type 2C protein phosphatase, Negative regulation of osmotic and salt stress tolerance, Regulation of the JA and ABA signaling pathways, Modulation of the raffinose family oligosaccharide metabolism pathway	41.6377	25.8688	21.8643	29.1272	33.9952	17.0951	18.4104
Os04g0449900	Similar to RNA Binding Protein 47.	557.411	366.963	335.998	314.91	447.057	214.017	175.277
Os04g0454200	Monosaccharide transporter (STP subfamily), STP protein 18	0.0816453	5.77754	5.26445	0.436446	0.041423	0.0595567	0.016176
Os04g0456700	Similar to TMV induced protein 1-2.	76.2463	212.806	181.511	141.442	85.7406	40.1933	35.4204
Os04g0459000	Multidrug-resistance(MDR)-like ATP Binding Cassette B (ABCB) transporter, P-glyco-protein, Auxin transport, Iron homeostasis	44.8336	5.74962	5.08149	0.270299	0.498842	0.236925	0.737529
Os04g0459200	Hypothetical protein.	23.2083	14.7998	13.3603	7.21429	5.92655	3.73441	3.60752
Os04g0461400	Conserved hypothetical protein.	34.412	24.0916	15.847	17.1195	14.3068	9.94256	8.40438
Os04g0462200	Bifunctional inhibitor/plant lipid transfer protein/seed storage domain containing protein.	1.53742	0.95002	0.452712	0.796065	0.283052	0.408355	0.3992
Os04g0462600	Dynein light chain, type 1 family protein.	7.19865	4.34823	3.3528	3.50698	3.93877	2.41083	2.15227
Os04g0463100	Conserved hypothetical protein.	20.9725	15.2736	10.3488	10.1163	10.8829	6.81596	4.97035
Os04g0465800	Similar to OSIGBa0115M15.1 protein.	6.24328	10.3815	9.40372	5.12345	5.61056	4.72293	4.32761
Os04g0472500	LRR-receptor-like kinase (LRR-RLK) family protein	6.3762	3.12564	3.79406	0.953159	0.789165	0.452231	0.632061
Os04g0476600	C2 calcium-dependent membrane targeting domain containing protein.	10.0089	8.62915	7.24052	5.90067	3.31274	1.27271	1.77126
Os04g0481050	Hypothetical gene.	5.52284	2.39108	2.51911	0.203183	0.071227	0.118084	0.119057
Os04g0481100	Similar to H0510A06.3 protein.	22.1013	17.3542	14.3941	17.716	21.6885	8.25215	9.85001
Os04g0483500	Beta-ketoacyl-CoA reductase, Cuticular wax biosynthesis, Fatty acid elongation	8.34771	6.56227	8.47277	3.36918	5.41846	2.39426	1.52083
Os04g0486300	Protein of unknown function DUF295 family protein.	0.726579	1.35086	1.2617	0.805572	0.917374	0.376199	0.189761
Os04g0486500	Similar to Mitotic spindle checkpoint protein MAD2.	39.7419	4.63988	6.55136	2.33134	2.33197	2.20462	1.40305
Os04g0486600	Cytosolic glyceraldehyde-3-phosphate dehydrogenase 2	747.088	534.26	563.065	445.363	284.843	437.409	357.061
Os04g0486900	Acid phosphatase/vanadium-dependent haloperoxidase related family protein.	20.3624	6.11186	5.66531	3.67526	3.53017	4.06674	4.52291
Os04g0495500	Similar to OSIGBa0159F11.9 protein.	18.4381	3.66156	2.44852	1.62271	1.97702	1.04756	0.293754
Os04g0495900	Hypothetical protein.	2.80324	0.859769	1.06071	0.266993	0.341418	0.210543	0.063533
Os04g0496300	Similar to H0306B06.4 protein.	132.386	8.19486	8.82577	0.0220057	0.0184113	0.0124393	0.0136173
Os04g0497400	Lumazine synthase, Defense responses, Chloroplast development	36.5661	23.3483	22.5996	12.7973	13.1584	14.2491	15.7832
Os04g0498400	Conserved hypothetical protein.	8.98534	9.4413	7.05388	6.12882	4.99974	5.22459	3.89765
Os04g0499100	Biopterin transport-related protein BT1 family protein.	3.78	3.0403	3.02344	0.940273	0.78946	0.633431	0.597962
Os04g0499150	Non-protein coding transcript.	0.408571	0.600445	0.558507	0.33943	0.307457	0.139026	0.219825
Os04g0501200	Similar to H0311C03.4 protein.	25.1968	9.69708	9.50903	3.29391	2.64545	2.84847	1.76244
Os04g0502200	Transport protein Trs120 domain containing protein.	32.2138	22.2022	24.2283	15.8284	14.2993	17.1932	19.3748
Os04g0506900	Similar to OSIGBa0157A06.2 protein.	14.05	10.7473	10.1661	5.10302	2.82583	3.9731	4.9567
Os04g0507500	Armadillo-like helical domain containing protein.	53.1426	33.043	32.5853	17.5343	16.9395	12.8418	12.0033
Os04g0507950	Hypothetical conserved gene.	60.4559	57.1292	64.6966	105.235	54.7918	23.111	8.22716
Os04g0510300	Transcriptional corepressor LEUNIG.	51.5791	28.0876	25.9164	16.4011	17.9702	12.2426	14.2216
Os04g0511400	Monosaccharide transporter (INT subfamily), Response to fructose treatment, Response to ABA treatment	0.108289	0.182206	0.0526497	0.120007	0.261581	0.0246277	0.0199137
Os04g0512250	Hypothetical gene.	0.306207	2.02684	1.98304	0.315706	0.19046	0.0898543	0.088479
Os04g0512300	Actin-related protein (ARP) C2 subunit, Gibberellic acid biosynthesis, Regulation of plant growth and productivity	3.96418	54.0222	61.7462	7.82437	3.86867	3.20073	1.0315
Os04g0515300	Ribosomal protein L14 domain containing protein.	466.667	174.748	186.616	129.297	148.116	131.604	157.115
Os04g0517100	Similar to OSIGBa0145M07.4 protein.	53.0535	35.5851	29.1873	47.7999	37.7808	26.0662	13.2257
Os04g0518400	Phenylalanine ammonia-lyase, Resistance to brown planthopper (BPH)	1.9093	3.38582	2.32222	5.36365	5.06327	0.39979	0.113502
Os04g0525100	UDP-glucuronosyl/UDP-glucosyltransferase family protein.	2.35813	0.46745	0.11937	0.636397	0.59948	0.0337277	0.0800227
Os04g0527000	GRAM domain containing protein.	6.65801	14.8224	17.2791	15.2681	7.92352	0.921726	0.518551
Os04g0528200	Similar to OSIGBa0115K01-H0319F09.17 protein.	0.141822	0.411098	0.257659	0.299839	0.246996	0.032802	0.0501337
Os04g0529300	Hypothetical conserved gene.	2.20237	0.885113	0.909527	0.432929	0.582416	0.147853	0.278092
Os04g0529800	Monosaccharide transporter (PLT subfamily), PLT protein 4, Salt and drought stress response	7.22332	10.1235	9.47708	7.81857	7.43849	4.11913	5.24694
Os04g0530100	Similar to Beta-expansin 1 precursor (AtEXPB1) (At-EXPB1) (Ath-ExpBeta-1.5).	42.0452	9.19773	9.60881	2.16679	0.970573	0.128523	0.0852863
Os04g0530500	RING domain-containing E3 ubiquitin ligase, Tolerance to drought stress	67.0726	53.7622	39.1883	69.0169	19.457	19.7942	13.1334
Os04g0531100	Small C2-domain protein consisting of a single C2 domain, Phloem protein, Signaling pathway involving Ca<sup>2+</sup> ions, Defense response	122.819	269.595	198.515	223.348	194.875	20.023	3.05762
Os04g0534400	PapD-like domain containing protein.	26.0104	20.5551	22.5519	9.1016	12.0255	12.5758	10.5485
Os04g0538850	Hypothetical protein.	0.443195	1.03129	0.779399	0.121938	0.339479	0.142257	0.125169
Os04g0546500	Oleosin 16 kDa, Seed oil body oleosin L-isoform	31.0111	4.55367	2.14417	0.878013	2.75764	0.592464	0.491856
Os04g0548500	Similar to OSIGBa0106P14.6 protein.	1.87436	1.8425	1.38625	0.773399	0.343722	0.295724	0.05736
Os04g0556100	Conserved hypothetical protein.	0.645938	0.309991	0.322411	0.267168	0.287395	0.225647	0.304213
Os04g0559400	Branched-chain aminotransferase 3, Branched-chain amino acid (BCAA) synthesis	11.8645	7.87374	6.07039	4.20474	3.61077	4.74198	5.46525
Os04g0562000	Zinc finger, DHHC-type domain containing protein.	73.8584	51.3045	49.5721	38.425	40.6343	32.3809	32.0159
Os04g0566500	Similar to Isoform 2 of Protein argonaute 1B.	109.283	67.6251	76.5092	44.6986	49.7219	46.8133	54.8056
Os04g0566550	Hypothetical gene.	0.458261	0.131352	0.119204	0.117324	0.129762	0.0487573	0.127477
Os04g0569900	IQ calmodulin-binding region domain containing protein.	116.942	103.718	95.505	57.6036	40.5099	13.768	25.7837
Os04g0573000	SPX-MFS protein, Phosphate transporter, Pi homeostasis	8.50981	5.30292	6.51422	1.98123	1.25737	0.443261	1.08368
Os04g0574100	Exostosin-like family protein.	5.11152	6.37616	5.78043	4.01049	3.77931	2.71601	2.61093
Os04g0574200	Fasciclin-like arabinogalactan protein, Positive regulation of pollen exine development, Pollen fertility	171.285	83.5925	65.9049	15.5236	6.22654	1.6094	1.26336
Os04g0576850	Non-protein coding transcript.	0.502648	0.500026	0.584748	0.251158	0.138091	0.192401	0.313558
Os04g0581400	B3 DNA binding domain containing protein, Brassinosteroid homeostasis	2.18448	1.07939	1.11845	1.27383	1.59006	0.282746	0.259393
Os04g0581800	Heavy metal transport/detoxification protein domain containing protein.	5.1418	1.32293	2.21389	0.81042	0.254469	0.223493	0.50198
Os04g0584700	Pentatricopeptide repeat domain containing protein.	0.357904	0.203778	0.171028	0.20593	0.376002	0.0975153	0.046005
Os04g0594400	Aldo/keto reductase domain containing protein.	31.677	12.8454	12.9956	19.9301	22.9939	9.65722	5.87914
Os04g0599800	WD40 repeat-like domain containing protein.	59.7372	8.04084	6.89082	3.38014	5.99521	3.13826	4.28022
Os04g0600100	Similar to B0403H10-OSIGBa0105A11.3 protein.	7.17235	4.16438	3.99367	3.4582	3.27775	3.32782	3.47828
Os04g0600900	Similar to B0403H10-OSIGBa0105A11.9 protein.	28.0887	32.0939	37.7929	28.4428	30.7986	5.52591	3.27243
Os04g0602400	Similar to Maltose excess protein 1, chloroplast precursor (Root cap protein 1).	19.7368	9.82915	9.88174	5.98403	6.62086	3.94934	4.49804
Os04g0606700	Similar to OSIGBa0113I13.5 protein.	12.5843	8.36699	7.36481	8.5629	8.38556	6.2881	6.58475
Os04g0613400	Similar to Cell differentiation protein rcd1.	39.7843	18.5987	14.9048	9.73227	8.17453	10.9517	8.66728
Os04g0616400	Similar to H0525G02.12 protein.	15.477	19.9288	20.2139	10.744	12.3062	7.10379	2.40207
Os04g0618950	Similar to H0114G12.1 protein.	3.62907	3.55559	4.2304	4.60093	3.83745	1.78955	1.84716
Os04g0619600	Similar to Resistance protein candidate (Fragment).	9.58197	9.31781	9.90148	3.13361	2.93059	2.53791	3.09717
Os04g0619800	Similar to H0714H04.3 protein.	93.352	118.959	148.129	11.729	2.93875	0.541792	0.501968
Os04g0623400	Organelle exonuclease DPD1-like	23.9513	17.2594	14.5264	12.9013	10.4635	10.98	10.5183
Os04g0625100	Similar to OSIGBa0148A10.1 protein.	3.25892	1.17196	1.23046	1.01524	0.911614	0.877123	0.624221
Os04g0627400	Hypothetical conserved gene.	0.268536	3.59812	3.87695	0.224579	0.0359397	0.0502563	0.0263713
Os04g0628600	Conserved hypothetical protein.	15.2238	12.5755	12.8488	7.27102	7.83994	7.60335	9.81855
Os04g0629700	Similar to Kinesin-1 (Kinesin-like protein A).	23.4679	37.5773	38.4214	8.39038	4.79341	1.28745	1.03257
Os04g0630500	Similar to H0323C08.15 protein.	0.792095	0.615078	0.817464	0.916374	0.709287	0.316373	0.363911
Os04g0631200	Similar to cDNA clone:J033024P08, full insert sequence.	404.465	68.1684	35.5186	1.33948	1.27227	0.057844	0.145953
Os04g0636100	Glycosyl transferase, family 8 protein.	12.7127	12.8433	13.1485	17.0062	17.5553	7.18797	5.41116
Os04g0639000	Conserved hypothetical protein.	155.579	28.5721	8.22612	9.7276	6.62608	1.1407	0.0257783
Os04g0642000	Similar to MDR-like p-glycoprotein.	69.2995	60.4172	53.2994	16.6028	8.55868	1.71598	0.629238
Os04g0643300	Similar to 3-ketoacyl carrier protein synthase III.	35.4255	15.4199	14.1174	10.2175	10.6581	10.2412	11.8581
Os04g0648600	Similar to H0821G03.14 protein.	2.01586	0.413383	0.521389	0.145092	0.0879307	0.457622	0.135674
Os04g0653000	Jasmonic acid (JA) signalling repressor, Regulation of spikelet development	217.453	226.895	172.378	88.8577	69.7947	54.9971	59.434
Os04g0654600	Protein kinase, core domain containing protein.	6.00646	7.17543	7.51703	1.00548	0.642149	0.0814527	0.0720287
Os04g0658200	Similar to OSIGBa0132E09-OSIGBa0108L24.3 protein.	0.928531	0.269735	0.342153	0.204791	0.21152	0.148802	0.0973303
Os04g0659000	Similar to OSIGBa0132E09-OSIGBa0108L24.10 protein.	18.7477	4.44856	4.30448	0.685868	1.05641	1.62746	0.119267
Os04g0659100	Chloroplastic glutamine synthetase, Reassimilation of the ammonia generated by photorespiration, Salt tolerance	12.0292	5.51856	5.29668	4.78273	4.56381	3.48781	3.89627
Os04g0662850	Hypothetical protein.	0.407556	0.181464	0.152303	0.0791507	0.0504337	0.059467	0.0531563
Os04g0666900	Similar to H1005F08.22 protein.	54.2547	23.1902	25.1869	10.8733	8.35319	2.84503	3.62376
Os04g0670000	Reticulon family protein.	28.2403	18.6665	21.0798	13.9348	12.0736	14.1498	13.3138
Os04g0673700	Hypothetical protein.	27.1004	28.6707	20.3806	23.5678	12.9367	10.8521	11.7312
Os04g0675300	Sacsin, Zinc finger, RING/FYVE/PHD-type domain containing protein.	29.5536	16.7551	17.0621	10.845	14.4492	7.42769	5.22826
Os04g0677100	Similar to H0402C08.5 protein.	0.162928	0.279719	0.395971	0.0664403	0.098838	0.0472773	0.0414
Os04g0681400	Protein of unknown function DUF580 family protein.	33.0207	23.2187	23.3487	9.58222	8.12467	7.99966	8.86841
Os04g0685200	Peptidase aspartic, catalytic domain containing protein.	61.7732	9.56565	7.45827	3.58611	1.69803	1.99624	0.931496
Os04g0685900	LRR-receptor-like kinase (LRR-RLK) family protein	81.626	88.452	76.203	32.6986	29.3682	24.1025	21.1034
Os04g0686200	A member of the PRAF subfamily of the regulator chromosome condensation 1 (RCC1) family, Negative regulation of primary root development	30.3185	17.5107	16.5518	11.2189	11.8515	5.62933	6.60947
Os04g0688100	Peroxidase (EC 1.11.1.7).	80.2666	107.381	89.9899	26.249	43.72	16.3864	13.3577
Os04g0689000	Similar to Peroxidase (EC 1.11.1.7).	33.444	2.40636	2.31673	0.782567	0.720675	0.580197	0.480805
Os04g0689500	Similar to H0814G11.12 protein.	52.7414	123.51	110.882	91.1021	71.5118	26.7551	19.1803
Os04g0692850	Hypothetical protein.	16.5812	9.56419	8.80663	6.37631	5.97682	6.0056	4.74494
Os05g0101800	Non-protein coding transcript.	0.612099	1.23338	0.778345	0.369732	0.441771	0.253688	0.144134
Os05g0102800	Similar to AML1.	16.6741	13.8007	12.5509	5.20029	7.61839	3.9811	2.96908
Os05g0103000	Similar to MYC1.	15.4637	5.43741	5.84065	1.40414	2.87589	0.58686	0.644925
Os05g0105100	Similar to Small GTPase rab11-related.	41.4583	61.8829	70.1725	38.6237	36.0164	23.1992	16.7586
Os05g0105150	Non-protein coding transcript.	0.206341	0.401435	0.409141	0.234182	0.197509	0.157255	0.102551
Os05g0105600	YT521-B-like protein family protein.	14.0178	11.9377	12.1672	8.61235	6.9356	6.3077	5.32015
Os05g0107600	ABC transporter-like domain containing protein.	22.2818	33.227	33.9307	19.6677	20.0516	15.1129	16.2882
Os05g0108600	Similar to Xylem cysteine proteinase 2 precursor (EC 3.4.22.-) (AtXCP2).	52.0967	105.279	132.589	0.437932	0.130023	2.61658	0.277733
Os05g0113100	Conserved hypothetical protein.	0.33003	0.217101	0.138476	0.23775	0.112785	0.102268	0.13427
Os05g0116350	Hypothetical conserved gene.	6.17535	2.45475	3.13703	0.900233	1.19079	0.766865	1.35491
Os05g0117798	Kinesin, motor region domain containing protein.	22.4872	18.0732	19.6788	6.69577	4.00523	1.32616	1.3385
Os05g0118800	Conserved hypothetical protein.	13.9644	13.5466	13.7472	11.4587	8.58473	10.5744	6.63531
Os05g0119850	Hypothetical protein.	54.2899	47.5549	47.0915	6.92106	2.74797	1.93739	0.884655
Os05g0121700	DNA repair and recombination, RecA-like domain containing protein.	4.16437	1.89207	1.64131	0.721349	1.14603	1.00413	0.874138
Os05g0121750	Hypothetical conserved gene.	4.39952	2.13643	1.86422	0.63754	0.662431	0.513508	1.00428
Os05g0123100	Glycosyltransferase 43A, Xylan backbone biosynthesis	28.6885	55.2557	59.6934	14.955	13.2344	6.74652	10.1837
Os05g0123200	Similar to IQD1.	44.022	55.8392	58.5988	30.9397	30.9554	16.1436	12.8038
Os05g0129800	DNA-binding WRKY domain containing protein.	1.98738	3.88528	2.51644	2.66241	1.15746	0.994588	0.546584
Os05g0136400	Conserved hypothetical protein.	44.8881	27.7717	26.8289	21.2713	22.7678	16.5507	15.9223
Os05g0138000	Conserved hypothetical protein.	8.56307	8.94332	6.8231	2.23997	0.648925	0.243225	0.0688537
Os05g0141700	Phosphoglycerate mutase domain containing protein.	25.5701	24.5273	22.3917	38.2807	28.8351	13.8906	9.97523
Os05g0148400	Hypothetical protein.	0.137031	0.360665	0.367864	0.032509	0.0635927	0.0885067	0.0531053
Os05g0149800	EF-Hand type domain containing protein.	110.525	72.6029	61.6805	56.8715	64.7315	45.1576	50.0623
Os05g0154900	Conserved hypothetical protein.	13.6831	7.68951	8.17646	5.01753	6.31946	5.94376	6.38453
Os05g0156600	Similar to Tubulin gamma-1 chain (Gamma-1 tubulin).	39.4789	21.1935	21.3479	10.2582	8.65927	11.3466	13.6323
Os05g0169900	Hypothetical gene.	5.77507	4.71578	6.11899	1.55035	0.887848	0.946221	0.965461
Os05g0170000	Glycosyltransferase, Golgi-localized DUF266-containing protein, Putative beta-1, 6-N-acetylglucosaminyltransferase, Cell-wall biosynthesis, Regulation of the cell wall polymers	12.7272	14.3556	14.029	4.81976	3.52283	2.55031	2.47716
Os05g0171300	Similar to Plastidial ADP-glucose transporter.	11.5718	9.97623	6.57502	3.27807	4.37562	4.37477	2.92834
Os05g0172000	Conserved hypothetical protein.	2.5771	4.12392	2.88374	1.37128	2.68956	1.61759	1.20995
Os05g0176100	Similar to Cellulose synthase BoCesA1.	163.864	315.408	272.583	91.371	51.5198	24.286	21.7013
Os05g0176400	Zinc finger, CCCH-type domain containing protein.	3.1301	1.43712	1.11492	0.461591	0.331714	0.504918	0.271292
Os05g0179000	Zinc finger, RING/FYVE/PHD-type domain containing protein.	10.2062	5.29532	4.59729	2.48746	5.34232	1.29124	1.29066
Os05g0190000	Hypothetical gene.	1.66384	0.624898	0.91647	0.410588	0.362152	0.330334	0.455727
Os05g0193600	Conserved hypothetical protein.	6.24919	5.35232	5.35953	2.40196	2.84017	1.46813	0.823285
Os05g0206600	Non-protein coding transcript.	6.05069	1.76227	2.45678	0.522993	0.397796	0.56337	0.553348
Os05g0206800	Hypothetical protein.	3.52106	0.982402	1.26586	0.497372	0.283881	0.331746	0.144136
Os05g0207700	Similar to Serine/threonine-protein kinase PBS1 (EC 2.7.1.37) (AvrPphB susceptible protein 1).	26.3434	4.06558	4.54028	1.42819	1.59704	1.19446	1.43438
Os05g0208550	Similar to gibberellin 2-beta-dioxygenase.	5.4368	4.86105	3.14565	7.86862	4.39953	0.880653	0.0738297
Os05g0209600	GDSL esterase/lipase protein	15.637	21.8157	24.1675	20.7515	5.18524	6.68378	7.92094
Os05g0210201	Hypothetical gene.	1.97459	7.66811	9.99037	3.87306	1.57117	0.869717	0.941806
Os05g0210600	Molecular chaperone, heat shock protein, Hsp40, DnaJ domain containing protein.	18.7646	32.6777	30.7766	8.13367	4.73437	1.28182	1.37185
Os05g0211100	Similar to Cytochrome P450-like protein.	2.0747	0.554261	0.158182	2.0772	1.4857	0.0819923	0.00738533
Os05g0215000	BURP domain containing protein.	1.16212	0.655595	1.25145	0.388964	0.209181	0.199202	0.463226
Os05g0222200	ABC transporter-like domain containing protein.	3.97969	5.97662	7.47959	4.13895	6.79072	1.0685	1.7403
Os05g0239400	Conserved hypothetical protein.	0.0789767	0.06895	0.06512	0.0267067	0.0454763	0.0491873	0.00991667
Os05g0241150	Hypothetical protein.	0.0304557	0.0354963	0.0176107	0.0170663	0.021397	0.0142113	0.019113
Os05g0246600	Leucine-rich repeat domain containing protein.	4.73655	3.26967	3.35628	1.56667	1.65937	1.51397	1.15917
Os05g0285900	Conserved hypothetical protein.	5.89454	4.42262	4.48416	3.15529	3.29421	2.87602	2.8157
Os05g0295300	Acetyl-coenzyme A carboxylase, Herbicide-inhibiting gene	104.651	31.4829	34.6115	19.7359	25.9914	18.9266	20.6078
Os05g0320800	Hypothetical protein.	9.19944	10.0908	9.74361	4.32667	2.76006	2.65657	2.42239
Os05g0323900	Manganese superoxide dismutase, Heat-stress tolerance	185.202	108.731	107.146	110.729	87.8266	103.457	92.5435
Os05g0328000	Hypothetical protein.	5.66878	2.37354	3.07505	1.32604	1.28096	1.69767	2.25085
Os05g0345175	Similar to patellin-5. (Os05t0345175-01);Transcript variants=Os05t0345175-01	166.334	25.7038	16.4381	2.43995	2.45829	1.03249	0.72832
Os05g0346400	Protein of unknown function DUF538 family protein.	54.9173	73.3963	72.8438	31.9926	27.8204	24.036	22.941
Os05g0355133	Hypothetical conserved gene.	0.533959	0.0813093	0.10194	0.0348483	0.0144777	0.0359863	0.023687
Os05g0355200	Pentatricopeptide repeat domain containing protein.	22.4347	22.5872	21.8524	10.6081	9.8013	9.24499	8.86453
Os05g0359000	Hypothetical conserved gene.	5.12529	3.91606	2.6875	2.00066	1.57938	2.34872	1.69754
Os05g0371600	Similar to BRASSINOSTEROID INSENSITIVE 1-associated receptor kinase 1.	18.8769	4.13241	5.38517	0.0369837	0.113064	0.114644	0.226694
Os05g0373400	Ribonucleoprotein, BRUNO-like domain containing protein.	19.5158	12.0415	13.0466	6.26567	6.61006	6.63354	9.84662
Os05g0378800	Similar to ankyrin like protein.	36.0905	23.164	26.287	17.7469	18.3525	16.2651	18.4781
Os05g0386201	Zinc finger, lateral root primordium type 1 domain containing protein.	5.21655	3.44757	3.94295	1.69034	2.24689	1.33472	1.67304
Os05g0386700	Zinc finger, C2H2-type domain containing protein.	13.9497	57.7837	52.6509	8.70873	4.65227	1.74774	2.22385
Os05g0387700	Protein kinase, core domain containing protein.	13.4211	10.2051	10.3951	2.3612	2.88867	1.48087	1.43062
Os05g0390550	Conserved hypothetical protein.	28.6092	12.5723	19.6437	4.63558	2.31989	3.94512	3.09196
Os05g0391600	Glycosyltransferase AER61, uncharacterized domain containing protein.	15.0186	27.3999	29.1593	21.4642	16.2472	14.3863	9.14426
Os05g0392900	Conserved hypothetical protein.	8.55749	2.31734	1.66681	1.25938	0.497748	0.266386	0.233528
Os05g0398100	Similar to predicted protein.	48.4096	26.546	22.7968	20.3027	20.5859	20.0001	17.8743
Os05g0401100	Protein of unknown function DUF477 family protein.	9.94923	7.79372	10.0686	4.72806	4.14019	4.51357	4.24287
Os05g0404500	Hypothetical protein.	0.677571	0.336141	0.508768	0.10552	0.198891	0.154435	0.160452
Os05g0406550	Protein of unknown function DUF3475 domain containing protein.	13.3548	5.61175	6.38382	2.49372	2.15646	1.42214	1.07444
Os05g0406800	Leucine-rich repeat, N-terminal domain containing protein	50.8877	17.9864	16.0939	2.29106	1.73467	0.518323	0.1188
Os05g0407500	Soluble gibberellin receptor, Gibberellin signaling	132.316	88.4455	60.7698	122.977	94.713	40.5521	45.0916
Os05g0412800	Similar to Glutathione S-transferase GST 41 (EC 2.5.1.18).	106.218	21.4049	16.342	4.29409	3.822	9.47623	1.97917
Os05g0414501	Hypothetical conserved gene.	92.3209	92.2336	70.3383	86.7708	90.8232	54.6047	37.8387
Os05g0415400	NAC transcription factor 24, Regulation of starch biosynthesis	0.102235	0.115129	0.163983	0.133759	0.0914517	0.0403217	0.0401893
Os05g0421300	Armadillo-type fold domain containing protein.	32.2403	29.4001	30.2895	9.59392	9.34776	10.7175	10.9436
Os05g0422600	Hypothetical conserved gene.	17.132	13.7138	13.0008	9.61906	13.0884	9.29456	8.26997
Os05g0428400	Rossmann-like alpha/beta/alpha sandwich fold domain containing protein.	37.3398	21.4496	24.8927	3.31305	1.41283	0.251069	0.142544
Os05g0429400	Phosphatidylinositol transfer protein, Class III SEC14 protein, Important roles in rice immunity, Response to M. oryzae infection	63.0809	52.5033	43.5571	32.1956	42.4655	28.9902	31.174
Os05g0438700	Similar to Histone H3.	180.452	17.2008	17.1624	0.045067	0.142323	0.204019	0.203862
Os05g0440800	Serine/threonine protein kinase domain containing protein.	6.71017	3.64713	2.91193	0.972144	0.976548	1.00374	0.690162
Os05g0445900	5-methylcytosine DNA glycosylase/lyase, Demethylation of retrotransposon Tos17, Promotion of Tos17 transposition, Seed development	9.03067	5.80077	4.75224	3.73544	5.52647	3.25593	2.92605
Os05g0449200	Transferase family protein.	9.27542	6.82447	7.20793	7.41922	19.5483	1.35756	0.488118
Os05g0452500	Conserved hypothetical protein.	6.85681	8.86136	6.7248	5.8848	4.69779	5.3077	4.28464
Os05g0454200	Guanine nucleotide exchange factors for Rop, Activation of small cuticular papillae development on leaf epidermis	11.3217	7.30136	8.9004	0.0964943	0.0414197	0.009895	0.0138267
Os05g0456300	Aldose reductase.	6.06423	44.5351	54.4198	13.8956	4.55684	2.5641	2.59826
Os05g0459400	Kinesin, motor region domain containing protein.	36.2764	2.84018	3.00064	0.749203	0.466062	0.284404	0.483695
Os05g0467400	Domain of unknown function DUF1618 domain containing protein.	8.07596	2.50147	2.9144	2.15844	2.61651	1.88161	2.05849
Os05g0469600	Pyruvate decarboxylase 1, Pyruvate decarboxylase &beta;-subunit	9.45237	2.62082	2.87067	6.67717	1.58669	0.524051	0.0488633
Os05g0476100	Protein of unknown function DUF827, plant family protein.	32.2287	14.2998	15.9142	1.33258	1.39828	0.791029	0.294064
Os05g0476400	Epidermal patterning factor-like protein 8, Small secreted peptide, Control of panicle morphogenesis, Negative regulation of spikelet number per panicle, Control of spikelet fertility	35.6049	7.7419	8.65619	2.86481	2.95859	0.264837	0.040226
Os05g0480300	Conserved hypothetical protein.	0.421475	0.563129	0.356288	0.357338	0.283888	0.141409	0.158922
Os05g0480400	LRR-receptor-like kinase (LRR-RLK) family protein	20.1318	5.88798	4.68971	1.18403	0.993275	0.273686	0.2602
Os05g0481600	Conserved hypothetical protein.	140.097	118.314	127.597	80.3251	63.5917	101.52	74.559
Os05g0482400	Cytochrome P450 monooxygenase, Gibberellin (GA)-deactivating enzyme, Modulation of internode elongation, Regulation of grain size and flag leaf angle	0.264255	0.690393	0.567595	0.0546723	0.025268	0.030457	0.07089
Os05g0487600	Similar to vacuolar ATP synthase subunit B.	28.4767	23.7459	19.9836	14.9928	17.2875	14.3795	13.3048
Os05g0489750	Hypothetical protein.	9.52251	1.41126	0.766411	0.0630823	0.215488	0.0330827	0.199966
Os05g0490400	Conserved hypothetical protein.	9.10998	8.1216	8.16921	11.1181	4.47826	4.20829	4.38502
Os05g0492000	Similar to BZIP transcription factor.	0.559514	0.0140907	0.0437193	0.0511867	0.156409	0.00925467	0.0200767
Os05g0496500	Metacaspase 5, Response to abiotic and biotic stresses	15.8685	11.7921	11.5836	7.6477	8.17833	5.41376	6.387
Os05g0497200	AP2/ERF (APETALA2/ethylene-responsive factor) protein, Regulation of spikelet meristem determinancy and floral organ identity	9.68589	3.92484	6.71522	10.3936	15.02	1.97758	0.44748
Os05g0508300	Similar to Papain-like cysteine peptidase XBCP3.	49.4481	29.3305	18.6352	17.5237	16.9693	13.0602	16.5161
Os05g0518200	Conserved hypothetical protein.	10.2502	1.56123	1.5138	0.607493	0.636864	0.376358	0.629565
Os05g0523300	Auxin/indoleacetic acid (Aux/IAA) transcription factor, Regulation of salt and drought tolerance	6.5362	9.77993	9.28533	8.73462	9.52121	2.1821	1.91158
Os05g0527100	UDP-glucosyltransferase, Cold tolerance (wild rice)	1.74689	0.77109	0.609133	0.166681	0.255494	0.0358193	0.0461427
Os05g0529400	Similar to ubiquitin domain containing 1.	12.8942	10.3578	10.9796	14.3753	7.43573	8.41948	7.11602
Os05g0533450	Conserved hypothetical protein.	1.07185	0.767015	0.537509	0.559362	0.298468	0.451487	0.217595
Os05g0533800	Similar to hydrogen-transporting ATP synthase, rotational mechanism.	26.3491	10.417	13.724	3.24547	2.73031	2.61897	2.69138
Os05g0535400	Choline/ethanolamine kinase family protein.	1.19789	0.70589	0.97005	0.806335	0.377174	0.611946	0.576621
Os05g0535700	Conserved hypothetical protein.	39.0143	19.3324	24.2474	8.79417	8.73644	10.5397	9.53048
Os05g0537200	Similar to Myosin XI (Fragment).	8.37923	9.8325	8.1883	7.46512	5.87062	3.18439	2.75603
Os05g0539400	Glycoside hydrolase, family 35 protein.	33.623	46.7998	46.0614	23.906	23.2612	18.0702	19.8099
Os05g0543400	Farnesyl pyrophosphate synthase 2	89.1503	30.2255	33.8964	18.269	13.5735	20.3625	26.081
Os05g0553700	Qc-SNARE (soluble N-ethylmaleimide-sensitive factor attachment protein receptor) protein, Tolerance to oxidative stress, Resistance to rice blast	155.67	104.738	121.05	70.2901	60.2143	62.653	64.7782
Os05g0553800	Similar to Anti-silencing protein-like (Anti-silencing function 1b) (Anti- silencing factor 1-like protein).	19.2038	8.91356	6.76404	3.76444	3.56145	3.85373	5.1757
Os05g0554000	Similar to cDNA clone:001-123-D07, full insert sequence.	38.0418	66.6038	43.3123	29.2621	20.8189	13.7044	7.09303
Os05g0556201	Hypothetical protein.	0.669268	0.77913	0.61568	0.552866	0.578466	0.326956	0.444555
Os05g0560100	Guanine nucleotide exchange factor for Rho-type GTPase of plant (ROP/Rac), Pollen germination, Pollen tube growth	9.04758	1.58252	1.5872	0.324218	0.283535	0.0606447	0.120686
Os05g0565200	Similar to Urease accessory protein G.	59.3618	28.2819	23.8228	10.8448	10.4755	7.94653	9.16717
Os05g0565500	3-hydroxyacid dehydrogenase/reductase domain containing protein.	3.4579	1.28297	1.86934	1.93389	2.36087	0.797065	1.12493
Os05g0566450	Non-protein coding transcript.	0.171009	0.222032	0.0470147	0.176813	0.0973547	0.0499967	0.0357237
Os05g0568600	Protein of unknown function DUF1645 family protein.	13.1255	15.8994	20.7007	10.6829	6.35882	4.54302	5.11978
Os05g0571700	Cyclin-like F-box domain containing protein.	22.6955	18.273	15.1303	16.6438	16.5839	12.0064	9.88086
Os05g0575500	Conserved hypothetical protein.	9.81278	14.9635	12.1675	8.89603	8.26669	9.4808	6.60363
Os05g0577000	Hypothetical gene.	11.8163	5.91274	6.2683	4.23326	3.73236	4.80145	4.23048
Os05g0577800	Conserved hypothetical protein.	15.9264	9.01443	8.93377	5.74268	4.9527	5.782	5.03429
Os05g0580600	Conserved hypothetical protein.	6.41733	5.14465	4.38221	4.35912	3.73761	2.51553	2.30305
Os05g0582100	Cas1p-like family protein.	20.503	55.5438	64.5474	16.7332	13.6581	15.1198	15.924
Os05g0583075	Hypothetical protein.	28.782	23.1547	18.0497	16.4315	15.0546	14.7035	12.5004
Os05g0585450	Non-protein coding transcript.	0.358394	0.443112	0.634517	0.0238193	0.017032	0.039805	0.124935
Os05g0586200	Gretchen hagen 3 (GH3) family protein, Phytochrome, Jasmonyl-L-isoleucine synthase, Jasmonate signaling, Wound response, Response to blast infection	37.9589	44.9338	26.6043	24.123	14.8759	15.0064	15.5186
Os05g0587000	Pectin lyase fold/virulence factor domain containing protein.	21.239	16.2648	12.3157	3.07918	1.19591	0.143237	0.0621527
Os05g0591500	Similar to Cysteine synthase.	23.6394	16.8314	15.5704	9.54051	8.77691	9.39622	8.54376
Os05g0591550	Conserved hypothetical protein.	1.11816	0.373975	0.466211	0.200835	0.265355	0.207906	0.271412
Os05g0593200	Conserved hypothetical protein.	61.4341	38.9569	43.5941	31.6328	33.0673	34.8503	24.9076
Os06g0103200	Transferase family protein.	6.41247	1.32154	1.428	0.691269	0.97373	0.10194	0.387613
Os06g0107100	Protein of unknown function DUF819 family protein.	2.53677	1.73022	1.99309	1.82901	1.93195	0.770757	0.39204
Os06g0111200	Conserved hypothetical protein.	2.72656	1.18172	1.06639	0.459704	0.400961	0.25416	0.290839
Os06g0112100	Nucleoside phosphorylase, family 1 domain containing protein.	24.2428	11.4225	6.3226	1.6376	1.74849	0.875824	1.7443
Os06g0114300	Cyclin-like F-box domain containing protein.	1.8305	0.903665	0.812657	0.609218	0.681871	0.668021	0.464153
Os06g0119100	Protein of unknown function DUF594 family protein.	6.57105	2.21036	2.41382	0.538548	0.59787	0.237902	0.716097
Os06g0119600	Peptidase aspartic, catalytic domain containing protein.	37.07	14.0219	15.8549	0.586985	0.542999	0.252579	0.4138
Os06g0122800	Hypothetical conserved gene.	18.2284	14.0258	12.917	8.05932	7.2256	4.74602	3.29163
Os06g0125132	Conserved hypothetical protein.	121.219	92.4121	91.8078	70.8495	56.0613	61.0879	42.4618
Os06g0126500	Bcl-2-associated athanogene (BAG) protein, BAG protein containing a ubiquitin-like (UBL) structure, Plant development	33.5326	103.16	82.8193	50.0242	19.7005	6.75475	6.1563
Os06g0127800	GAI-RGA-SCR (GRAS) family protein, Brassinosteroid signaling	10.5505	1.0783	1.03441	0.0616653	0.0564077	0.0375237	0.242793
Os06g0129000	Hypothetical conserved gene.	4.83078	4.32106	4.45446	1.77978	1.56778	1.44445	1.75951
Os06g0139400	Conserved hypothetical protein.	0.538079	0.182806	0.183637	0.123912	0.146767	0.0746153	0.085072
Os06g0142700	Cytochrome c oxidase, subunit Vb family protein.	45.307	36.8667	38.3659	16.6662	12.3091	13.9856	10.5563
Os06g0146100	Nucleotide-binding LRR receptor (NLR) family protein	12.4441	12.7656	12.693	9.48458	8.08073	6.4585	5.30256
Os06g0146900	Hypothetical protein.	1.16915	2.32286	1.76042	0.560879	0.417247	0.162256	0.112734
Os06g0153200	Similar to cDNA clone:J023129O11, full insert sequence.	13.453	21.0944	20.9424	4.97163	4.44592	0.93461	0.3092
Os06g0158850	Non-protein coding transcript. (Os06t0158850-01);Transcript variants=Os06t0158850-01	1.38731	1.16194	1.3042	0.586232	0.429643	0.093709	0.0845183
Os06g0159450	Similar to Histone H3.	60.0604	6.73602	8.3949	0.427223	0.473704	0.471261	0.466574
Os06g0163200	Esterase/lipase/thioesterase domain containing protein.	51.2031	32.9707	35.4945	31.3745	26.4926	22.7417	30.7089
Os06g0163350	Non-protein coding transcript.	0.293656	1.18804	0.880909	0.269724	0.132203	0.114022	0.10109
Os06g0163600	Proline iminopeptidase	33.7946	19.9186	16.3887	13.3275	14.0003	13.3465	13.8774
Os06g0165900	Conserved hypothetical protein.	2.39878	1.33062	0.908366	0.572744	0.371639	0.228826	0.232788
Os06g0174375	Conserved hypothetical protein.	4.42861	0.356017	0.335245	0.36861	0.396796	0.0907003	0.072276
Os06g0176300	Putative Fe(II)/2-oxoglutarate-dependent oxygenase, HIS1-like protein 5	0.154722	0.153849	0.096373	0.0189583	0.0293593	0.00502	0.00981367
Os06g0177000	Similar to Cytochrome b-c1 complex subunit 8.	151.008	193.193	195.525	135.581	89.382	125.819	107.931
Os06g0177700	Putative Fe(II)/2-oxoglutarate-dependent oxygenase, HIS1-like protein 4	1.68805	0.738599	0.772703	0.207605	0.359755	0.414527	0.402894
Os06g0179100	Similar to H0306F03.13 protein.	4.21736	4.00415	5.16569	0.337636	0.25439	0.009997	0.0149
Os06g0184300	Similar to Ubiquitin carboxyl-terminal hydrolase.	544.731	220.493	185.299	93.9979	94.5706	60.375	57.743
Os06g0198700	CHD5-like protein domain containing protein.	10.9066	7.27185	8.71444	6.87001	6.63825	6.63862	5.35933
Os06g0199300	Non-protein coding transcript.	14.569	20.5957	16.8098	14.1939	12.7409	12.8378	8.57
Os06g0199402	Similar to predicted protein.	0.401667	0.437442	0.397423	0.431984	0.261684	0.287165	0.158548
Os06g0203500	Similar to UMP-CMP kinase family protein.	9.30012	10.9862	7.97076	8.83511	10.0557	6.3849	4.17379
Os06g0208800	Lysin motif-containing protein, Pattern recognition receptor, Peptidoglycan and chitin perception in innate immunity	33.4433	13.2397	13.4736	6.50387	6.72343	7.28462	7.89593
Os06g0209100	Peptidase A1 domain containing protein.	0.585841	5.67883	7.79646	0.680619	0.7441	0.0639413	0.0485933
Os06g0211200	bZIP transcription factor, Positive regulator of ABA signaling, Drought tolerance	21.7656	12.9536	13.7873	12.1969	6.68862	5.46665	5.71616
Os06g0224650	Mitochodrial transcription termination factor-related family protein.	5.57847	2.29583	2.13636	1.53814	0.715137	1.1753	1.31268
Os06g0226000	Similar to Transposase (Fragment).	18.7247	37.5982	35.465	24.829	23.1825	10.4428	10.7506
Os06g0227250	Hypothetical conserved gene.	33.1346	43.4024	39.4199	14.7441	10.2691	2.90496	1.80922
Os06g0227300	Non-protein coding transcript.	46.2756	35.6342	31.6874	11.0681	9.15713	2.79754	1.40497
Os06g0241200	Conserved hypothetical protein.	1.85144	2.72513	2.09742	1.80646	1.66503	0.893824	0.861694
Os06g0242900	SAM dependent carboxyl methyltransferase domain containing protein.	1.82102	3.7388	0.686602	1.27013	0.543568	0.134884	0.145749
Os06g0244700	Similar to microtubule-associated protein TORTIFOLIA1.	23.4119	17.8648	20.0066	4.98868	4.69603	1.59301	0.925295
Os06g0251200	Kelch related domain containing protein.	11.9025	14.2279	12.4388	7.83477	7.53069	7.10541	5.87578
Os06g0260250	Hypothetical protein.	4.30139	3.39419	4.28977	0.882072	0.85341	0.119473	0.126934
Os06g0262800	Beta-ketoacyl-CoA Synthase	0.078009	0.537968	0.622365	0.0887843	0.090263	0.0259913	0.0314047
Os06g0268600	Non-protein coding transcript.	9.82026	8.08933	3.03996	2.12854	0.407483	1.84715	1.50235
Os06g0271900	Hypothetical protein.	3.68575	4.45452	3.18287	2.89656	3.25507	2.6188	2.18134
Os06g0273400	Hypothetical protein.	1.45187	1.63649	1.33807	0.329464	0.338708	0.0779063	0.428294
Os06g0284200	Protein of unknown function DUF246, plant family protein.	15.1211	32.0577	35.1717	8.0103	4.09605	3.26549	3.37164
Os06g0288300	C-glucosyltransferase, Flavone-C-glycoside synthesis	1.75614	33.3233	38.5505	4.30304	1.99543	0.331788	0.347995
Os06g0291100	Non-protein coding transcript.	17.1364	30.323	21.289	4.66108	2.26492	0.217219	0.359086
Os06g0291600	AGC protein kinase	21.4287	10.71	13.6967	2.26261	3.11722	2.11417	2.97786
Os06g0292100	Hypothetical conserved gene.	0.523511	0.0904643	0.0908713	0.0883573	0.0875033	0.0540573	0.030753
Os06g0295500	Hypothetical gene.	10.8588	10.0219	8.0235	9.98547	7.50716	5.91783	3.00278
Os06g0297600	Similar to transporter-related.	5.41588	3.25063	3.7586	1.28842	1.1168	0.999145	1.34497
Os06g0308300	Similar to 65kD microtubule associated protein.	150.934	64.7693	68.7327	21.7808	13.9482	4.9719	5.4988
Os06g0308550	Hypothetical protein.	1.0525	0.317039	0.445954	0.0927367	0.070721	0.0302793	0.0168997
Os06g0318533	Conserved hypothetical protein.	74.5612	42.979	31.796	31.2106	33.8371	23.7132	20.07
Os06g0320500	Similar to Light-harvesting complex I (Fragment).	241.469	259.004	264.386	188.748	92.1873	137.484	118.097
Os06g0325700	Conserved hypothetical protein.	5.47222	4.19607	3.02449	0.586129	0.602031	0.39102	0.362563
Os06g0336200	Delta-tonoplast intrinsic protein.	404.807	148.514	158.392	121.03	62.8744	49.3845	72.3351
Os06g0343200	Non-protein coding transcript.	4.10358	3.55651	3.18925	2.75468	2.01452	2.43434	2.16314
Os06g0347100	Similar to Acyl-coenzyme A oxidase 4, peroxisomal (EC 1.3.3.6) (AOX 4) (Short- chain acyl-CoA oxidase) (SAOX) (AtCX4) (G6p) (AtG6).	116.48	153.307	81.6286	111.689	87.6298	39.1637	27.4449
Os06g0352900	Photosystem II (PSII) auxiliary protein, Regulation of D1 protein stability of PSII	27.0884	25.6111	21.5655	9.74127	12.5938	6.29772	4.87681
Os06g0353400	Similar to Histone mRNA exonuclease 1.	17.2857	18.7936	16.2348	13.3821	14.672	11.6379	9.07542
Os06g0354600	Conserved hypothetical protein.	14.6965	7.60848	8.19857	6.75385	5.39052	4.31435	4.69403
Os06g0477400	Hypothetical gene.	5.78748	4.46117	4.37123	1.12166	1.03371	0.873701	1.44868
Os06g0480500	Non-protein coding transcript.	46.6311	372.252	454.529	119.121	25.3878	5.90234	1.20311
Os06g0481400	Non-protein coding transcript.	0.438263	0.497378	0.388365	0.859252	0.249423	0.178518	0.0887597
Os06g0490200	Conserved hypothetical protein.	24.5841	19.1234	14.5192	5.22541	4.49771	1.88325	1.03673
Os06g0491901	Non-protein coding transcript.	3.55822	4.60097	4.42294	2.67116	2.78382	2.12718	1.40701
Os06g0494100	S-Domain receptor like kinase-PID2, Receptor-like serine-threonine kinase protein, B-lectin receptor kinase, Blast disease resistance, Resistance to M. grisea strain ZB15 (Nipponbare: susceptible)	3.64377	3.39854	3.36018	1.95346	2.91568	1.00203	1.54357
Os06g0499200	Non-protein coding transcript.	4.77549	1.84703	1.71682	1.03646	1.55394	1.05226	1.00614
Os06g0503100	ABC-2 type transporter domain containing protein.	18.7826	6.84735	7.48972	0.769601	0.549482	0.017237	0.0103063
Os06g0506150	Conserved hypothetical protein.	3.43879	12.6125	11.5947	2.33921	2.50292	1.88569	1.62734
Os06g0507900	Conserved hypothetical protein.	14.2248	11.1115	12.3757	7.24547	6.16492	3.995	3.48008
Os06g0518300	Hypothetical conserved gene.	1.40453	0.965967	0.819646	0.841315	0.620908	0.143385	0.0221423
Os06g0519400	Zinc finger, CCCH-type domain containing protein.	0.939882	1.06014	1.26918	0.955855	0.931413	0.70778	0.135866
Os06g0523100	Similar to loricrin-related.	132.685	111.232	76.3294	36.1573	36.0944	52.2136	34.2417
Os06g0524400	Protein of unknown function DUF231, plant domain containing protein.	23.1621	27.6619	27.324	17.7979	12.4781	8.68801	11.1567
Os06g0531900	Lipase, GDSL domain containing protein.	70.3171	235.821	209.615	34.5859	10.4263	1.59599	0.638066
Os06g0535200	Zinc finger, RING/FYVE/PHD-type domain containing protein.	0.109977	0.0411847	0.03544	0.02612	0.0236537	0.0100277	0.0135383
Os06g0537600	Zinc finger, RING/FYVE/PHD-type domain containing protein.	4.58769	4.87001	5.2143	3.04171	3.82112	0.92899	0.500703
Os06g0547100	Similar to peroxidase 52.	12.0138	7.46069	4.65534	1.69761	1.23001	0.044775	0.039341
Os06g0551500	Conserved hypothetical protein.	1.04823	0.853628	1.4458	0.236684	0.274867	0.545683	0.343369
Os06g0553550	Conserved hypothetical protein.	1.89107	8.42257	11.6792	4.49705	2.75921	0.370528	0.221961
Os06g0561200	Similar to Potassium/proton antiporter-like protein.	32.7643	28.632	28.5631	15.5085	18.8784	11.5255	9.97868
Os06g0565900	Similar to Potential phospholipid-transporting ATPase 4 (EC 3.6.3.1) (Aminophospholipid flippase 4).	39.1085	33.24	37.2969	25.1825	28.1833	18.2944	23.1812
Os06g0568000	Nonaspanin (TM9SF) family protein.	101.206	81.6683	89.3962	40.6006	37.8901	38.4144	42.6802
Os06g0572400	Tetraspanin 9, Control of rice architecture by regulating plant height and tiller number	35.8565	23.0945	22.3167	9.88341	12.5385	3.5782	2.96142
Os06g0573600	Beta-galactosidase	15.6318	78.994	85.7785	9.43226	7.77971	3.74344	2.85959
Os06g0574200	Serine/threonine protein kinase-related domain containing protein.	8.7828	7.38304	5.63878	7.83539	11.138	1.6113	1.8888
Os06g0582400	Conserved hypothetical protein.	5.90203	6.01912	4.90027	3.82887	3.42169	2.90941	3.21829
Os06g0589300	ABC transporter-like domain containing protein.	1.00317	0.360776	0.346871	0.262024	0.24347	0.26407	0.281791
Os06g0598800	&beta;-ketoacyl CoA synthase, Biosynthesis of cuticular waxes on rice leaf	47.735	51.4479	50.2615	47.2991	30.9034	21.4844	17.6285
Os06g0605900	E3 ligase, Resistance to brown planthopper (BPH)	63.3244	41.6492	39.0051	39.5985	61.1443	25.2843	23.6687
Os06g0608100	Hypothetical conserved gene.	8.02761	1.14534	0.97272	0.29731	0.516194	0.200603	0.508964
Os06g0609450	Similar to ZAC.	24.4206	16.2599	17.1056	12.0243	13.1298	11.477	11.3891
Os06g0609500	MYB-CC transcription factor, Maintenance of phosphate (Pi) homeostasis, Salt stress tolerance	37.044	14.54	14.7276	7.15622	6.56133	6.23642	6.20262
Os06g0609800	Conserved hypothetical protein.	23.6592	14.2397	12.9391	12.053	13.1843	8.63348	9.05792
Os06g0609850	Hypothetical protein.	0.163182	0.141854	0.096916	0.109183	0.0735683	0.007425	0.056237
Os06g0610550	Hypothetical protein.	1.95087	1.15437	0.889869	1.13119	0.743594	0.859845	0.73274
Os06g0612951	Hypothetical protein.	4.87306	2.49108	3.39928	0.640443	0.0967147	0.0134627	0.086038
Os06g0620000	Conserved hypothetical protein.	0.67999	0.35396	0.479689	0.235883	0.314701	0.253004	0.0883463
Os06g0631800	Conserved hypothetical protein.	4.61212	4.709	4.20977	1.35948	1.02908	0.317723	0.0908413
Os06g0642500	Cytochrome P450 domain containing protein.	2.36664	3.23898	2.69847	2.01161	2.47852	1.06743	1.0632
Os06g0648200	Conserved hypothetical protein.	5.44113	3.67176	4.09387	3.77087	4.53313	2.67835	2.173
Os06g0649800	Putative methyladenine glycosylase, DNA repair enzyme	16.3982	6.71114	7.13237	1.29306	0.873818	0.764592	0.545748
Os06g0653000	Glossy1(GL1) homolog, Cuticular wax biosynthesis, Drought tolerance	9.12257	2.46854	1.52375	0.704959	1.3444	0.420589	0.608415
Os06g0659750	Non-protein coding transcript.	1.94252	0.653711	1.14819	0.069419	0.0627667	0.0279153	0.016015
Os06g0659800	Conserved hypothetical protein.	0.962665	0.215981	0.723022	0.085046	0.0511097	0.0322453	0.111298
Os06g0663500	SQUAMOSA promoter-binding protein-like (SPL) protein, Positive regulation of grain size	12.5428	13.1984	11.4344	9.11928	9.97126	6.59603	6.15931
Os06g0664100	Similar to Xaa-Pro aminopeptidase 1.	8.53473	11.1829	9.0436	7.90158	4.50801	6.27433	3.38251
Os06g0664200	Inositol monophosphatase/Fructose-1, 6-bisphosphatase domain containing protein.	3.15683	3.08986	2.87136	1.6689	2.10152	1.24605	1.86392
Os06g0676900	Non-protein coding transcript.	22.9912	13.5958	13.984	2.99926	1.82747	0.432102	0.30529
Os06g0677000	Patatin-related phospholipase A, Regulation of panicle length, grain shape and grain number per panicle	84.9939	87.4311	93.777	20.171	12.4278	4.41875	1.81273
Os06g0679500	Similar to Avr9 elicitor response-like protein.	32.8273	14.9781	12.1768	3.81529	3.61246	1.5543	1.12573
Os06g0679850	Non-protein coding transcript.	12.9025	7.49749	7.56501	6.86929	6.74939	6.79232	6.07289
Os06g0681000	Conserved hypothetical protein.	5.96105	3.77587	2.41879	1.7955	2.38979	0.677612	1.58509
Os06g0681700	Protein of unknown function DUF6, transmembrane domain containing protein.	14.1451	20.3039	16.4624	15.5288	16.9936	9.86162	9.27114
Os06g0683900	Similar to OSIGBa0115M15.5 protein.	32.3509	2.79465	2.56637	0.231732	0.0113543	0.00723967	0.0305263
Os06g0687000	Domain of unknown function DUF292, eukaryotic domain containing protein.	6.3584	2.95548	2.30822	0.942471	0.727667	0.303569	0.0102017
Os06g0692800	Protein of unknown function DUF547 domain containing protein.	20.6502	11.7062	11.3692	1.69182	2.45578	1.96873	1.30602
Os06g0695900	E3 ubiquitin ligase, Regulation of awn elongation	4.8994	2.02074	1.94969	0.626111	1.68445	0.0454303	0.03299
Os06g0703800	Activator of Hsp90 ATPase, N-terminal domain containing protein.	38.7679	26.4153	16.9785	18.2043	9.21531	9.73047	7.33058
Os06g0704100	Protein of unknown function DUF547 domain containing protein.	4.66139	1.91101	1.7698	0.670104	0.419633	0.028982	0.0918213
Os06g0704450	Hypothetical protein.	9.57549	5.23822	5.84592	0.539318	0.192883	0.075115	0.04517
Os06g0705100	Similar to Thylakoid lumenal 13.3 kDa protein (P16.5) (Fragment).	7.63286	8.52883	10.4198	6.80293	5.42036	4.40315	4.96052
Os06g0707733	Nucleotide-binding LRR receptor (NLR) family protein	3.33045	1.56097	1.36524	0.720031	0.346245	0.184667	0.159042
Os06g0708050	Hypothetical gene.	0.034802	0.0212973	0.0189937	0.0348533	0.0153593	0.0150503	0.0186603
Os06g0711000	Conserved hypothetical protein.	12.6332	11.306	6.31287	4.35161	3.75056	4.19307	3.51543
Os06g0712500	Similar to Glycosyltransferase QUASIMODO1 (EC 2.4.1.-).	38.159	27.7687	23.512	9.81213	6.56637	5.85649	4.99606
Os06g0712800	Similar to Ankyrin-like protein.	3.96872	6.22889	6.60234	0.827133	0.412655	0.803441	0.473787
Os06g0715550	Non-protein coding transcript.	0.386612	0.327831	0.215099	0.333806	0.318662	0.164204	0.173364
Os06g0716700	Similar to Heat shock protein 90.	351.187	381.958	222.111	191.345	122.536	157.563	127.483
Os06g0718300	Putative UPF0496 protein 2.	0.334349	0.382372	0.44181	0.075539	0.138206	0.20393	0.11366
Os06g0724300	Protein of unknown function DUF616 family protein.	28.185	19.8663	20.0045	12.2355	11.3895	11.6058	10.616
Os06g0725000	Similar to Senescence-associated protein DIN1.	11.6545	8.35364	11.2892	8.71932	12.1098	1.53658	3.00206
Os06g0725200	Lipase, GDSL domain containing protein.	99.8566	248.293	145.64	56.6321	42.0395	2.69344	2.38618
Os06g0725250	Hypothetical protein.	10.8572	26.8601	12.4352	6.93285	3.98947	0.212167	0.166172
Os06g0729650	Similar to Photosystem II stability/assembly factor HCF136, chloroplastic.	14.1124	12.7394	10.7065	8.40192	7.30094	5.22485	7.32513
Os06g0730200	Similar to ROOT HAIRLESS 1.	14.8478	11.1838	6.12199	8.83429	8.28704	4.60819	4.73233
Os06g0731400	Hypothetical conserved gene.	46.9054	35.8012	29.6431	26.935	25.2123	22.3622	21.8069
Os06g0731800	Clathrin light chain family protein.	137.311	150.917	155.628	86.1224	83.9319	72.8732	82.659
Os07g0105300	Conserved hypothetical protein.	1.85792	0.359056	0.426493	0.0225843	0.05007	0.0277507	0.0950317
Os07g0107000	Hypothetical protein.	0.213168	1.77626	3.99061	0.041408	0.085486	0.138406	0.0698927
Os07g0109400	SLG7-like protein, Regulation of grain shape	20.0649	23.4057	22.3638	4.42669	2.66375	1.02823	1.16883
Os07g0111100	Conserved hypothetical protein.	22.9022	19.7446	16.4742	15.4489	11.6204	14.4289	11.1736
Os07g0131001	Hypothetical protein.	0.063057	0.0966233	0.050609	0.0689533	0.0830103	0.04469	0.0127363
Os07g0133500	Protein of unknown function DUF1005 family protein.	8.39285	10.3585	9.84688	4.79059	5.21753	1.68247	1.28636
Os07g0134400	Similar to bacterial transferase hexapeptide repeat-containing protein.	13.12	7.19079	9.47732	5.69445	6.17757	6.9916	6.16397
Os07g0136800	Homeodomain-like containing protein.	9.08389	13.5664	8.6443	8.97087	9.57077	4.32684	3.33457
Os07g0138100	Rac/Rop guanine nucleotide exchange factor, Regulation of immune responses	54.6931	41.369	38.7818	34.3359	31.3607	26.7719	20.0467
Os07g0141900	Nucleotide-binding LRR receptor (NLR) family protein	0.136108	0.0285177	0.0241047	0.00914467	0.0131337	0.00151233	0.0129427
Os07g0148800	Conserved hypothetical protein.	50.1845	47.7263	50.5462	21.3377	20.7571	6.8921	11.5686
Os07g0150600	Non-protein coding transcript.	0.207069	0.343138	0.141566	0.111709	0.190531	0.057545	0.057007
Os07g0152000	Transcription factor , Cold tolerance	7.18411	4.02433	3.86636	1.66265	2.01083	1.65215	2.38141
Os07g0152101	Hypothetical gene.	0.119264	0.261076	0.410827	0.159162	0.15245	0.117165	0.0406893
Os07g0154900	Conserved hypothetical protein.	6.58605	6.20185	6.90264	4.63145	4.86808	2.03808	1.81477
Os07g0160500	F-box domain, Skp2-like domain containing protein.	15.0994	11.7611	10.9795	6.90354	7.57111	7.08179	8.77236
Os07g0162500	Alpha/beta hydrolase fold-3 domain containing protein.	12.8895	9.75862	6.90418	3.10405	1.52481	1.75898	1.40451
Os07g0165700	Conserved hypothetical protein.	6.57553	3.55525	2.83853	1.79359	1.50979	1.42947	1.28719
Os07g0166700	LRR-receptor-like kinase (LRR-RLK) family protein	28.6406	34.6189	37.7722	7.59705	5.26784	4.819	7.96862
Os07g0173200	Hypothetical conserved gene.	173.569	128.95	115.295	49.0814	57.7501	55.5489	63.3378
Os07g0174700	Conserved hypothetical protein.	20.5105	39.113	48.9666	11.8708	11.3926	10.6299	15.3229
Os07g0175900	Similar to Inositol-1, 4, 5-trisphosphate 5-Phosphatase-like protein.	20.3315	9.74163	10.519	5.42259	6.48278	3.96481	6.31601
Os07g0180800	RNA recognition motif domain domain containing protein.	5.2637	2.40483	2.27474	1.81567	0.981827	0.949245	1.36934
Os07g0185200	Similar to Membrane related protein-like.	49.5345	37.583	33.0107	31.2417	32.2491	20.6829	26.2781
Os07g0186400	Homolog of Arabidopsis SHL (SHORT LIFE), BAH (Bromo adjacent homology) domain-containing protein, Mediation of genome-wide transcriptional repression	38.8202	25.1402	24.5976	21.7657	18.1665	23.8171	21.9305
Os07g0192400	Non-protein coding transcript.	1.87571	1.95027	1.2677	1.65621	1.3078	1.23775	0.611065
Os07g0200000	Vps51/Vps67 domain containing protein.	14.6209	13.594	13.774	6.86498	5.40135	3.4231	3.19456
Os07g0201300	UDP-glucuronosyl/UDP-glucosyltransferase domain containing protein.	1.39774	0.472596	0.811177	0.207109	0.282524	0.100228	0.212854
Os07g0206700	Cycloartenol-C-24-methyltransferase 1 (EC 2.1.1.41) (24-sterol C- methyltransferase 1) (Sterol C-methyltransferase 1).	143.928	46.2158	46.3698	28.5628	23.168	35.8585	30.7169
Os07g0207700	Protein containing CTD phosphatase domain, Seed shattering	44.5528	30.8715	27.7681	20.724	21.6223	17.5709	17.6508
Os07g0208500	Cellulose synthase A8	72.1569	252.334	226.3	88.5372	43.922	27.0555	32.4513
Os07g0222800	Acyl carrier protein-like protein.	48.3117	35.518	29.681	22.7741	23.4077	19.703	13.2039
Os07g0223400	Similar to ADP-ribosylation factor 1.	186.961	109.101	142.913	83.4771	83.948	94.8894	97.4381
Os07g0225300	NAC transcription factor, Positive regulation of seed germination	61.7482	52.7595	24.7459	38.7101	47.1774	23.07	5.73826
Os07g0226200	Hypothetical protein.	2.70536	1.86509	1.93301	1.42107	1.53181	1.01978	0.749049
Os07g0230400	Conserved hypothetical protein.	45.759	40.7227	38.8323	21.9414	15.8667	9.81452	6.64745
Os07g0239200	Conserved hypothetical protein.	3.98738	1.90639	1.52729	1.09261	1.04617	0.708033	0.749786
Os07g0240600	UDP-glucuronosyl/UDP-glucosyltransferase family protein.	0.479002	0.780751	0.97605	0.489171	0.391827	0.106606	0.0468817
Os07g0243150	Hypothetical conserved gene.	2.08328	2.5783	2.12725	0.602078	1.31599	0.047043	0.097493
Os07g0245100	Similar to Cytosine deaminase (EC 3.5.4.1).	18.5225	4.05023	3.92999	3.48358	2.32371	1.47769	2.65391
Os07g0246200	Calreticulin, Calcium-binding protein, Ca<sup>2+</sup>-sequestering protein	626.496	616.662	422.862	285.027	180.522	255.638	148.164
Os07g0247100	Chloroplast-localised putative leucine carboxyl methyltransferase (LCMT), O-methyltransferase, Regulation of jasmonate (JA)- and brassinosteroid (BR)-mediated growth and defence responses, Leaf senescence, heading date and grain production via melatonin biosynthesis	10.5168	6.17655	4.83757	4.24033	4.76301	3.91169	5.50062
Os07g0252400	Cellulose synthase A6	140.247	166.011	134.055	122.792	72.6765	13.6854	5.05776
Os07g0273600	Nucleotide-binding LRR receptor (NLR) family protein, Non-canonical	2.38741	2.12265	1.76587	1.45281	2.31333	0.9893	1.12486
Os07g0281500	Non-protein coding transcript.	2.71559	2.71032	2.12607	1.84461	2.17902	2.04768	1.20736
Os07g0287400	Plant lipid transfer protein/seed storage/trypsin-alpha amylase inhibitor domain containing protein.	30.2653	19.6316	26.1904	2.2549	0.672322	0.119349	0.0305827
Os07g0291400	Conserved hypothetical protein.	0.386736	0.255565	0.0506743	0.09709	0.0603927	0.0670277	0.022347
Os07g0294300	Conserved hypothetical protein.	10.6172	5.77299	5.12077	5.20456	3.12383	1.62653	1.40794
Os07g0294700	Conserved hypothetical protein.	5.5794	1.74519	1.58999	0.359518	0.431004	0.328508	0.526751
Os07g0297200	Hypothetical protein.	1.94162	1.1518	1.00824	0.794119	0.870461	0.532995	0.417759
Os07g0406800	DNA primase, large subunit, eukaryotic domain containing protein.	10.7026	1.06637	1.1149	0.135392	0.139905	0.151198	0.136824
Os07g0407700	Hypothetical conserved gene.	107.598	88.5955	80.7595	96.7541	111.463	25.6716	19.8114
Os07g0413700	Poly(ADP-ribose) polymerase 1, Response to DNA damage, Gametophyte development, Promotion of seed setting rate	31.7408	12.9972	12.2543	7.54766	8.40422	8.87832	8.56191
Os07g0413800	Conserved hypothetical protein.	17.2146	109.822	114.598	72.4533	23.2464	0.659801	0.233719
Os07g0414800	F-actin capping protein, alpha subunit family protein.	29.8063	17.232	17.2711	6.958	6.081	5.83382	7.58124
Os07g0420000	Conserved hypothetical protein.	19.8727	40.0749	31.0187	23.0941	17.6192	16.2882	8.26717
Os07g0436600	Pentatricopeptide repeat domain containing protein.	5.32098	3.85396	3.2327	2.48074	3.04412	2.54138	2.75463
Os07g0440700	Hypothetical conserved gene.	0.996056	0.174049	0.171159	0.21032	0.0514047	0.0642333	0.028175
Os07g0452801	Conserved hypothetical protein.	3.84181	2.87479	2.30323	1.49442	1.45501	1.05249	0.91487
Os07g0452950	Hypothetical conserved gene.	0.937493	0.868493	0.855996	0.636132	0.63419	0.69107	0.449564
Os07g0469600	Non-protein coding transcript.	52.0704	29.2576	30.1151	21.3649	23.8002	21.4321	28.9755
Os07g0475700	Auxin responsive SAUR protein family protein.	1.18623	0.566016	0.838335	0.0686293	0.122267	0.058103	0.061656
Os07g0481100	Rop nucleotide exchanger, PRONE domain containing protein.	5.82672	5.16183	4.0785	0.160291	0.2223	0.0385373	0.0195883
Os07g0490400	FK506 binding protein 20-2	19.2383	14.4194	13.2894	8.3694	7.81879	4.7418	6.7646
Os07g0493100	Hypothetical gene.	1.15453	0.401369	0.549903	0.491273	0.498486	0.152277	0.199527
Os07g0494800	Serine/threonine protein kinase domain containing protein.	3.46272	2.78277	2.51399	1.51412	1.89071	0.731566	0.604192
Os07g0495250	Hypothetical gene.	3.15141	2.48744	2.12437	1.59199	1.48789	1.94166	1.91577
Os07g0499800	Ubiquitin-protein ligase E3 MDM2 domain containing protein.	6.34395	4.01451	5.03802	1.97989	3.64482	1.596	1.3249
Os07g0505200	Plant-specific transcription factor, Control of grain size	103.628	73.2096	80.1508	22.3039	25.9848	10.2855	6.16075
Os07g0506000	Protein of unknown function DUF300 family protein.	62.5928	59.7571	52.3845	38.705	36.1828	25.2034	30.6131
Os07g0506600	Protein of unknown function DUF869, plant family protein.	14.1695	26.6811	21.4169	3.06808	5.14892	3.763	2.49066
Os07g0514400	Domain of unknown function DUF629 domain containing protein.	10.2429	13.3198	9.66024	6.27905	4.61771	4.64102	3.2573
Os07g0514550	Hypothetical gene.	5.15282	5.04569	3.55335	2.15624	2.00191	1.91379	1.26044
Os07g0518200	Conserved hypothetical protein.	1.60675	0.904135	0.804828	0.314787	0.137303	0.2235	0.156853
Os07g0519100	Similar to taxane 10-beta-hydroxylase.	0.555729	0.241131	0.244221	0.0734187	0.0723463	0.0535683	0.0433393
Os07g0526400	Polyketide synthase, type III domain containing protein.	81.107	104.833	39.7831	49.8654	66.8893	4.78017	0.650256
Os07g0530100	Tyrosyl-DNA phosphodiesterase family protein.	16.9829	6.64902	5.01146	3.8069	3.77834	2.58094	1.33029
Os07g0537550	Hypothetical gene.	0.466818	0.36717	0.319539	0.277592	0.362743	0.0227693	0.156102
Os07g0548100	Hypothetical conserved gene.	0.161276	0.0224537	0.0485127	0.0153243	0.0296173	0.021973	0.009217
Os07g0549900	Similar to Histone H4.	31.6385	8.62608	10.0722	14.3777	9.13137	4.21612	2.00734
Os07g0554500	Similar to OSIGBa0107A02.1 protein.	5.8414	1.98578	2.21212	1.26309	1.35604	1.34338	1.71832
Os07g0555100	Conserved hypothetical protein.	6.51817	2.47321	2.42537	1.84133	2.03192	1.33185	1.28335
Os07g0556066	Hypothetical protein.	5.98247	2.16206	1.43087	0.892173	0.673112	0.330437	0.306626
Os07g0556300	Octicosapeptide/Phox/Bem1p domain containing protein.	10.9876	19.659	18.9375	7.0008	10.7695	7.91067	5.4891
Os07g0564500	Pyridine nucleotide-disulphide oxidoreductase, NAD-binding region domain containing protein.	7.4624	7.19157	1.05879	4.47079	4.39651	1.18604	0.378057
Os07g0565500	Conserved hypothetical protein.	20.0804	3.07704	3.06798	0.782834	1.24105	0.636559	0.396378
Os07g0565800	Similar to LLA-115.	34.4848	85.4509	117.422	1.74969	1.04583	2.48069	0.263805
Os07g0568000	Apolipophorin III-like domain containing protein.	42.956	21.3941	20.7807	7.63618	9.48716	9.91253	11.996
Os07g0570100	Similar to predicted protein.	7.4	5.02951	5.02699	1.54841	2.11726	1.52961	2.31896
Os07g0570550	Cupredoxin domain containing protein.	58.4713	56.2844	46.8137	76.9478	28.3429	25.3878	13.9417
Os07g0571700	Similar to Transporter-like protein.	11.999	8.79751	7.17254	4.27958	4.93905	4.25518	4.82426
Os07g0572600	Similar to F20D23.3 protein.	22.2259	40.8504	34.3267	11.0026	8.70336	6.58756	5.2756
Os07g0573100	Similar to Adenylyl-sulfate kinase 1, chloroplast precursor (EC 2.7.1.25) (APS kinase) (Adenosine-5'phosphosulfate kinase) (ATP adenosine-5'- phosphosulfate 3'-phosphotransferase).	39.9289	22.6589	21.0243	19.42	21.6689	12.9742	13.8796
Os07g0575366	Conserved hypothetical protein.	0.0886747	0.0649923	0.186129	0.0987807	0.072777	0.0161297	0.00188267
Os07g0576500	Similar to Auxin-responsive GH3-8 protein.	3.15836	2.79698	2.64258	0.801759	0.827474	0.33992	0.0314313
Os07g0580500	Transcription factor, Brassinosteroid (BR)-regulated growth response, Feedback inhibition of BR biosynthesis, Regulation of rice resistance to sheath blight	62.1439	24.8429	31.2771	20.4138	17.3389	6.6462	5.71498
Os07g0581366	Zinc finger, C2H2 domain containing protein.	65.5661	47.4298	41.8708	34.7257	37.6617	22.4679	21.8499
Os07g0586600	Conserved hypothetical protein.	0.508323	0.685166	0.379488	0.214672	0.272796	0.17614	0.236015
Os07g0590700	Similar to transcriptional regulatory protein algP.	153.775	102.514	99.6621	30.9803	18.4268	3.58386	2.16414
Os07g0591300	Hypothetical conserved gene.	2.34011	0.700848	0.667665	0.0474957	0.110613	0.0676057	0.005802
Os07g0593200	Similar to predicted protein.	4.96455	2.27425	2.61527	1.25196	1.56507	1.48648	1.343
Os07g0593332	Similar to MFP1 attachment factor 1.	27.7858	13.685	13.232	10.5572	10.4041	10.2002	9.01099
Os07g0595900	Hypothetical conserved gene.	1.38879	1.7135	1.98149	0.367674	0.394845	0.224024	0.305714
Os07g0597500	NAD(P)-binding domain containing protein.	9.99534	16.4692	15.914	8.06884	8.08838	5.04501	4.16375
Os07g0600700	X8 domain containing protein.	184.322	146.221	146.19	24.4216	14.9839	4.02797	1.64624
Os07g0602700	LRR-receptor-like kinase (LRR-RLK) family protein	11.9884	9.35773	8.96588	10.5171	9.68126	6.32268	5.76259
Os07g0604400	Similar to COBRA-like protein 6.	4.19631	17.0934	28.0483	0.149769	0.268171	0.228302	0.178119
Os07g0606900	Hypothetical conserved gene.	46.6085	62.9833	49.1339	13.3009	11.3539	7.32512	5.24382
Os07g0609100	Hypothetical conserved gene.	0.579022	0.698965	0.593008	0.842668	0.771449	0.34001	0.317926
Os07g0614300	Similar to Von Willebrand factor type A domain containing protein, expressed.	25.0294	8.83469	8.27649	12.0134	11.3504	5.34732	5.5999
Os07g0615800	DNA-directed RNA polymerase, M/15 kDa subunit domain containing protein.	89.531	45.3205	49.1394	30.778	28.3546	37.3303	41.7253
Os07g0616000	Transcriptional regulator, Regulation of panicle erectness, panicle length and grain size, Regulation of leaf inclination	28.2789	28.7	26.6136	16.6031	12.4536	11.09	9.97059
Os07g0623600	Similar to mRNA, clone: RTFL01-43-H20.	71.5527	48.4758	46.947	27.5883	31.6028	26.1211	22.2408
Os07g0624100	Similar to cDNA clone:J033024N05, full insert sequence.	5.26193	0.761217	0.740493	0.06797	0.127879	0.143387	0.242706
Os07g0634100	Conserved hypothetical protein.	0.814661	0.142047	0.159456	0.050904	0.0183847	0.0795267	0.0149607
Os07g0635900	Low-molecular-weight hydrophobic protein, Cold stress-response	86.0055	170.548	183.7	52.4913	24.0355	23.8966	29.1531
Os07g0637000	Similar to CBL-interacting protein kinase 21.	15.8183	10.3808	4.1744	4.57978	3.40311	0.588996	0.798081
Os07g0640200	Carbohydrate kinase, FGGY family protein.	28.6225	19.4091	19.7979	12.6145	10.7897	10.3663	11.6047
Os07g0642400	Chromatin remodeling factor 724, Sucrose non-fermenting 2 (Snf2) family protein, Salt stress response, Response to M. oryzae infection	6.27676	4.19739	3.48831	2.20673	2.37344	1.7668	2.50083
Os07g0648000	Armadillo-like helical domain containing protein.	0.148499	0.116016	0.118423	0.106507	0.112258	0.0796953	0.0717127
Os07g0653800	Hypothetical protein.	4.07949	0.871185	1.20425	0.434576	0.202719	0.176183	0.656656
Os07g0654800	Hypothetical gene.	0.551984	0.527149	0.485547	0.186974	0.229202	0.106911	0.12153
Os07g0656100	Similar to predicted protein.	25.9688	28.6381	24.5619	14.1405	12.645	11.2258	9.37644
Os07g0663300	Similar to RNA-binding protein BRUNOL5 (Fragment).	2.78963	1.35327	1.43228	0.732769	0.763034	0.742615	0.538189
Os07g0667300	CONSTANS-like transcriptional activator, Negative regulation of flowering	5.05634	2.36783	2.22124	0.611054	0.366357	0.206052	0.236485
Os07g0671400	Heavy metal transport/detoxification protein domain containing protein.	56.6426	20.4858	27.2572	18.985	10.1266	7.21908	4.20865
Os07g0679000	Potassium transporter, Regulation of seed germination under salt stress, Salt tolerance during seed germination	36.8194	42.2445	44.2279	55.7224	27.973	22.5852	25.9448
Os07g0679200	Protein of unknown function DUF623, plant domain containing protein.	0.850907	3.7506	3.7729	0.62876	0.327415	0.102174	0.0558123
Os07g0681700	Glycosyl transferase, family 8 protein.	18.1686	16.0234	16.0564	5.50187	4.15049	3.38447	2.79666
Os07g0684100	Similar to Thioredoxin-like 1.	31.4159	14.5652	17.2774	5.68155	4.03033	0.478497	0.514039
Os07g0686900	Similar to Alpha-L-arabinofuranosidase C-terminus family protein, expressed.	8.83968	12.0001	14.8655	1.32445	1.51906	3.99518	1.80979
Os07g0689150	Similar to BADH-like protein.	1.27853	1.60478	1.48468	0.141042	0.178455	0.397222	0.382534
Os07g0693000	Similar to Ser-thr protein kinase (Fragment).	13.4063	16.5053	15.2847	7.9813	6.09405	1.97231	0.677569
Os08g0100600	Protein of unknown function DUF789 family protein.	11.9752	6.77511	6.09911	5.33797	5.34111	4.50445	5.55336
Os08g0105000	Homeodomain (PHD) transcriptional regulator, Flowering promoter	10.474	5.33216	6.21838	2.80129	3.01337	3.56336	4.74784
Os08g0106100	Conserved hypothetical protein.	38.635	15.5154	16.8066	3.56074	2.64578	0.649615	0.410378
Os08g0108300	Pistil-specific extensin-like protein family protein.	1.34269	10.2332	10.4469	0.019623	0.014019	0.203349	0.102365
Os08g0116100	Hypothetical protein.	0.740855	0.983772	1.32971	0.127272	0.186321	0.512867	0.20165
Os08g0118100	Similar to F5O11.14 (ACR8).	10.288	7.17723	5.01709	0.914055	0.917512	0.194881	0.115343
Os08g0133200	Similar to copine-3.	1.66891	0.874135	0.684014	0.421766	0.285196	0.321393	0.235026
Os08g0158800	Transferase domain containing protein.	2.21644	0.924227	1.07001	0.865973	1.87683	0.604435	0.324421
Os08g0162500	Conserved hypothetical protein.	52.2802	17.6816	15.6267	15.0172	13.6769	12.8398	13.7348
Os08g0187500	Similar to Roc1.	5.99079	2.00462	2.10773	0.647688	1.00813	0.312118	0.400889
Os08g0191150	Non-protein coding transcript.	83.4625	73.8111	69.1315	49.0277	40.3579	35.7122	41.033
Os08g0191433	Starch synthase, Starch biosynthesis	32.1223	28.2601	24.4247	13.3214	7.01625	4.39194	2.08566
Os08g0193700	Nucleotide-binding LRR receptor (NLR) family protein	0.274187	0.238764	0.153061	0.129179	0.127153	0.0892087	0.0611943
Os08g0204632	Conserved hypothetical protein.	23.0873	10.8497	15.3788	7.82217	6.80114	6.38215	6.41309
Os08g0205000	Transferase domain containing protein.	0.196026	0.343518	0.360449	0.274031	0.236315	0.099093	0.064
Os08g0205150	CC-NBS-LRR protein, Cold stress signaling and response	1.2392	0.303571	0.303577	0.182062	0.0746083	0.0516627	0.200619
Os08g0215300	Conserved hypothetical protein.	21.5333	25.5086	22.8186	19.8735	19.4662	11.7884	9.09968
Os08g0215400	Conserved hypothetical protein.	0.749284	0.996421	1.12204	0.69681	0.631056	0.380278	0.323298
Os08g0230100	Hypothetical conserved gene.	6.79565	7.54876	6.18034	2.85375	1.76387	2.14074	1.04622
Os08g0230200	Similar to cysteine-type endopeptidase/ ubiquitin thiolesterase.	56.7534	46.4793	52.8655	11.4633	7.95978	8.83975	11.1757
Os08g0233000	Non-protein coding transcript.	4.41453	4.72234	3.85101	2.0222	2.95671	0.690413	0.555478
Os08g0242800	Potential plastid sigma factor of RNA polymerase	12.1333	14.7477	13.6774	5.72086	5.33357	4.00634	6.68611
Os08g0243100	4'-phosphopantetheinyl transferase domain containing protein.	23.278	11.8101	12.0059	4.58022	4.87804	4.3743	5.64285
Os08g0250200	ATPase, F1 complex, epsilon subunit, mitochondrial family protein.	163.943	129.354	133.614	86.5347	66.7996	87.363	69.9509
Os08g0263300	Similar to cDNA clone:J013108L16, full insert sequence.	25.6691	19.9283	17.818	13.3951	13.4058	9.27209	7.70114
Os08g0266600	WD40/YVTN repeat-like domain containing protein.	11.6971	6.38414	5.85022	3.90123	4.46988	4.50689	4.81427
Os08g0269600	EGF-like region domain containing protein.	11.7747	21.9677	22.9104	6.09655	14.1671	9.94302	6.21613
Os08g0276000	Similar to Transmembrane 9 superfamily protein member 4.	41.6429	62.7396	61.0483	23.6537	21.6145	14.0383	12.5967
Os08g0276400	LRR-receptor-like kinase (LRR-RLK) family protein	13.2625	16.0823	15.4395	7.81208	7.26578	6.61832	3.29588
Os08g0278900	Stromal cell-derived factor 2, Endoplasmic reticulum-quality control (ER-QC) protein, XA21-mediated immunity	82.892	80.4975	40.2828	48.2243	25.0482	23.2369	5.66077
Os08g0280125	Hypothetical protein.	0.12413	0.097878	0.066204	0.031541	0.0651757	0.00930867	0.016743
Os08g0292000	Homeodomain-leucine zipper (HD-ZIP) transcription factor, Drought tolerance, Lignin biosynthesis, Stomatal closure	45.0988	26.5601	26.351	19.4429	23.4024	14.3245	15.2161
Os08g0292400	Hypothetical conserved gene.	3.73193	5.38674	4.23339	2.57671	2.41349	2.499	2.39762
Os08g0296600	Nucleotide-binding LRR receptor (NLR) family protein	10.8372	12.5403	10.2975	9.23443	10.1428	4.39072	3.1413
Os08g0304900	Similar to AtMMH-1 protein (F6D8.28 protein).	10.3639	3.51555	3.79358	1.17339	1.91171	1.5875	1.25708
Os08g0320200	Similar to oligopeptide transporter OPT family.	0.131917	0.0570983	0.0230117	0.025025	0.0152187	0.0140823	0.0144227
Os08g0323400	Similar to Rubredoxin (Rd).	13.2539	10.643	8.53256	9.68188	7.46159	1.92314	2.51237
Os08g0340700	Non-protein coding transcript.	2.26079	1.9203	1.75121	1.53019	1.71955	1.02275	0.887186
Os08g0342000	Non-protein coding transcript.	0.242094	0.181848	0.197746	0.132585	0.147278	0.0591013	0.107381
Os08g0374800	UDP-glucose epimerase, Modulation of cellulose biosynthesis and wall assembly, Cell wall formation and photosynthesis	62.4567	34.0337	31.116	21.5441	18.4545	12.0637	13.9497
Os08g0390100	Similar to predicted protein.	1.86156	3.48709	3.97696	1.16411	1.08494	0.918686	1.19839
Os08g0393900	Hypothetical gene.	11.3042	5.93244	6.57802	2.76115	2.83754	1.77819	1.67743
Os08g0395800	Protein of unknown function DUF247, plant family protein.	5.16785	5.76562	5.86038	1.54227	1.53153	0.333983	0.221178
Os08g0397800	Conserved hypothetical protein.	25.1893	15.6818	17.9918	1.93874	0.529822	0.538506	0.32016
Os08g0398350	Similar to ABC transporter family, cholesterol/phospholipid flippase.	0.0234593	0.075405	0.164895	0.04693	0.00323767	0.010464	0.00745333
Os08g0399300	Hypothetical conserved gene.	3.52797	0.704819	0.72237	0.336395	0.328421	0.138402	0.248806
Os08g0408300	Conserved hypothetical protein.	6.96597	3.74425	3.46231	4.22002	2.80654	1.21798	1.25059
Os08g0418600	Conserved hypothetical protein.	2.13389	1.20501	1.27483	0.768642	0.956127	0.593402	0.44235
Os08g0419000	Conserved hypothetical protein.	0.802183	0.498341	0.485575	0.452002	0.353489	0.287896	0.247061
Os08g0420600	Similar to Permease 1.	42.7811	7.17699	6.92196	1.52399	1.62782	1.52302	1.35108
Os08g0431500	NADH-ubiquinone oxidoreductase, 21kDa subunit, N-terminal domain containing protein.	150.178	122.473	112.248	90.8361	66.9468	100.565	72.4306
Os08g0434500	Hypothetical protein. (Os08t0434500-00);Transcript variants=Os08t0434500-00;CGSNL Gene Symbol=CSLA11;CGSNL Gene Name=CELLULOSE SYNTHASE LIKE A11;Oryzabase Gene Symbol Synonym(s)=OsCslA11 OsCSLA11	7.8899	9.60886	8.587	5.16783	3.82501	2.33322	0.899251
Os08g0438701	Hypothetical conserved gene.	4.19994	0.583427	0.707609	0.0990747	0.061197	0.187671	0.049199
Os08g0444500	Conserved hypothetical protein.	10.9134	8.04747	8.37168	11.7493	29.1981	0.951997	1.18951
Os08g0445500	Similar to B0616E02-H0507E05.11 protein.	5.47711	6.13001	5.93962	6.89893	9.02724	1.2592	0.45297
Os08g0447500	Hypothetical conserved gene.	15.5587	12.0229	12.0723	7.58855	8.34247	7.51659	8.01681
Os08g0449200	Hypothetical conserved gene.	2.38699	0.595496	0.64536	0.553178	0.653329	0.0775083	0.291602
Os08g0450100	Similar to Pectinesterase (EC 3.1.1.11) (Fragment).	28.2375	68.2548	60.6624	19.9561	5.88802	0.254424	0.02344
Os08g0451000	Sec34-like protein family protein.	17.3714	11.6096	13.1975	7.22518	6.89983	7.54045	8.17703
Os08g0451500	Conserved hypothetical protein.	10.579	6.07847	5.89246	1.66329	1.31634	0.795216	0.478434
Os08g0471800	Remorin, C-terminal region domain containing protein.	11.9174	3.39704	3.70142	0.420476	0.518133	0.110813	0.258602
Os08g0476050	Hypothetical conserved gene.	3.98915	0.779035	0.428605	0.691751	0.66223	0.142152	0.110777
Os08g0479300	Cyclin, A/B/D/E domain containing protein.	26.1398	8.01747	7.49017	3.29917	3.91368	0.994742	0.505365
Os08g0483900	Helix-loop-helix DNA-binding domain containing protein.	0.774353	0.362474	0.167064	0.0403313	0.069531	0.00769933	0.0213557
Os08g0485000	Similar to PHI-1.	133.122	21.4069	14.3779	12.4973	10.505	1.23762	0.842343
Os08g0491200	AGC protein kinase	24.5076	8.21366	9.39034	3.79257	5.40874	2.10433	3.01867
Os08g0492000	Similar to Glutathione transporter.	5.08247	4.72633	5.41723	0.367467	0.139417	0.359305	0.563236
Os08g0499000	Conserved hypothetical protein.	1.34457	1.74065	1.05237	0.845817	1.23	0.514629	0.552903
Os08g0500300	Protein phosphatase 2C domain containing protein.	19.4344	13.7279	16.2861	4.71472	6.63459	4.26538	6.30111
Os08g0501300	Conserved hypothetical protein.	1.35891	0.833512	1.00603	1.06318	0.747036	0.599556	0.390275
Os08g0502101	Conserved hypothetical protein.	0.62543	0.283802	0.199295	0.0630427	0.0820267	0.020939	0.055485
Os08g0505001	Conserved hypothetical protein.	2.76183	1.44128	2.36421	1.09678	1.32457	0.615335	0.303195
Os08g0505900	Leucine-rich repeat (LRR) protein, Inhibitor of fungal polygalacturonase, Defence response	40.0952	19.4952	22.4614	32.7298	28.53	5.17332	2.24942
Os08g0506100	Nucleotide-binding LRR receptor (NLR) family protein, Non-canonical	4.75282	1.12282	0.763004	0.025614	0.0341443	0.025499	0.0139877
Os08g0506400	LRR-receptor-like kinase (LRR-RLK) family protein	29.8944	9.0604	9.9266	1.11835	0.577142	0.31741	0.276058
Os08g0509600	Squamosa promter-binding-like transcription activator, Regulation of branching in panicles and vegetative shoots, Semidominant regulator of plant architecture	184.363	40.1453	31.0598	5.249	6.42538	2.23764	1.40691
Os08g0511900	Similar to aminoacylase-1.	67.0379	52.6531	38.7343	37.0529	30.1483	32.0012	39.1345
Os08g0514033	Hypothetical protein.	3.18724	1.31396	0.872187	0.469596	0.579456	0.02	0.0469423
Os08g0515700	Protein of unknown function DUF547 domain containing protein.	20.85	28.0357	28.6413	4.09822	2.01009	0.371812	1.14895
Os08g0518000	Conserved hypothetical protein.	4.11816	4.58441	4.22917	0.538085	0.395781	0.0561397	0.151566
Os08g0519700	Protein of unknown function DUF630 domain containing protein.	59.9038	28.196	28.3244	17.4617	14.1925	20.5255	17.4517
Os08g0524800	Typical basic helix-loop-helix (bHLH) transcription factor 91, OsbHLH92 homolog, Regulation of leaf angle, Positive regulation of grain weight	7.72758	12.4661	14.2806	8.09108	10.1217	2.98949	3.46167
Os08g0526700	Similar to UBA/UBX 33.3 kDa protein.	9.76835	14.4098	12.8991	2.25374	2.61179	1.98998	1.9041
Os08g0531600	Transcription factor, Positive regulator of cell proliferation, Control of grain size, shape and quality	2.57265	1.01866	1.03803	0.268739	0.290445	0.330111	0.368383
Os08g0532800	Plant lipid transfer protein/seed storage/trypsin-alpha amylase inhibitor domain containing protein.	10.2717	5.58268	6.60542	2.07708	4.56676	1.15183	1.32047
Os08g0537900	Similar to predicted protein.	29.1771	20.7201	22.46	12.8985	18.822	11.4673	9.72764
Os08g0540100	Similar to Biotin synthase (EC 2.8.1.6) (Biotin synthetase).	12.5854	7.99644	8.65848	6.69566	6.28813	5.44859	7.5578
Os08g0542800	Hypothetical protein.	2.20024	0.453133	0.335636	0.335458	0.496051	0.165151	0.258785
Os08g0544500	NCK-associated protein 1 (NAP1)-like protein, Homolog of SCAR/WAVE complex components, Control of epidermal cell morphogenesis, Drought sensitivity, Actin filament activity	52.0305	40.927	42.4031	25.2214	19.9356	24.3849	18.7436
Os08g0546900	Similar to NC domain-containing protein.	14.373	9.51533	10.1869	0.834916	0.280074	0.484251	0.254977
Os08g0547500	Kinesin, motor domain domain containing protein.	12.1075	14.441	15.178	1.7767	1.01459	0.43973	0.196537
Os08g0551225	Hypothetical gene.	31.2776	2.85902	2.74746	0.0657357	0.384264	0.321177	0.199492
Os08g0552700	Hypothetical conserved gene.	0.12182	0.385469	0.330209	0.17285	0.163468	0.0960807	0.03564
Os08g0560300	Protein of unknown function DUF597 family protein.	2.0605	8.14309	8.63662	0.986489	0.441546	0.212745	0.147937
Os08g0561600	Protein of unknown function DUF966 family protein.	24.1249	23.0837	27.1431	7.98005	8.34726	10.5785	6.79061
Os08g0561700	Similar to Superoxide dismutase.	44.4477	46.66	42.3795	35.2105	30.9517	22.8328	21.8698
Os08g0561800	Similar to Mov34/MPN/PAD-1 family protein.	24.6568	19.1701	27.9588	5.9673	8.31552	4.60113	4.89519
Os08g0564400	Hypothetical protein.	25.5653	10.3868	11.013	6.00056	11.4224	3.92379	2.82676
Os09g0103150	Hypothetical protein.	5.2927	3.11631	2.20829	2.23239	2.89411	1.41761	1.27416
Os09g0107900	Hypothetical conserved gene.	2.986	3.58714	3.10933	1.76978	2.70001	1.51853	1.62783
Os09g0108600	Similar to Aldose 1-epimerase-like protein.	9.46242	6.7371	6.61842	2.77172	3.09997	2.67682	3.63864
Os09g0109150	Hypothetical conserved gene.	0.947001	0.614559	0.557343	0.446738	0.719853	0.370578	0.454569
Os09g0111100	D-type cyclin 3;1, Regulation of branch formation, Maintenance of meristem activity	8.96855	1.34149	1.82724	0.0381517	0.0302457	0.011779	0.03843
Os09g0113000	Conserved hypothetical protein.	16.2956	12.9237	9.79583	10.4037	13.8179	8.11988	6.56936
Os09g0116900	Conserved hypothetical protein.	1.10632	0.518594	0.504164	0.0719403	0.109858	0.0424073	0.0550717
Os09g0128600	CMP/dCMP deaminase, zinc-binding domain containing protein.	26.4249	26.1012	19.6168	21.0497	32.3621	15.425	13.6539
Os09g0133700	ATPase, BadF/BadG/BcrA/BcrD type domain containing protein.	23.9192	18.1651	16.0443	13.2922	14.8194	9.36815	11.7679
Os09g0240850	Hypothetical conserved gene.	0.205276	0.18635	0.168001	0.157283	0.194881	0.0469383	0.0932923
Os09g0241100	Ortholog of yeast CTF4 (CHROMOSOME TRANSMISSION FIDELITY PROTEIN 4), Promotion of cell cycle progression, DNA damage repair	8.02175	1.29831	0.972501	0.059806	0.0967007	0.030221	0.023219
Os09g0246700	Similar to OSIGBa0093K19.10 protein.	4.84751	3.1325	3.61165	2.84111	3.67901	2.36538	2.59393
Os09g0248100	FAS1 domain domain containing protein.	8.47628	110.497	81.6261	13.3259	2.07076	0.289314	0.0780593
Os09g0250400	Non-protein coding transcript.	1.30255	1.08863	1.56064	0.988931	1.47336	0.731591	0.558757
Os09g0295300	Similar to cDNA clone:002-138-B03, full insert sequence.	4.46873	3.00716	3.01217	2.33747	2.22944	0.797661	0.504785
Os09g0307050	Non-protein coding transcript.	0.333678	0.250384	0.237529	0.158804	0.172963	0.160886	0.18301
Os09g0328332	Non-protein coding transcript.	10.9394	10.8852	10.1231	5.5984	6.6044	4.82697	2.39156
Os09g0337500	Conserved hypothetical protein.	8.12751	4.9268	6.02757	4.08382	4.50751	1.36928	0.539728
Os09g0344700	Conserved hypothetical protein.	7.86412	3.05104	3.82225	3.2178	1.58129	2.55533	2.75541
Os09g0345300	Similar to Receptor-like serine/threonine kinase.	6.99019	2.49336	1.5539	1.48946	2.70293	0.788134	0.773411
Os09g0360900	Conserved hypothetical protein.	9.23523	7.33996	6.0925	4.96535	7.35749	4.02226	5.02717
Os09g0361400	Voltage-dependent anion channel protein, Mitochondrial outer membrane protein, Negative role in Pi homeostasis	145.24	118.063	117.518	85.8395	75.891	80.5905	63.6293
Os09g0362900	A member of histone methyltransferase	13.6786	10.0863	9.74436	8.78049	7.92326	6.64549	8.03519
Os09g0381600	Conserved hypothetical protein.	17.3904	13.2758	15.4458	14.3943	19.9459	8.14967	10.2399
Os09g0382200	Non-protein coding transcript.	45.8376	21.5229	19.4586	2.11737	1.55604	1.1346	0.589294
Os09g0389201	Non-protein coding transcript.	0.366003	1.52603	1.21877	0.415243	0.224642	0.14463	0.0779923
Os09g0407300	Domain of unknown function SprT-like domain containing protein.	6.7439	3.8586	3.70282	2.20074	2.74005	2.22725	2.224
Os09g0416600	Conserved hypothetical protein.	12.003	11.428	9.27964	14.8162	13.2697	6.07665	3.37108
Os09g0420700	Similar to Cox17p.	36.4076	19.2205	19.0743	17.6724	15.4622	16.9224	17.2049
Os09g0422500	Cellulose synthase A catalytic subunit 9, Cell wall biosynthesis and plant growth	3.11974	84.6492	79.1338	4.73537	0.872567	0.467102	0.319544
Os09g0424300	S-adenosylmethionine decarboxylase.	59.0507	57.6724	67.1491	43.2926	25.5347	39.747	49.7703
Os09g0429200	Glutamate receptor like protein, Mediation of ion uptake, Glu-triggered Ca<sup>2+</sup> influx in roots	0.726791	0.491169	0.827286	0.411151	0.491674	0.489364	0.461913
Os09g0436500	Conserved hypothetical protein.	113.201	144.721	113.907	79.7151	77.7108	57.3786	45.415
Os09g0438700	Similar to 20 kDa chaperonin, chloroplast precursor (Protein Cpn21) (Chloroplast protein Cpn10) (Chloroplast chaperonin 10) (Ch-CPN10) (Chaperonin 20).	68.0865	61.4811	55.5873	58.4432	27.5403	36.9498	26.1474
Os09g0439100	Similar to ATCSLA09.	13.9288	11.4677	10.4892	8.4717	8.45781	6.07355	4.36324
Os09g0439200	Jasmonate ZIM-domain protein, Jasmonate-induced resistance to bacterial blight, Repressor of jasmonic acid signaling	47.3133	31.6466	5.93988	20.0917	9.70326	0.965112	0.894914
Os09g0440600	Conserved hypothetical protein.	0.394124	0.25585	0.422617	0.187007	0.142394	0.0816313	0.030171
Os09g0441700	Putative cytochrome P450 protein, Similar to flavonoid 3-monooxygenase.	0.288268	0.079971	0.132715	0.119205	0.38571	0.0251023	0.01751
Os09g0441900	Unknown phosphatidylethanolamine-binding protein (PEBP) like domain protein, 426-amino-acid protein, homologous to the keratin-associated protein (KAP) 5-4 family, Panicle architecture, Panicle erectness	26.4792	5.56537	3.97399	5.72425	6.93998	0.438059	0.131826
Os09g0442800	Conserved hypothetical protein.	10.1696	5.1436	4.17376	3.56599	2.99109	2.67911	2.01225
Os09g0447000	Homeodomain-related domain containing protein.	15.2114	5.36922	5.6143	2.86296	5.49803	2.96735	0.371903
Os09g0454300	Cyclin-like F-box domain containing protein.	5.39029	1.77328	2.74325	0.375368	0.317838	0.292679	0.313387
Os09g0458300	LRR-receptor-like protein (LRR-RLP) family protein	1.75808	0.896542	0.57545	0.14466	0.107044	0.0397933	0.007598
Os09g0459600	Similar to Calmodulin-binding protein phosphatase.	5.10084	3.58271	3.78252	3.00061	2.52294	0.601094	0.297405
Os09g0459900	Similar to Cyclin-dependent kinase inhibitor 6.	9.57591	4.0501	4.40478	1.02555	0.495527	2.38284	1.739
Os09g0460200	Similar to Transport protein.	4.21554	3.31374	3.12022	1.98503	2.26272	2.21091	2.23678
Os09g0466100	Cyclin, A/B/D/E domain containing protein.	25.9222	5.9204	6.23276	1.00241	0.964003	0.145918	0.275855
Os09g0478300	Similar to Cellulose synthase-like protein E6.	0.904676	1.57764	1.18781	1.02812	0.918743	0.344362	0.597813
Os09g0481200	Similar to photosystem I reaction center subunit V.	58.1638	85.189	93.2537	59.6082	32.0866	48.0369	44.5671
Os09g0481600	Similar to tir-nbs resistance protein.	5.20263	1.52196	1.72695	0.671431	0.493494	0.248663	0.15947
Os09g0481800	Nitrogen-fixing NifU, C-terminal domain containing protein.	3.6128	2.45797	2.76219	1.6576	1.13498	0.604716	0.330392
Os09g0487500	Conserved hypothetical protein.	74.4227	56.3464	54.1852	42.341	40.2361	36.4393	27.5758
Os09g0492700	3-hydroxy-3-methylglutaryl-CoA reductase	61.7064	24.0033	22.5513	17.3544	18.3637	7.78738	8.34432
Os09g0493400	Domain of unknown function DUF547 domain containing protein.	16.8735	22.4889	19.5685	4.8158	4.44555	1.4155	2.7467
Os09g0505800	Similar to Uridine kinase-like protein.	50.8493	32.2947	33.0998	24.2473	22.4913	23.2763	30.2422
Os09g0506900	Conserved hypothetical protein.	19.5075	15.7116	12.0201	11.133	12.4143	9.72278	11.1353
Os09g0507701	Hypothetical gene.	0.0633543	0.0523093	0.0876863	0.0369463	0.0200617	0.0575373	0.0180137
Os09g0508000	Hypothetical protein.	1.42019	0.788609	0.964663	0.693156	0.801085	0.262877	0.255644
Os09g0508401	Non-protein coding transcript.	2.13994	1.86875	1.67089	0.67593	0.803117	1.04128	0.916325
Os09g0516451	Hypothetical gene.	2.14131	1.06947	0.956321	0.752089	0.713691	0.545868	0.356393
Os09g0516500	NAD(P)-binding domain containing protein.	19.6481	17.6875	17.1445	12.4338	9.77988	11.7829	8.2785
Os09g0517600	Class I formin protein, Regulation of grain size, Control of microtubule and actin filament cytoskeleton systems	42.2693	6.15736	3.41357	1.26132	1.14286	0.400601	0.730938
Os09g0519200	Conserved hypothetical protein.	59.2451	27.5345	32.2124	30.9499	21.2567	19.1692	16.9596
Os09g0524800	Bcl-2-associated athanogene (BAG) protein, BAG protein containing a ubiquitin-like (UBL) structure, Plant development	28.2955	57.9759	60.4575	35.2335	19.7956	4.50314	2.63894
Os09g0525900	Peptidase S54, rhomboid domain containing protein.	46.7181	111.345	120.853	70.5729	70.0857	25.6978	35.2535
Os09g0529325	Hypothetical protein.	1.51576	1.73106	1.26973	1.2814	1.55004	0.92605	0.708398
Os09g0531900	Similar to Glycosyltransferase QUASIMODO1 (EC 2.4.1.-).	74.3326	61.829	66.5373	37.376	32.9744	34.1507	43.7677
Os09g0533200	Glycoside hydrolase, family 17 domain containing protein.	32.8671	2.12699	2.62478	0.152559	0.140299	0.81161	0.391686
Os09g0537100	Conserved hypothetical protein.	7.45447	6.85213	5.43176	3.07808	2.95055	0.395183	0.378552
Os09g0540000	Hypothetical gene.	0.990083	1.1547	1.32392	0.918423	1.33819	0.464283	0.438317
Os09g0540150	Conserved hypothetical protein.	0.186256	0.172281	0.090542	0.418699	0.673323	0.0278237	0.0204707
Os09g0540600	Similar to WD-40 repeat protein MSI1.	14.6485	1.60598	1.25011	0.296276	0.361931	0.253034	0.376593
Os09g0540800	Basic leucine zipper (bZIP)-containing transcription factor, Promotion of flowering	16.7627	1.44548	0.918913	0.292415	0.359061	0.197294	0.130956
Os09g0544800	Small GTPase Rac/ROP guanine nucleotide exchange factor, Signal transduction	39.1235	15.8255	16.1572	2.87116	2.5218	2.3273	2.33598
Os09g0545999	Hypothetical protein.	1.52703	0.590726	0.66156	0.116061	0.0773813	0.016815	0.0286087
Os09g0548083	Non-protein coding transcript.	3.18952	0.406511	0.689738	0.170703	0.242975	0.200806	0.2389
Os09g0556800	Conserved hypothetical protein.	13.2278	1.06983	0.947493	0.0203583	0.023725	0.067612	0.119312
Os09g0560300	Conserved hypothetical protein.	89.1632	83.8678	94.5441	48.0592	41.7984	51.9058	51.2944
Os09g0563250	Zinc finger, DHHC-type, palmitoyltransferase domain containing protein.	29.8312	16.7882	15.9421	8.79633	9.05424	10.7639	11.67
Os09g0566050	Similar to Prephenate dehydratase.	4.9706	12.3285	10.1389	3.73202	2.63666	1.60228	1.45817
Os09g0571100	Pectin lyase fold/virulence factor domain containing protein.	0.41367	3.69047	4.45228	0.0539093	0.0498327	0.087286	0.0707693
Os10g0109900	Major facilitator superfamily, general substrate transporter domain containing protein.	3.87744	1.74	2.07994	0.259789	0.246576	0.0692903	0.0286687
Os10g0116900	Conserved hypothetical protein.	35.2089	22.7286	22.5093	11.9931	13.2757	11.9054	13.6149
Os10g0118800	Hypothetical conserved gene.	4.94921	5.34032	1.77736	1.93723	2.04807	1.43115	2.04762
Os10g0124500	Cyclin-like F-box domain containing protein.	8.15067	5.86197	6.00822	3.47778	3.9331	3.29656	3.68576
Os10g0127900	Similar to F-box domain containing protein, expressed.	10.5524	4.0216	4.12382	1.85051	2.3938	1.14847	1.86492
Os10g0129200	Similar to OSIGBa0140L04.2 protein.	0.244784	0.636383	0.735988	0.519093	0.372762	0.00649033	0.0369387
Os10g0130701	Hypothetical conserved gene.	0.555736	0.372868	0.220246	0.0480037	0.0536617	0.0412037	0.023911
Os10g0135700	Hypothetical gene.	6.97802	7.29951	7.41856	2.17635	2.47775	2.88904	1.98291
Os10g0147400	AUX1/LAX family member, Auxin influx transporter, Regulation of primary root and root hair development, Phosphate starvation response	23.6415	6.45167	5.8236	0.860544	0.404636	0.0887457	0.00751167
Os10g0153900	Serine/threonine protein kinase domain containing protein.	3.17527	2.56919	2.73994	2.87199	1.25253	0.669916	0.670349
Os10g0159700	Cold-induced anther protein	95.6986	52.0875	38.7614	0.669585	0.432753	0.18855	1.06019
Os10g0160600	Conserved hypothetical protein.	5.59176	5.10469	4.77708	1.38183	2.04871	1.3907	1.47473
Os10g0163250	Hypothetical conserved gene.	22.3146	15.5212	11.573	4.23416	2.92938	2.04017	1.88261
Os10g0163310	Hypothetical conserved gene.	1.54003	1.26799	0.805356	0.104828	0.081553	0.09762	0.126237
Os10g0169800	Alpha/beta hydrolase fold-1 domain containing protein.	39.4333	38.2788	39.5416	22.7107	20.3601	18.0333	19.8881
Os10g0176700	Hypothetical conserved gene.	9.4433	3.74753	3.57839	0.832868	1.16787	1.05717	1.28143
Os10g0181700	ATP-binding region, ATPase-like domain containing protein.	14.7583	10.6259	9.5409	6.90896	6.47474	6.78805	6.91559
Os10g0194400	Hypothetical gene.	2.44224	1.24432	1.31536	0.61327	0.539128	0.647812	0.972295
Os10g0195250	Conserved hypothetical protein.	2.00776	2.14323	2.70318	0.430274	0.597452	0.164473	0.232612
Os10g0198300	Non-protein coding transcript.	2.1997	0.907983	1.01507	0.533698	0.424514	0.200537	0.26252
Os10g0207400	Conserved hypothetical protein.	30.4256	16.9057	13.8125	17.7058	12.7031	7.60021	7.08097
Os10g0208500	Hypothetical protein.	3.12175	2.98986	2.21402	1.91601	1.9015	0.950247	0.581239
Os10g0318000	Conserved hypothetical protein.	4.87139	5.17868	4.21319	3.11164	3.24794	2.56	2.34994
Os10g0337500	Zinc finger, DHHC-type domain containing protein.	6.5824	1.07735	1.52566	0.205194	0.123751	0.0765853	0.33439
Os10g0340800	Conserved hypothetical protein.	19.177	11.6981	12.6803	10.6663	9.44574	5.67579	6.00016
Os10g0341800	Hypothetical conserved gene.	3.48156	2.60961	2.86508	2.12727	2.1417	1.88906	1.36485
Os10g0346600	Vacuolar sorting receptor 1	139.144	105.628	80.729	74.5745	69.8549	66.0907	88.6303
Os10g0361876	Conserved hypothetical protein.	1.24828	1.63157	0.671885	0.436956	0.316211	0.117139	0.0484727
Os10g0363700	Conserved hypothetical protein.	1.53476	4.08108	4.71383	0.925029	0.53069	0.82028	0.861177
Os10g0370700	Similar to Nitrate transporter (Fragment).	7.0357	10.5971	10.4357	6.79948	6.22697	2.21764	2.35004
Os10g0370750	Hypothetical protein.	0.0866527	0.0700563	0.0651893	0.029107	0.0304257	0.0585487	0.0324623
Os10g0371000	Extensin-like protein, Lodging resistance, Regulation of cell elongation and cell wall thickening	403.88	271.86	363.367	75.7086	60.5232	14.7478	13.9071
Os10g0389800	LRR-receptor-like kinase (LRR-RLK) family protein	44.8231	72.3468	62.009	26.436	11.8043	5.67009	7.89896
Os10g0394200	Similar to subtilase family protein.	31.7726	14.8745	8.80494	1.0846	1.93492	1.71255	0.412654
Os10g0413101	Similar to H0815C01.6 protein.	91.613	78.0567	96.2479	33.6628	26.9862	12.6494	8.96707
Os10g0413400	Orthologs of legume RAM2, Glycerol-3-phosphate acyl transferase (GPAT)	1.66324	0.818503	0.623229	0.0292353	0.0260327	0.010082	0.0482283
Os10g0418300	Hypothetical conserved gene.	66.2726	86.74	76.0945	80.6342	82.4109	30.9378	13.1299
Os10g0419100	Similar to Perakine reductase.	9.6546	9.75769	8.53669	8.22268	7.7918	7.82856	4.64754
Os10g0432200	Conserved hypothetical protein.	22.1415	21.317	15.7395	16.4068	17.4814	13.6165	10.1712
Os10g0436800	Similar to flavoprotein wrbA.	12.2215	14.8946	15.5738	10.7554	10.2552	7.39984	8.62232
Os10g0438500	Cyclin-like F-box domain containing protein.	12.397	1.30785	1.0484	0.145683	0.16085	0.010093	0.0174417
Os10g0446200	Hypothetical conserved gene.	20.1713	24.3377	17.7134	26.1449	26.5023	11.1318	10.2312
Os10g0449400	Hypothetical conserved gene.	0.700666	0.506481	0.606077	0.480967	0.949797	0.398037	0.157017
Os10g0456500	Similar to Glutamine synthetase (Fragment).	30.6636	20.5699	19.2513	7.14843	8.87749	3.52974	4.93789
Os10g0457500	Similar to Yeast ham (Hydroxylaminopurine sensitivity) related protein 1 (HAM-1- like protein).	46.5227	36.0697	26.3595	25.8483	22.4088	15.8732	8.6543
Os10g0458300	Domain of unknown function DUF1618 domain containing protein.	1.31689	0.82254	1.07055	0.724407	0.810563	0.432868	0.633755
Os10g0460500	Conserved hypothetical protein.	0.606521	0.42451	0.355159	0.133541	0.0389607	0.0119213	0.0122883
Os10g0478100	Heat shock protein DnaJ, N-terminal domain containing protein.	14.713	10.1441	13.1242	3.94851	2.64936	2.61663	2.84975
Os10g0485400	Hypothetical gene.	4.97037	3.17343	3.38971	2.48293	2.20501	1.36713	1.6998
Os10g0492400	Similar to Protein kinase domain containing protein, expressed.	0.705441	1.56457	3.30842	0.176026	0.173219	0.0562637	0.00939333
Os10g0495100	Similar to Fertility restorer.	3.42822	1.33709	1.8678	1.48822	1.07712	1.24881	1.58424
Os10g0496900	Similar to Protochlorophyllide reductase B, chloroplastic.	25.5457	26.6827	27.8276	18.5137	11.1743	14.6753	18.3876
Os10g0497100	Similar to 1-acyl-sn-glycerol-3-phosphate acyltransferase 1, chloroplast precursor (EC 2.3.1.51) (Lysophosphatidyl acyltransferase 1). Splice isoform 2.	13.3138	13.9919	12.6083	7.46984	6.7093	6.51044	6.63219
Os10g0497600	Serine/threonine protein kinase-related domain containing protein.	54.6925	24.9165	22.8084	6.47366	5.44275	4.09903	4.98452
Os10g0499500	Pentatricopeptide repeat protein, Male fertility restoration (Nipponbare: nonrestorer line)	0.599432	0.346376	0.441688	0.400257	0.62221	0.259786	0.263011
Os10g0499600	Similar to predicted protein.	8.23071	2.38668	3.35173	1.47417	1.74296	0.670618	1.26796
Os10g0500300	Zinc finger, RING/FYVE/PHD-type domain containing protein.	19.657	19.8912	16.9239	13.0319	12.3414	8.43167	9.60275
Os10g0502400	Glutamyl-tRNA reductase, Rice homolog of Arabidopsis GluTR	50.5554	51.0246	52.7539	64.9927	47.0484	30.8576	24.7291
Os10g0503600	Tetraspanin 14	21.926	7.0155	6.27024	1.47172	1.19102	0.451045	0.396483
Os10g0509800	Conserved hypothetical protein.	27.1293	10.6343	13.5106	5.16873	2.32116	2.16366	2.99386
Os10g0510700	Similar to calcium dependent protein kinase1.	6.51856	4.33325	3.92876	3.33876	3.32496	3.25113	4.03332
Os10g0512700	SH3 domain-containing protein, Pib-binding protein, Negative regulation of Pib-mediated rice blast resistance	32.0485	34.5405	40.37	22.9697	19.1869	24.801	23.1841
Os10g0512800	Kinesin-like protein, Resistance to sheath blight disease	29.9668	23.452	25.121	6.09036	3.66977	1.63689	0.833461
Os10g0516200	Serine/threonine protein kinase domain containing protein.	7.96842	17.5216	17.3561	7.68348	6.09605	4.33264	4.29455
Os10g0516500	Conserved hypothetical protein.	26.1858	39.7089	32.718	27.6596	30.0498	1.72012	1.23024
Os10g0517500	Cystathionine &gamma;-lyase	97.2509	77.7728	58.048	37.8739	49.3706	25.401	32.4668
Os10g0519600	Protein of unknown function DUF791 family protein.	36.1431	25.2788	29.7977	15.6965	18.8247	16.2557	19.5159
Os10g0521400	Alpha/beta hydrolase fold-1 domain containing protein.	3.01773	7.3929	7.28826	6.09867	2.55534	1.17753	0.361723
Os10g0521700	Glycogen synthase kinase, Non-receptor serine/threonine protein kinase	69.7578	32.3815	26.7543	17.5123	14.7605	15.5182	19.36
Os10g0522800	Conserved hypothetical protein.	7.35549	12.8052	14.8749	2.1429	3.37209	1.52093	1.68488
Os10g0523700	Prephenate dehydratase domain containing protein.	14.1336	15.5103	16.2396	24.3137	25.8516	3.83633	2.98614
Os10g0524000	Conserved hypothetical protein.	4.0576	1.37221	1.80164	0.0373223	0.121006	0.010968	0.0136387
Os10g0528651	Conserved hypothetical protein.	1.4934	6.30452	3.00334	0.617117	0.387085	0.130021	0.340596
Os10g0533200	NAD(P)-binding domain containing protein.	10.9762	8.82499	6.21348	7.95956	12.2931	4.18254	4.56297
Os10g0539400	Similar to MCE-FAMILY PROTEIN MCE2C.	6.46635	8.50422	9.38112	5.64535	6.21405	4.81164	4.58927
Os10g0544900	Similar to Protein phosphatase 2C-like protein.	37.7371	30.149	25.7191	20.3942	21.6601	10.8279	11.6711
Os10g0548700	Receptor-like cytoplasmic kinase, Various stress responses, Regulation of resistance to bacterial leaf streak (BLS)	17.3958	15.6333	12.0174	7.09588	8.07415	3.96458	3.67837
Os10g0550500	Similar to Pectinacetylesterase.	4.46109	13.9351	11.2698	1.93147	1.5043	0.189931	0.31165
Os10g0556100	Similar to beta-expansin EXPB4.	250.542	103.895	98.0032	21.4531	16.3784	4.49628	3.0403
Os10g0562600	Hypothetical conserved gene.	7.79612	3.99497	3.22235	4.68151	5.37843	2.67801	1.77686
Os10g0563300	WD40 repeat-like domain containing protein.	24.3174	11.4728	12.577	7.10374	5.29732	6.63302	6.67065
Os10g0563550	Similar to Protein kinase domain containing protein, expressed.	19.5149	2.35186	1.56387	1.31403	1.1733	1.02984	0.601917
Os10g0566200	Similar to predicted protein.	2.84697	4.37781	4.24295	2.5721	2.51011	0.978765	1.23445
Os10g0571200	Pyruvate kinase	31.071	17.3687	14.9007	10.1879	10.4032	8.22379	12.3002
Os10g0574500	DNA polymerase III, clamp loader complex, gamma/delta/delta subunit, C-terminal domain containing protein.	4.00301	1.75206	1.63931	0.568404	0.401812	0.161675	0.12423
Os10g0579900	Hypothetical conserved gene.	0.736747	0.48298	0.345554	0.0269997	0.0155787	0.0135877	0.07113
Os10g0580001	Hypothetical gene.	17.8098	10.5934	8.96686	4.26806	4.05979	5.50005	6.74219
Os11g0103000	Pentatricopeptide repeat domain containing protein.	3.69526	3.52678	2.99916	1.83759	1.82559	1.10194	1.40837
Os11g0104933	Non-protein coding transcript. (Os11t0104933-01);Transcript variants=Os11t0104933-01;Oryzabase Gene Name Synonym(s)=Clathrin heavy chain binding	104.042	53.8779	63.5911	35.8023	45.6944	31.7918	28.9253
Os11g0105350	Hypothetical protein.	0.296127	0.64578	0.306841	0.279899	0.0959353	0.167387	0.131668
Os11g0105901	EF-hand-like domain domain containing protein.	0.630464	1.46508	0.652185	0.600501	0.300026	0.200215	0.174638
Os11g0107700	Similar to Leucine Rich Repeat family protein, expressed.	22.9705	2.23918	2.04597	0.0642793	0.0246563	0.00436967	0.0154147
Os11g0108700	Similar to Laccase-23.	1.51728	7.16198	7.45397	0.309427	0.0374677	0.0390017	0.0581033
Os11g0108800	Similar to Protein kinase domain containing protein, expressed.	15.0132	36.6697	36.7613	7.04337	4.83636	2.82935	3.17447
Os11g0109700	Protein of unknown function Cys-rich family protein.	0.979367	1.98011	1.93227	0.331889	0.277336	0.146208	0.118937
Os11g0111200	Conserved hypothetical protein.	9.83071	5.51806	1.94018	2.60769	0.823349	0.0938767	0.227364
Os11g0112400	Peroxidase (EC 1.11.1.7).	1.68386	29.415	30.466	3.48343	1.17466	0.385865	0.239015
Os11g0115100	Similar to Lipid transfer protein.	456.685	668.4	499.596	26.1999	5.90454	1.99553	0.743916
Os11g0117600	WRKY transcription factor 50, Transcription repressor, Mediation of ABA-dependent seed germination and seedling growth, Salt stress tolerance	2.56507	2.94744	1.25905	1.78711	4.64339	0.176348	0.0803597
Os11g0119900	Double-stranded RNA-binding protein 1, Homolog of Arabidopsis DRB1/Hyponastic Leaves 1 (HYL1)	0.44166	0.605827	0.4707	0.307621	0.305113	0.200569	0.178203
Os11g0120200	Protein of unknown function DUF936, plant family protein.	12.4433	0.914505	0.780205	0.0237433	0.0146047	0.03627	0.0352953
Os11g0121500	Protein kinase-like domain containing protein.	18.5092	19.22	26.0328	6.44785	5.64256	3.11807	2.1941
Os11g0122150	Similar to serine/threonine-protein kinase NAK.	2.29816	3.32319	2.97675	1.16892	0.728971	0.733209	0.466645
Os11g0124300	Transcription factor, Asymmetric cell division involved in radial pattern formation in roots, Control of stomatal development	3.26887	1.81507	2.25557	1.31886	1.50012	1.50982	0.994845
Os11g0128400	CDC45-like protein family protein.	2.65681	0.250611	0.267303	0.00947433	0.0159263	0.0291657	0.0787453
Os11g0128800	Similar to Homoserine dehydrogenase-like protein.	65.344	37.0705	30.8903	20.8961	18.7559	21.1861	26.055
Os11g0129000	Similar to Transparent testa 12 protein.	5.89166	5.27067	3.14179	0.494275	0.530735	0.23209	0.621168
Os11g0137000	PIN protein, Auxin efflux carrier, Auxin transport and signaling, Panicle formation	12.1887	1.30302	0.844178	0.033701	0.054991	0.0143087	0.013936
Os11g0141550	Hypothetical conserved gene.	7.52296	5.45116	4.3941	3.02922	2.93783	2.50169	2.19688
Os11g0143233	Hypothetical protein.	0.138547	0.151092	0.237041	0.17697	0.227011	0.0160107	0.0426617
Os11g0143400	DNA-directed RNA polymerase, RPB5 subunit domain containing protein.	14.3957	9.99726	8.96744	7.40132	8.15607	7.5678	7.02
Os11g0146100	Similar to AtPIP5K1.	2.31382	2.04172	1.45539	2.48779	2.03089	0.691159	0.767271
Os11g0147100	Conserved hypothetical protein.	13.3191	13.7586	15.1477	9.7019	5.95444	11.4175	10.902
Os11g0147500	Heavy metal transport/detoxification protein domain containing protein.	115.398	82.5486	94.5784	46.6271	58.3113	18.0727	14.5375
Os11g0149400	Similar to Phytosulfokines 2 precursor.	165.262	287.75	252.315	68.0567	58.7763	88.3954	14.9807
Os11g0169400	Similar to Zinc finger, C2H2 type family protein, expressed.	1.30922	0.157831	0.135986	0.119562	0.0939433	0.02738	0.146726
Os11g0169800	Similar to Long-chain-fatty-acid--CoA ligase 4 (EC 6.2.1.3) (Long-chain acyl-CoA synthetase 4) (LACS 4).	21.362	11.41	12.7231	1.68097	0.512145	0.423338	0.392118
Os11g0170000	Similar to Amidase family protein, expressed.	7.8706	4.68314	6.02168	2.11166	2.53305	2.38962	2.73746
Os11g0177301	Conserved hypothetical protein.	0.988516	1.12887	1.16828	0.102976	0.141815	0.333027	0.288549
Os11g0180100	Conserved hypothetical protein.	1.15616	5.38312	5.8345	3.83234	1.61937	0.595814	0.0903893
Os11g0180800	Conserved hypothetical protein.	1.11192	0.775422	0.66832	0.085662	0.119202	0.037756	0.069911
Os11g0186800	Phosphate transporter 4;6-1	2.53176	2.82151	2.96149	1.77488	1.80369	1.48892	1.37043
Os11g0197200	Hypothetical protein.	5.17652	1.90505	2.27155	0.700744	0.695898	0.469463	0.829172
Os11g0197500	Conserved hypothetical protein.	2.21785	6.98172	9.4777	2.39156	2.30376	1.36224	1.0819
Os11g0199600	Zinc finger, CCHC-type domain containing protein.	78.6356	37.5012	39.0687	27.1031	29.1053	24.0496	29.3364
Os11g0205300	Non-protein coding transcript.	4.89195	2.9108	2.78118	1.51595	1.42768	1.36672	1.49431
Os11g0221000	Aux/IAA_ARF_dimerisation domain containing protein.	18.7886	19.1968	16.2648	1.7665	1.37511	0.414874	0.190859
Os11g0243750	Nucleotide-binding LRR receptor (NLR) family protein	2.76052	1.99931	1.97413	1.77947	1.36034	1.79854	1.60347
Os11g0244300	Similar to ATPase, AAA family protein.	35.2279	7.53544	9.41531	3.23612	2.63135	1.59034	1.18356
Os11g0245400	Protein of unknown function DUF1685 domain containing protein.	0.881677	0.098583	0.170792	0.086993	0.0555473	0.0697497	0.0489943
Os11g0247300	Alpha-tubulin protein, Cell elongation and division	3227.1	2463.61	2165.72	820.113	496.47	275.823	243.577
Os11g0248200	Nucleotide-binding, alpha-beta plait domain containing protein.	66.1704	45.4962	40.9279	33.3291	35.0837	29.298	40.0771
Os11g0267000	Regulator of the Magnesium-chelatase subunit ChlH activity, Activation of the ChlH subunit of magnesium chelatase, Chlorophyll synthesis	12.854	14.6229	15.3522	7.24177	7.07166	6.75583	8.81357
Os11g0291475	Hypothetical protein.	5.34368	28.7942	40.9864	0.498836	0.584146	0.933547	0.639068
Os11g0297000	Conserved hypothetical protein.	48.7906	19.7405	18.7089	8.65193	8.64023	5.69809	4.88981
Os11g0300400	HAD superfamily, Flavin mononucleotide hydrolase 1	4.99638	2.06858	2.92361	2.87803	2.90333	2.34433	1.76459
Os11g0300700	Similar to Protein kinase domain. (Os11t0300700-01);Transcript variants=Os11t0300700-01;CGSNL Gene Symbol=RLCK325;CGSNL Gene Name=RECEPTOR-LIKE CYTOPLASMIC KINASE 325;Oryzabase Gene Symbol Synonym(s)=OsRLCK325;Oryzabase Gene Name Synonym(s)=Receptor-like Cytoplasmic Kinase	2.0927	1.88784	2.48058	0.506277	0.354956	0.121417	0.108909
Os11g0302500	Similar to cycloeucalenol cycloisomerase.	21.9785	24.6595	22.8203	9.09321	8.09447	7.53501	9.29911
Os11g0308100	Similar to Transposase of Tn10 [Oryza sativa (japonica cultivar-group)].	42.9971	45.8752	42.8963	38.5151	41.9289	27.2853	19.1646
Os11g0421800	Conserved hypothetical protein.	48.7046	16.4027	22.0773	5.49339	5.37549	6.93123	3.01615
Os11g0448100	Non-protein coding transcript.	0.152173	0.125986	0.08423	0.110558	0.132471	0.0477983	0.022249
Os11g0455800	Similar to Serine hydroxymethyltransferase.	105.266	144.28	168.203	43.6253	37.2846	42.1151	54.1857
Os11g0457300	UDP-glucuronosyl/UDP-glucosyltransferase family protein.	0.448879	7.33461	8.98376	2.06384	1.41189	0.161531	0.117432
Os11g0457700	Hypothetical conserved gene.	4.304	4.69926	4.44878	2.11361	1.65884	1.67217	0.677151
Os11g0459400	Hypothetical protein.	18.973	25.5937	18.9401	17.9571	10.4247	9.6217	5.11458
Os11g0460700	Pentatricopeptide repeat domain containing protein.	2.8899	2.26156	1.89256	1.07131	0.67014	0.118423	0.0666983
Os11g0463700	Penicillin-binding protein, transpeptidase fold domain containing protein.	25.6149	6.72402	6.6115	3.22744	3.0795	1.32216	1.33245
Os11g0471100	Hypothetical gene.	15.5541	17.0513	14.9449	11.9456	13.276	9.9681	8.38878
Os11g0474566	Hypothetical conserved gene.	32.6396	19.9133	21.683	11.2458	8.28164	8.34711	8.70408
Os11g0475500	Conserved hypothetical protein.	67.3846	42.8117	46.1944	22.3448	28.278	13.9049	15.9717
Os11g0477400	Hypothetical conserved gene.	11.2512	16.1752	17.1027	6.18273	10.4455	6.1599	4.1063
Os11g0484400	Similar to bifunctional dihydrofolate reductase-thymidylate synthase.	28.5705	14.8565	15.4464	9.24877	9.83668	10.369	10.8018
Os11g0488400	Conserved hypothetical protein.	6.64072	10.0502	13.9491	3.31259	3.08457	2.74355	2.62577
Os11g0490300	Hypothetical conserved gene.	7.29529	5.51493	6.3752	4.98646	1.39147	4.73595	3.50651
Os11g0499600	Hydroxysteroid dehydrogenase, Cuticle formation, Lipid homeostasis, Submergence tolerance	6.41321	5.02748	5.72159	0.960475	1.65003	0.314007	0.291142
Os11g0503400	Conserved hypothetical protein.	6.6308	3.38404	2.47167	0.918011	0.82507	0.686404	1.03715
Os11g0514900	Hypothetical conserved gene.	1.31627	1.374	1.63557	0.706588	0.503189	0.244177	0.0582233
Os11g0518300	Hypothetical protein.	0.796051	0.111119	0.13543	0.03032	0.0107857	0.0406637	0.0341727
Os11g0521500	Similar to Acyl carrier protein, chloroplast precursor (ACP) (ACP05) (Clone 29C08).	55.8209	30.9709	37.5116	18.6616	19.6912	18.5258	27.057
Os11g0526000	Hypothetical gene.	4.96917	2.27745	2.31799	0.96503	0.974729	1.02933	0.951711
Os11g0528200	Similar to NEF1 (NO EXINE FORMATION 1).	18.6047	12.628	12.3666	9.59078	12.559	8.76459	9.56959
Os11g0534100	Hypothetical conserved gene.	3.43444	1.88576	2.52238	1.62675	1.00643	0.852982	0.704587
Os11g0536400	Non-protein coding transcript.	16.3685	9.24314	6.86803	5.39535	7.18642	7.23011	1.91331
Os11g0544100	Conserved hypothetical protein.	13.0327	5.79795	5.48982	2.04313	3.87213	2.69525	2.57851
Os11g0550500	Nucleotide-binding LRR receptor (NLR) family protein	9.94172	13.8369	9.30444	11.9911	14.0085	7.04685	5.17522
Os11g0550800	Similar to plastid-specific ribosomal protein 6.	10.8027	5.60739	6.43104	6.69192	6.26527	3.78441	4.3329
Os11g0551900	Hypothetical conserved gene.	20.4698	4.08347	3.51428	1.97932	1.70256	1.37876	1.76646
Os11g0552500	Conserved hypothetical protein.	6.16329	7.38883	7.44713	1.86193	1.89814	4.2618	3.70616
Os11g0554200	Conserved hypothetical protein.	8.09065	8.77794	8.03268	6.61046	5.88744	1.95074	1.33202
Os11g0562100	Squalene cyclase domain containing protein.	64.4805	58.6633	43.6835	49.5903	47.4466	27.1092	13.5821
Os11g0572900	Similar to SMC5 protein.	1.23121	0.181924	0.38859	0.262625	0.349206	0.104119	0.131294
Os11g0585100	Conserved hypothetical protein.	17.9718	9.32718	10.4031	4.01673	3.75554	2.69377	2.90271
Os11g0592600	Targeting for Xklp2 family protein.	31.6156	63.1108	58.1927	7.91643	9.1467	1.46856	1.74522
Os11g0598000	Similar to F-box domain containing protein, expressed.	2.78425	4.24674	4.26532	2.73525	3.79638	2.58548	1.5232
Os11g0605900	Conserved hypothetical protein.	0.624	0.903495	0.728779	0.669221	0.872629	0.551578	0.412012
Os11g0606500	Nucleotide-binding LRR receptor (NLR) family protein	9.97673	8.37536	7.7804	4.75287	7.1855	2.92477	4.14382
Os11g0614500	Similar to Patatin-like protein.	3.91592	1.5444	1.61742	0.53873	3.33431	0.118788	0.242416
Os11g0614800	Cyclin-dependent kinase inhibitor, Cell cycle control of syncytial endosperm	5.70977	1.02544	1.40864	0.367529	0.637456	0.248661	0.674433
Os11g0641300	Conserved hypothetical protein.	12.5791	14.451	9.82727	0.497875	0.274225	0.633154	0.770292
Os11g0645400	Plant disease resistance response protein family protein.	3.64875	6.60805	5.80523	0.777416	0.0209973	0.0163993	0.001388
Os11g0652100	Nucleotide-binding LRR receptor (NLR) family protein	9.20136	1.21701	0.808685	0.0227463	0.019638	0.002445	0.021699
Os11g0657000	Kelch repeat type 2 domain containing protein.	20.9354	7.87704	10.0243	2.52153	2.31129	0.790398	1.4047
Os11g0660400	Hypothetical protein.	24.7901	29.6522	17.6654	25.9355	25.5285	18.3421	14.0598
Os11g0672900	Protein of unknown function DUF1645 family protein.	16.1996	6.07073	7.31215	2.54369	0.737645	0.359737	0.297215
Os11g0673400	Hypothetical gene.	0.023366	0.044105	0.0382117	0.0701853	0.00467067	0.00589333	0.00261633
Os11g0677500	Similar to Ribonucleases P/MRP protein subunit POP1 containing protein, expressed.	8.66787	5.23781	3.03968	2.1545	2.51883	1.80336	1.86114
Os11g0679900	Conserved hypothetical protein.	7.22507	4.98759	3.26923	2.69141	3.54123	1.65103	1.56052
Os11g0687200	Hypothetical conserved gene.	47.6379	18.9762	10.4834	1.50283	5.61633	3.76538	3.15015
Os11g0691700	Hypothetical protein.	0.855079	0.582194	0.429623	0.297193	0.297384	0.301546	0.400983
Os11g0692400	Conserved hypothetical protein.	3.76395	3.11089	3.03524	2.80826	1.77812	1.67272	1.35508
Os11g0707300	Similar to Transcriptional regulator SUPERMAN.	4.74195	1.59933	3.98017	1.76137	3.19214	1.35213	1.42838
Os11g0708400	Homologous to SGNH subfamily protein, GDSL lipase superfamily, Cutin organization, Epidermal cell differentiation	35.4456	21.9594	26.0599	14.5688	11.6072	13.2506	12.1084
Os12g0104400	Fatty acid desaturase, type 1 domain containing protein.	14.679	6.24726	8.00366	1.55679	0.69147	0.209189	0.186393
Os12g0109700	Protein of unknown function DUF2985 domain containing protein.	0.40402	2.60127	3.10351	0.086168	0.217379	0.0425087	0.10382
Os12g0114500	Similar to Nonspecific lipid-transfer protein (LTP) (Fragment).	20.2196	2.59467	3.2582	0.627343	0.638188	0.17122	0.479123
Os12g0116000	Vacuolar sorting receptor 2	23.3226	18.0961	15.8171	15.0784	11.8715	15.772	11.0578
Os12g0119600	Conserved hypothetical protein.	4.96642	4.0469	4.02241	2.00995	2.79407	3.07647	2.90408
Os12g0120000	Protein of unknown function DUF936, plant family protein.	7.36504	0.505408	0.545487	0.0271913	0.0283563	0.037422	0.0327617
Os12g0121100	Similar to Serine/threonine-protein kinase NAK.	47.0049	38.7065	49.4269	15.801	10.2229	9.53422	13.3094
Os12g0124700	CDC45-like protein family protein.	1.88905	0.300358	0.301242	0.028293	0.05195	0.0585197	0.0794437
Os12g0126000	Multi antimicrobial extrusion protein MatE family protein.	7.25326	12.1197	10.1146	2.26199	2.09098	1.27803	1.09103
Os12g0126050	Hypothetical gene.	0.253023	0.561298	0.316354	0.0871893	0.0823433	0.085642	0.020026
Os12g0131266	ATP synthase assembly factor FMC1, mitochondrial domain containing protein.	6.42073	4.45987	4.4322	3.1976	3.14401	4.02131	3.61974
Os12g0139500	DNA-directed RNA polymerase, RPB5 subunit domain containing protein.	20.6549	14.5211	13.1686	11.5026	11.3345	10.3728	9.4259
Os12g0146275	Non-protein coding transcript.	23.9151	17.1013	18.29	12.3279	13.6212	12.1863	8.33914
Os12g0152000	TERMINAL FLOWER 1 (TFL1)/CENTRORADIALIS (CEN)-like protein	1.70927	1.2188	0.394739	0.263615	0.471205	0.130181	0.218595
Os12g0156100	Similar to NAC-domain containing protein 90 (ANAC090).	0.338268	0.438473	0.589072	0.515753	0.618785	0.164978	0.115361
Os12g0158300	Protein of unknown function DUF623, plant domain containing protein.	2.21392	0.538918	0.562324	0.0790897	0.133699	0.0135853	0.0265807
Os12g0173366	Preprotein translocase Sec, Sec61-beta subunit, eukarya domain containing protein.	20.2943	19.6319	22.5974	15.5011	12.9658	14.7828	11.138
Os12g0174200	Conserved hypothetical protein.	1.56493	1.09332	0.744812	0.784722	1.77364	0.385204	0.378748
Os12g0176300	Conserved hypothetical protein.	21.7662	7.9983	7.94494	0.685866	0.30928	0.692563	0.0880933
Os12g0180800	Basic helix-loop-helix transcription factor 110, Positive regulation of abscisic acid biosynthesis and salinity tolerance	40.0998	39.8713	25.5243	22.932	19.4607	16.4504	9.01991
Os12g0183300	Similar to 3'(2'), 5'-bisphosphate nucleotidase.	27.4765	23.7174	22.8799	11.5586	8.36533	7.62155	10.4156
Os12g0189700	Twin arginine translocation signal, Tat domain containing protein.	0.936532	1.05168	0.788785	0.603338	0.647692	0.219494	0.409292
Os12g0194600	Similar to DNA binding protein.	5.56947	1.33882	1.13726	0.427477	0.588485	0.116726	0.0555207
Os12g0210800	Similar to 3-deoxy-D-manno-2-octulosonic acid-8-phosphate (EC 4.1.2.16) (Fragment).	39.4065	25.246	28.8832	14.0282	14.8152	14.3401	17.1513
Os12g0233100	WW/Rsp5/WWP domain containing protein.	3.73689	1.82695	1.65068	0.187038	0.408725	0.196534	0.424446
Os12g0238000	R2R3-MYB transcription factor 95	8.67629	0.683307	0.539424	0.106686	0.11012	0.227058	0.251126
Os12g0239200	Conserved hypothetical protein.	11.1642	12.7371	10.9705	9.00495	8.98686	5.55899	6.20207
Os12g0267200	Cyclopropane-fatty-acyl-phospholipid synthase domain containing protein.	3.84684	2.05075	3.09228	1.74544	1.66987	1.38769	1.38614
Os12g0267700	Hypothetical conserved gene.	11.8824	8.55096	6.86644	6.8062	6.53618	5.61938	3.85785
Os12g0275400	Hypothetical conserved gene.	4.85692	4.33223	5.49588	3.42785	4.57059	3.28353	2.34705
Os12g0280801	Similar to ESTs AU075609(C63344).	0.179321	0.325859	0.112538	0.217212	0.148771	0.0929443	0.0618387
Os12g0286600	Alpha/beta hydrolase fold-1 domain containing protein.	49.616	42.4094	27.916	31.0912	25.466	14.3343	14.3178
Os12g0289833	Hypothetical gene.	1.03931	1.26763	0.657197	1.13689	1.1694	0.456243	0.429387
Os12g0410050	Hypothetical conserved gene.	4.34673	11.9627	19.2004	4.6986	2.13571	0.482458	0.338965
Os12g0417100	Hypothetical conserved gene.	3.78183	2.56896	2.45757	1.93248	2.25228	1.38484	1.28922
Os12g0429200	Similar to Relative to SR12 protein (Fragment).	24.3281	21.945	18.9211	20.0018	16.1305	10.8733	10.5952
Os12g0429950	Hypothetical gene.	15.9314	7.9928	8.16628	4.76562	6.24992	4.78591	3.85602
Os12g0431300	Six-bladed beta-propeller, TolB-like domain containing protein.	0.05685	1.01951	1.11649	0.0155533	0.0143753	0.002066	0.00377433
Os12g0432750	Hypothetical conserved gene.	1.66405	1.37304	1.01598	0.953369	0.886113	0.470683	0.82791
Os12g0433500	Similar to FU (FUSED); protein serine/threonine kinase.	15.8124	1.3883	1.27181	0.166211	0.104705	0.198718	0.356459
Os12g0434801	Hypothetical genes.	1.75518	0.380185	0.824262	0.221049	0.682269	0.195132	0.135158
Os12g0442700	Conserved hypothetical protein.	11.993	6.67311	7.929	2.12657	2.27719	1.56684	1.77638
Os12g0460400	Hypothetical conserved gene.	6.58032	15.1744	14.3098	17.3182	11.086	2.29782	1.44911
Os12g0465600	Hypothetical conserved gene.	4.61703	2.99342	2.67738	1.31826	1.48529	1.0242	0.595676
Os12g0467300	Nucleotide-binding LRR receptor (NLR) family protein	9.99048	9.16122	7.9708	8.64356	9.65769	7.33353	4.4423
Os12g0468550	Hypothetical protein. (Os12t0468550-00);Transcript variants=Os12t0468550-00	0.219168	0.0763817	0.0569453	0.0679427	0.0739823	0.03911	0.0544787
Os12g0485600	Lysine and histidine transporter 6	28.4892	9.62773	10.0126	6.94807	7.142	2.47002	1.21024
Os12g0487750	Non-protein coding transcript.	1.39226	0.321556	0.223862	0.0875567	0.103228	0.024659	0.066496
Os12g0502000	Similar to nitrilase-associated protein.	58.6526	73.6615	69.4068	40.8525	34.4472	39.3517	29.7485
Os12g0507600	Conserved hypothetical protein.	9.687	7.49141	8.08142	4.41855	3.45983	4.55842	5.09755
Os12g0509400	Similar to Nicalin.	1.10554	1.37043	1.31281	0.584078	0.386988	0.342743	0.336054
Os12g0510900	Similar to LIM domain protein WLIM-1.	55.5679	58.3687	65.151	13.7244	6.44006	4.58809	1.76743
Os12g0511200	Hly-III related domain containing protein.	0.344403	1.88389	2.48462	0.8065	0.634318	0.044715	0.0279267
Os12g0515300	MYB transcription factor, Regulation of secondary wall biosynthesis	1.34007	8.57733	9.62733	0.138279	0.0153147	0.0371763	0.0173713
Os12g0526600	Leucine-rich repeat, cysteine-containing subtype domain containing protein.	3.67605	1.7508	2.06667	0.995452	0.97615	0.969108	0.876179
Os12g0529400	Similar to Auxin-binding protein 4 precursor (ABP).	27.1284	18.2724	18.8415	15.3119	11.4495	15.6795	14.9809
Os12g0530100	Similar to Peroxidase 24 precursor (EC 1.11.1.7) (Atperox P24) (ATP47).	2.08275	14.8845	18.9787	6.22181	4.13602	0.659901	0.088205
Os12g0532500	Conserved hypothetical protein.	11.531	22.0429	19.0043	15.7554	15.2485	11.2866	5.37845
Os12g0536500	Non-protein coding transcript.	1.3042	0.816322	0.632328	0.289797	0.552773	0.256453	0.245171
Os12g0541300	NADPH oxidase, Respiratory burst oxidase homolog, Ethylene-induced aerenchyma formation in roots under oxygen-deficient conditions	10.7283	11.7558	5.85782	9.01154	2.50263	0.793548	0.00763367
Os12g0541700	Similar to Rapid alkalinization factor 2.	72.8485	34.5888	32.0716	42.0456	31.6641	4.75494	1.67698
Os12g0548100	Similar to G14587-6 protein (Fragment).	6.49667	0.884138	0.854417	0.207913	0.372309	0.27208	0.450324
Os12g0551900	Peptidase C48, SUMO/Sentrin/Ubl1 domain containing protein.	15.3102	11.2579	11.7536	4.30855	3.38422	3.7993	3.09017
Os12g0554100	Conserved hypothetical protein.	3.6826	14.4476	10.324	7.58858	2.10294	2.09251	0.776303
Os12g0554400	Tetratricopeptide-like helical domain containing protein.	36.987	28.4558	27.5336	18.7569	17.6494	20.5683	24.0397
Os12g0555600	Cellulose synthase-like protein D4, Cell wall biosynthesis, Control of plant and organ size by modulating cell division and expansion	21.8472	2.23343	2.32676	0.464319	0.362067	0.076112	0.0865377
Os12g0556300	Calmodulin binding protein-like family protein.	0.741537	0.358691	0.392918	0.341893	0.412573	0.106082	0.114552
Os12g0559100	Conserved hypothetical protein.	0.482556	0.391128	0.524687	0.462016	0.528077	0.203095	0.167991
Os12g0560700	Similar to PROLIFERA protein.	12.8746	1.57836	1.53385	0.124975	0.0609347	0.0269227	0.0469143
Os12g0563600	Protein of unknown function DUF538 family protein.	12.709	26.3386	43.1605	26.6886	31.8105	3.91704	2.75022
Os12g0572000	R2R3-type MYB transcription factor, Adaptive growth, Salt tolerance	49.6632	83.8571	90.2898	16.0463	9.11225	7.08162	6.47143
Os12g0577600	Protein of unknown function DUF1336 domain containing protein.	23.6475	21.127	25.6046	10.8423	9.738	5.48959	3.64505
Os12g0578500	Glycosyl transferase, family 8 protein.	13.8439	11.9581	11.0026	8.73544	9.01217	6.3793	7.19789
Os12g0578800	Zinc finger, C2H2 domain containing protein.	1.13616	0.81156	0.684158	0.23835	0.410582	0.207782	0.284979
Os12g0580500	Transcriptional coactivator SAGA-type complex, Ada1/Tada1 domain containing protein.	8.64841	7.07351	5.76118	4.87932	4.80324	4.13952	5.77323
Os12g0582666	Cytochrome P450 family protein.	0.0494447	0.019152	0.052251	0.0716883	0.070312	0.0141703	0.006082
Os12g0584200	Similar to cDNA clone:J013075O22, full insert sequence.	15.4752	14.0381	12.9873	5.76233	6.93692	4.01336	5.12408
Os12g0587100	Similar to RSSG8.	0.269368	0.169007	0.17648	0.0694367	0.0161353	0.00413933	0.00283533
Os12g0588800	Cyclin D domain containing protein.	8.63821	3.72142	4.93764	1.74596	1.89395	1.01213	1.33965
Os12g0595000	Similar to EXS, C-terminal.	24.1104	27.6506	26.9772	16.598	19.2388	13.6972	16.8851
Os12g0600200	Similar to Zinc finger, C3HC4 type family protein, expressed.	9.11678	2.85118	2.0781	1.17986	1.18061	0.831965	0.915055
Os12g0601000	Similar to Leucine Rich Repeat family protein, expressed.	10.8961	0.791551	0.867655	0.205824	0.459358	0.0908053	0.046634
Os12g0601400	Similar to Auxin-responsive protein (Aux/IAA) (Fragment).	64.8023	55.9811	60.0293	12.3414	17.5514	7.35313	2.73501
Os12g0605100	Conserved hypothetical protein.	38.155	31.6178	34.728	13.0021	9.80906	6.20361	7.74263
Os12g0605200	KIP1-like domain containing protein.	11.4373	20.5536	22.6628	9.09231	5.85649	5.02517	6.78644
Os12g0615500	Similar to Hydrolase-like protein.	23.3043	17.5561	17.4385	11.8522	10.5315	11.6049	9.90331
Os12g0616000	Similar to Kinesin-like protein KIFC3.	12.864	1.20416	0.937626	0.370021	0.479412	0.444855	0.847112
Os12g0619000	IQ calmodulin-binding region domain containing protein.	30.274	47.9321	42.0863	20.8562	12.2733	13.0731	6.8446
Os12g0620733	Hypothetical protein.	0.125902	0.194453	0.332295	0.13266	0.103703	0.0767667	0.0777367
Os12g0622850	Hypothetical gene.	4.37763	7.4269	5.75069	4.54246	4.79115	3.10673	2.47831
Os12g0639600	Similar to Hedgehog-interacting-like protein.	5.92767	4.19887	3.85571	1.88797	1.49625	0.684292	1.11863
Os12g0640900	Myosin II heavy chain-like family protein.	43.1525	32.8402	38.8053	16.3269	15.4756	15.1763	15.2575
Oryza_sativa_newGene_1094		1.5513	1.29313	1.63449	1.20851	1.31594	0.686304	0.59882
Oryza_sativa_newGene_112		1.61713	1.36838	1.42214	1.37402	1.03732	0.694306	0.345721
Oryza_sativa_newGene_1165		18.5548	11.2679	11.848	9.69304	9.2993	6.33256	6.5367
Oryza_sativa_newGene_1275		1.10232	1.4325	1.26402	0.998555	0.77241	0.399241	0.195436
Oryza_sativa_newGene_14		0.54784	0.221894	0.151547	0.206913	0.232285	0.0590953	0.109029
Oryza_sativa_newGene_1526		0.63249	0.33627	0.224683	0.398429	0.717311	0.140727	0.0562757
Oryza_sativa_newGene_1582		6.01931	12.767	15.9435	5.77727	5.08563	3.38551	3.65946
Oryza_sativa_newGene_1603		1.52075	1.1566	1.13206	0.98526	0.821946	0.635579	0.327345
Oryza_sativa_newGene_1678		1.07407	0.830235	0.931101	0.280512	0.326486	0.191867	0.217751
Oryza_sativa_newGene_1729		0.0624377	0.227275	0.161675	0.0581683	0.06144	0.0224593	0.012338
Oryza_sativa_newGene_1823		0.29394	0.522269	0.210387	0.17572	0.137567	0.045727	0.014707
Oryza_sativa_newGene_19		13.8496	13.1691	9.52734	8.1442	6.55414	4.9229	3.74556
Oryza_sativa_newGene_1902		4.36366	2.23781	2.67386	1.35624	1.96154	1.48372	1.84117
Oryza_sativa_newGene_1943		0.41925	0.367824	0.32898	0.318808	0.203217	0.14342	0.0402187
Oryza_sativa_newGene_1990		0.193217	0.189958	0.233905	0.183843	0.0598527	0.148601	0.041348
Oryza_sativa_newGene_2068		1.31709	0.874373	1.01408	0.793434	0.810585	1.05161	0.500492
Oryza_sativa_newGene_2069		1.09862	0.829812	1.38066	0.79495	0.687191	0.512545	0.356675
Oryza_sativa_newGene_2167		0.745258	1.03392	0.569888	0.638472	0.793505	0.573157	0.366942
Oryza_sativa_newGene_2192		9.69837	7.88998	9.4009	6.22936	6.14033	8.19645	3.95345
Oryza_sativa_newGene_2214		0.247109	0.148035	0.119152	0.030906	0.0345623	0.0103237	0.021323
Oryza_sativa_newGene_2216		2.28468	2.07278	3.22255	1.67701	2.34304	1.18612	0.658471
Oryza_sativa_newGene_2225		0.279716	0.600242	0.284192	0.347058	0.0940147	0.0707057	0.002778
Oryza_sativa_newGene_2304		0.19568	0.205812	0.0941817	0.0763337	0.044304	0.0332173	0.0405817
Oryza_sativa_newGene_2381		2.01177	0.307547	0.267903	0.034379	0.137209	0.0465257	0.023989
Oryza_sativa_newGene_2383		0.223997	0.310077	0.104443	0.161349	0.0708313	0.111612	0.0232747
Oryza_sativa_newGene_239		0.526186	0.327636	0.404112	0.337855	0.397258	0.145215	0.081731
Oryza_sativa_newGene_2422		0.738119	0.379796	0.580761	0.250559	0.367588	0.208868	0.197567
Oryza_sativa_newGene_2477		0.819246	0.669874	0.727536	0.556283	0.221126	0.222622	0.045334
Oryza_sativa_newGene_2509		0.21395	0.39843	0.216247	0.268832	0.162025	0.211954	0.0396823
Oryza_sativa_newGene_2581		0.24361	0.232877	0.347445	0.266736	0.269107	0.0427517	0.0405
Oryza_sativa_newGene_2586		3.02116	2.11673	4.11386	1.31627	1.83095	1.65517	1.27786
Oryza_sativa_newGene_2601		0.328663	0.733007	0.615369	0.42431	0.226791	0.21749	0.057633
Oryza_sativa_newGene_2676		0.550819	0.40042	0.520985	0.308907	0.26928	0.188145	0.165985
Oryza_sativa_newGene_2740		0.241296	0.274474	0.113026	0.165961	0.236217	0.115581	0.033
Oryza_sativa_newGene_2823		3.93286	2.66258	2.58598	1.65806	1.41243	1.57115	1.41663
Oryza_sativa_newGene_2828		0.42701	0.608586	0.133758	0.168717	0.082116	0.0333383	0.036884
Oryza_sativa_newGene_2869		0.849271	0.963655	0.754381	1.0377	1.33475	0.214991	0.245878
Oryza_sativa_newGene_2872		0.223991	0.187429	0.488858	0.149119	0.091933	0.0246393	0.121413
Oryza_sativa_newGene_2873		0.131186	0.135195	0.135712	0.100466	0.0200977	0.0224033	0.0572617
Oryza_sativa_newGene_2931		0.54859	0.334904	0.310665	0.492579	0.207948	0.182875	0.019919
Oryza_sativa_newGene_3088		3.28301	4.08862	3.78942	2.78077	3.33432	2.74616	1.92961
Oryza_sativa_newGene_3213		1.91831	0.109538	0.0303317	0.112395	0.0474037	0.0288173	0.0433843
Oryza_sativa_newGene_3313		0.211091	0.270564	0.173874	0.0739703	0.0549613	0.0840693	0.0281663
Oryza_sativa_newGene_3391		2.52372	0.969074	0.732717	0.709246	0.696475	0.448285	0.290383
Oryza_sativa_newGene_3412		5.70844	3.00978	2.88295	1.74901	2.10424	1.43974	1.70251
Oryza_sativa_newGene_3454		0.882262	0.530143	0.392829	0.263507	0.699129	0.201148	0.178709
Oryza_sativa_newGene_363		3.66983	3.25156	3.23885	1.76234	1.77903	1.52266	1.29579
Oryza_sativa_newGene_3633		0.145966	0.0977607	0.119088	0.0125427	0.012709	0.00851933	0.015502
Oryza_sativa_newGene_364		2.32582	0.457471	0.450391	0.232517	0.249597	0.055868	0.00965667
Oryza_sativa_newGene_3839		0.863711	0.378017	0.514069	0.319865	0.250757	0.160679	0.0869483
Oryza_sativa_newGene_385		3.92726	1.83525	1.99759	1.29197	1.25405	1.02733	1.11528
Oryza_sativa_newGene_3862		2.60163	2.65759	1.8112	1.4306	0.525619	0.935963	0.478583
Oryza_sativa_newGene_388		29.2713	17.4533	15.0803	13.4603	19.6987	7.22871	8.5206
Oryza_sativa_newGene_3906		0.058532	0.0731397	0.08592	0.0366303	0.022875	0.0256287	0.0320043
Oryza_sativa_newGene_3951		1.89061	1.7338	1.15171	0.775169	1.04444	1.03401	0.895924
Oryza_sativa_newGene_3954		1.99099	2.12926	1.7716	0.958313	0.964381	0.327196	0.2435
Oryza_sativa_newGene_3980		8.43858	7.15077	3.59406	2.39943	1.7347	0.589714	0.37304
Oryza_sativa_newGene_4014		0.774181	0.523943	0.708318	0.581258	0.485833	0.414029	0.37924
Oryza_sativa_newGene_4018		8.74436	12.1446	9.89546	7.30839	5.73591	4.05507	2.24683
Oryza_sativa_newGene_4041		0.0992603	0.189935	0.101368	0.116572	0.0746173	0.0441207	0.0578307
Oryza_sativa_newGene_4097		0.365377	0.067877	0.0719823	0.112079	0.0408677	0.021898	0.082889
Oryza_sativa_newGene_4205		0.874018	1.36271	0.81345	0.695579	0.573001	0.630439	0.430527
Oryza_sativa_newGene_4236		0.114838	0.0902903	0.0782637	0.0495863	0.0220677	0.0119007	0.0322473
Oryza_sativa_newGene_4324		0.322137	0.195887	0.092231	0.0908433	0.051537	0.00489133	0.0136637
Oryza_sativa_newGene_4376		4.86204	7.77023	5.66706	5.75645	5.46367	4.34251	3.25704
Oryza_sativa_newGene_4674		0.164574	0.113757	0.130217	0.123712	0.081102	0.102024	0.100633
Oryza_sativa_newGene_4701		0.42447	0.410751	0.308322	0.100459	0.160983	0.099431	0.052142
Oryza_sativa_newGene_4780		0.132844	0.235395	0.0636067	0.087625	0.069036	0.0979313	0.010101
Oryza_sativa_newGene_4805		4.69026	3.07727	3.05046	2.06198	2.39581	1.63287	1.60456
Oryza_sativa_newGene_4819		0.973997	1.00745	1.06543	0.520486	0.278978	0.142362	0.0236467
Oryza_sativa_newGene_4943		20.2695	21.7807	27.0221	23.6563	12.4395	11.4411	6.37629
Oryza_sativa_newGene_5023		0.400843	0.315331	0.422137	0.178987	0.236233	0.288392	0.158293
Oryza_sativa_newGene_5053		2.29957	1.24729	0.760231	0.283087	0.377175	0.552555	0.400043
Oryza_sativa_newGene_5126		1.79847	0.869018	0.96566	0.866637	0.953474	0.483949	0.404958
Oryza_sativa_newGene_5155		20.8114	27.5916	26.1241	11.9707	8.32083	1.37963	0.260003
Oryza_sativa_newGene_520		0.655965	0.98378	0.753629	0.286	0.370794	0.0189493	0.120925
Oryza_sativa_newGene_5215		1.80167	1.36835	0.266451	0.430915	0.268203	0.218759	0.146544
Oryza_sativa_newGene_5291		0.359198	0.51592	0.494722	0.321931	0.323166	0.253511	0.241248
Oryza_sativa_newGene_5298		1.04853	1.1094	1.0513	0.86223	0.816272	0.4466	0.414832
Oryza_sativa_newGene_5299		0.269697	0.332494	0.239375	0.144914	0.126859	0.008802	0.0440803
Oryza_sativa_newGene_5396		2.13525	1.48458	1.18896	0.372162	0.36993	0.0712467	0.051476
Oryza_sativa_newGene_5399		0.468437	0.424942	0.364122	0.544311	0.423516	0.159737	0.0702177
Oryza_sativa_newGene_5431		0.260454	0.11936	0.153973	0.144531	0.102921	0.0369923	0.0536517
Oryza_sativa_newGene_5433		2.85638	1.51107	2.12478	1.54234	2.49603	1.01769	1.32852
Oryza_sativa_newGene_5462		5.62278	2.30871	1.92854	0.883206	0.635617	0.729867	0.592163
Oryza_sativa_newGene_5469		1.8123	0.572319	0.374517	0.251893	0.173843	0.103884	0.12269
Oryza_sativa_newGene_5528		0.379151	0.174456	0.132239	0.0704887	0.076267	0.041922	0.083792
Oryza_sativa_newGene_5741		0.451309	0.226203	0.0919447	0.148303	0.0214147	0.0527563	0.00957233
Oryza_sativa_newGene_5742		0.982242	1.02876	1.04045	0.20084	0.29998	0.28938	0.0210397
Oryza_sativa_newGene_5747		1.22349	0.579169	0.531641	0.232559	0.210576	0.0224647	0.0205037
Oryza_sativa_newGene_5759		0.706768	0.345946	0.478099	0.1193	0.279989	0.241494	0.136451
Oryza_sativa_newGene_5782		0.471186	0.468176	0.577753	0.224512	0.0906073	0.186739	0.121417
Oryza_sativa_newGene_5799		11.9746	7.65248	7.62619	5.12517	6.1186	5.10821	5.08868
Oryza_sativa_newGene_5973		0.873246	1.04362	0.896672	0.820748	0.617021	0.278111	0.193332
Oryza_sativa_newGene_6006		0.744553	0.540849	0.566106	0.557351	0.69532	0.325199	0.307688
Oryza_sativa_newGene_6060		0.0463113	0.532252	0.38153	0.158566	0.0519317	0.0111303	0.00924
Oryza_sativa_newGene_6068		1.79589	2.71944	2.32456	1.81948	1.33471	1.42963	1.11601
Oryza_sativa_newGene_6145		0.546036	0.610168	0.679053	0.390161	0.446773	0.398264	0.335392
Oryza_sativa_newGene_6146		0.785744	0.437162	0.825414	0.164477	0.0211947	0.0462057	0.0577853
Oryza_sativa_newGene_6204		5.60482	2.42498	2.76722	1.51201	1.54777	1.4503	1.10864
Oryza_sativa_newGene_6207		65.9044	78.8956	66.0631	80.3439	83.4833	40.7042	33.5327
Oryza_sativa_newGene_621		0.140722	0.208578	0.103283	0.121697	0.0430187	0.0196343	0.0162637
Oryza_sativa_newGene_6283		0.243483	0.127502	0.0467917	0.061989	0.122223	0.0269837	0.0297987
Oryza_sativa_newGene_631		1.06634	1.11711	0.855788	0.921982	0.436604	0.585587	0.230346
Oryza_sativa_newGene_6330		0.135569	0.122045	0.0733897	0.0161873	0.0207937	0.014471	0.0193207
Oryza_sativa_newGene_6336		3.48171	2.82586	2.80989	3.25205	3.22383	1.39564	0.807127
Oryza_sativa_newGene_6424		0.22918	0.280643	0.266403	0.10457	0.0634073	0.129716	0.15432
Oryza_sativa_newGene_644		0.501829	0.088525	0.105775	0.127715	0.134946	0.0254333	0.038973
Oryza_sativa_newGene_646		0.145836	0.283224	0.169117	0.124841	0.0978207	0.0987407	0.0287607
Oryza_sativa_newGene_648		1.01059	0.425589	0.315016	0.416483	0.800505	0.174503	0.0833893
Oryza_sativa_newGene_6514		3.58346	5.06981	4.20596	3.19711	5.04029	1.57747	0.862116
Oryza_sativa_newGene_6701		52.5924	52.0279	44.3038	38.8357	42.7086	29.3474	20.4797
Oryza_sativa_newGene_6780		1.06969	0.927937	0.631736	0.394163	0.274354	0.141365	0.0703903
Oryza_sativa_newGene_6784		7.84918	14.3551	10.7098	8.57388	6.4986	5.27535	4.52194
Oryza_sativa_newGene_6786		2.20404	1.30828	1.36568	0.790675	0.764875	0.393188	0.503203
Oryza_sativa_newGene_6810		15.9094	25.0267	28.1818	2.96118	3.01358	2.16214	1.89091
Oryza_sativa_newGene_6843		0.301007	0.335163	0.400248	0.136694	0.292511	0.162192	0.127353
Oryza_sativa_newGene_6848		1.1246	0.962973	1.1427	0.703178	0.395514	0.651834	0.348971
Oryza_sativa_newGene_6897		15.3593	8.33678	10.3236	3.50126	4.03406	1.70074	0.988284
Oryza_sativa_newGene_6898		0.74508	0.333001	0.38731	0.237813	0.173338	0.170649	0.0222447
Oryza_sativa_newGene_6937		0.215651	0.143723	0.161534	0.188957	0.101513	0.118779	0.0748247
Oryza_sativa_newGene_6965		0.508794	0.353662	0.140569	0.0304227	0.0745733	0.066825	0.008475
Oryza_sativa_newGene_6967		0.612901	0.398178	0.280746	0.038231	0.004655	0.00504833	0.0357303
Oryza_sativa_newGene_7071		0.319666	0.0619507	0.0304923	0.0255773	0.029617	0.0334573	0.00269
Oryza_sativa_newGene_7078		0.20225	0.442712	0.102838	0.19748	0.10766	0.0315983	0.04092
Oryza_sativa_newGene_7133		3.71988	3.66103	3.10779	2.71603	4.06425	2.46029	1.70594
Oryza_sativa_newGene_7140		3.84969	1.36427	1.28988	0.438549	0.393035	0.382433	0.490898
Oryza_sativa_newGene_7141		3.3159	1.18006	1.19336	0.412922	0.366972	0.339471	0.389686
Oryza_sativa_newGene_7148		0.419037	0.42106	0.356235	0.238936	0.217227	0.0818563	0.0701227
Oryza_sativa_newGene_7275		1.54032	0.440947	0.470776	0.190489	0.0825407	0.232892	0.0290347
Oryza_sativa_newGene_7504		1.04045	1.08653	0.733259	0.631534	0.748571	0.409066	0.303152
Oryza_sativa_newGene_752		1.3442	0.52331	0.550801	0.208465	0.0975823	0.172745	0.410796
Oryza_sativa_newGene_7573		0.545867	0.232111	0.210165	0.148316	0.123765	0.0933667	0.0459327
Oryza_sativa_newGene_7586		0.308878	0.171034	0.291084	0.141796	0.113385	0.158706	0.0791297
Oryza_sativa_newGene_7674		0.642578	0.819976	0.175243	0.473058	0.309328	0.073191	0.018287
Oryza_sativa_newGene_7678		12.0292	11.8056	10.0182	5.36623	5.15916	4.14434	2.38343
Oryza_sativa_newGene_7708		0.433482	0.214597	0.203104	0.174116	0.116133	0.0529447	0.0417
Oryza_sativa_newGene_7782		5.58291	8.84272	10.6974	3.34427	3.69731	1.29326	1.91966
Oryza_sativa_newGene_7783		9.39738	3.05822	3.33079	0.773779	0.963963	1.02266	0.752714
Oryza_sativa_newGene_7886		1.30137	1.30772	1.44419	1.03776	0.745798	0.74827	0.578266
Oryza_sativa_newGene_7889		0.551706	0.560322	0.217953	0.197179	0.371526	0.163217	0.0717223
Oryza_sativa_newGene_7958		0.589445	0.287317	0.269633	0.244104	0.0840897	0.163471	0.0248167
Oryza_sativa_newGene_7961		0.383468	0.531969	0.460312	0.213477	0.143135	0.00988767	0.019359
Oryza_sativa_newGene_7968		0.297738	0.377915	0.268814	0.0458337	0.0826653	0.0560843	0.0783887
Oryza_sativa_newGene_8022		1.0341	0.852629	0.544884	0.585647	0.4878	0.343159	0.538683
Oryza_sativa_newGene_8054		0.467368	0.397523	0.127068	0.173918	0.0816007	0.0985843	0.110617
Oryza_sativa_newGene_8132		2.21296	0.656516	0.387281	0.178155	0.07036	0.0169413	0.0451663
Oryza_sativa_newGene_8274		1.01111	0.830596	0.644446	0.26456	0.158059	0.0864993	0.141893
Oryza_sativa_newGene_8305		0.306786	0.27958	0.19189	0.191033	0.189418	0.112869	0.051821
Oryza_sativa_newGene_8353		1.59411	2.5653	2.46119	0.783117	0.681768	0.339186	0.256579
Oryza_sativa_newGene_8356		0.806674	0.31493	0.286948	0.0771013	0.0675303	0.0748843	0.020855
Oryza_sativa_newGene_8383		0.979585	0.111733	0.18302	0.066556	0.063708	0.0562	0.127665
Oryza_sativa_newGene_84		0.968244	0.755114	0.952394	0.325005	0.255962	0.297328	0.108064
Oryza_sativa_newGene_8592		0.821536	1.43999	0.319695	1.44035	1.90504	0.08851	0.0907443
Oryza_sativa_newGene_8622		0.188683	0.280572	0.320575	0.0429493	0.10781	0.0693737	0.0608007
Oryza_sativa_newGene_8673		6.72384	6.63875	5.75692	4.82264	5.12269	4.13877	2.9934
Oryza_sativa_newGene_8675		2.03409	1.6976	0.881168	0.752015	0.823584	0.467697	0.186198
Oryza_sativa_newGene_8698		0.419752	0.412442	0.306597	0.603152	0.307845	0.204484	0.14122
Oryza_sativa_newGene_8700		0.449003	0.504206	0.0980233	0.244123	0.241735	0.119896	0.0344717
Oryza_sativa_newGene_8701		3.82107	0.484657	0.35618	0.0135397	0.048753	0.015998	0.006795
Oryza_sativa_newGene_8707		3.06434	1.63374	1.49815	0.260647	0.401901	0.0848863	0.0970567
Oryza_sativa_newGene_8717		3.04131	1.60272	1.31455	1.06362	1.22761	0.0719407	0.214835
Oryza_sativa_newGene_8789		0.0695967	0.298112	0.160725	0.151883	0.120162	0.058833	0.011848
Oryza_sativa_newGene_884		41.6865	20.6028	19.3323	10.8348	12.4163	5.88355	4.87186
Oryza_sativa_newGene_885		9.88357	4.20583	4.89667	2.22221	2.96886	1.33554	1.1867
Oryza_sativa_newGene_8925		1.43474	0.231385	0.31451	0.083721	0.166443	0.0236467	0.0181037
Oryza_sativa_newGene_9005		1.65939	0.765791	0.306453	0.186165	0.0474713	0.034286	0.162967
Oryza_sativa_newGene_9141		1.31263	0.128713	0.457226	0.208377	0.154612	0.0949347	0.332634
Oryza_sativa_newGene_9148		0.266805	0.0504903	0.0512327	0.0176763	0.0132643	0.017399	0.0369463
Oryza_sativa_newGene_9172		1.60651	1.37347	1.35544	0.733356	0.894144	0.28247	0.248766
Oryza_sativa_newGene_9174		1.0479	0.44616	0.268238	0.355292	0.314418	0.123544	0.158898
Oryza_sativa_newGene_976		0.469219	0.347715	0.377957	0.246482	0.418338	0.0607283	0.117832
