# Supplementary material for: Spatiotemporal Transcriptome Profiling Reveals Nutrient Transport Dynamics in Rice Nodes and Roots During Reproductive Development
Source: Int J Mol Sci. 2025 Sep 25;26(19):9357. doi: 10.3390/ijms26199357 (PMC12524880; doi:10.3390/ijms26199357)
Supplement: Supplementary file 1 [file ijms-26-09357-s001.zip › Table S3.xlsx]

## Sheet: Profile 2_gene
Table S3. Profile 2 genes that with expression steadily upregulated from S1 to S7
Gene ID	Gene Annotation	FPKM value
		NDI(S1)	NDI(S2)	NDI(S3)	NDI(S4)	NDI(S5)	NDI(S6)	NDI(S7)
Os01g0102300	Thylakoid lumen protein, Photosynthesis and chloroplast development	1.50965	2.08864	2.15472	3.5609	5.17988	5.30388	6.63006
Os01g0102900	Light-regulated protein, Regulation of light-dependent attachment of LEAF-TYPE FERREDOXIN-NADP+ OXIDOREDUCTASE (LFNR) to the thylakoid membrane	38.738	32.9758	39.7282	126.003	346.817	89.4061	125.88
Os01g0106600	Similar to Chitin-binding lectin 1 precursor (PL-I).	3.22692	4.20648	5.68804	11.3565	7.94278	8.21772	9.04433
Os01g0110050	Pi homeostasis	0.0735627	1.13464	1.29221	1.63685	2.94089	5.67926	6.90589
Os01g0110400	Similar to Acetyl-CoA C-acetyltransferase.	33.2842	27.9658	22.8523	34.0372	28.4618	43.4036	74.3985
Os01g0113900	Similar to Receptor-like protein kinase.	0.084531	0.409262	0.512976	0.856739	0.965824	0.5572	0.591699
Os01g0115800	Receptor-like kinase 21, Negative regulation of broad-spectrum resistance to bacterial blight	1.02478	0.47932	0.444689	1.07979	1.94596	1.73751	2.02397
Os01g0115950	Hypothetical protein.	0.0979117	0.065453	0.0494467	0.258628	0.309	0.316546	0.475236
Os01g0120500	Similar to PAP fibrillin domain containing protein, expressed.	6.74337	9.71686	13.8004	15.4337	10.3989	19.8251	20.9764
Os01g0124650	Bowman-Birk inhibitor, Serine protease inhibitor, Resistance against the fungal pathogen	0.491882	0.642006	0.137873	14.036	42.9755	4.69868	29.1205
Os01g0128700	Conserved hypothetical protein.	1.79019	2.35772	2.54351	2.69116	5.18904	3.31314	4.69876
Os01g0136500	Conserved hypothetical protein.	0.00277667	0.0211793	0.00923767	0.135819	0.416898	0.12226	0.207293
Os01g0143900	Conserved hypothetical protein.	0.126891	2.86666	4.39793	3.30057	10.0661	6.73269	6.72524
Os01g0148000	Similar to predicted protein.	8.48855	18.7403	17.9506	20.881	17.5548	21.8742	26.0045
Os01g0149800	Metallothionein-like protein type 2.	26.0081	377.337	199.251	398.781	691.206	728.803	1059.28
Os01g0155800	Conserved hypothetical protein.	0.0811413	0.0470673	0.582309	37.6726	47.9335	291.89	440.433
Os01g0158400	Galactose-binding like domain containing protein.	2.46865	3.93479	4.81671	7.53876	6.99452	22.5367	31.3352
Os01g0163000	LRR-receptor-like protein (LRR-RLP) family protein	0.17058	0.0256517	0.063012	0.135068	0.264687	0.208465	1.41097
Os01g0166700	Saposin family protein.	5.85293	6.97944	9.7166	9.53657	11.8784	13.2206	15.2377
Os01g0175500	Protein of unknown function DUF1618 domain containing protein.	3.01266	3.35492	3.89095	3.67629	4.62044	5.04514	6.38793
Os01g0188100	Isopenicillin N synthase family protein.	24.2904	18.7491	17.841	27.3659	49.7323	55.9541	82.2616
Os01g0190400	Hexokinase 8, Function in the endosperm in the filling phase of seed development	2.69478	8.59901	12.0086	16.5565	14.1447	17.4995	10.9888
Os01g0191900	R2R3-MYB transcription factor 4	1.12312	4.96041	5.66123	12.4085	26.5106	23.7241	32.0432
Os01g0198250	Hypothetical gene.	0.0188927	0.0106123	0.00731933	0.0234173	0.020034	0.0306397	0.0528263
Os01g0200300	Homeobox-leucine zipper protein, Class III HD-Zip protein, Transcriptional repressor, Control of grain size	2.9517	0.583549	0.592157	1.14523	2.88898	3.52553	9.22728
Os01g0201275	Conserved hypothetical protein.	0.017292	0.0158037	0.055431	0.0840587	0.0770767	0.0478657	0.0483173
Os01g0201800	Hypothetical conserved gene.	0.362714	1.52869	2.06733	1.69136	1.80974	1.35209	2.01126
Os01g0209800	Similar to Cationic amino acid transporter (Fragment).	0.189089	0.515566	0.518926	1.7117	2.67358	0.688269	1.40378
Os01g0218700	ABC transporter integral membrane type 1 domain containing protein.	7.49206	6.1326	6.63276	7.76167	9.54579	8.91068	13.0254
Os01g0222001	Hypothetical conserved gene.	3.91188	7.82852	6.25501	10.2607	13.1384	9.53047	8.90934
Os01g0227200	Proline-rich extensin-like receptor kinase 1, Response to abscisic acid (ABA), auxin and jasmonic acid (JA) treatment	30.1075	41.237	44.7429	83.2956	75.0103	66.8007	79.6581
Os01g0233000	DREPP plasma membrane polypeptide family protein.	8.54058	18.105	15.4553	27.625	51.597	38.5496	39.3256
Os01g0234100	Transcriptional factor B3 family protein.	4.72234	2.25157	1.84915	2.86222	5.84303	5.22793	8.3726
Os01g0238850	Hypothetical gene.	0.270427	0.211489	0.369596	0.332753	0.369284	0.535263	0.449362
Os01g0248850	Hypothetical gene.	1.43956	4.51754	4.37089	3.4658	5.66215	5.21495	8.24077
Os01g0259933	Non-protein coding transcript.	0.798979	0.873289	0.632592	1.04009	1.66499	1.88059	9.45593
Os01g0275900	Hypothetical conserved gene.	0.686008	5.12062	6.86692	5.68584	11.6499	17.6229	18.4695
Os01g0275950	Hypothetical conserved gene.	1.03625	5.12915	6.24786	5.72407	9.71057	15.8681	17.0564
Os01g0286100	Phytochrome-interacting factor-like protein, Basic helix-loop-helix factor, Repression of seedling growth in the dark	7.22406	14.7386	14.5753	15.9228	28.1248	15.417	27.3504
Os01g0290650	Non-protein coding transcript.	1.11501	4.42058	4.02973	6.71384	6.06601	5.22008	5.57552
Os01g0306400	Homolog of Arabidopsis DOG1, Regulation of seed dormancy	0.107682	0.007046	0.0177527	0.0348477	0.116369	0.293444	0.93537
Os01g0337700	Conserved hypothetical protein.	0.554836	1.68074	1.7647	2.47463	2.69365	2.87416	2.90008
Os01g0357200	Sterol-binding domain containing protein.	0.022237	0.032012	0.113787	0.113851	0.185851	0.213429	0.190007
Os01g0359600	Nucleotide-binding LRR receptor (NLR) family protein	0.306733	0.926543	0.887653	1.36302	2.04287	0.874922	1.13476
Os01g0363600	Similar to hydroxyethylthiazole kinase family protein.	1.79636	3.3675	3.10232	5.80626	4.1781	7.33364	5.14012
Os01g0364400	Protein kinase, catalytic domain domain containing protein.	0.0238353	0.00249867	0.01007	0.0353877	0.0974133	0.0752113	0.057284
Os01g0365000	Protein kinase, catalytic domain domain containing protein.	0.00674533	0.00849133	0.00587167	0.029576	0.128318	0.072892	0.132043
Os01g0368900	Glutaredoxin (Grx) family protein, Arsenic (As) stress response, Drought tolerance	0.044984	1.21647	0.545339	0.640207	2.71643	6.8845	8.21392
Os01g0372700	Similar to Asparaginyl-tRNA synthetase, cytoplasmic 1 (EC 6.1.1.22) (Asparagine-- tRNA ligase 1) (AsnRS 1).	33.2392	32.6384	38.6579	33.7499	35.6628	54.0514	69.7241
Os01g0372866	Hypothetical gene.	0.038711	0.016105	0.0430583	0.0358627	0.0506763	0.0896867	0.487906
Os01g0509700	Conserved hypothetical protein.	0.0775093	0.107299	0.129305	0.138002	0.212554	0.314101	0.432553
Os01g0510901	Conserved hypothetical protein.	0.0620243	0.0725177	0.056847	0.0791937	0.085442	0.076194	0.158283
Os01g0511600	Similar to lrgB-like family protein.	1.9435	2.35586	2.3647	3.71424	4.44001	3.84588	4.39461
Os01g0513800	Similar to Brix domain containing protein 1 homolog.	25.0681	16.1478	20.9534	17.8532	24.4896	33.0788	48.8686
Os01g0541900	Protein kinase, core domain containing protein.	5.73903	7.48614	6.20864	8.26356	9.83369	11.9537	15.817
Os01g0566200	Hypothetical protein.	0.261037	0.511062	0.612	0.68334	0.764249	0.839873	0.745826
Os01g0567400	Protein of unknown function DUF3511 domain containing protein.	5.27015	16.4792	15.043	36.2834	45.0926	39.3342	34.2819
Os01g0584900	WRKY transcription factor 77, Resistance to the bacterial pathogen, Disease resistance	0.009467	0.122953	0.393549	0.194143	1.34298	0.136887	1.28533
Os01g0599550	Hypothetical gene.	1.26634	2.84433	2.41088	2.39754	2.64679	2.34529	2.57814
Os01g0601625	LRR-receptor-like protein (LRR-RLP) famiy protein	1.39332	1.39344	1.36195	1.24706	2.2516	1.32134	2.93033
Os01g0602400	Similar to Cytochrome P450 monooxygenase CYP72A5 (Fragment).	0.0756973	0.236264	0.222024	0.342459	2.03881	1.13308	1.6777
Os01g0612500	Phospholipase/carboxylesterase domain containing protein.	3.3784	81.548	112.833	62.7351	45.5111	203.748	152.083
Os01g0613800	Peptidase C1A, papain family protein.	0.150989	0.221428	0.257516	0.816632	4.47483	0.570882	0.788037
Os01g0615050	Chymotrypsin inhibitor, Drought resistance	0.034431	0.193994	0.0628773	0.11722	0.298185	0.279423	0.770611
Os01g0621300	Hypothetical conserved gene.	34.2309	27.3651	34.0838	42.5008	45.1156	77.8173	80.4752
Os01g0625300	Similar to Heat shock transcription factor 31 (Fragment).	0.41116	0.102716	0.253666	1.2061	1.03849	3.86832	6.64602
Os01g0627550	Hypothetical protein.	0.164053	0.612508	0.394577	0.772021	0.737678	0.771153	0.975329
Os01g0629600	Peptidase S10, serine carboxypeptidase family protein.	0.018022	0.080965	0.285743	0.178625	0.509517	0.219001	0.435983
Os01g0638000	UDP-glucuronosyl/UDP-glucosyltransferase family protein.	0.0182103	0.202748	0.321585	1.87843	4.4688	18.3759	17.5946
Os01g0639200	Cinnamoyl-CoA reductase-like gene family member, Defense response	1.54912	15.3165	17.5554	12.1291	9.93776	21.9963	17.5841
Os01g0639900	beta-carbonic anhydrase (EC:4.2.1.1), Carbon assimilation, CO<sub>2</sub>-mediated stomatal pore response	4.90043	20.1812	20.8637	24.6472	34.8067	16.0576	26.4326
Os01g0658400	Ubiquitin-conjugating enzyme E2	155.507	457.887	534.758	709.221	479.815	949.982	676.136
Os01g0662600	Scaffold protein for mitochondrial iron-sulfur-cluster biogenesis, Regulation of plant growth	115.695	172.735	159.423	189.385	219.319	265.549	287.146
Os01g0663051	Similar to SANT/MYB protein.	0.0218143	0.574092	0.757532	7.06167	7.32947	39.1196	66.5757
Os01g0666400	Similar to predicted protein.	0.721813	3.04947	4.09079	4.65065	4.16254	7.69357	8.57969
Os01g0667200	Mitochondrial sulfur dioxygenase, Abiotic stress response	21.7886	40.9444	43.9268	49.0825	63.968	74.6463	48.6224
Os01g0673800	Similar to ATP synthase protein I -related.	17.1695	12.0792	11.6644	12.018	24.7678	20.4427	28.6484
Os01g0678900	Non-protein coding transcript.	0.22194	0.410657	1.01168	2.15525	3.48314	5.411	6.08289
Os01g0686700	Similar to protein binding protein.	1.06971	5.2876	5.31368	15.2806	10.2197	25.9774	20.5848
Os01g0690900	Conserved hypothetical protein.	0.342964	0.874152	0.543877	1.4704	2.62895	1.11497	0.940814
Os01g0692300	Protein of unknown function DUF827, plant domain containing protein.	1.17957	10.704	11.8852	9.50938	7.39867	11.3103	11.7691
Os01g0693300	Similar to Lipid phosphate phosphatase 2 (EC 3.1.3.-) (AtLPP2) (Phosphatidic acid phosphatase 2) (AtPAP2) (Prenyl diphosphate phosphatase).	0.187506	0.172573	0.230325	0.346483	1.03719	0.542391	0.531954
Os01g0695800	Similar to MDR-like ABC transporter.	0.868543	0.538944	1.16497	1.83788	6.82766	1.66371	4.815
Os01g0706600	Conserved hypothetical protein.	0.730591	0.770933	0.873284	1.20789	1.83426	1.68041	1.90711
Os01g0708500	Cytokinin-activation enzyme, Regulation of grain weight under high nighttime temperature conditions, Regulation of tillering and yield-associated traits	2.30055	2.34716	2.87669	4.16754	5.88789	24.4079	21.8347
Os01g0714600	Similar to cDNA clone:J023088C01, full insert sequence.	6.97865	8.26007	13.8129	64.8072	90.6694	76.53	24.4427
Os01g0720400	Phosphate starvation-induced acid phosphatase, Phosphorus metabolism	4.00845	83.4457	108.645	120.414	164.487	248.958	269.511
Os01g0727700	Hypothetical conserved gene.	0.185407	0.122738	0.0585953	0.110621	0.35681	0.333605	0.81302
Os01g0727800	Peptidase S8, subtilisin-related domain containing protein.	1.55779	1.16065	1.33995	3.46905	4.94103	2.33908	4.16452
Os01g0730100	Cyclin-like F-box domain containing protein.	0.671317	0.791232	1.18177	1.50073	2.33823	3.41167	5.79617
Os01g0735500	Conserved hypothetical protein.	0.0269973	0.137038	0.118741	0.512397	0.731856	0.604816	1.64578
Os01g0736000	HMG-I and HMG-Y, DNA-binding domain containing protein.	0.101219	0.283194	0.141702	0.280912	0.919389	0.690497	0.960842
Os01g0737000	Hypothetical protein.	1.26844	0.701108	0.648269	1.12131	1.25799	1.20986	1.76108
Os01g0737900	DYW-type pentatricopeptide repeat (PPR) protein, Mitochondrial RNA editing, Endosperm development and plant growth	3.99317	3.80906	3.52598	4.7916	5.48484	5.29695	7.41449
Os01g0740300	Hypothetical protein.	0.78326	7.52698	11.9506	22.1267	31.9006	20.3612	16.0844
Os01g0742350	Conserved hypothetical protein.	2.0222	4.73506	5.65661	7.77922	6.50875	7.48917	5.94631
Os01g0752400	Hypothetical conserved gene.	14.1841	14.6074	14.257	13.3806	17.5809	17.5075	28.1121
Os01g0754100	Nucleic acid-binding, OB-fold domain containing protein.	12.3909	8.00141	11.8999	13.7979	12.4122	19.2366	15.9264
Os01g0763000	Protein of unknown function DUF2039 domain containing protein.	32.6649	24.2444	34.2122	27.9317	33.1394	46.3987	56.2926
Os01g0764800	Indole-3-acetic acid (IAA)-amido synthetase, Disease resistance, Abiotic stress tolerance, Negative regulation of seed storability	0.20163	0.373095	0.268339	0.577212	1.50462	1.35394	1.19789
Os01g0779400	Zinc finger, RING/FYVE/PHD-type domain containing protein.	15.782	21.0823	21.8265	30.842	36.8761	26.9435	36.2145
Os01g0784900	Basic helix-loop-helix transcription factor 069, Regulation of inflorescence axillary meristem formation during panicle development	4.61562	11.7864	11.5106	17.7466	18.7615	32.939	32.381
Os01g0785400	IAA-amido Synthetase, Control of leaf inclination, Auxin homeostasis, Regulation of defense response	1.42566	2.07133	2.71674	4.12748	4.99965	5.34974	3.15245
Os01g0795700	Non-protein coding transcript.	0.0864113	0.0801933	0.0648033	0.154536	0.493752	0.206041	0.663562
Os01g0804200	Cytochrome P450 of the CYP94 subfamily, Response to wounding and salt stress	0.0198017	0.0370103	0.125698	0.711067	3.38111	3.14821	7.63538
Os01g0810600	Similar to cDNA, clone: J100063K14, full insert sequence.	0.270166	0.288225	0.292762	0.29499	0.314084	0.510008	0.618947
Os01g0813400	Similar to ADP-ribosylation factor 1.	98.3042	147.197	188.872	199.328	184.814	299.537	255.414
Os01g0814550	Non-protein coding transcript.	0.0273	0.0873193	0.10047	0.135831	0.153677	0.119177	0.197652
Os01g0815700	Zinc finger, RanBP2-type domain containing protein.	11.5344	7.77896	8.45975	7.47899	12.5389	13.893	23.4009
Os01g0818000	Auxin efflux carrier domain containing protein.	19.5651	32.2441	33.3261	59.7976	43.094	68.5059	58.4346
Os01g0820000	Similar to Cinnamate-4-hydroxylase.	0.498399	0.21168	0.34593	1.04775	0.444409	3.79272	1.67852
Os01g0820050	Hypothetical protein.	0.120926	0.0314043	0.062502	0.101703	0.239888	0.796279	0.360883
Os01g0823600	Conserved hypothetical protein.	0.018643	0.06275	0.107509	0.0984797	0.914286	4.3379	13.2383
Os01g0826000	Antioxidant protein, Defense/stress responses	15.2159	49.5996	66.9156	114.394	93.7473	237.33	312.727
Os01g0839801	Hypothetical gene.	0.0418973	0.0650713	0.0584603	0.585636	0.490372	1.13258	0.620467
Os01g0840200	HSP20-like chaperone domain containing protein.	35.7408	29.1445	42.4523	27.8414	44.5752	64.4186	89.7643
Os01g0840900	Conserved hypothetical protein.	6.37629	5.75976	5.69932	10.2898	13.3138	9.68255	9.37375
Os01g0846400	Conserved hypothetical protein.	0.0898973	0.240647	0.289248	0.749083	0.860944	1.11586	2.32941
Os01g0851600	3-oxo-5-alpha-steroid 4-dehydrogenase, C-terminal domain containing protein.	1.83637	3.36726	4.63241	3.34511	4.64603	5.62164	5.97917
Os01g0852800	Conserved hypothetical protein.	0.081699	0.033995	0.112283	0.272046	0.447213	0.41892	0.517353
Os01g0855200	Tetratricopeptide-like helical domain containing protein.	18.2942	12.0049	12.9005	20.8745	28.8982	26.8879	55.22
Os01g0856900	Carbohydrate-binding module 20 (CBM20)-containing protein, Starch biosynthesis	6.34627	7.26634	9.23263	9.66002	12.8571	54.9566	55.0118
Os01g0866000	Similar to E3 ubiquitin ligase EL5 (EC 6.3.2.-).	0.420749	0.607275	0.69715	1.54884	3.619	0.926839	3.24437
Os01g0866400	Cytosolic fructose-1, 6-bisphosphatase, Sucrose biosynthesis, Required for tiller bud outgrowth	1.7674	3.09544	3.51622	8.33834	9.22354	19.8109	32.5547
Os01g0871200	Zinc finger, C2H2-type domain containing protein.	19.4568	44.544	43.4192	77.2542	86.4616	83.4185	73.4576
Os01g0871600	Proton-dependent oligopeptide transporter (POT) family protein, Iron homeostasis, Iron uptake	1.20386	2.19152	3.06719	3.02702	10.7944	62.527	56.0811
Os01g0872000	TGF-beta receptor, type I/II extracellular region family protein.	0.119429	0.64059	0.760885	1.03659	2.84402	2.95631	5.49453
Os01g0873300	Conserved hypothetical protein.	0.164395	0.584793	0.282494	0.896274	0.78753	1.23479	1.22526
Os01g0883800	Similar to GA C20oxidase2.	2.17233	12.1259	14.8326	23.2184	21.2407	25.5421	16.3284
Os01g0891601	LRR-receptor-like protein (LRR-RLP) family protein	0.007299	0.0629423	0.0254053	0.101951	0.123733	0.0345537	0.303906
Os01g0892300	LRR-receptor-like protein (LRR-RLP) family protein	0.222159	1.34864	1.59117	7.44631	10.5094	5.46289	3.17126
Os01g0905200	Exo70 exocyst complex subunit family protein.	3.32745	6.22449	9.85618	58.8934	71.7324	54.541	18.9475
Os01g0905500	Conserved hypothetical protein.	0.0830083	0.583551	0.453848	0.555474	0.704662	1.02226	0.665511
Os01g0908200	Member of the Bric-a-Brac/Tramtrack/Broad (BTB) family, BT1/BT2 ortholog, Negative regulation of nitrate uptake and nitrogen use efficiency	6.94113	4.9042	3.85233	5.57827	28.6268	15.0286	16.5757
Os01g0908600	Proline (Pro) and &gamma;-aminobutyric acid (GABA) transporter, Stress tolerance, Cadmium stress tolerance	0.421903	9.83725	16.0109	28.7355	18.1226	60.936	69.6557
Os01g0910500	Conserved hypothetical protein.	0.779187	73.4881	108.201	186.774	307.604	239.735	146.866
Os01g0910900	Conserved hypothetical protein.	0.305064	6.34519	3.70317	43.8184	85.3195	389.366	847.469
Os01g0916700	Conserved hypothetical protein.	2.69675	3.13535	3.79488	2.61652	4.3983	4.5067	6.05101
Os01g0919700	Alpha/beta hydrolase fold-1 domain containing protein.	4.36902	4.5433	6.46643	6.54159	10.3359	7.46028	7.9017
Os01g0921450	Hypothetical protein.	0.0280707	0.0197787	0.0197557	0.0938977	0.084968	0.100914	0.0716923
Os01g0926800	Phosphatidylinositol transfer protein, Class III SEC14 protein, Important roles in rice immunity, Response to M. oryzae infection	1.50778	6.63085	6.03136	7.137	13.7263	13.36	26.1975
Os01g0933200	Metallochaperone, Heavy metal-associated isoprenylated plant protein, Resistance to cadmium toxicity and accumulation	23.3794	63.563	56.8696	69.1379	111.472	143.49	132.187
Os01g0933500	Similar to FLP1.	3.76151	27.0951	32.2495	34.3716	48.7821	142.675	96.9436
Os01g0934901	Non-protein coding transcript.	0.409629	0.46245	0.361182	0.361912	0.642844	0.522176	1.16091
Os01g0935000	Zinc finger, C2H2-type domain containing protein.	2.96346	3.11723	4.14268	4.95956	8.83866	27.2501	62.982
Os01g0939000	Conserved hypothetical protein.	2.3513	0.994701	1.52593	1.77554	2.71306	2.29734	4.48316
Os01g0940700	Similar to Glucan endo-1, 3-beta-glucosidase GII precursor (EC 3.2.1.39) ((1->3)- beta-glucan endohydrolase GII) ((1->3)-beta-glucanase isoenzyme GII) (Beta-1, 3-endoglucanase GII).	0.014297	0.232988	1.02993	4.17545	5.44146	0.833221	40.3981
Os01g0944900	Similar to Glucan endo-1, 3-beta-D-glucosidase.	0.38399	0.127861	0.2457	0.382824	1.46669	0.189918	1.22224
Os01g0950200	Hypothetical protein.	0.0797093	1.29814	0.564958	2.45588	4.80996	2.45418	4.82568
Os01g0950900	Protein of unknown function DUF221 domain containing protein.	4.02296	5.08601	5.15117	11.7774	10.6253	10.8711	7.45527
Os01g0953500	C2 calcium-dependent membrane targeting domain containing protein.	2.06177	11.0981	13.1218	11.7966	15.5284	24.8702	32.2831
Os01g0954000	NADPH-dependent FMN reductase family protein.	1.20275	2.28472	2.12612	2.312	3.6393	12.6261	24.1073
Os01g0960200	Hypothetical conserved gene.	1.97464	2.22769	2.12264	3.10547	4.57978	3.0339	5.83094
Os01g0960600	Hypothetical conserved gene.	0.44827	0.422559	0.810876	1.73704	1.88433	5.80443	8.27238
Os01g0962400	Ubiquitin-like, Ufm1 domain containing protein.	59.5984	96.1337	112.036	162.768	146.945	225.004	196.089
Os01g0974900	Similar to 26S proteasome non-ATPase regulatory subunit 6.	1.37288	1.06365	0.8802	1.22574	2.23997	1.27717	2.96685
Os01g0975300	MYB-related transcription factor, Drought and salinity tolerance	8.99106	32.7609	36.1454	54.5919	154.562	308.262	195.701
Os02g0103300	Pectin methylesterase inhibitor 6	0.042466	0.00921967	0.028842	0.038876	0.0989957	0.195211	0.484619
Os02g0103600	WAT1-like (Walls Are Thin-1) protein, DME (Drug/Metabolite Exporter) family protein, Auxin-induced protein, Secondary wall formation	1.47131	46.6614	84.9936	92.758	108.011	309.106	182.896
Os02g0111600	Wall-associated receptor kinase 11, Negative regulation of stature, leaf angle, and seed length, Regulation of cell elongation, Cell wall monitor	0.631311	1.20778	2.36425	1.4833	6.92147	1.5506	3.94519
Os02g0116000	Zinc finger, C2H2 domain containing protein.	15.6713	13.9605	15.3013	11.9259	17.5147	20.686	28.3394
Os02g0131600	Similar to Mitochondrial import receptor subunit TOM22 homolog (Translocase of outer membrane 22 kDa subunit homolog) (TOM9).	5.93724	6.04744	11.6447	10.9264	12.4257	21.8258	27.3586
Os02g0134400	Fumarate reductase/succinate dehydrogenase flavoprotein, C-terminal domain containing protein.	0.139905	0.364567	0.575824	2.70889	3.27531	14.3058	15.2096
Os02g0137450	Conserved hypothetical protein. (Os02t0137450-00);Transcript variants=Os02t0137450-00;CGSNL Gene Symbol=HAC703;CGSNL Gene Name=HISTONE ACETYLTRANSFERASE HAC703;Oryzabase Gene Symbol Synonym(s)=OsHAC703 OsKIX_2 OsHAC1;Oryzabase Gene Name Synonym(s)=Histone acetyltrans	6.49391	16.8126	15.0638	15.5282	14.947	16.4043	20.6939
Os02g0139000	Transcription factor, Regulation of Pi signaling and homeostasis, Tolerance to low-Pi stress	1.37551	1.46301	1.84181	4.7705	6.51955	20.8703	51.796
Os02g0149600	Zinc finger, C2H2-like domain containing protein.	4.16106	3.7716	4.12069	5.64358	5.79299	7.68501	12.9312
Os02g0150700	RING finger E3 ligase, Regulation of abiotic stress tolerance	13.039	9.79354	9.77417	9.65202	13.8958	21.7604	29.6346
Os02g0157501	Leucine-rich repeat domain containing protein.	0.0334917	0.06032	0.154905	0.182382	0.112931	0.276206	0.304575
Os02g0158600	Conserved hypothetical protein.	8.94732	6.7768	9.00336	14.0954	12.6822	25.4623	30.4699
Os02g0159850	Similar to predicted protein. (Os02t0159850-00);Transcript variants=Os02t0159850-00	0.136401	0.967628	2.42746	2.84457	2.9371	10.5231	54.4002
Os02g0159900	SKD1 protein (Vacuolar sorting protein 4b).	0.091906	0.0580303	0.101939	0.248327	0.101284	0.135928	0.377278
Os02g0160400	Monosaccharide transporter (STP subfamily), STP protein 9	0.145074	0.137654	0.140378	0.182735	0.508872	0.509001	2.07022
Os02g0167100	Similar to 3-mercaptopyruvate sulfurtransferase precursor (EC 2.8.1.1).	6.13778	9.2183	10.0155	9.69321	9.18915	15.5402	9.91684
Os02g0168700	FK506 binding protein 17-1	2.03023	2.86198	2.89918	3.29748	3.45341	4.8628	6.25566
Os02g0176300	Hypothetical protein.	2.33023	2.78496	2.3895	2.0869	4.37087	5.1904	18.2015
Os02g0177900	Carbohydrate kinase, FGGY domain containing protein.	7.02015	13.5632	9.75797	16.3275	19.8735	16.5851	25.1111
Os02g0180800	Primary microRNA of OsmiR156d; Target gene(s): SPL (Squamosa Promoter binding protein Like) gene family (Os07g0505200, Os02g0139400, Os01g0922600, Os08g0509600, Os08g0531600, Os09g0491532, Os09g0507100, Os02g0174100, Os06g0663500, Os06g0703500, Os04g0551500), Various developmental processes, especially flower development	0.885616	1.7377	0.730119	6.88756	14.329	7.95858	9.36248
Os02g0188400	Hypothetical protein.	0.0472017	0.0716913	0.11141	0.284173	0.671827	0.365237	0.370046
Os02g0192001	Conserved hypothetical protein.	0.332507	0.875364	1.04934	0.507063	2.60374	0.874094	1.6458
Os02g0203300	Similar to UDP-glycosyltransferase UGT75E3.	0.46159	1.47393	1.78979	1.85379	3.43093	3.26903	3.63726
Os02g0204400	Similar to (6-4)DNA photolyase.	0.160772	0.331708	0.303907	0.277495	1.08983	0.760194	1.79553
Os02g0208300	ABC-2 type transporter domain containing protein.	0.0280297	0.171395	0.240574	0.474157	2.43237	0.619924	0.377629
Os02g0223200	Conserved hypothetical protein.	1.01315	2.95619	3.91963	5.62918	8.14782	5.69307	5.8247
Os02g0226400	Hypothetical gene.	0.658364	2.18466	1.29329	3.29386	4.38679	2.12396	2.50372
Os02g0227100	Conserved hypothetical protein.	0.592661	0.710104	0.435511	0.82781	7.56941	1.24482	1.84415
Os02g0251800	VQ domain containing protein.	0.116691	0.125705	0.281374	1.08368	1.38735	1.50946	0.270897
Os02g0265100	Hypothetical protein.	0.0776553	0.423856	0.31505	0.692695	0.383298	0.933236	0.868238
Os02g0273501	Non-protein coding transcript.	0.007011	0.321962	0.340857	0.723971	0.905614	1.28546	0.875786
Os02g0278400	Cytochrome P450 family protein.	1.18768	1.23437	0.944289	1.46208	3.76981	1.40198	2.19488
Os02g0292800	Protein of unknown function DUF599 family protein.	0.335507	0.342278	0.417629	0.506273	0.329583	0.912879	1.00584
Os02g0318400	Conserved hypothetical protein.	0.107432	0.280989	0.27108	0.409314	0.523055	1.11569	1.13216
Os02g0435600	Conserved hypothetical protein.	2.50571	3.74573	3.63868	4.55021	5.21949	5.63602	5.12787
Os02g0469600	Abiotic stress-induced cysteine proteinase, Abiotic stress response	138.827	366.816	534.352	545.93	575.647	607.179	665.343
Os02g0484975	Conserved hypothetical protein.	0.512526	0.803291	1.03005	2.92341	2.92132	7.29572	6.18458
Os02g0497600	Conserved hypothetical protein.	0.214664	0.158089	0.240777	0.137646	0.473732	0.469439	0.794446
Os02g0519700	Conserved hypothetical protein.	0.70522	0.622371	0.381267	0.957185	1.29583	5.68365	5.14385
Os02g0528200	Starch branching enzyme 3, Starch synthesis	19.6352	24.4113	26.6397	32.2203	29.0918	38.1508	41.5491
Os02g0528900	Similar to PDR-like ABC transporter.	0.00363967	0.0151133	0.0115543	0.0702437	0.108322	0.0469687	0.102432
Os02g0536100	Conserved hypothetical protein.	2.69375	5.99848	6.38654	6.78987	6.23121	6.26211	6.31204
Os02g0555600	Amino acid-binding ACT domain containing protein.	7.06614	29.9529	27.9622	25.7209	35.3437	57.3745	28.607
Os02g0555650	Hypothetical protein.	0.012561	0.0918827	0.082949	0.087022	0.106485	0.154278	0.0798443
Os02g0556800	Similar to proline-rich family protein.	12.9721	16.2281	23.1012	23.3218	25.0202	27.9159	38.5901
Os02g0557100	AIG1 domain containing protein.	23.345	31.9808	33.5846	58.7967	54.8507	64.0391	66.475
Os02g0566450	Hypothetical protein.	0.143416	0.19525	0.295909	0.565123	0.575572	0.275329	0.361133
Os02g0579800	Similar to Fw2.2.	4.72321	9.45627	10.0733	30.9628	62.206	22.1645	25.5929
Os02g0580900	TGF-beta receptor, type I/II extracellular region family protein.	0.197257	3.43285	3.71463	6.24778	8.60058	7.22763	14.4553
Os02g0591850	Non-protein coding transcript.	0.0911457	0.0119027	0.0159833	0.0477433	0.0485573	0.0364123	0.24279
Os02g0592833	FCS-like zinc finger (FLZ) protein 5, Submergence response	2.03733	13.3346	19.0668	14.5871	15.1552	16.7879	14.6201
Os02g0595200	Conserved hypothetical protein.	0.424182	0.51363	1.0183	1.33721	0.904271	0.949178	1.44407
Os02g0600400	Similar to Glucose-6-phosphate dehydrogenase.	4.50158	6.97933	6.47779	6.69807	9.44497	9.45705	19.2643
Os02g0609000	Hypothetical protein.	0.283207	0.641159	0.180456	0.157686	0.524899	2.11271	2.23937
Os02g0610800	Protein of unknown function DUF1092 family protein.	5.52876	3.8155	4.27767	4.55521	7.29667	5.27535	9.18157
Os02g0611200	S-adenosylmethionine decarboxylase, Polyamine biosynthesis, Abiotic stress	69.7536	186.979	285.342	536.423	535.448	902.535	853.721
Os02g0611250	Hypothetical gene.	0.249856	1.65647	4.32597	6.57502	7.35419	11.4728	21.5492
Os02g0655500	Protein of unknown function DUF862, eukaryotic domain containing protein.	0.96665	1.97333	2.26306	2.28051	3.19815	4.14415	5.10681
Os02g0670900	Similar to amino acid transport protein.	54.0923	76.6421	69.5725	121.026	107.909	82.5269	112.75
Os02g0674400	Conserved hypothetical protein.	0.014529	0.00201333	0.00295267	0.00728867	1.15702	0.015923	0.0851163
Os02g0682700	Similar to protein binding protein.	0.409004	0.351092	0.207929	0.813336	3.5019	3.44326	5.58685
Os02g0703300	Protein of unknown function DUF1218 family protein.	4.21466	7.51863	7.3779	27.4454	33.9515	35.656	16.1802
Os02g0704900	Similar to Inorganic pyrophosphatase-like protein.	99.6382	166.543	212.952	175.267	167.314	359.567	254.964
Os02g0707100	Monodehydroascorbate reductase, Negative regulation of tolerance to heat stress	10.174	19.6049	16.5872	25.0199	25.209	23.9084	22.4707
Os02g0710500	Extracellular kinase-1, Response to drought in tolerant genotype, Response to submergence, Response to Rice Stripe Virus and R. solani	1.96245	16.5692	15.2538	50.5078	57.9287	87.3996	100.563
Os02g0714300	AT-rich interaction region domain containing protein.	0.830647	0.987298	0.77997	0.69411	1.46847	2.27592	2.03019
Os02g0717650	Non-protein coding transcript.	0.064762	0.010869	0.0474617	0.0601603	0.181252	0.170958	0.220548
Os02g0722700	Similar to Nucleic acid binding protein.	32.4613	40.9088	58.6825	41.295	57.5734	76.0784	102.395
Os02g0725200	SET domain containing protein.	3.82534	2.62924	3.22269	4.9485	7.54915	7.47894	13.6463
Os02g0735200	Glutamine synthetase shoot isozyme (EC 6.3.1.2) (Glutamate--ammonia ligase) (Clone lambda-GS28).	220.619	434.866	516.596	520.785	356.86	900.304	699.951
Os02g0740700	Matrix metalloproteinase, Plant development, Symplastic apoplastic transport	0.601187	4.66364	8.54089	44.9897	35.1151	32.5256	12.083
Os02g0754600	Conserved hypothetical protein.	0.670843	0.217926	0.382845	0.669895	1.54972	0.752263	1.76018
Os02g0755600	UDP-glucuronosyl/UDP-glucosyltransferase domain containing protein.	1.08831	1.44757	3.6305	12.6194	9.76368	17.4728	22.9976
Os02g0755900	UDP-glycosyltransferase, Positive regulation of drought and salt tolerance	0.49801	0.133911	0.071774	0.296888	0.581906	1.00593	7.3555
Os02g0770500	Similar to WRKY transcription factor 32.	0.00388533	0.0332623	0.00537533	0.0383097	0.229395	0.115455	0.219207
Os02g0770800	NADH/NADPH-dependent nitrate reductase	0.020927	0.0176237	0.0569287	3.29261	4.34968	14.6321	2.03821
Os02g0774100	Similar to thioredoxin-like 5.	0.422953	0.272701	0.449351	0.86431	5.92975	1.56048	1.84245
Os02g0774200	Conserved hypothetical protein.	0.53601	0.656079	0.912	3.28149	5.33987	3.79383	4.54625
Os02g0777950	Non-protein coding transcript.	0.168433	0.181807	0.441151	0.45893	0.423995	0.550038	1.06092
Os02g0779300	Conserved hypothetical protein.	0.060363	0.0487867	0.107861	0.108986	0.0791063	0.169878	0.576705
Os02g0798400	Similar to Uncharacterized protein OsI_009113.	0.03207	0.242799	0.232047	0.556474	0.546953	1.21514	0.766623
Os02g0798800	Leucine-rich repeat, cysteine-containing subtype containing protein.	2.30307	2.92487	3.03789	4.42491	7.04604	3.57027	5.56984
Os02g0799600	Conserved hypothetical protein.	1.4171	1.93222	1.74123	13.4012	8.49625	7.60992	5.52171
Os02g0813500	Glutathione reductase, Abiotic stress tolerance	35.7871	53.5877	54.6764	64.325	67.2	81.8098	95.8393
Os02g0817700	Similar to 3-ketoacyl-CoA thiolase (Fragment).	20.242	44.7555	35.6405	54.5265	53.5109	59.7014	87.837
Os02g0819400	Phytic acid metabolism	34.2609	18.6475	32.0486	39.8507	83.1977	93.6157	76.8856
Os02g0822400	NAC family transcription factor like protein, Negative regulation of blast disease resistance	29.3104	52.6056	50.6229	67.8766	62.7145	62.2957	70.4268
Os02g0823600	Conserved hypothetical protein.	58.2601	99.6952	106.128	95.9647	89.6574	119.399	112.635
Os02g0829500	Beta-lactamase-like domain containing protein.	8.63513	49.9908	62.4811	80.8951	65.8037	103.779	76.2842
Os02g0831200	Protein of unknown function DUF177 family protein.	3.90218	3.31708	3.72632	3.78773	4.8863	5.70473	6.90292
Os03g0112700	Zinc finger CCCH domain-containing protein	32.0812	33.6308	28.2964	35.909	44.9472	39.0493	60.8183
Os03g0113900	A member of S40 gene family, Leaf senescence, Response to pathogen infection	2.0624	1.06626	1.64686	1.82373	2.14383	2.54871	3.09741
Os03g0114550	Hypothetical protein.	0.0440493	0.00197633	0.218754	0.212493	0.331505	0.140559	0.455645
Os03g0117100	Peroxisomal protein, Response to salt and low nitrogen stresses	9.26972	13.7588	10.6478	17.5606	29.6981	27.0035	55.8877
Os03g0126600	Conserved hypothetical protein.	1.30994	2.12678	2.29859	3.2535	3.90011	3.15471	5.16745
Os03g0126900	Conserved hypothetical protein.	0.243928	0.983125	1.40185	4.79173	5.05565	5.65437	2.06402
Os03g0127900	Cation/H+ exchanger domain containing protein.	18.8635	50.0368	50.2837	92.9444	92.6968	80.3402	70.1801
Os03g0131200	Catalase, Hydrogen peroxide-induced leaf cell death	14.4341	82.4128	96.5666	267.781	143.429	322.885	396.346
Os03g0139200	Cytochrome c region domain containing protein.	4.81424	12.4114	11.529	29.5518	29.8329	22.1171	25.6783
Os03g0143200	Non-protein coding transcript.	1.94543	0.543151	0.762945	1.93405	1.82208	1.69728	2.7101
Os03g0149800	Similar to RING-H2 finger protein ATL1D.	0.193789	1.16811	1.60057	1.18005	1.69694	1.32272	2.05634
Os03g0150800	Pi transporter, Pi homeostasis, Selenite uptake	0.152338	0.108674	0.244654	0.151897	0.48402	0.359287	1.21034
Os03g0161200	Similar to Sulphate transporter.	19.2203	146.279	160.492	298.846	151.974	328.254	318.994
Os03g0161500	EGF domain containing protein.	0.461589	1.134	1.56665	3.42654	5.80056	2.45178	1.98192
Os03g0164700	Carbohydrate/purine kinase domain containing protein.	8.11633	6.85665	8.83281	7.78236	8.37962	12.4657	16.5961
Os03g0165350	Hypothetical protein.	0.021998	0.219273	0.297325	0.344186	0.765698	0.114144	0.350588
Os03g0169100	Ribulose-phosphate 3-epimerase, chloroplast precursor (EC 5.1.3.1) (Pentose-5-phosphate 3-epimerase) (PPE) (RPE) (R5P3E).	15.0451	29.6079	28.9931	42.2972	33.9879	55.2281	52.8977
Os03g0169700	Antisense transcript of OsDof12, Functionally unknown protein	0.626209	2.36547	3.79052	3.59375	6.55728	4.74347	10.6432
Os03g0178500	Alpha/beta hydrolase family protein.	4.38114	2.28529	4.03714	18.3736	9.94936	16.3157	20.8041
Os03g0178550	Hypothetical gene.	1.73996	1.29567	2.43249	10.4095	7.82968	9.93568	12.7856
Os03g0183050	Hypothetical gene.	0.036434	1.23365	1.59648	4.60529	6.07494	11.673	5.05473
Os03g0185700	Transferase family protein.	0.0569077	0.0800203	0.050485	0.0855993	0.159778	0.889649	1.42069
Os03g0188100	Similar to transparent testa 12 protein.	0.140132	0.712437	0.424346	0.833081	0.57306	1.23139	1.38599
Os03g0192500	Type 2C protein phosphatase, Negative regulation of ABA signaling, Response to biotic and abiotic stresses	12.5547	13.4709	13.5165	19.701	21.0144	37.2923	55.1293
Os03g0194450	Hypothetical gene.	0.743122	0.778598	2.77612	1.83624	3.55113	3.39485	3.75398
Os03g0194500	Similar to Protein translocase/ protein transporter.	14.3252	9.14057	12.5133	13.329	17.0703	16.4043	23.307
Os03g0195900	Hypothetical protein.	1.84553	7.95838	8.38871	15.6936	24.2688	43.5108	14.9446
Os03g0197175	Hypothetical gene.	0.021986	0.0423297	0.171602	1.07368	2.22303	9.24407	30.7903
Os03g0197200	Monosaccharide transporter (PLT subfamily), PLT protein 7, Response to SA and GA treatments	0.0154193	0.0526303	0.04685	0.399939	0.413268	2.20796	6.12108
Os03g0198200	Hypothetical protein.	1.75351	0.96666	3.17055	1.99105	4.14985	6.12966	23.1114
Os03g0206700	BTB/POZ fold domain containing protein.	2.71983	4.7305	6.58837	7.85966	4.79193	20.372	11.1098
Os03g0206800	Hypothetical protein.	0.0241117	0.087484	0.108484	0.141506	0.12665	0.251418	0.235069
Os03g0208500	Integral membrane protein.	13.3487	37.839	42.6722	57.684	48.0187	69.907	71.707
Os03g0230300	Homologue of SRO (similar to RCD one), Regulation of stomatal closure, Abiotic stress response	6.46001	5.74053	4.36995	17.1439	18.5747	20.692	36.5646
Os03g0233000	Protein of unknown function DUF607 family protein.	0.974358	5.78608	5.92982	7.84207	6.66894	38.5033	28.6074
Os03g0257600	Hypothetical conserved gene.	1.22872	4.48798	6.43483	5.41136	5.67524	3.81776	6.48014
Os03g0265200	Similar to Josephin-like protein.	4.80724	5.19881	5.14735	5.2045	5.49153	6.66036	10.0041
Os03g0265900	Conserved hypothetical protein.	3.90889	7.12642	14.6921	5.62941	114.164	9.40907	54.0262
Os03g0278900	ATPase, F0 complex, subunit B/B', bacterial and chloroplast family protein.	18.8476	34.6439	35.5922	51.2368	51.3637	54.962	57.0783
Os03g0283750	Conserved hypothetical protein.	0.232507	0.418297	0.66834	0.465144	1.48112	1.27698	1.38588
Os03g0283900	Similar to Serine/threonine-protein kinase PBS1 (EC 2.7.1.37) (AvrPphB susceptible protein 1).	0.579171	0.655168	0.518062	0.485761	0.898579	1.01392	1.27188
Os03g0295866	Transcription factor IIS, N-terminal domain containing protein.	0.081361	0.181654	0.160133	0.600864	0.878333	2.08054	2.65711
Os03g0298600	Sel1-like domain containing protein.	13.6848	12.7786	16.8133	23.7156	23.2164	22.8847	26.2332
Os03g0320600	VQ domain containing protein.	5.7294	6.96412	10.0327	20.2645	40.9489	49.7006	38.1734
Os03g0322600	Conserved hypothetical protein.	6.8359	6.24445	5.38131	6.02335	8.97178	8.03863	12.479
Os03g0323950	Non-protein coding transcript.	0.247554	0.292137	0.554503	0.572619	0.878973	0.723882	1.66192
Os03g0326200	Similar to aminophospholipid ATPase.	0.0229877	0.00962067	0.018086	0.182047	0.400404	0.309325	0.716004
Os03g0326500	Similar to Thioredoxin-like 1.	57.9752	38.2917	44.1551	113.38	108.413	105.294	97.8878
Os03g0326600	Nucleotide-binding, alpha-beta plait domain containing protein.	5.10311	4.24993	3.93105	4.39258	5.60085	6.47054	8.37495
Os03g0332201	Hypothetical gene.	0.0794347	1.0294	1.69299	4.87674	4.62439	4.89203	4.37779
Os03g0360300	Conserved hypothetical protein.	11.4274	36.2717	60.705	86.1355	84.0586	192.011	217.44
Os03g0387900	Conserved hypothetical protein.	178.152	267.65	284.529	338.888	280.62	380.212	369.242
Os03g0388900	Metacaspase 1, Response to abiotic and biotic stresses	0.656019	19.9823	27.4131	118.035	208.233	138.593	159.048
Os03g0389501	Similar to LOL3. (Os03t0389501-00);Transcript variants=Os03t0389501-00;Oryzabase Gene Symbol Synonym(s)=OsMC2 MC2;Oryzabase Gene Name Synonym(s)=Metacaspase 2	1.56656	4.61078	4.9311	6.22704	5.47494	9.49447	12.995
Os03g0390200	Serine/threonine protein kinase, Hyperosmotic stress response	5.57515	11.1443	10.9563	22.0333	22.0027	28.941	35.6933
Os03g0393700	Similar to Serine carboxypeptidase family protein, expressed.	6.40037	18.5147	23.3906	19.4369	29.6226	25.3777	32.3878
Os03g0395300	Protein of unknown function DUF827, plant family protein.	3.43689	9.7206	8.86818	10.1427	10.8116	10.2427	10.4115
Os03g0395700	Conserved hypothetical protein.	4.46667	4.43145	5.838	4.76634	5.79903	8.65028	11.8495
Os03g0402200	Hypothetical protein.	0.078552	0.241896	0.320299	1.11312	0.445803	1.21708	3.17234
Os03g0405400	Non-protein coding transcript.	0.0328313	0.744453	1.14169	0.788805	1.05075	4.60335	4.94258
Os03g0421250	Hypothetical gene.	1.37456	3.80873	3.48792	5.96534	4.64476	7.5782	6.31967
Os03g0428000	Conserved hypothetical protein.	1.86101	2.17184	3.50932	4.55643	5.88229	3.56276	3.81986
Os03g0428200	Similar to Terpene synthase, N-terminal domain containing protein, expressed.	0.0655903	3.63522	6.12306	64.4945	209.737	13.0574	34.3617
Os03g0431200	Similar to N-acetyl-glutamate synthase.	40.043	81.5666	66.6992	74.9853	100.033	230.551	145.678
Os03g0565300	Protein of unknown function DUF1723 domain containing protein.	3.40928	6.22155	5.18102	7.3893	7.69352	15.072	14.0284
Os03g0574900	Similar to Potassium transporter 1 (OsHAK1). Splice isoform 2.	0.00482767	0.093288	0.116436	0.601639	1.71833	1.50948	2.16087
Os03g0583800	Mpv17/PMP22 family protein.	24.034	37.4531	39.4748	63.1483	63.1143	69.3322	102.898
Os03g0584400	ATPase, AAA-type, core domain containing protein.	0.322486	0.992941	0.882559	0.484756	1.86834	0.879984	3.58067
Os03g0586500	Similar to chloroplast post-illumination chlorophyll fluorescence increase protein.	2.03432	1.14281	1.17783	2.7131	48.8377	6.22438	19.6871
Os03g0597600	Similar to L-asparaginase (EC 3.5.1.1) (L-asparagine amidohydrolase).	5.6929	3.10931	4.9383	4.37111	7.30886	11.6411	11.7881
Os03g0607700	Zinc finger, C2H2-like domain containing protein.	2.44845	19.0791	16.775	38.4517	35.8569	49.2373	61.9712
Os03g0615300	Protein of unknown function DUF1618 domain containing protein.	0.359393	0.376218	0.436979	0.467115	0.684024	0.683726	1.10895
Os03g0619600	Transcriptional factor B3 family protein.	1.85525	1.26826	2.05558	6.72851	4.81995	15.1072	21.379
Os03g0619700	Conserved hypothetical protein.	0.0280673	0.0436363	0.161691	0.428106	0.414069	1.31054	1.64905
Os03g0620400	Hypothetical conserved gene.	3.80178	3.09208	3.79492	5.00536	6.3476	5.90951	5.45917
Os03g0622500	Conserved hypothetical protein.	3.89635	5.48074	4.97978	12.6472	12.6438	26.0518	47.0293
Os03g0626500	Similar to predicted protein.	3.38512	6.62842	5.25546	9.54045	6.39147	8.9216	18.6751
Os03g0626700	Multi antimicrobial extrusion protein MatE family protein.	0.640153	20.1062	17.0599	19.4723	12.9741	43.9439	50.1428
Os03g0634400	Calcineurin B-like protein-interacting protein kinase 7, Cold sensing	0.190049	1.85938	2.53508	1.45047	4.94598	5.04804	16.8064
Os03g0641250	Hypothetical gene.	0.020141	0.011529	0.011938	0.007437	0.265027	0.225979	0.24642
Os03g0642300	Protein kinase-like domain containing protein.	0.765787	1.86578	1.9312	1.31211	2.2076	9.76928	10.0258
Os03g0697833	Conserved hypothetical protein.	2.11188	2.38038	2.47441	3.80484	4.22351	3.43862	4.50255
Os03g0702100	Hypothetical protein.	0.0565167	0.0142293	0.0247443	0.0704247	0.0722653	0.14664	0.093965
Os03g0703300	Calponin-like actin-binding domain containing protein.	0.271589	0.0873757	0.14883	0.825897	2.81052	4.46699	13.9612
Os03g0718000	Anthranilate synthase &beta;-subunit 2	3.05228	11.1441	14.3881	13.8447	9.5061	16.6058	17.5044
Os03g0719400	Alpha/beta hydrolase fold-1 domain containing protein.	10.4037	5.77945	5.60771	7.45653	7.07104	18.9435	21.0996
Os03g0728200	Nucleolus-localized P-family pentatricopeptide repeat (PPR) protein, Regulation of expression levels and splicing of mitochondrial genome-encoded genes, Starch biosynthesis and seed vigor	2.98441	2.36165	2.63769	2.23344	3.23029	3.8212	4.91782
Os03g0729200	Similar to predicted protein.	17.8229	13.9443	15.8404	21.2228	23.0778	27.4317	38.233
Os03g0734200	Conserved hypothetical protein.	0.051844	0.432043	0.419207	0.781324	1.3057	0.607092	1.73404
Os03g0742400	Similar to MRS2-7.	30.1276	54.7654	51.5704	55.6803	61.766	63.0232	59.5692
Os03g0750400	Hypothetical protein.	0.749164	4.11103	3.6594	18.8294	12.9755	9.36103	7.34479
Os03g0752000	Conserved hypothetical protein.	0.071438	0.15915	0.200167	0.202594	0.350642	0.245872	0.475481
Os03g0752800	Similar to Isoform 2 of MADS-box transcription factor 14.	197.463	239.475	259.493	388.01	640.272	644.946	617.358
Os03g0761250	Hypothetical gene.	0.0301703	0.008238	0.0178683	0.0302603	0.0399437	0.042871	0.040263
Os03g0767900	Uncharacterised protein family UPF0497, trans-membrane plant domain containing protein.	16.058	34.6397	33.4201	41.8143	46.4977	98.4302	69.1711
Os03g0782500	Phytochrome-interacting factor-like bHLH protein, Stress-responsive transcription factor, Regulator of reduced internode elongation under drought conditions	2.29768	5.65443	7.69323	6.84651	9.64822	18.1327	31.0107
Os03g0784000	Similar to deoxyribodipyrimidine photolyase.	6.92544	8.54325	8.70205	14.6887	16.2363	17.5772	15.3405
Os03g0784100	Patatin-related phospholipase AIIIgamma, Patatin-related phospholipase AIII&gamma;	7.64954	13.94	19.7523	41.1441	32.6066	55.9788	35.7915
Os03g0786250	Hypothetical gene.	0.047484	0.036297	0.0874657	0.342869	1.3793	0.826802	1.45927
Os03g0786700	N2, N2-dimethylguanosine tRNA methyltransferase family protein.	11.455	9.0318	11.815	13.2089	12.0414	16.3417	21.0166
Os03g0789466	Similar to Protein argonaute MEL1.	1.99448	2.22471	3.16031	2.40233	3.08568	3.62644	5.16102
Os03g0790700	Aldehyde oxidase-2.	0.554634	2.32364	1.10663	3.55427	2.65485	2.3803	4.14617
Os03g0800000	Similar to Nitrate and chloride transporter.	0.0839813	4.43622	2.10011	3.57415	11.4314	1.83142	3.00506
Os03g0800400	Protein of unknown function DUF1618 domain containing protein.	1.28773	5.99746	7.8393	8.83695	11.5474	13.7003	17.3295
Os03g0804500	Germin-like protein 3-7, Resistance to leaf blast, panicle blast, and bacterial blight	0.341025	2.58666	5.50416	4.95415	18.4666	10.6932	8.38318
Os03g0810750	Non-protein coding transcript.	0.090846	0.0217247	0.0368847	0.060945	0.475847	0.575294	1.15329
Os03g0821100	Similar to Non-cell-autonomous heat shock cognate protein 70.	51.7852	40.7248	49.0266	42.7683	66.0564	101.385	181.623
Os03g0829466	Conserved hypothetical protein.	0.0160657	0.00177033	0.00497233	0.0617217	0.0338737	0.0545407	0.071203
Os03g0834050	Haloacid dehalogenase-like APase, Low-Pi-responsive haloacid dehalogenase (HAD)-like hydrolase, Pi homeostasis	0.457733	0.862009	0.773083	1.5621	2.63243	2.4148	2.98488
Os03g0856000	2OG-Fe(II) oxygenase domain containing protein.	0.42819	3.61901	6.51101	7.0744	15.2382	6.64076	12.6951
Os03g0858600	Protein of unknown function DUF668 family protein.	2.52289	4.76699	5.98168	19.0606	19.8404	53.9391	33.7438
Os04g0105700	Similar to B0616E02-H0507E05.5 protein.	3.0091	4.07986	5.11044	8.08213	9.7577	8.49914	10.1502
Os04g0111225	Similar to H0215A08.5 protein.	1.08394	1.22708	1.37847	1.64036	1.90263	5.86258	7.66655
Os04g0118100	Similar to H0613H07.3 protein.	2.49123	5.22544	5.70704	6.53961	10.4901	9.32717	13.1556
Os04g0174100	Similar to OSIGBa0114I04.1 protein.	0.0305433	0.00414533	0.0960493	9.02658	14.2805	15.6788	6.68766
Os04g0188433	Similar to OSIGBa0102N07.2 protein.	0.454247	359.02	320.296	608.219	640.072	410.877	568.593
Os04g0204200	Endonuclease/exonuclease/phosphatase domain containing protein.	0.201445	0.159611	0.164753	0.269871	0.377572	0.293861	0.548034
Os04g0205200	Nucleotide-binding LRR receptor (NLR) family protein	0.201025	0.497447	0.512208	0.549819	0.672064	1.05919	2.23156
Os04g0227000	LRR-receptor-like kinase (LRR-RLK) family protein	0.0405717	0.192521	0.063934	0.255276	0.515379	0.398993	0.916984
Os04g0249900	Hypothetical gene.	0.119839	0.487516	1.12845	1.83767	1.76482	5.24183	3.06163
Os04g0269600	Similar to Primary amine oxidase.	3.93974	105.484	108.737	111.173	134.7	248.705	150.535
Os04g0282200	Protein of unknown function DUF1685 family protein.	1.45809	0.883154	1.3107	2.43347	2.72145	2.54252	3.26529
Os04g0304200	Similar to Nonphototropic hypocotyl protein 1 (EC 2.7.1.37) (Phototropin).	1.71357	6.2425	5.92339	13.287	18.8411	12.8023	15.7883
Os04g0337201	Similar to OSIGBa0137O04.8 protein.	9.53832	12.4246	12.8109	11.9155	13.1906	13.5591	19.7837
Os04g0338100	Similar to IN2-2 protein.	1.89608	3.03173	3.57271	5.57747	14.6798	15.0239	15.7591
Os04g0340300	Terpene synthase, (S)-limonene synthase, Defence against M. oryzae	0.01133	0.0415113	0.0327347	0.573745	0.561795	1.24392	1.16435
Os04g0370900	Similar to H0607F01.5 protein.	0.0104663	0.0375263	0.047103	0.451619	0.920245	1.50584	6.14315
Os04g0371000	Four-helical cytokine family protein.	0.0196327	0.08851	0.552349	2.59102	4.97484	5.24344	12.3853
Os04g0388500	Ankyrin domain containing protein.	11.5701	19.3387	18.2986	26.9648	32.2388	23.4725	25.331
Os04g0388601	Conserved hypothetical protein.	9.68629	7.18215	9.11499	7.46795	11.4968	13.3371	20.9187
Os04g0399300	Similar to Nudix hydrolase 13, mitochondrial precursor (EC 3.6.1.-) (AtNUDT13).	5.13456	3.88641	4.5708	8.16288	12.8374	16.4885	16.4407
Os04g0419550	Zinc finger, RING-type domain containing protein.	0.152012	4.35868	7.51145	21.581	23.7089	23.934	13.7168
Os04g0420900	Similar to H0525E10.7 protein.	2.44182	5.08186	4.99397	8.88151	13.6603	6.74238	9.49821
Os04g0431000	Conserved hypothetical protein.	14.4185	14.9779	14.9726	13.2694	27.721	17.8216	27.3076
Os04g0437700	Hypothetical protein.	0.13148	0.34958	0.473726	0.791574	0.738024	0.689705	1.0677
Os04g0441700	Hypothetical protein.	0.040578	1.0553	1.02643	4.32725	4.90357	31.9975	20.5968
Os04g0455700	Similar to H0523F07.3 protein.	0.229436	1.47732	2.78397	5.79522	8.64573	24.8733	6.2516
Os04g0457400	Conserved hypothetical protein.	0.022796	0.355048	0.116944	0.391411	0.77435	2.64216	1.71971
Os04g0469425	Hypothetical protein.	0.244659	0.1017	0.217884	0.25224	0.360539	0.51245	0.507343
Os04g0469700	Hypothetical protein.	1.21944	2.45876	2.33402	3.67485	4.64464	2.76188	3.14141
Os04g0480200	Partner protein for high-affinity nitrate transport, Determination of root growth and development in a nitrate-dependent manner	0.377747	0.369574	0.493931	2.16573	11.4289	12.0598	3.0092
Os04g0490500	Protein kinase-like domain domain containing protein.	1.00229	6.75414	9.16557	19.8142	35.7358	15.3595	16.1206
Os04g0504700	Conserved hypothetical protein.	0.917175	1.61339	0.963557	2.19691	3.16068	2.67046	2.26926
Os04g0509100	Similar to triacylglycerol lipase.	3.16163	7.68204	7.40898	13.1696	9.05166	9.61479	11.6391
Os04g0513400	Similar to Beta-glucosidase.	0.239174	0.483883	0.93664	1.9651	5.46906	62.0664	58.519
Os04g0515400	NTP pyrophosphohydrolase MazG, putative catalytic core domain containing protein.	1.49552	1.08569	1.77821	2.00292	6.42778	9.81284	10.0857
Os04g0518000	Similar to Adenosine kinase (Fragment).	9.22473	9.13611	9.9429	12.4732	12.8634	20.8213	18.3526
Os04g0521700	Similar to OSIGBa0131L05.9 protein.	5.20484	4.56511	4.07622	7.10561	4.26246	8.85258	11.2391
Os04g0522500	Gibberellin (GA) 2-oxidase, Regulation of plant stature, Abiotic and biotic stress tolerance	0.593942	0.135653	0.194947	0.560821	0.487287	1.49466	13.2611
Os04g0529400	Similar to OO_Ba0013J05-OO_Ba0033A15.30 protein.	9.05461	12.9754	13.4129	16.5519	20.8599	15.2505	17.1996
Os04g0531500	Concanavalin A-like lectin/glucanase domain containing protein.	3.79608	11.7816	13.8181	43.2063	75.847	34.7096	23.9961
Os04g0531600	Hypothetical protein.	0.702731	0.671679	0.439885	1.16302	3.76915	1.78069	4.88131
Os04g0533900	Heavy metal transport/detoxification protein domain containing protein.	0.353358	1.35179	1.42075	1.56597	3.19743	2.30734	3.5292
Os04g0534300	EF hand domain containing protein.	5.58239	3.19419	4.45009	4.47409	5.83832	6.56623	8.51163
Os04g0537800	Protein of unknown function DUF26 domain containing protein.	5.5771	23.0028	34.034	73.467	80.7292	55.7304	37.4193
Os04g0539800	Src homology-3 domain containing protein.	20.7193	34.7297	29.6323	39.6323	42.0723	33.9952	41.0683
Os04g0545000	Transcriptional repressor for secondary cell wall formation, Repression of rice lignification, Negative regulation of plant height and grain size, Inhibition of gibberellin signaling	16.3969	16.0928	14.783	13.3728	28.7117	40.3189	42.3627
Os04g0548100	Similar to OSIGBa0106P14.3 protein.	0.605241	0.321209	0.282112	0.489322	0.836509	0.625648	0.824759
Os04g0556550	Conserved hypothetical protein.	0.00172533	0.001176	0.00614033	0.00608667	0.0185937	0.015639	0.00343833
Os04g0558700	Conserved hypothetical protein.	0.0728393	0.169171	0.293188	0.565021	1.67985	2.07167	1.18551
Os04g0566100	Chromatin remodeling factor 714, Sucrose non-fermenting 2 (Snf2) family protein, Salt and drought stress response, Response to M. oryzae infection	8.51347	8.78437	9.14334	10.1611	11.6073	14.7155	17.8012
Os04g0582600	DNA replication helicase 2_13	0.525886	0.305173	0.492264	0.406896	0.738026	0.789221	1.04218
Os04g0582900	DNA replication helicase 2_11, Drought and salt stress response	0.212839	0.298359	0.175409	0.658381	0.52609	0.679632	0.855636
Os04g0587300	Similar to Purine permease-like protein.	0.739527	0.218685	0.350162	0.555384	2.07822	3.16066	4.35481
Os04g0587400	Protein of unknown function DUF250 domain containing protein.	1.79537	1.59873	2.26918	4.72809	17.876	13.6827	21.3749
Os04g0587451	Non-protein coding transcript.	0.0474903	0.0669717	0.303568	0.892179	5.52521	3.12969	8.05642
Os04g0596400	Similar to UPF0195 protein CG30152.	31.1595	25.5339	24.6255	27.4477	30.3797	38.4969	57.2455
Os04g0600200	Homodimeric diiron-carboxylate protein, Cyanide-resistant respiration in mitochondria, Reactive oxygen species (ROS) scavenging	0.314944	1.1077	0.765272	0.385842	2.02026	2.06135	4.04552
Os04g0603601	Non-protein coding transcript.	0.372159	2.30287	3.82507	3.00613	2.50791	3.18121	3.65971
Os04g0611600	Hypothetical protein.	2.99599	2.23655	2.82501	2.7749	2.41314	4.37668	5.98739
Os04g0620000	C-type ATP-binding cassette (ABC) transporter, Arsenic (As) detoxification, Reduction of As in grains	22.3331	28.8409	36.4691	42.0116	90.7581	95.2323	103.814
Os04g0630400	NAD(P)-binding domain containing protein.	0.525009	11.6862	4.62764	18.6165	28.5853	28.9294	40.856
Os04g0634800	Similar to H0315F07.8 protein.	0.950655	1.63285	0.739047	6.50091	3.78489	5.87829	3.23709
Os04g0639800	Similar to OSIGBa0138H21-OSIGBa0138E01.9 protein.	0.938489	0.694152	1.01558	2.16269	2.23324	3.77287	5.49463
Os04g0642300	Similar to H0423H10.10 protein.	0.496748	0.667532	0.369021	0.892765	0.738533	1.56013	1.9256
Os04g0644600	Epoxide hydrolase family protein.	5.12933	6.03216	6.43239	6.67621	8.8673	10.5389	16.4469
Os04g0645100	Tetratricopeptide repeat (TPR) domain containing protein, Grain size and starch quality	36.3405	35.0985	37.3932	41.3925	64.374	67.3262	189.727
Os04g0652400	Ortholog of the sulfate transporter family group 3 , Grain metabolism	13.9946	26.7174	44.4933	113.423	53.2653	183.668	184.616
Os04g0655300	Response to drought in tolerant rice genotype Nagina 22, Response to submergence in japonica cultivar Taikeng 9, Response to Xanthomonas oryzae pv. oryzae in resistant rice genotype IRBB21	0.02017	0.0296347	0.0270767	0.480213	4.34973	3.8171	9.6006
Os04g0657300	Farnesyl pyrophosphate synthase 4	0.160865	0.420262	0.413907	0.909523	1.7653	19.9144	6.79988
Os04g0660000	Similar to OSIGBa0132E09-OSIGBa0108L24.22 protein.	0.021491	0.0201037	0.0284847	0.230371	0.166752	0.297761	0.396489
Os04g0665600	HTH_MYB-like transcription factor, Positive regulation of leaf inclination	0.592235	4.42697	5.54978	10.2083	10.2242	18.3651	18.5671
Os04g0670700	Similar to H0624F09.4 protein.	0.412467	0.008072	0.156983	0.415234	1.36831	1.28581	2.77859
Os04g0671200	Polyamine oxidase, Seed germination	26.8829	56.0143	67.3903	123.964	212.525	430.239	428.857
Os04g0671700	DJ-1/Pfp1 domain containing glyoxalase III, Drought and salinity stress tolerance, Positive regulation of abiotic stress responses	16.0266	26.9826	31.5762	31.0757	28.7136	31.6178	34.5962
Os04g0683900	AT-hook motif nuclear-localized (AHL) gene family protein 10, Response to drought stress	11.3334	9.3359	17.3358	32.3948	53.8548	23.8969	28.9001
Os04g0686800	Vacuolar iron transporter homologue, Iron homeostasis	0.435142	6.09221	7.97412	4.66773	13.9483	13.358	7.87108
Os04g0690600	Similar to Auxin response factor 13.	0.173939	0.158832	0.138677	0.193881	0.330557	0.447741	0.823085
Os05g0101600	Cytochrome P450 family protein.	30.8895	137.739	123.546	105.6	95.0788	140.441	126.209
Os05g0104150	Leucine-rich repeat (LRR) protein, Inhibitor of fungal polygalacturonase, Defence response	0.260402	0.19056	0.431029	8.38579	28.9583	25.1529	21.3984
Os05g0114700	Myb-type HTH DNA-binding domain domain containing protein.	9.88535	291.969	296.831	584.736	481.36	938.592	1624.38
Os05g0119200	Glycine- and proline-rich protein, Regulation of grain size and accumulation of seed storage protein and lipids	2.21913	10.0779	16.0267	57.2709	40.6508	39.2338	27.6326
Os05g0121200	Similar to Transmembrane transport protein-like protein.	4.34965	5.76767	6.7423	6.37504	7.99867	10.4132	17.229
Os05g0128000	Homeodomain-like containing protein.	3.73329	4.49041	4.98049	9.23502	7.85687	9.59248	10.0222
Os05g0129700	KNOX (Knotted1-like) class homeobox protein, Regulation of embryogenesis, Regulation of shoot apical meristem (SAM) formation	31.6188	46.6419	47.7483	56.2426	56.8232	61.8484	79.7034
Os05g0130100	Hypothetical conserved gene.	0.0730897	0.29588	0.198265	0.148571	0.429434	0.164985	0.63983
Os05g0136800	Hypothetical protein.	0.0759023	1.72962	1.44205	3.25242	1.66017	3.74252	3.48584
Os05g0137300	Thioredoxin fold domain containing protein.	41.7866	35.5653	34.8289	60.4422	66.9149	63.1917	99.3655
Os05g0147100	Conserved hypothetical protein.	5.32965	5.794	6.86054	5.91478	6.96375	6.73397	12.8663
Os05g0147150	Hypothetical conserved gene.	5.79636	8.15544	9.82022	7.51365	8.68547	13.4984	16.0126
Os05g0150300	Chromatin remodeling factor 727, Sucrose non-fermenting 2 (Snf2) family protein, Salt and drought stress response, Response to M. oryzae infection	13.8078	23.4952	20.6431	25.1947	24.3334	27.546	30.2751
Os05g0150733	Similar to pro-resilin.	4.08753	4.49582	7.76961	8.22558	10.1728	11.9743	11.3202
Os05g0163000	Arginyl-tRNA synthetase, class Ic family protein.	33.5372	22.479	28.3142	26.7104	30.5306	39.2612	70.3276
Os05g0168300	Haloacid dehalogenase-like hydrolase domain containing protein.	8.85449	11.3	12.8997	14.3704	12.3727	18.9633	24.2408
Os05g0187100	Similar to Hexokinase.	0.57866	5.24159	5.89025	6.92378	10.8425	9.57944	12.7041
Os05g0194900	Similar to Pyrophosphate-fructose-6-phosphate 1-phosphotransferase-like protein (Pyrophosphate-dependent phosphofructo-1-kinase-like protein).	0.0287217	1.26408	1.19906	6.35476	6.99366	2.02392	2.22086
Os05g0201700	Hypothetical conserved gene.	0.0403617	0.108555	0.262191	0.153352	0.186571	0.72473	0.235728
Os05g0204600	B-box zinc finger protein, Repressor of flowering under long and short-day conditions	3.73122	9.59721	12.0321	11.6843	16.4464	18.4489	12.6979
Os05g0205050	Isoform 2 of Aquaporin NIP1-3.	0.0494957	0.223337	0.052764	0.235848	0.852633	0.503697	0.909352
Os05g0212400	Similar to Uncharacterized plant-specific domain TIGR01589 family protein.	4.13825	5.04369	5.53421	6.5659	8.42598	8.11491	9.44989
Os05g0215300	UDP-glucuronosyl/UDP-glucosyltransferase family protein.	0.176285	1.4653	1.55342	0.905449	1.64607	2.52049	3.27758
Os05g0220900	Prefoldin domain containing protein.	10.3588	6.56541	6.69683	7.97557	9.56513	9.67725	15.5796
Os05g0221900	Similar to BURP domain-containing protein 8.	0.0492027	0.0348147	0.034401	0.198836	1.8996	0.247675	0.355084
Os05g0241100	Similar to predicted protein.	0.751815	0.913957	0.887348	0.880961	1.47569	1.21155	1.94042
Os05g0245700	Hypothetical protein.	0.871374	1.60277	0.959472	1.18063	2.67125	1.94703	2.64751
Os05g0256000	Similar to TGF-beta receptor-interacting protein 1.	28.8501	20.8213	25.7606	20.1893	26.221	39.0294	53.9134
Os05g0292800	Light-harvesting chlorophyll a/b-binding (LHC) protein, Ortholog of AtOHP1, Blast resistance	5.77425	11.1633	14.6788	13.7282	11.0687	13.0023	17.7335
Os05g0296750	Hypothetical gene.	0.897437	1.83396	1.86177	1.85552	1.79934	2.70729	1.93528
Os05g0297800	Conserved hypothetical protein.	0.8165	2.06413	2.12924	2.49299	4.49052	2.91936	2.61967
Os05g0318600	Similar to FERONIA receptor-like kinase.	0.023092	0.0427537	0.114096	0.105035	0.360048	0.579678	1.16182
Os05g0325200	Cyclin-related 2 domain containing protein.	7.05156	14.4747	20.3652	15.881	21.5547	32.2759	45
Os05g0327000	Similar to cDNA clone:J033051A05, full insert sequence.	1.12021	2.2526	3.1639	4.34067	8.28183	13.1706	24.2097
Os05g0332801	Hypothetical protein.	0.704986	4.1975	4.39854	4.52946	9.34737	4.68019	4.82937
Os05g0333600	Conserved hypothetical protein.	0.462006	0.527008	0.468572	0.614317	0.793288	1.22238	1.19259
Os05g0342000	Hypothetical conserved gene.	0.0694163	0.169516	0.901804	11.2275	34.5877	146.772	120.095
Os05g0361200	Ferrochelatase II, Oxyfluorfen herbicide resistance	26.4306	24.2436	26.7771	28.3702	53.9082	36.8901	39.5325
Os05g0374200	Cytokinin oxidase, Regulation of cytokinin signaling pathway, "Regulation of tillering, plant height, and panicle size"	1.05421	0.779459	0.66475	4.0162	4.99269	4.44364	3.70576
Os05g0405500	Similar to Cytochrome P450 CYP721B4.	2.20831	2.71443	2.75498	4.00011	5.24111	4.92902	5.92871
Os05g0406150	Hypothetical protein.	0.304612	1.18625	2.78916	3.11578	4.4944	3.02443	1.80709
Os05g0414700	LRR-receptor-like kinase (LRR-RLK) family protein	7.25651	12.4849	10.6094	32.0091	62.2532	32.5273	25.4104
Os05g0419000	Alpha/beta hydrolase family protein.	1.80687	1.85918	2.14234	2.89569	3.8327	4.09644	5.43802
Os05g0432700	Similar to Pi starvation-induced protein (Fragment).	74.5153	114.941	145.826	220.676	264.154	289.237	408.467
Os05g0447800	Similar to H0212B02.6 protein.	2.30557	1.43318	1.13123	3.52832	6.84174	2.09513	7.49426
Os05g0449900	R2R3-MYB transcription factor 57	22.9837	30.291	37.804	25.3887	40.4442	46.1731	45.9184
Os05g0464001	Conserved hypothetical protein.	8.17717	13.4939	13.3978	21.6083	16.759	25.2796	27.1072
Os05g0468900	Zinc finger, RING/FYVE/PHD-type domain containing protein.	2.12285	2.82271	5.02549	5.07874	7.88113	6.02775	5.3612
Os05g0479800	Nucleotide-binding LRR receptor (NLR) family protein	0.416441	0.517336	0.547922	0.600748	0.713088	0.825929	1.00293
Os05g0481100	LRR-receptor-like kinase (LRR-RLK) family protein	9.63559	44.7422	45.1558	31.5175	58.5929	74.8338	73.0403
Os05g0487300	Conserved hypothetical protein.	8.91263	36.7663	44.8376	73.599	62.0114	134.481	132.903
Os05g0488100	Conserved hypothetical protein.	4.32247	4.03149	5.96497	4.49388	7.56155	11.9116	19.798
Os05g0488600	Similar to Phosphate starvation regulator protein (Regulatory protein of P- starvation acclimation response Psr1).	0.605636	4.21187	5.044	2.65157	3.88342	9.03675	12.1643
Os05g0499600	UDP-glucuronosyl/UDP-glucosyltransferase family protein.	1.36229	3.39226	2.74381	3.12349	3.00767	2.95452	4.12364
Os05g0500101	Hypothetical gene.	0.045436	1.11491	0.782118	0.50478	0.540073	2.78839	3.35483
Os05g0500200	Similar to UDP glucosyltransferase-1.	0.476113	0.503986	0.242695	1.01969	0.681964	0.546221	1.98674
Os05g0500600	GRAS transcription factor domain containing protein.	0.0323163	0.077506	0.0585343	0.211082	0.266041	0.317554	0.869414
Os05g0511300	N2227-like domain containing protein.	24.3004	18.1639	22.6448	20.8694	22.4643	26.924	37.1301
Os05g0511400	Similar to Protein kinase GhCLK1 (Fragment).	27.6373	41.5735	45.0625	62.8204	64.6908	43.0095	51.1321
Os05g0515500	Acetyl-serotonin methyltransferase, Melatonin biosynthesis	0.108711	6.05128	13.2575	196.986	71.6018	57.1088	31.0648
Os05g0522250	Hypothetical gene.	0.0132917	0.077437	0.149218	0.0983943	0.107234	0.129504	0.225018
Os05g0533700	NADH-ubiquinone oxidoreductase subunit PSST (Fragment).	25.9399	44.3214	36.8635	53.2122	56.0935	55.7751	53.063
Os05g0539900	Protein of unknown function DUF1230 family protein.	1.3459	1.32709	1.04986	1.93957	3.06899	2.93222	4.01954
Os05g0552200	Glycosyl transferase, family 31 protein.	0.0966543	0.180538	0.33353	0.431195	0.985979	0.563271	1.01095
Os05g0552700	UDP-glucosyltransferase, Regulation of endosperm development	0.099355	0.006857	0.0120793	0.143647	0.417239	0.52724	5.19775
Os05g0553300	Conserved hypothetical protein.	0.0273393	0.133745	0.0537843	0.134325	0.125153	0.109333	0.214423
Os05g0575000	Stress-induced chloroplast degradation, Regulation of nitrogen assimilation during stress-induced senescence	0.318231	0.285423	0.412738	0.537357	1.65821	0.674167	1.80136
Os05g0578000	Similar to PEX14 protein.	14.8387	17.4265	17.6007	17.6165	19.1821	22.776	32.7665
Os05g0580500	Similar to 10A19I.14.	1.47387	1.99092	2.20955	2.43784	2.71304	4.04495	6.72311
Os05g0580900	Conserved hypothetical protein.	13.8284	19.3992	19.838	23.6429	26.0054	30.1618	27.8313
Os05g0581000	Non-protein coding transcript.	0.809805	1.57072	1.60807	1.20848	1.4831	1.98049	1.89826
Os05g0581900	X8 domain containing protein.	2.68119	1.49379	2.25928	4.01884	4.39296	2.33905	6.46948
Os05g0583950	Hypothetical conserved gene.	0.795068	0.420101	0.417357	0.563347	1.30184	0.774412	1.15499
Os05g0584200	Atypical late embryogenesis abundant (LEA) protein, Resistance to multiple abiotic stresses	7.92872	46.3728	46.3806	201.889	223.702	215.398	153.305
Os05g0592600	Translation initiation factor 2 related domain containing protein.	25.196	35.2239	35.6332	32.4969	34.3249	43.9936	51.2596
Os05g0595400	Nucleoside diphosphate kinase	40.292	89.3652	86.9146	86.0354	75.3186	105.9	134.451
Os06g0113500	Conserved hypothetical protein.	0.496222	0.767393	0.915829	1.0964	1.13559	1.29158	1.27054
Os06g0114650	Similar to predicted protein.	0.677961	2.04369	1.65031	1.31076	2.49535	9.35472	5.26759
Os06g0114651	Hypothetical gene.	0.192335	0.247114	0.214094	0.11157	0.716454	0.68678	1.55576
Os06g0116400	Thylakoid-bound protein, Photoprotection of developing chloroplast during early leaf development	1.75731	0.84837	1.18278	1.48171	2.60032	2.63712	4.85828
Os06g0119900	Late embryogenesis abundant protein, LEA-14 domain containing protein.	0.009371	0.716839	0.76427	1.55951	0.740112	0.789895	1.92908
Os06g0125700	Hypothetical protein.	1.33016	1.19131	0.992772	1.43291	2.08004	1.51189	1.67679
Os06g0128800	Ca<sup>2+</sup>-sensor protein, Suppression of rice immunity, Promotion of ROS scavenging	0.0543887	0.0850957	0.211245	0.602259	1.35001	0.563454	0.545243
Os06g0129100	Short-chain dehydrogenase/reductase SDR family protein.	0.590744	6.9996	7.94779	47.9467	25.8854	20.7082	24.574
Os06g0132300	Conserved hypothetical protein.	0.579214	0.572145	0.989307	0.673002	1.48191	0.985049	1.83654
Os06g0133300	Hypothetical conserved gene.	2.62432	2.62419	4.12573	17.3327	38.8471	29.4344	7.41319
Os06g0136100	Protein of unknown function DUF3615 domain containing protein.	13.8159	27.8452	25.2876	24.1383	32.5537	65.7083	88.171
Os06g0137400	Hypothetical conserved gene.	5.48889	8.72619	17.9315	13.0971	16.1527	48.3063	30.0762
Os06g0137600	K homology-like, alpha/beta domain containing protein.	4.90315	5.11356	4.52678	7.75769	7.99716	7.41424	10.3569
Os06g0143700	SULTR-like phosphorus distribution transporter, Control of the allocation of phosphorus to the grain	29.1394	75.928	80.6271	145.134	106.267	447.349	271.216
Os06g0146500	Hypothetical conserved gene.	0.108263	0.175963	0.162255	0.170896	0.186777	0.327199	0.755644
Os06g0147200	Conserved hypothetical protein.	0.534205	2.89177	2.76454	14.6318	17.6756	15.887	17.4825
Os06g0149900	Similar to Cysteine synthase (EC 4.2.99.8).	3.34857	5.2351	5.94165	8.66258	10.1125	15.8536	25.9309
Os06g0158600	Protein of unknown function DUF652 family protein.	16.0257	11.8077	14.8824	12.9266	14.6273	19.7114	34.4297
Os06g0162550	Zaxinone-forming enzyme, Member of the CCD (CAROTENOID CLEAVAGE DIOXYGENASE) gene family, Regulation of growth and arbuscular mycorrhizal symbiosis	0.113028	0.16182	0.0826887	0.509305	0.281392	0.625912	1.69454
Os06g0166400	Similar to TINY-like protein (AP2 domain containing protein RAP2.10) (Fragment).	11.4109	5.30012	6.22308	15.4938	20.3465	18.3315	25.6329
Os06g0184733	Hypothetical gene.	1.84743	2.46806	2.98421	3.43308	5.50448	4.7549	4.83475
Os06g0184766	Hypothetical conserved gene.	8.71536	8.35741	9.70413	11.5736	21.3969	16.8465	15.5977
Os06g0187950	Hypothetical protein.	5.68667	7.17811	7.54063	7.7773	11.6986	9.61773	11.0177
Os06g0199100	Helix-turn-helix, AraC type, subdomain 2 domain containing protein.	1.88089	1.13174	1.71926	1.65706	6.34742	2.58844	3.69466
Os06g0216700	Cupredoxin domain containing protein.	19.0768	296.214	287.501	385.639	365.387	772.404	314.325
Os06g0222400	Similar to DRE-binding protein 2.	7.82853	7.86508	6.84231	7.18653	18.2425	20.9449	30.7109
Os06g0222900	Similar to Type I inositol-1, 4,5-trisphosphate 5-phosphatase 2 (EC 3.1.3.56) (At5PTase2).	0.110627	0.0618997	0.086193	0.153183	0.098816	0.206157	0.385446
Os06g0225300	LRR-receptor-like kinase (LRR-RLK) family protein	2.90129	1.88302	2.77836	7.27282	13.543	3.77888	7.77656
Os06g0226083	Hypothetical protein.	0.0235387	0.00741733	0.0258483	0.0585357	0.328069	0.138335	0.166138
Os06g0228200	Aquaporin NIP III subfamily protein, Aquaporin, Silicon influx transporter, Water transport	8.5636	303.134	381.969	732.495	445.285	1262.12	1167.75
Os06g0234400	Hypothetical conserved gene.	0.0768427	0.111905	0.208866	0.213515	0.730471	0.464679	0.459847
Os06g0236300	Conserved hypothetical protein.	7.00484	3.02542	5.51016	8.52735	5.51291	19.4333	32.3108
Os06g0251100	Membrane attack complex component/perforin (MACPF) domain domain containing protein.	0.0440023	0.18516	0.164085	2.90984	4.14321	1.01596	0.94023
Os06g0254901	Non-protein coding transcript.	0.400728	0.405706	0.267109	0.277889	0.752187	0.387235	0.755476
Os06g0256500	Similar to Glucose-6-phosphate isomerase.	36.177	49.6181	51.5719	69.1758	49.5457	72.7534	69.8919
Os06g0259000	Hypothetical conserved gene.	13.1737	20.3694	23.301	22.9593	26.1456	33.6141	51.8331
Os06g0264432	Hypothetical gene.	0.289674	0.720214	0.981652	1.08779	1.8795	3.48135	3.69231
Os06g0265650	Hypothetical protein.	0.140277	0.498366	0.55466	0.518526	0.622151	0.553772	0.793407
Os06g0270900	Aldehyde dehydrogenase, Regulation of tapetum degeneration, Male reproductive development, Regulation of the growth-defense trade-off	38.5463	107.24	112.443	144.066	209.663	235.415	209.279
Os06g0274600	Non-protein coding transcript.	0.855929	2.77875	5.36882	3.11163	7.23475	5.70504	5.95221
Os06g0284500	Zinc finger, Dof-type family protein.	0.0162483	0.821367	2.32237	4.38581	7.35997	10.5548	6.58585
Os06g0287700	Nucleotide-binding LRR receptor (NLR) family protein, Non-canonical	0.247385	0.937313	0.854288	1.97753	2.19614	2.20886	1.87866
Os06g0289300	Hypothetical conserved gene.	0.943964	0.883476	0.714142	2.00423	5.86235	3.34869	9.84547
Os06g0292600	Non-protein coding transcript.	0.804871	0.967317	0.709105	1.04931	1.32161	1.2827	1.96052
Os06g0320000	Thioredoxin fold domain containing protein.	15.4351	15.5334	15.1171	27.0044	35.509	32.6392	26.6607
Os06g0323100	Similar to H1005F08.18 protein.	0.01266	0.294403	0.495954	1.08449	1.70563	12.0175	72.5589
Os06g0326900	Protein of unknown function DUF296 domain containing protein.	0.582912	0.398061	0.469827	0.882782	0.848166	0.805484	0.754048
Os06g0332800	Similar to Bundle sheath defective protein 2.	14.745	11.6904	15.5602	16.5428	15.6832	17.6945	23.8151
Os06g0360300	NAD(P)-binding domain containing protein.	1.23087	3.62601	3.96872	4.48172	4.61476	5.26938	5.20984
Os06g0495100	Similar to cDNA, clone: J100088H20, full insert sequence.	0.127224	0.601052	0.231687	0.562187	1.24373	2.43173	1.16078
Os06g0498400	Alpha-glucan, water dikinase, Positive regulation of seed germination, Tolerance to abiotic stress, Regulation of grain yield and quality	36.4529	32.3957	35.9202	49.1507	72.3999	64.5067	89.6429
Os06g0501900	Cytochrome P450 family protein.	0.0153127	0.0901347	0.0949563	0.019739	0.267657	0.078258	0.309656
Os06g0506000	Conserved hypothetical protein.	1.62394	1.15812	1.96639	2.39707	3.42834	3.67116	4.20745
Os06g0548100	Similar to Nectarin 5 (Fragment).	1.2992	3.35312	3.00828	5.44206	4.16618	4.34393	3.83706
Os06g0562700	Conserved hypothetical protein.	9.0286	11.8798	12.4314	11.5726	12.4537	15.2424	23.4237
Os06g0564500	Cysteine synthase (EC 4.2.99.8).	11.6393	14.6757	15.5226	15.1807	16.8072	18.8166	24.6411
Os06g0575000	Membrane-associated kinase-8, Response to submergence	0.900288	1.32536	1.62728	1.19805	1.69704	2.06526	2.0984
Os06g0596300	Similar to Acyl-ACP thioesterase (Fragment).	11.8446	16.7107	16.0909	19.6062	24.2268	21.29	23.5795
Os06g0600800	Hypothetical protein.	2.48787	2.5668	3.74462	6.67235	10.0614	6.29766	7.26488
Os06g0601600	Cellulose synthase A11	0.114526	0.32298	0.259226	0.237071	0.376973	0.214746	0.567778
Os06g0611900	Similar to Glycine decarboxylase P subunit.	24.3654	70.8004	77.184	85.0336	82.999	125.141	80.9642
Os06g0644400	Non-protein coding transcript.	0.955502	2.22541	1.69336	1.8687	2.30321	1.74301	1.9617
Os06g0651000	Similar to Helminthosporium carbonum susceptibility1.	0.994755	0.670165	1.24881	1.10312	6.18606	1.46179	7.10024
Os06g0654900	Similar to CONSTANS-like protein CO6.	29.9891	48.5079	92.1164	203.644	268.364	398.571	425.591
Os06g0661200	Similar to B-box zinc finger family protein.	0.79725	0.828144	0.986125	4.3976	2.15358	7.06997	7.78889
Os06g0663400	Serine/threonine/tyrosine protein kinase, Dual-specificity protein kinase 3, Responses to abiotic and biotic stresses	16.95	21.7639	22.7233	32.575	46.2693	36.5841	50.0648
Os06g0673700	Hypothetical protein.	0.507161	1.02467	1.00669	1.51373	3.76206	2.59147	4.94123
Os06g0676000	Integral membrane protein, Metal ion transport	37.2743	127.363	165.36	139.672	157.592	223.367	122.593
Os06g0676500	Hypothetical protein.	0.0927953	0.139577	0.208503	0.261627	0.600787	0.387295	0.380955
Os06g0693500	Zinc finger, C2H2-like domain containing protein.	13.1434	13.0328	14.4799	16.1823	19.9131	21.5078	28.3092
Os06g0696600	Similar to Xyloglucan endo-transglycosylase homolog.	1.42432	69.0598	135.683	356.409	203.354	333.583	276.857
Os06g0698711	Conserved hypothetical protein.	0.00667967	0.128351	0.0770693	0.166693	0.280984	0.180437	0.346116
Os06g0698812	Disease resistance protein domain containing protein.	0.0128427	0.0243593	0.0533427	0.0511797	0.0907877	0.057322	0.0802833
Os06g0710300	Uncharacterised conserved protein UCP022348 domain containing protein.	3.5523	4.80805	6.76295	21.0411	32.5272	27.9805	40.271
Os06g0712600	Similar to SHI.	5.92084	10.4403	13.4347	11.9207	13.3849	22.2103	23.2378
Os06g0714700	Conserved hypothetical protein.	1.62754	2.16836	1.52691	2.05988	2.18758	1.93338	3.32141
Os06g0721800	Cupredoxin domain containing protein.	0.027736	0.485222	0.291086	0.805071	2.55191	1.85299	1.34723
Os06g0722700	Hypothetical conserved gene.	1.66868	2.16327	2.21033	1.98421	2.28662	2.76594	3.50748
Os06g0726400	Starch branching enzyme	64.8764	66.0046	61.7465	91.7746	82.3156	86.7074	229.865
Os06g0726501	Non-protein coding transcript.	0.0127563	0.034768	0.0572297	0.107174	0.125735	0.179222	0.542993
Os06g0727400	Similar to Protein kinase APK1A, chloroplast precursor (EC 2.7.1.-).	1.44711	7.37477	6.23088	12.4496	16.137	13.784	16.57
Os07g0108300	Glutamate:glyoxylate aminotransferase, Photorespiration	23.5259	56.6469	63.5793	57.9616	79.9503	109.407	103.361
Os07g0108900	Similar to MADS-box transcription factor 15.	159.522	325.629	376.438	410.592	436.005	491.938	361.026
Os07g0112400	3&apos;-5&apos; exonuclease domain containing protein.	0.0344053	0.046689	0.0684353	0.0389007	0.0914833	0.157648	0.17404
Os07g0115500	Hypothetical protein.	3.27915	2.76409	5.21012	15.7055	9.1422	8.87377	15.1676
Os07g0115600	Protein of unknown function DUF566 domain containing protein.	0.11523	0.347866	0.575528	0.856577	1.3256	2.11758	0.871234
Os07g0122100	Protein of unknown function DUF1719, Oryza sativa family protein.	0.00927	0.034588	0.0423407	0.0271353	0.101927	0.052122	0.388635
Os07g0123900	Similar to cold shock protein-1.	4.71469	16.4299	13.7473	32.0039	34.7923	39.6334	53.3248
Os07g0130400	Similar to Lectin-like receptor kinase 7;2.	0.100078	0.120557	0.173281	0.27327	0.906731	0.505795	0.985255
Os07g0133100	Concanavalin A-like lectin/glucanase, subgroup domain containing protein.	0.00654733	0.0582143	0.0417573	0.079556	0.119256	0.0365747	0.181335
Os07g0134000	Amino acid permease, Transport of amino acids	101.633	117.762	143.199	122.485	120.995	377.711	375.645
Os07g0142000	Reticulon family protein.	6.81687	14.2347	14.8613	21.0894	20.7203	23.3376	23.8103
Os07g0173100	HSP20-like chaperone domain containing protein.	6.74755	8.76006	13.1679	10.2613	16.6097	18.737	14.2308
Os07g0181200	Conserved hypothetical protein.	0.592281	1.82086	2.34193	3.15913	4.4256	3.68406	3.81637
Os07g0188233	Conserved hypothetical protein.	0.109618	0.119025	0.20049	0.117477	0.233277	0.244818	0.379057
Os07g0188249	Non-protein coding transcript.	0.825618	1.51564	1.22128	1.12902	2.08629	1.72835	2.88099
Os07g0190800	Similar to Thioredoxin h.	4.86319	13.8215	10.3785	61.9146	41.1675	35.1017	31.8209
Os07g0192000	ATPase, AAA-type, core domain containing protein.	1.54409	11.3435	10.0643	36.8588	79.1046	43.9255	41.9153
Os07g0193701	Hypothetical protein.	1.21617	0.900857	1.26563	1.59832	1.6479	1.85046	1.72879
Os07g0204250	Hypothetical protein.	0.073022	0.368061	0.639796	0.625358	0.59231	1.35231	2.57182
Os07g0204800	Similar to Charged multivesicular body protein 2a.	19.6368	30.1382	30.3354	32.0864	48.4919	63.1117	49.4071
Os07g0208801	Similar to predicted protein.	7.2299	16.2189	18.3199	17.8624	16.0643	19.9626	17.2189
Os07g0231900	PDZ/DHR/GLGF domain containing protein.	1.4234	2.1937	2.0552	2.20899	3.07687	4.59474	6.02759
Os07g0232800	Zinc transporter, Zn uptake and distribution	1.8405	8.40001	12.7544	10.0385	26.7908	101.502	31.5032
Os07g0232850	Non-protein coding transcript.	0.0319183	0.266156	0.413696	0.416845	0.916094	2.49695	0.963113
Os07g0260300	Thioredoxin fold domain containing protein.	5.20303	4.7741	3.98421	5.7675	5.94835	8.36362	9.11697
Os07g0273700	Nucleotide-binding LRR receptor (NLR) family protein	1.44347	3.85361	4.07347	3.51986	4.12187	3.67051	3.68119
Os07g0274700	HvB12D protein (B12Dg1 protein).	2.65832	2.61664	1.69867	2.41288	4.89246	12.1364	28.9575
Os07g0416600	Similar to OSIGBa0092G14.1 protein.	0.0521647	1.5133	1.90482	4.09051	3.44359	3.1298	2.60192
Os07g0438300	Similar to OSIGBa0153E02-OSIGBa0093I20.19 protein.	1.48577	3.417	3.67633	6.48555	7.1478	6.57193	4.48783
Os07g0461900	Similar to Acetylornithine aminotransferase, mitochondrial precursor (EC 2.6.1.11) (ACOAT) (Acetylornithine transaminase) (AOTA).	11.6731	9.62424	13.1235	20.3383	36.6989	18.8578	19.9026
Os07g0471300	Argonaute (AGO) protein, Broad-spectrum virus resistance, Male gametophyte development	3.53003	3.63585	4.80807	8.15492	15.7325	8.8352	16.0895
Os07g0472100	Hypothetical conserved gene.	1.03987	2.31389	1.8547	2.48069	3.36402	3.62725	6.52886
Os07g0479350	Hypothetical gene.	0.011701	0.00714467	0.0162073	0.019988	0.0118333	0.0151177	0.0528393
Os07g0482433	Conserved hypothetical protein.	0.159191	0.0281867	0.02656	0.205898	0.321372	0.223182	0.452872
Os07g0486700	Similar to cytokinin-O-glucosyltransferase 2.	0.0365257	1.10982	1.26119	1.45807	1.08344	4.08749	7.68109
Os07g0509800	Similar to adenosine 5'-phosphosulfate reductase 2.	14.5297	22.7817	16.3922	18.1855	23.9863	36.5562	57.2636
Os07g0515900	Similar to cDNA, clone: J100054L12, full insert sequence.	4.70119	3.89752	4.49042	3.48047	4.9416	5.78642	8.18162
Os07g0523600	Similar to Glucose-6-phosphate/phosphate-translocator precursor.	58.3061	26.5725	23.795	29.9967	62.1426	64.3855	201.328
Os07g0524900	Protein of unknown function DUF6, transmembrane domain containing protein.	3.06595	29.5887	23.3977	47.6336	103.314	100.859	36.7145
Os07g0529800	SUI-homologous translation initiation factor, Regulation of ion homeostasis, Salt tolerance	511.943	950.814	956.018	1577.2	2570.58	2029.86	1632.76
Os07g0530400	Ribosomal protein S14, conserved site domain containing protein.	1.28692	1.57089	1.79099	2.62552	3.24712	2.23968	2.93288
Os07g0531200	Conserved hypothetical protein.	0.030037	0.0540547	0.0344677	0.393113	0.379713	0.515334	0.17928
Os07g0538350	Hypothetical protein.	0.0624967	0.84216	0.978708	1.77036	5.35055	0.562184	1.74518
Os07g0541200	Similar to receptor-like serine-threonine protein kinase.	0.932643	3.43706	2.17577	4.73396	7.78399	2.23055	4.94491
Os07g0550500	S-Domain receptor like kinase-39, Response to R. solani	0.142249	1.04815	1.00243	1.19302	2.67218	1.73271	2.49212
Os07g0559700	Monosaccharide transporter 6, Assimilate unloading and sugar supply during seed development	5.5151	11.6642	11.2696	115.204	95.1918	22.6101	76.9137
Os07g0578200	Major facilitator superfamily, general substrate transporter domain containing protein.	2.23782	4.02634	5.00204	6.05733	10.5398	14.8915	19.4444
Os07g0584100	Similar to MAP kinase-like protein.	2.98017	5.71811	4.58375	11.1262	8.56706	6.13243	8.22005
Os07g0593000	C2H2 transcription factor, Cys2/His2 zinc finger protein, Leaf development, Regulation of plant height and internode elongation, Modulation of grain length and pollen viability	0.0196553	0.199563	0.0539513	0.714396	0.352915	0.118611	0.449149
Os07g0595700	Hypothetical protein.	2.41125	3.43098	4.88842	4.21795	5.96125	6.46102	9.62553
Os07g0604550	Mitochondrial inner membrane translocase subunit Tim17/Tim22/Tim23/peroxisomal protein PMP24 domain containing protein.	2.78071	1.87385	1.90489	2.52674	4.6044	3.49177	6.32456
Os07g0605350	Similar to Protein EGG APPARATUS-1.	0.86341	20.5943	18.8347	40.6836	42.6901	24.9993	23.291
Os07g0606600	Nuclear factor Y (NF-Y) transcription factor B10, CCAAT box binding factor, Heme-associated protein 3F	2.95065	8.13998	13.6907	18.0972	19.6283	40.5978	27.9285
Os07g0616500	Similar to (S)-2-hydroxy-acid oxidase, peroxisomal (EC 1.1.3.15) (Glycolate oxidase) (GOX) (Short chain alpha-hydroxy acid oxidase).	13.5063	56.6371	64.4247	81.5441	91.5894	84.3838	60.8101
Os07g0619400	EF-Hand type domain containing protein.	0.0621893	0.118373	0.033267	0.147741	1.97426	5.62599	13.8209
Os07g0622400	Hypothetical protein.	0.0726517	0.147214	0.0772667	0.166832	0.109283	0.963862	0.734113
Os07g0629500	Similar to cDNA clone:002-114-B06, full insert sequence.	0.0743773	0.0268367	0.0196363	0.0509743	0.193154	0.0941557	0.425066
Os07g0631050	Hypothetical conserved gene.	0.358692	0.771327	1.3385	1.77752	1.95403	3.2893	1.65654
Os07g0631700	EF-Hand type domain containing protein.	6.31192	6.50598	7.41123	8.49213	15.5203	10.8146	15.8333
Os07g0638100	Six-bladed beta-propeller, TolB-like domain containing protein.	1.41131	3.0395	3.84305	2.9014	6.38187	3.4147	10.8037
Os07g0639600	Peptidase C15, pyroglutamyl peptidase I family protein.	21.0706	42.9149	50.6254	54.9984	43.8135	64.5018	45.7027
Os07g0659400	Similar to rhythmically expressed protein.	14.3602	16.6251	24.7441	32.9317	20.4779	35.5139	32.8721
Os07g0659900	Thioredoxin fold domain containing protein.	1.72487	3.85218	5.1065	8.15428	8.31018	10.5858	8.23722
Os07g0664900	Similar to Short-chain dehydrogenase/reductase (Fragment).	0.148046	0.26408	0.73577	1.25052	1.85745	1.52495	4.30922
Os07g0671000	Homologue of Arabidopsis FLOWERING PROMOTING FACTOR1 (FPF1), ACE1 homologue, Control of internode elongation during the reproductive phase	0.102615	0.418392	0.867308	5.82324	11.7459	2.37824	5.40186
Os07g0680150	Non-protein coding transcript.	0.0642977	0.0794723	0.146423	0.140795	0.086919	0.115672	0.190266
Os07g0688000	Metallophosphoesterase domain containing protein.	3.44313	3.96918	4.13733	4.09407	4.84282	6.5211	7.67426
Os07g0689900	Non-protein coding transcript.	6.22549	5.53505	7.31884	9.03799	10.9569	11.0726	9.91551
Os08g0103900	NAC transcription factor, Regulation of cellulose synthesis, Regulation of secondary wall biosynthesis	0.577523	2.16419	2.47423	2.79389	2.11072	3.37188	2.59623
Os08g0104300	Similar to RING finger protein 13.	24.3025	32.4295	31.4289	33.7386	40.882	47.1116	60.5513
Os08g0107300	Pectin lyase fold/virulence factor domain containing protein.	0.615012	1.26696	1.54817	2.33416	2.50419	2.49795	3.23398
Os08g0109300	Homolog of Arabidopsis ADENOSINE MONOPHOSPHATE KINASE 2 (AMK2), A member of adenylate kinase (AK) family	14.9944	15.0429	17.2252	22.1183	25.3169	49.0615	73.365
Os08g0111300	Transferase family protein.	0.0169587	0.0388783	0.090461	0.252674	0.552122	0.376324	0.484267
Os08g0114000	Conserved hypothetical protein.	0.42236	0.449216	0.662294	1.03516	1.3294	1.73501	2.17745
Os08g0116632	Hypothetical gene.	0.125015	0.102863	0.230239	0.24489	0.250639	0.208261	0.192043
Os08g0122000	Similar to Protein phosphatase 2A B' regulatory subunit.	16.9297	26.8982	25.6047	35.949	34.3661	32.5159	43.1989
Os08g0122900	Conserved hypothetical protein.	0.600703	0.716085	0.317368	2.3995	7.36349	19.2446	27.0699
Os08g0125300	Integrase, catalytic core domain containing protein.	0.000538	0.001807	0.00566833	0.005919	0.0238233	0.0259853	0.00509967
Os08g0126350	Hypothetical protein.	0.650776	0.621971	0.522852	0.612014	0.643814	1.07175	1.74054
Os08g0144400	PDZ/DHR/GLGF domain containing protein.	24.0387	18.5838	23.5584	23.9664	26.2394	35.2302	52.7708
Os08g0155400	Similar to Nitrate/chlorate transporter.	55.1511	99.9331	109.743	97.4261	199.124	316.682	243.795
Os08g0165601	Hypothetical conserved gene.	4.03958	3.32459	4.44939	4.33312	5.50215	7.09711	9.51635
Os08g0173300	Small peptides, Anti-herbivore defense response, Response to wounding and oral secretion	0.01848	0.120783	0.348664	5.8002	5.48271	3.38484	0.454859
Os08g0176100	DNA/pantothenate metabolism flavoprotein, C-terminal domain containing protein.	6.91698	8.91506	10.3413	8.97092	12.8739	13.6623	15.712
Os08g0179900	Uncharacterised conserved protein UCP012943 domain containing protein.	54.8638	72.4821	73.1374	120.492	153.796	171.302	189.681
Os08g0180000	mRNA capping enzyme, large subunit family protein.	16.3079	17.2929	20.3648	18.5546	20.189	27.9619	50.5345
Os08g0201100	Conserved hypothetical protein.	0.288373	0.22306	0.120374	0.377309	0.429615	0.752256	0.921678
Os08g0249000	Zinc finger, B-box domain containing protein.	18.2555	15.6356	24.9692	61.6202	49.1511	54.952	61.3724
Os08g0268000	Conserved hypothetical protein.	12.0201	22.2386	30.3247	45.9955	59.3396	51.1044	51.1361
Os08g0331800	Conserved hypothetical protein.	0.083092	0.761903	1.65382	1.17436	7.16316	3.88872	3.05798
Os08g0335500	Hypothetical conserved gene.	0.00674633	0.0236807	0.0483013	1.14125	1.92643	1.37987	1.82143
Os08g0346800	Non-protein coding transcript.	1.74316	2.95937	3.56524	2.5419	3.14011	4.27206	3.96543
Os08g0356800	Protein of unknown function DUF247, plant family protein.	1.97959	1.84	1.11867	1.7796	4.86225	2.64047	3.01874
Os08g0368333	Similar to cDNA clone:002-149-F01, full insert sequence.	0.147944	0.168251	0.105677	0.352533	0.44094	0.411613	0.288646
Os08g0374100	Similar to Ubiquitin carrier protein.	55.8069	77.7787	96.9884	101.65	101.601	162.458	136.212
Os08g0411900	Conserved hypothetical protein.	0.892149	1.17922	0.957007	1.19222	1.90428	1.52226	3.08845
Os08g0432500	Ribosomal protein L7/L12, C-terminal/adaptor protein ClpS-like domain containing protein.	5.50196	12.5544	10.7942	12.1027	11.0222	14.4163	16.1536
Os08g0434150	Hypothetical gene.	0.0210253	0.093338	0.019755	0.0741263	0.221642	0.252247	0.388158
Os08g0455700	Similar to predicted protein.	4.03988	6.22472	6.48667	8.98761	14.6819	10.1352	6.85313
Os08g0460900	Conserved hypothetical protein.	5.49994	3.0571	3.81205	3.68758	6.17488	8.03478	15.1006
Os08g0480100	Signal recognition particle receptor, alpha subunit, N-terminal domain containing protein.	131.241	212.769	216.916	462.255	467.971	383.031	330.674
Os08g0480400	Similar to cupin, RmlC-type.	0.344569	1.39757	0.773883	5.31716	3.4496	4.00131	5.18147
Os08g0487100	Similar to BZIP transcription factor BZI-2.	0.223464	2.0235	2.60658	23.24	7.43342	8.52303	10.5531
Os08g0495800	Raffinose synthase family protein.	2.22799	7.87559	6.06107	4.78104	14.3199	9.99856	23.7768
Os08g0499400	Conserved hypothetical protein.	0.00791633	0.0798623	0.123466	0.0665993	0.319023	0.443444	0.349032
Os08g0503300	Hypothetical conserved gene.	0.0806547	0.179177	0.302745	0.141745	0.393312	0.620393	2.00621
Os08g0503400	Hypothetical protein.	0.0722773	0.268565	0.235624	0.357965	0.819913	0.312352	0.268023
Os08g0526400	Defence response, Rin4 domain containing protein.	0.47319	1.93848	1.67834	4.98444	10.1704	4.1377	3.67192
Os08g0530000	Similar to Uridine kinase-like protein.	20.9438	36.3602	33.87	46.784	44.0235	47.3744	52.1782
Os08g0530300	Exo70 exocyst complex subunit family protein.	0.0146743	0.235149	0.478669	1.63652	3.65671	1.76508	1.71498
Os08g0532400	Similar to AT.I.24-7 protein.	12.6912	13.5855	11.4778	15.9942	13.987	23.7178	30.2614
Os08g0533600	Similar to ACR4.	0.930278	6.49921	8.19989	11.5322	41.5314	14.7988	20.4862
Os08g0533650	Hypothetical protein.	0.02509	0.33451	0.371065	0.379351	2.19826	0.900233	1.99769
Os08g0538100	Hypothetical gene.	0.0197003	0.0555437	0.057898	0.0674033	0.264305	0.173189	0.527509
Os08g0538600	Stress up-regulated Nod 19 family protein.	5.02459	11.0377	13.216	42.688	40.2938	83.9532	124.915
Os08g0540000	Protein of unknown function DUF914, eukaryotic family protein.	3.92491	7.59719	9.67397	10.1982	7.8257	14.3667	17.6713
Os08g0543050	Nucleotide-binding LRR receptor (NLR) family protein	0.002363	0.0598583	0.014429	0.041895	0.0342717	0.280017	0.122963
Os08g0555300	Nonaspanin (TM9SF) domain containing protein.	0.394752	0.337014	0.359734	0.45478	1.38862	1.73514	3.24587
Os08g0556500	Similar to predicted protein. (Os08t0556500-00);Transcript variants=Os08t0556500-00	4.72414	6.85085	6.34061	6.26074	7.90749	7.91717	11.2958
Os08g0558100	EF hand domain containing protein.	5.31027	10.7299	8.27198	24.3814	17.4082	23.3103	16.3412
Os08g0559501	Conserved hypothetical protein.	0.134213	0.605036	0.389415	0.635241	0.789482	1.23691	1.44367
Os09g0115500	Proteinase inhibitor I3, Kunitz legume domain containing protein.	10.752	19.9016	16.2103	37.3801	48.969	36.4067	33.2424
Os09g0129500	Conserved hypothetical protein.	0.0309487	0.104753	0.0898103	0.174813	0.419014	0.198746	1.95302
Os09g0135700	Protein tyrosine phosphatase, Negative regulation of drought stress response	9.08384	12.5221	11.918	13.9864	21.6971	14.5525	18.2442
Os09g0286600	Pathogenesis-related transcriptional factor and ERF domain containing protein.	8.20147	16.5545	24.4335	27.8243	58.0809	55.2476	53.2154
Os09g0306232	Hypothetical gene.	0.282929	5.54206	10.8926	5.85222	7.36794	6.6998	8.19165
Os09g0309700	Ethylene response factor, Transcription factor, Negative regulation of ethylene biosynthesis, Drought tolerance	7.18448	10.1935	11.3401	10.4203	19.7004	16.2169	25.673
Os09g0314200	Nucleotide-binding LRR receptor (NLR) family protein	0.475813	1.19566	0.789639	1.27618	2.53792	1.35152	2.07627
Os09g0347900	Cytidylyltransferase domain containing protein.	4.22934	6.74967	6.87662	6.81473	7.825	9.43339	10.7653
Os09g0356200	Malectin-like carbohydrate-binding domain domain containing protein.	0.0247153	0.0464973	0.0728237	0.116156	0.289219	0.219921	0.932477
Os09g0357400	Disease resistance protein domain containing protein.	0.111668	0.020398	0.034137	0.0723597	0.500429	0.140387	0.472459
Os09g0363700	Conserved hypothetical protein.	24.8267	29.099	36.5266	36.3891	35.0971	51.5679	42.6038
Os09g0367900	Conserved hypothetical protein.	18.7836	42.2898	50.6587	45.1144	40.7383	62.2707	51.7205
Os09g0380000	Similar to catalytic/ ligase.	8.42755	23.2508	23.0985	24.5396	32.4885	22.7308	36.2804
Os09g0394500	Monosaccharide transporter (pGlcT subfamily), pGlcT protein 3, Osmotic stress response, Response to sucrose, glucose, and fructose treatments	11.4804	12.7216	9.91483	14.2613	20.4936	14.5312	17.6403
Os09g0397100	Conserved hypothetical protein.	5.30347	8.74163	8.61195	8.90279	8.07004	11.546	12.5992
Os09g0421300	Phospholipase D lambda.	0.227635	9.44234	9.33013	7.75355	19.5326	32.6329	8.59544
Os09g0423200	LRR-receptor-like kinase (LRR-RLK) family protein	4.87804	11.2942	10.3483	9.98191	12.2238	14.7261	10.337
Os09g0425300	Conserved hypothetical protein.	0.107225	0.620363	0.448384	13.0375	1.65754	2.77921	5.61182
Os09g0427100	Conserved hypothetical protein.	0.719707	0.267033	0.466491	0.485011	0.578215	1.04364	1.41042
Os09g0433800	FCS-like zinc finger (FLZ) protein 27, Submergence response	9.85401	30.3701	20.0723	51.3307	33.9648	100.571	82.6577
Os09g0434500	AP2/EREBP-type transcription factor, ERF family protein, Defense response to blast fungus, Response to abiotic stresses	168.574	281.721	394.819	497.519	521.496	632.402	790.743
Os09g0435100	Hypothetical gene.	0.20152	0.102105	0.30355	0.618635	0.662321	0.676579	0.537027
Os09g0444900	Similar to plant viral-response family protein.	0.189789	0.0899547	0.074741	0.268879	0.283134	0.493537	0.911094
Os09g0452800	Peptidase A1 domain containing protein.	2.68707	49.3773	63.1489	81.3979	74.8808	129.414	166.747
Os09g0453300	Annexin family protein.	1.10491	1.48234	2.92409	2.13549	2.98211	7.19417	11.1564
Os09g0464033	Hypothetical gene.	1.36431	1.18188	1.10087	1.25571	1.72528	1.6718	3.15176
Os09g0464066	Hypothetical protein.	0.0813083	0.291949	0.115035	0.252536	0.799032	1.42421	8.37793
Os09g0467300	Similar to PUP1.	0.015691	2.62594	5.21714	31.954	13.5099	22.0681	24.878
Os09g0467400	Similar to ATPUP3.	1.12622	8.8601	11.4956	20.0687	14.009	27.8318	30.7036
Os09g0471100	Similar to Peroxidase 17 precursor (EC 1.11.1.7) (Atperox P17) (ATP25a).	6.25636	18.1329	20.9884	18.0045	62.2739	116.273	101.433
Os09g0471550	EGF-like calcium-binding domain containing protein.	0.033462	0.049191	0.0449033	0.062252	0.401435	0.10315	0.227232
Os09g0474000	bZIP transcription factor, Cold tolerance, Mediation of host susceptibility to disease	1.09636	16.2018	19.2356	12.4089	20.7391	24.2915	40.7654
Os09g0474051	RNA editing factor, RNA-binding protein, Pentatricopeptide repeat (PPR) protein family member, Chloroplast development at low temperature	2.53466	2.07859	1.64197	2.41065	2.7753	3.23889	4.00454
Os09g0479000	Similar to FIMBRIATA-like protein.	1.92743	2.00708	2.44052	2.90392	4.30587	4.30324	5.49114
Os09g0483300	EF hand domain containing protein.	1.31379	0.117937	0.241194	1.26579	1.22693	3.56517	2.49441
Os09g0517700	Thioesterase superfamily domain containing protein.	6.32837	7.81325	9.23719	12.1051	13.0954	18.1277	24.1763
Os09g0518500	Ankyrin repeat containing protein.	17.5815	32.7408	36.3143	40.746	57.5084	40.7102	54.7448
Os09g0520200	Similar to abhydrolase domain-containing protein 5.	10.031	15.8543	15.6257	21.5214	18.6894	20.9088	26.8618
Os09g0520600	Bile acid:sodium symporter family protein.	4.76127	7.5786	9.20329	8.54602	8.31809	13.1638	16.4017
Os09g0530300	Cytochrome P450 family protein.	0.15435	0.357319	0.678533	1.35705	3.82953	5.83338	14.855
Os09g0532400	Circadian-associated rice pseudo response regulator, Control of flowering time	56.6993	74.55	82.7919	43.7673	111.13	112.521	174.889
Os09g0539200	Similar to Relative to SR12 protein (Fragment).	3.86191	2.45213	2.19053	2.89309	3.94618	3.67933	6.28732
Os09g0555550	Hypothetical protein.	2.53896	4.76451	5.33852	8.1531	7.68314	11.0075	7.02485
Os09g0562700	Conserved hypothetical protein.	0.504701	2.09606	2.19639	3.66526	2.30233	4.41876	4.41055
Os09g0563200	Potassium transporter 18, Mediation of phloem K(+) loading and redistribution	10.0753	18.7007	15.888	25.7763	26.8596	34.3081	42.4309
Os09g0565350	Conserved hypothetical protein.	0.0118897	0.0219133	0.0513663	0.0587477	0.048378	0.050416	0.0406343
Os09g0569000	Hypothetical gene.	0.967009	2.23129	2.23457	2.11418	2.69619	2.99512	2.73004
Os09g0572700	Similar to Blue copper-binding protein.	0.301114	0.507476	0.713423	2.72151	6.34485	6.20303	28.4761
Os10g0103700	Similar to Homeobox-leucine zipper protein HOX15.	6.083	17.6536	21.2071	27.6077	30.1031	40.4573	21.5616
Os10g0155800	LRR-receptor-like kinase (LRR-RLK) family protein	4.62999	7.03392	5.99655	11.7172	12.6281	6.72247	9.45779
Os10g0159800	Alcohol dehydrogenase superfamily, zinc-containing protein.	0.620339	1.2742	1.50698	2.6161	7.7981	5.78581	21.0249
Os10g0167600	Splicing variant	6.37223	13.4331	8.80092	8.31981	16.2734	11.783	17.4453
Os10g0176550	Hypothetical genes.	0.00782633	0.060932	0.051929	0.0258357	0.252683	0.140737	0.264489
Os10g0181333	Hypothetical protein.	0.0126693	0.0572857	0.047613	0.10471	0.0942133	0.093697	0.183182
Os10g0184250	Hypothetical gene.	4.41945	8.75639	12.5196	11.1162	9.72037	12.4769	12.7478
Os10g0204100	Zinc finger, RING/FYVE/PHD-type domain containing protein.	27.0102	60.6785	65.7171	75.2232	67.1034	73.8595	72.8976
Os10g0205802	Conserved hypothetical protein.	2.28529	2.93337	3.43875	4.22206	4.30038	3.90921	5.18974
Os10g0206650	Non-protein coding transcript.	0.014302	0.106945	0.271626	1.03878	1.67996	1.47985	1.77349
Os10g0330000	Conserved hypothetical protein.	22.0016	97.111	143.16	117.933	286.897	159.338	145.161
Os10g0340100	Conserved hypothetical protein.	1.22348	4.05468	5.54693	4.721	5.22857	5.66061	12.2982
Os10g0342300	S-Domain receptor like kinase-45, Response to Xanthomonas oryzae pv. Oryzae	0.207476	0.228631	0.431572	0.614576	1.2963	0.515229	0.694357
Os10g0359500	No apical meristem (NAM) protein domain containing protein.	20.9248	19.0937	17.9648	43.2192	38.2937	29.4483	42.4482
Os10g0368200	Hypothetical protein.	0.001892	0.021979	0.0229503	0.0138923	0.017337	0.022775	0.0439663
Os10g0389300	Similar to Red chlorophyll catabolite reductase (Fragment).	0.0175593	0.0192853	0.00438133	0.012707	0.028906	0.096312	0.625459
Os10g0395000	Protein kinase, core domain containing protein.	0.0538953	0.573596	0.50455	1.01339	3.66775	2.3178	2.20091
Os10g0398100	Plant disease resistance response protein family protein.	0.0119613	0.021544	0.0689783	0.107657	0.07384	0.159563	0.356534
Os10g0406300	Similar to AOBP (Ascorbate oxidase promoter-binding protein).	5.40389	18.9541	19.6568	28.2424	31.3868	47.4186	68.874
Os10g0406350	Hypothetical gene.	6.21003	26.3737	26.7895	36.2117	37.176	60.5507	83.54
Os10g0406900	Hypothetical conserved gene.	0.243581	0.270167	0.42221	0.471959	0.612204	0.498566	0.67769
Os10g0415800	Similar to Prolyl oligopeptidase family protein, expressed.	3.95669	7.2661	8.78046	12.6189	13.7558	19.2455	25.447
Os10g0417600	GDP-D-mannose epimerase 1, Ascorbate biosynthesis, Tolerance against ozone stress and Zn deficiency, Plant development	8.5175	8.49073	7.88785	10.8472	19.2871	9.4503	25.7666
Os10g0419600	Chlorophyllase family protein.	0.32293	0.252862	0.436921	0.57582	1.32349	0.720093	1.76187
Os10g0420332	Hypothetical protein.	0.150585	0.117541	0.144855	0.117462	0.172881	0.585048	2.43711
Os10g0427300	Similar to BTB/POZ domain containing protein, expressed.	2.18012	4.03266	4.28438	4.36799	3.93486	4.81623	5.14196
Os10g0445400	RING finger E3 ligase, Mediation of nuclear-cytoplasmic trafficking of nuclear substrate proteins via monoubiquitination, Regulation of heat-generated signal, Negative regulation of leaf inclination, Modulation of brassinosteroid signaling	12.2982	16.5602	19.353	23.9593	54.3005	26.8917	23.9179
Os10g0465700	Beta-amylase 2	8.4636	3.26371	4.22046	18.8678	18.1599	50.894	57.5957
Os10g0469700	LRR-receptor-like protein (LRR-RLP) family protein	3.55281	5.13948	4.01216	9.26035	16.9803	7.3122	5.56977
Os10g0476300	Similar to casein kinase I isoform delta-like.	0.291577	1.30419	1.25002	1.06894	1.12698	1.51878	1.61347
Os10g0479900	Transcriptional factor B3 family protein.	8.07299	23.3638	31.5564	26.6454	40.0936	31.1702	34.9359
Os10g0482000	Conserved hypothetical protein.	4.68285	5.23876	3.37658	6.80228	7.73688	5.45446	9.62575
Os10g0491801	Similar to ubiquitin.	0.143049	0.846489	0.717584	0.69812	0.89866	1.27908	2.81355
Os10g0498700	Orthologue of Arabidopsis SENSITIVE TO FREEZING-6 (AtSFR6), Mediator subunit 16, Osmotic stress and freezing tolerance, Regulation of growth and development, Defense response	23.1968	28.8911	28.257	30.326	36.5704	40.0837	52.9529
Os10g0502300	Hypothetical conserved gene.	0.0223387	0.482321	1.06373	0.774546	1.34187	0.75072	0.766794
Os10g0503250	Hypothetical protein.	0.387549	9.60701	8.76265	17.2029	31.7256	75.3619	45.9044
Os10g0515200	Cytochrome P450 family protein.	0.0508643	0.338776	0.235115	2.41814	4.03214	6.56185	12.0105
Os10g0524300	LysM domain-containing protein, Embryo sac development	19.8847	4.56027	5.34434	22.2899	19.9163	12.4196	39.3345
Os10g0524700	Cytochrome P450 family protein.	0.025788	0.102037	0.0741197	1.74987	2.15999	0.679796	1.35064
Os10g0525000	Cytochrome P450 family protein.	0.180926	2.25492	1.37773	1.13525	4.9663	1.55989	4.23426
Os10g0532300	Heavy metal transport/detoxification protein domain containing protein.	19.1203	453.159	459.091	602.487	280.364	1182.01	1193.19
Os10g0540200	Similar to Selenium-binding protein-like.	0.189007	3.61456	2.96815	4.37317	3.58414	4.00401	5.67012
Os10g0542900	Class II chitinase a, Pathogenesis-related (PR)-3 chitinase 8	0.435931	10.0253	8.63915	21.1963	26.1271	5.25297	33.4331
Os10g0547500	Si efflux transporter (SIET/Lsi2-like) homolog, Efflux transport of Si, Silicon intervascular transfer	0.312631	52.8196	40.2485	74.8397	453.732	555.749	406.386
Os10g0547650	Hypothetical protein.	0.089104	9.73522	8.63095	12.0406	73.354	89.9677	71.7769
Os10g0548800	Similar to Chloroplast outer envelope protein-like (Chloroplast outer envelope membrane-associated protein Toc120).	11.3926	7.88203	7.56138	9.21561	10.0192	12.1117	19.5979
Os10g0551401	Conserved hypothetical protein.	5.35409	16.001	16.4874	13.9486	23.4747	53.9581	58.8482
Os10g0558850	Hypothetical protein.	0.160081	0.322806	0.678583	1.09556	2.17461	2.28181	4.0299
Os10g0559200	Similar to Oxidoreductase, 2OG-Fe oxygenase family protein, expressed.	1.35647	2.31296	3.332	4.81471	4.43008	5.97451	6.57427
Os10g0560400	Similar to CONSTANS-like protein CO9 (Fragment).	0.23148	0.855053	1.00111	0.835125	1.69404	1.80176	2.33557
Os10g0566900	Conserved hypothetical protein.	5.36178	4.01683	4.65208	4.4323	6.02851	9.2745	8.74824
Os10g0568100	Domain of unknown function DUF828 domain containing protein.	1.06624	4.60989	4.98789	3.87579	5.88838	5.89859	5.84305
Os10g0568900	Similar to Catalytic/ hydrolase.	2.47429	11.4282	12.437	11.6548	14.3994	25.4779	38.3343
Os10g0577500	Concanavalin A-like lectin/glucanase, subgroup domain containing protein.	0.120287	10.0555	12.9177	23.946	19.728	34.1271	23.3221
Os10g0578000	Similar to hepatocyte growth factor-regulated tyrosine kinase substrate-like protein [Oryza sativa (japonica cultivar-group)].	9.41548	17.768	17.4574	21.7988	17.9319	23.5745	20.8455
Os10g0579600	Nitrate and peptide transporters family (NPF) member, Regulation of shoot branching and nitrogen utilization efficiency	13.629	30.141	33.237	26.3322	35.8074	65.7483	44.5558
Os10g0580550	Hypothetical protein.	0.0115457	0.0361737	0.050369	0.207745	0.172504	0.115798	0.0779783
Os11g0105750	Quinonprotein alcohol dehydrogenase-like domain containing protein.	0.265849	0.819518	0.648267	2.02172	1.58086	2.98798	3.53714
Os11g0106083	Hypothetical gene.	0.0670267	0.217406	0.449767	0.272021	0.913515	0.400906	1.77291
Os11g0117500	DNA-binding WRKY domain containing protein.	0.169695	0.380827	0.412507	1.87072	2.11019	1.70054	0.627675
Os11g0118300	Similar to RPT2-like protein.	0.853678	1.64373	2.69769	5.33356	8.46997	11.0247	12.1006
Os11g0118350	Hypothetical gene.	0.111204	0.0536043	0.181463	0.318129	0.462234	0.589162	0.641624
Os11g0118400	Hypothetical protein.	1.86368	1.22728	2.70692	3.99766	7.19626	3.04171	7.53363
Os11g0119700	Hypothetical conserved gene.	0.778919	4.7206	4.57978	4.32916	5.11406	8.9271	9.5549
Os11g0127600	NAC transcription factor, Drought and salt tolerance	0.0337183	0.232007	0.192328	0.281232	0.404514	0.356832	0.285476
Os11g0130600	Conserved hypothetical protein.	1.50749	2.16633	2.48259	2.27508	3.35718	3.47	3.76952
Os11g0133100	S-Domain receptor like kinase-58, Response to Rice Stripe Virus	0.124086	0.13937	0.20899	0.765025	2.41709	1.27811	1.75907
Os11g0133850	Hypothetical gene.	0.0196157	0.156704	0.0444813	0.0979367	0.196556	0.151035	0.15928
Os11g0143300	A-type response regulator, Cytokinin signaling	6.40865	13.379	27.6631	87.8309	67.6598	93.8356	77.7256
Os11g0155600	Conserved hypothetical protein.	4.88857	8.73692	7.12918	12.5489	11.8779	29.3371	37.6028
Os11g0156600	HVA22 family protein, Positive regulation of blast disease resistance, ER homeostasis	0.0122703	0.013582	0.0339567	0.0120897	0.143514	0.044851	0.199175
Os11g0157600	Circadian-associated rice pseudo response regulator, Control of flowering time	15.9662	22.343	26.3954	28.5593	49.9886	52.3662	92.0545
Os11g0158832	Similar to Associated with HOX family protein, expressed.	0.695036	20.3591	33.186	36.9455	54.171	78.6893	61.2783
Os11g0170900	Similar to BURP domain-containing protein 17.	8.30145	503.561	406.488	1288.66	1434.06	885.811	872.764
Os11g0171300	Fructose-bisphosphate aldolase, chloroplast precursor (EC 4.1.2.13) (ALDP).	110.079	242.435	278.099	518.922	495.125	460.729	376.762
Os11g0171350	Non-protein coding transcript.	0.00999833	0.107637	0.135775	0.133113	0.129048	0.164387	0.165956
Os11g0181800	Similar to Short-chain dehydrogenase Tic32.	0.0831123	0.0570623	0.13717	0.071225	0.671919	0.856907	4.13915
Os11g0182100	Protein of unknown function DUF688 domain containing protein.	0.835361	6.07382	9.2735	54.293	38.9832	46.9586	34.3174
Os11g0191400	ATP-NAD kinase, PpnK-type, all-beta domain containing protein.	4.77525	7.57941	8.32941	12.7314	14.3991	13.1253	16.1541
Os11g0195600	Amino acid permease 11, Endosperm development, Regulation of grain quality	39.6056	52.8541	64.145	161.999	76.7156	106.305	117.048
Os11g0207400	NB-ARC domain containing protein.	0.013116	0.0244783	0.0225913	0.102791	0.328936	0.358632	0.685657
Os11g0227100	Similar to NBS-LRR-like protein.	4.81923	2.79757	3.13074	5.29136	13.1012	6.49942	7.06368
Os11g0258400	Hypothetical protein.	1.73726	4.07665	4.35466	5.22498	5.95619	5.99607	4.58818
Os11g0416900	ABC transporter-like domain containing protein.	1.11263	2.37535	2.12946	3.01256	4.41894	6.66679	8.03258
Os11g0438700	Similar to Tropinone reductase-I (EC 1.1.1.206) (TR-I) (Tropine dehydrogenase).	41.5739	99.8661	118.504	106.812	164.861	163.352	90.694
Os11g0489250	Similar to Cytochrome P450 family protein, expressed.	13.4888	11.0317	37.4677	168.805	71.9617	121.212	89.085
Os11g0490200	LRR-receptor-like kinase (LRR-RLK) family protein	0.615132	0.652884	0.733629	0.707249	1.08074	1.43305	1.85206
Os11g0490251	Hypothetical protein.	0.159089	0.150353	0.278396	0.150603	0.279728	0.323181	0.320956
Os11g0494100	Nucleotide-binding LRR receptor (NLR) family protein, Non-canonical	0.504522	0.436199	0.77902	0.395536	4.01916	1.50044	3.99344
Os11g0508600	Sugar transporter, TAL effector-mediated susceptibility to bacterial pathogen	0.02063	0.273209	0.357292	1.16103	1.28784	6.36279	3.60365
Os11g0549650	Mitochondrial matrix Mmp37 domain containing protein.	7.06731	4.24314	5.28702	6.73126	8.02087	9.9325	13.5061
Os11g0549900	Similar to tubulin alpha-6 chain.	3.73144	4.30973	4.36481	6.09235	4.2145	7.78433	8.94176
Os11g0561100	LRR-receptor-like protein (LRR-RLP) family protein	0.033292	0.0280707	0.0469223	0.0708083	0.054142	0.050709	0.0933173
Os11g0569600	LRR-receptor-like kinase (LRR-RLK) family protein	0.145651	0.524732	0.715598	0.437025	1.22213	1.69576	2.49487
Os11g0602800	Galactose oxidase/kelch, beta-propeller domain containing protein.	8.0327	17.1392	17.072	24.6057	31.295	21.3908	38.616
Os11g0607100	Pentatricopeptide repeat domain containing protein.	1.57738	1.22303	1.12484	1.17039	1.87375	1.70791	2.26007
Os11g0607200	LRR-receptor-like kinase (LRR-RLK) family protein	6.98723	15.6691	18.4559	29.6431	51.2382	39.8044	55.8287
Os11g0621400	Stress enhanced protein, Cold tolerance	0.14459	0.0798947	0.337356	0.825696	1.33549	1.82868	1.84685
Os11g0629150	Non-protein coding transcript.	0.15231	0.228789	0.221659	0.512965	0.508719	1.15495	2.31081
Os11g0629550	Nucleotide-binding LRR receptor (NLR) family protein	0.710182	1.39951	1.5938	1.3226	1.67311	1.29174	1.57123
Os11g0629566	Hypothetical protein.	1.7618	2.99075	3.37848	2.85563	3.6177	2.56132	3.70884
Os11g0644800	Similar to Tyrosine/nicotianamine aminotransferases family protein, expressed.	0.399303	0.607608	0.529961	0.624738	0.917209	0.989733	2.46945
Os11g0658700	MADS box transcription factor, Pollen maturation	0.054583	0.0682373	0.134622	0.213769	0.476687	0.626456	0.128443
Os11g0670100	Serine-threonine/tyrosine-protein kinase domain containing protein.	0.101517	0.398032	0.630968	1.01892	1.40804	0.573131	1.27334
Os11g0681400	Similar to protein kinase.	0.00845367	0.052742	0.207967	0.311882	0.438545	0.170673	0.31749
Os11g0695975	Conserved hypothetical protein.	0.0597303	0.0561367	0.0794093	0.0569513	0.130018	0.113532	0.171244
Os11g0699532	Hypothetical gene.	0.270805	1.2008	1.25235	10.8271	17.6372	3.12639	11.7542
Os11g0702501	Hypothetical conserved gene.	0.0251437	0.0921587	0.192192	0.389394	0.828245	0.361571	1.50966
Os11g0703100	Thaumatin, pathogenesis-related family protein.	0.040896	0.332691	0.54397	0.543043	0.888137	0.883228	2.90754
Os12g0100200	Conserved hypothetical protein.	0.0337647	0.14266	0.0809337	0.0683663	0.279812	1.07618	6.0193
Os12g0105300	Actin-binding FH2 domain containing protein.	0.0429067	0.805541	0.777233	2.88191	1.82124	2.44863	2.10769
Os12g0105975	Similar to Ubiquitin-activating enzyme E1.	5.3315	13.9775	14.0812	17.2002	12.5453	22.2777	22.4664
Os12g0119000	Cytochrome P450 family protein.	2.93588	16.1604	14.1145	12.7886	14.743	16.8145	20.4097
Os12g0120200	Similar to ATPase-like protein.	6.97962	8.09371	11.7234	11.2452	11.2943	17.4724	15.8308
Os12g0123800	NAC transcription factor, Mediation of leaf senescence	0.077627	0.0236263	0.05587	0.0687513	0.098393	0.09277	0.219428
Os12g0127400	Cyclin-like F-box domain containing protein.	1.9825	2.52775	2.67005	2.64871	3.5908	6.02613	7.22226
Os12g0128700	Similar to Arabinoxylan arabinofuranohydrolase isoenzyme AXAH-II.	10.7567	28.1321	31.4782	18.2726	30.2713	27.6037	26.9209
Os12g0129650	Similar to cDNA, clone: J065154E06, full insert sequence.	0.252272	0.481465	0.562195	0.662601	0.479137	0.764583	0.543691
Os12g0132800	Major facilitator superfamily antiporter.	1.21749	2.47542	2.68763	6.98601	3.41719	11.2578	13.0457
Os12g0132850	Hypothetical protein.	0.072344	0.11911	0.107535	0.196887	0.0948953	0.516487	0.523758
Os12g0152900	TGA-type basic leucine zipper transcription factor 83, Positive regulation of genes for Fe translocation and SA/JA-related defense responses	1.14172	0.92929	1.24147	1.84171	2.39614	4.41125	6.25704
Os12g0153900	Conserved hypothetical protein.	0.220423	0.288069	0.240032	0.269819	0.724096	0.749938	0.979446
Os12g0162100	Similar to cDNA clone:J033067N18, full insert sequence.	17.0569	17.8824	21.2699	25.2379	29.481	50.4383	67.4988
Os12g0181500	Amino acid permease, Transport of amino acids	25.0503	53.1468	68.1896	304.775	190.251	298.658	169.366
Os12g0185900	Similar to Zinc knuckle family protein.	0.244186	0.370465	0.383345	0.905447	1.82326	0.826558	0.770028
Os12g0188700	Similar to Thioredoxin M5, chloroplastic.	18.2655	42.9521	43.9716	60.3289	77.1842	63.3471	70.8766
Os12g0190000	GDP-L-galactose phosphorylase, Ascorbate biosynthesis, Stress tolerance, Plant development	65.2908	141.451	95.1116	117.98	109.597	166.861	256.774
Os12g0194266	Hypothetical protein.	0.898466	2.38503	2.37446	2.52818	3.5893	2.91278	3.18747
Os12g0194950	Hypothetical protein.	0.490881	3.36546	0.896227	0.874193	1.97554	8.00801	5.41688
Os12g0210400	Leucine-rich repeat_ receptor like kinase, Target of OsmiR159a.1, Negative role in plant immunity, Repression of rice resistance to Xoo infection	0.987934	2.17289	2.6592	4.04989	8.89714	3.01625	7.33122
Os12g0221700	LRR-receptor-like protein (LRR-RLP) family protein	0.479747	0.274918	0.267716	0.315898	1.23206	1.53814	3.71716
Os12g0222900	LRR-receptor-like protein (LRR-RLP) family protein	0.446136	0.307687	0.332372	0.476553	0.805015	0.912681	1.26599
Os12g0230100	Similar to ATP-dependent Clp protease ATP-binding subunit clpA homolog, chloroplast precursor (Fragment).	12.718	18.3348	20.5312	50.6072	42.2326	63.4802	75.7489
Os12g0290800	Non-protein coding transcript.	0.0891367	0.078597	0.073981	0.0650913	0.237034	0.23394	0.402068
Os12g0446500	Peptidase M24 family protein.	8.09812	11.3989	10.5053	12.5647	16.7652	14.3701	19.0985
Os12g0480100	Similar to One helix protein (OHP).	1.15641	1.67361	1.70999	2.48671	4.64289	2.0502	2.94122
Os12g0508400	Conserved hypothetical protein.	11.8161	4.85381	6.62618	31.0398	35.8523	109.204	215.981
Os12g0512100	Monosaccharide transporter (PLT subfamily), PLT protein 14, Salt stress response	0.320569	0.149765	0.229733	2.52489	1.13872	14.3785	16.5582
Os12g0514400	PHD (plant homeodomain)-type transcription factor, Negative regulation of submergence tolerance	28.0342	40.181	39.9376	65.5239	58.4877	63.2357	61.1574
Os12g0516000	Conserved hypothetical protein.	0.0707937	0.236064	2.61991	116.371	313.512	1745.72	1958.05
Os12g0552550	Hypothetical gene.	0.00905233	0.0604257	0.0559603	0.161553	0.499686	0.286945	0.350243
Os12g0562400	Phosphoinositide-specific phospholipase C3, Responses to the osmotic stress, Modulation of ROS homeostasis	18.2551	16.5322	17.4571	41.5837	36.1559	40.1229	32.7054
Os12g0562433	Hypothetical gene.	0.210353	0.11413	0.122848	0.735788	0.905062	0.664214	0.877156
Os12g0566900	Protein of unknown function DUF895, eukaryotic domain containing protein.	11.955	17.1641	17.0116	19.0414	19.1428	28.5421	28.7511
Os12g0567100	Non-protein coding transcript.	0.600091	0.769546	0.983908	0.803525	0.92428	1.20832	1.11333
Os12g0570700	Similar to Metallothionein-like protein type 1.	0.225816	3.80484	8.50736	18.9041	19.0745	17.0113	49.5631
Os12g0574700	Similar to lectin-like receptor kinase 7.	0.0718307	1.93543	2.14493	11.4975	12.6329	5.27722	5.55466
Os12g0581900	Zinc finger, C2H2-like domain containing protein.	6.06169	6.07749	7.6602	18.5626	17.7814	31.9171	47.3935
Os12g0584050	Non-protein coding transcript.	0.0676397	0.059918	0.113882	0.164696	0.324954	0.217365	0.390984
Os12g0584700	Similar to Aminotransferase-like.	0.0119603	0.0106667	0.0414287	0.0328787	0.0431307	0.0192793	0.108236
Os12g0586100	Serine/threonine protein kinase, Abscisic acid (ABA)-activated protein kinase, Hyperosmotic stress response, ABA signal transduction	9.81057	3.78424	9.02551	9.08819	92.0754	19.876	59.7646
Os12g0595800	Similar to cDNA clone:J023098M23, full insert sequence.	0.510791	3.1715	4.96165	10.8311	10.9882	9.05893	10.9125
Os12g0622900	Mov34/MPN/PAD-1 family protein.	1.27451	4.97772	4.27001	7.01949	7.121	11.1116	9.96278
Os12g0630750	Similar to cDNA clone:J023055K12, full insert sequence.	0.130637	0.150163	0.183643	0.129455	0.320859	0.208164	0.227163
Os12g0634500	bZIP transcription factor, bZIP-1 domain containing protein.	0.0372043	0.246804	0.454957	0.651561	1.04128	1.37858	1.72107
Os12g0636200	Similar to Prep (Fragment).	19.774	61.8991	48.7146	44.4543	47.5171	64.1743	66.0876
Os12g0639800	Similar to CDS_VAMP.	1.34137	3.18055	2.14838	2.81797	5.22435	6.65716	5.22182
Oryza_sativa_newGene_103		2.04823	3.71258	5.18773	6.91816	8.34425	8.96986	16.9632
Oryza_sativa_newGene_114		0.237269	0.435975	0.200759	1.22704	1.69746	3.89578	1.57809
Oryza_sativa_newGene_1166		0.0191257	0.116695	0.059691	0.710599	0.242571	0.15376	0.319632
Oryza_sativa_newGene_1470		0.83314	1.07025	0.947132	1.39252	1.67296	1.72326	1.43725
Oryza_sativa_newGene_1537		0.0137247	0.041693	0.016425	0.0460467	0.095389	0.498374	0.507268
Oryza_sativa_newGene_1734		0.633238	0.680963	0.34359	0.725726	1.49525	3.06727	6.57916
Oryza_sativa_newGene_195		0.018531	0.083139	0.068378	0.289757	0.16064	0.399909	0.401768
Oryza_sativa_newGene_1957		0.0290297	0.412872	0.312162	0.335674	0.775876	0.236702	0.36759
Oryza_sativa_newGene_1985		0.169074	0.021056	0.152155	0.320272	0.281825	0.457307	0.596958
Oryza_sativa_newGene_1989		0.154534	0.364158	0.302397	0.57585	0.643126	0.97513	1.01272
Oryza_sativa_newGene_2013		0.357076	0.336145	0.922765	0.902176	1.25023	0.929466	0.632767
Oryza_sativa_newGene_2033		0.349179	4.09028	3.40959	4.01897	6.89094	4.05055	4.56361
Oryza_sativa_newGene_2297		0.190287	0.309742	0.448237	0.347658	0.380401	0.425525	0.419241
Oryza_sativa_newGene_2299		0.2079	0.199035	0.267381	0.196011	0.413107	0.547421	1.10633
Oryza_sativa_newGene_2387		0.0368087	0.090615	0.465442	0.337739	0.417091	0.85314	1.55292
Oryza_sativa_newGene_2425		2.06801	8.84204	20.02	7.0638	15.7587	110.943	103.775
Oryza_sativa_newGene_2556		0.360369	1.05397	0.610139	0.75884	1.47599	1.54215	1.33651
Oryza_sativa_newGene_27		0.0275877	0.0430237	0.0667573	0.831159	1.83961	2.23315	1.98211
Oryza_sativa_newGene_2878		0.0354943	0.031912	0.0508153	0.0573533	0.164701	0.158212	0.213216
Oryza_sativa_newGene_2882		0.319808	0.552907	0.780103	0.478218	0.718661	0.575238	0.775519
Oryza_sativa_newGene_2905		0.081056	0.324002	0.472537	0.713109	1.37352	2.02275	1.22212
Oryza_sativa_newGene_2906		0.033406	0.124909	0.181111	0.817332	0.769052	2.19559	2.12604
Oryza_sativa_newGene_2982		0.068739	0.062163	0.15732	0.117814	0.0861087	0.138057	0.15367
Oryza_sativa_newGene_2983		0.00711267	0.173125	0.223396	0.230055	0.259695	0.230706	0.192846
Oryza_sativa_newGene_3086		0.116018	0.0362853	0.098994	0.150338	0.288766	0.125373	0.249687
Oryza_sativa_newGene_3166		0.0339143	0.111009	0.487937	0.232217	0.27392	0.561294	0.57769
Oryza_sativa_newGene_3380		0.094953	0.280649	0.41735	0.880006	1.64917	0.93209	1.89205
Oryza_sativa_newGene_3396		0.0133023	0.00637067	0.0198727	0.016664	0.100488	0.035836	0.069921
Oryza_sativa_newGene_3421		0.409467	0.767947	0.624412	0.985991	1.69271	0.538817	1.05608
Oryza_sativa_newGene_3457		0.629246	1.70238	2.00981	2.84949	2.87935	4.16817	3.63983
Oryza_sativa_newGene_3509		1.6373	0.86762	1.12672	3.1245	3.89936	2.26061	2.60694
Oryza_sativa_newGene_3551		0.340775	0.721255	0.520002	0.659067	1.08171	0.948198	1.07738
Oryza_sativa_newGene_3559		0.678517	1.21945	1.05682	2.81713	3.94854	2.21183	4.219
Oryza_sativa_newGene_3581		7.26968	11.5324	11.8384	13.9252	11.2816	14.5155	19.5378
Oryza_sativa_newGene_3903		0.0434253	0.317819	0.224272	0.199776	0.46958	0.260202	0.547093
Oryza_sativa_newGene_4092		0.0456043	0.065087	0.0556567	0.137156	0.122457	0.151441	0.107296
Oryza_sativa_newGene_4093		0.216833	0.432456	0.27493	0.39882	0.484213	0.560654	0.58621
Oryza_sativa_newGene_4190		0.0618277	0.540727	0.371863	0.589739	0.841038	0.803734	0.883537
Oryza_sativa_newGene_4191		0.0761263	0.737649	0.413519	0.803314	0.982402	0.945852	1.04598
Oryza_sativa_newGene_4192		10.8131	12.4946	10.4634	12.8536	22.6091	33.8874	134.736
Oryza_sativa_newGene_4194		0.244277	0.252053	0.235355	0.325915	0.809014	0.919186	2.46612
Oryza_sativa_newGene_4197		1.60479	1.24932	1.04611	1.09643	2.00922	1.79599	2.44851
Oryza_sativa_newGene_4283		0.187318	0.27196	0.265725	0.572075	0.773685	0.559489	0.750318
Oryza_sativa_newGene_4284		1.13395	1.08505	0.639524	1.57039	2.09365	1.68127	1.99245
Oryza_sativa_newGene_435		0.032624	0.162004	0.121376	0.665932	0.909073	1.10373	0.729462
Oryza_sativa_newGene_4442		0.355414	0.448159	0.376377	0.455583	0.515024	0.330172	1.04405
Oryza_sativa_newGene_4538		0.18672	0.209546	0.42449	0.524972	0.776479	0.577537	1.19203
Oryza_sativa_newGene_4539		1.96614	2.51327	2.80982	3.68804	2.79528	4.99486	5.65706
Oryza_sativa_newGene_4629		0.176803	0.606023	0.57424	1.03531	0.647173	1.00282	1.4104
Oryza_sativa_newGene_4784		0.108877	0.0412237	0.077348	0.130701	0.364362	0.209135	0.230079
Oryza_sativa_newGene_4818		0.902346	1.09703	1.89662	1.75763	2.04177	1.83892	2.23165
Oryza_sativa_newGene_4914		0.0106133	0.0455627	0.0409223	0.059581	0.0391403	0.0753133	0.052936
Oryza_sativa_newGene_4992		0.474292	0.437876	1.03641	1.08338	1.3584	1.00103	1.12226
Oryza_sativa_newGene_5063		0.0734527	0.0959873	0.216368	0.175503	0.250442	0.274659	0.454192
Oryza_sativa_newGene_5121		0.0106563	0.0128747	0.124226	4.58193	7.49895	1.66657	1.00487
Oryza_sativa_newGene_5159		0.164275	0.485229	0.564987	1.59078	2.53605	5.40875	7.42349
Oryza_sativa_newGene_5744		0.367811	0.168764	0.19014	0.22892	0.359473	0.412992	0.723337
Oryza_sativa_newGene_5749		0.161968	0.175922	0.230813	0.440091	0.428428	0.207632	0.793105
Oryza_sativa_newGene_6065		1.06645	1.12671	1.15364	1.17256	1.22577	1.53788	2.15408
Oryza_sativa_newGene_6171		0.04735	0.0758657	0.231925	0.0561457	0.316142	0.125974	0.305811
Oryza_sativa_newGene_6216		1.0515	3.97731	4.07433	2.75463	4.03933	5.62985	4.61946
Oryza_sativa_newGene_6361		1.05742	0.781664	0.97939	0.690812	1.55424	2.34621	3.09666
Oryza_sativa_newGene_6415		0.0721047	0.376413	0.251208	0.169692	0.379854	0.438588	1.14896
Oryza_sativa_newGene_6466		0.134924	0.310921	0.155178	0.532681	1.13013	0.429237	0.67568
Oryza_sativa_newGene_6594		0.054149	0.196316	0.276416	0.733745	0.640183	3.2133	2.98742
Oryza_sativa_newGene_6599		0.132997	0.312714	0.245824	0.440772	0.642036	0.902293	1.94088
Oryza_sativa_newGene_6633		0.094559	0.481589	0.479198	0.420175	0.402452	0.578541	0.64295
Oryza_sativa_newGene_6636		0.0704177	2.80716	2.88293	3.48622	3.45798	6.41924	5.75066
Oryza_sativa_newGene_6666		0.0217863	0.0733967	0.0619643	0.996352	1.80353	0.612955	0.527312
Oryza_sativa_newGene_6708		1.62196	5.20791	4.43439	4.96876	5.88005	8.60536	12.9982
Oryza_sativa_newGene_6893		0.253604	0.437701	0.542936	0.979995	1.38962	0.971104	0.702445
Oryza_sativa_newGene_6996		1.21941	2.10933	1.64173	3.25068	1.81786	6.04115	6.72626
Oryza_sativa_newGene_709		0.474158	0.556142	0.656702	0.833543	0.906306	0.969242	1.53538
Oryza_sativa_newGene_7137		0.0588513	0.253686	0.206031	0.212119	0.333611	0.262647	0.452242
Oryza_sativa_newGene_7145		0.0907827	0.302672	0.440343	0.318289	0.836672	0.891967	1.12149
Oryza_sativa_newGene_7337		2.68414	6.14027	5.61142	7.5409	7.12977	9.75346	9.90836
Oryza_sativa_newGene_7415		0.411896	1.35046	1.27159	1.20371	1.69822	1.37248	2.05471
Oryza_sativa_newGene_7468		0.241649	0.191586	0.0443037	0.227327	0.251424	0.883922	3.26392
Oryza_sativa_newGene_7602		0.016231	0.366273	0.174716	0.218037	0.361192	0.479462	0.609416
Oryza_sativa_newGene_7681		0.021234	0.0721997	0.0666133	0.0550303	0.204206	0.326142	0.420797
Oryza_sativa_newGene_770		1.56104	1.71692	1.39288	1.63503	2.17204	2.96902	3.06172
Oryza_sativa_newGene_778		0.266701	0.505764	0.454769	0.471876	0.775082	0.87849	0.97225
Oryza_sativa_newGene_7850		0.480904	0.226593	0.0796423	1.02871	1.5596	1.13989	2.57211
Oryza_sativa_newGene_7851		0.147167	0.336318	0.434422	0.652311	0.566442	0.852177	1.07097
Oryza_sativa_newGene_7852		0.0991103	0.058659	0.110937	0.271823	0.430638	0.147578	0.527244
Oryza_sativa_newGene_8051		0.0286707	0.080089	0.0665427	0.478362	0.705493	0.207417	0.392365
Oryza_sativa_newGene_8285		0.040971	0.0895773	0.189682	0.300347	0.546726	0.903067	0.602196
Oryza_sativa_newGene_8286		0.740932	0.605991	1.48555	0.978951	0.960971	1.10163	1.55526
Oryza_sativa_newGene_8301		0.193368	0.195733	0.126735	0.176545	0.335408	0.487683	0.828996
Oryza_sativa_newGene_8406		0.827223	1.88382	1.68575	2.69997	2.99654	1.89828	2.67027
Oryza_sativa_newGene_8475		3.02372	2.33739	2.15291	1.77363	2.87361	19.4812	17.1745
Oryza_sativa_newGene_8625		0.124786	0.0455063	0.029151	0.0208137	0.153804	1.25375	1.37331
Oryza_sativa_newGene_8628		0.675602	2.29146	2.277	2.59566	3.3592	2.57616	2.89639
Oryza_sativa_newGene_8808		0.0270117	0.030773	0.0787523	0.0858623	0.244173	0.0755277	0.530453
Oryza_sativa_newGene_8889		0.25453	0.315865	0.313286	0.350971	0.483057	0.583387	0.81074
Oryza_sativa_newGene_8931		0.025623	0.162452	0.60311	0.349172	0.614752	0.402219	1.17689
Oryza_sativa_newGene_9088		0.956385	0.679061	1.24544	2.58487	2.13772	2.55101	14.6289
Oryza_sativa_newGene_973		0.405491	0.459404	0.376325	0.591799	0.511827	1.36625	2.02875
