# Supplementary material for: Spatiotemporal Transcriptome Profiling Reveals Nutrient Transport Dynamics in Rice Nodes and Roots During Reproductive Development
Source: Int J Mol Sci. 2025 Sep 25;26(19):9357. doi: 10.3390/ijms26199357 (PMC12524880; doi:10.3390/ijms26199357)
Supplement: Supplementary file 1 [file ijms-26-09357-s001.zip › Table S4.xlsx]

## Sheet: Profile 3_gene
Table S4. Profile 3 genes initially downregulated, reached lowest expression at S4, and then gradually recovered during grain filling
Gene ID	Gene Annotation	FPKM value
		NDI(S1)	NDI(S2)	NDI(S3)	NDI(S4)	NDI(S5)	NDI(S6)	NDI(S7)
Os01g0128250	Hypothetical gene.	9.11389	0.923887	0.749592	0.505914	0.570988	0.459476	1.44531
Os01g0144800	Protein of unknown function DUF3681 domain containing protein.	1.27486	1.13491	0.420717	0.670281	0.390982	0.537001	0.790859
Os01g0166200	Hypothetical protein.	3.17198	1.0342	1.04618	0.974367	0.90774	0.986921	1.99589
Os01g0166300	Similar to nuclease.	23.9	7.60766	9.1336	6.96265	9.31733	9.02406	14.1634
Os01g0171100	Ankyrin repeat domain containing protein.	1.79987	0.277263	0.149523	0.074344	0.465504	0.374865	1.46612
Os01g0172200	DNA/RNA helicase, DEAD/DEAH box type, N-terminal domain containing protein.	35.8022	17.9572	20.1266	12.4277	11.5983	14.7665	19.7898
Os01g0173100	Alba, DNA/RNA-binding protein family protein.	52.0338	25.1018	28.8768	23.6316	23.2715	32.0143	32.2724
Os01g0182400	Conserved hypothetical protein.	3.74157	3.43727	2.45178	2.82084	2.41027	3.74118	5.44518
Os01g0184500	DEAD-like helicase, N-terminal domain containing protein.	15.0316	8.34186	8.60919	7.08139	9.9845	10.1509	13.616
Os01g0197350	Hypothetical genes.	3.31997	1.81524	1.47091	1.31688	1.30879	0.978714	2.49542
Os01g0197900	&gamma;-clade RNA-dependent RNA polymerase 3, Rice growth and development, Regulation of the expression of repeat-rich regions in the genome, Polymerase activity on both RNA and DNA templates	4.74353	0.610153	0.828623	1.0472	2.0458	1.62328	4.22136
Os01g0205550	Non-protein coding transcript.	1.02707	0.668946	0.718325	0.388202	0.696239	0.640438	1.50284
Os01g0235200	Conserved hypothetical protein.	5.08007	3.93994	3.83492	2.16629	3.0853	3.81626	9.34548
Os01g0242500	D-tyrosyl-tRNA(Tyr) deacylase family protein.	16.155	8.41494	10.9561	7.01534	7.99312	9.1302	9.06698
Os01g0246500	Similar to Minus dominance protein.	9.91544	5.66707	3.76175	3.47472	2.43206	3.02648	4.71289
Os01g0248600	GINS complex, Psf2 component family protein.	22.3225	10.2275	11.2359	9.03152	11.2423	10.7842	14.7939
Os01g0258000	Chloroplast protein, Early chloroplast development	0.768783	0.467431	0.536089	0.290517	0.436827	0.941368	1.17121
Os01g0264100	Similar to UDP-glucose pyrophosphorylase.	0.558674	0.043603	0.0146827	0.0165867	0.0113763	0.00480933	0.119003
Os01g0276000	Similar to 60S ribosomal protein L30.	439.468	115.715	135.347	92.9039	111.351	118.427	157.067
Os01g0276033	Non-protein coding transcript.	0.335075	0.220376	0.288888	0.142286	0.313456	0.375515	0.785092
Os01g0281200	Similar to Type B-like cyclin (Fragment).	3.73922	0.641978	0.446157	0.158237	0.112999	1.92512	2.10443
Os01g0295900	Similar to cDNA clone:J023064I01, full insert sequence.	6.78203	3.20391	3.26194	2.44337	3.39811	3.18805	3.87631
Os01g0296133	Non-protein coding transcript.	0.143911	0.0617637	0.073768	0.0636847	0.075277	0.062888	0.087021
Os01g0301300	Hypothetical protein.	1.62343	0.871465	1.02709	0.885181	1.31005	1.5928	2.51757
Os01g0301700	Tetratricopeptide-like helical domain containing protein.	3.80486	2.22113	2.37635	1.1659	1.62886	1.60821	2.38061
Os01g0318700	Similar to ABC1 protein (Fragment).	7.0004	3.43988	3.55082	3.53334	4.16516	4.24165	5.01876
Os01g0324400	Hypothetical conserved gene.	10.5492	4.68795	5.68954	4.49654	6.45833	6.8537	9.68775
Os01g0328400	Ubiquitin.	411.869	197.849	248.607	176.186	189.219	246.712	333.396
Os01g0342800	Similar to UPF0631 protein.	13.773	4.98153	5.78846	3.88084	5.47615	5.06784	7.44656
Os01g0505500	Pentatricopeptide repeat domain containing protein.	2.30346	1.10621	1.14537	0.755002	1.04592	1.20814	1.59535
Os01g0506100	Pentatricopeptide repeat domain containing protein.	5.3631	3.28314	3.26255	2.82545	4.69174	5.60738	6.30238
Os01g0511200	Conserved hypothetical protein.	30.4842	11.0611	14.2335	8.78156	10.7736	14.2246	23.0828
Os01g0527400	Transcription elongation factor S-II, central region domain containing protein.	44.5035	21.2826	23.4045	18.8961	21.0936	23.1675	27.9362
Os01g0549700	Member of the DExD/H-box family of helicases, DEAD-box ATP-dependent RNA helicase, RNA and DNA metabolism, Response to abiotic stress including salt stress and abscisic acid, Regulation of programmed cell death (PCD) during tapetum degeneration	43.4606	26.3845	29.4609	23.2774	27.314	39.4291	55.7967
Os01g0551400	Hypothetical conserved gene.	2.97781	1.44217	1.40344	0.493497	0.841847	1.00317	1.2085
Os01g0559100	Similar to Seryl-tRNA synthetase (EC 6.1.1.11) (Serine--tRNA ligase) (SerRS) (Fragment).	22.229	16.4884	19.5157	17.6382	18.6923	24.6367	33.329
Os01g0578500	F-box protein, Indica-Japonica hybrid male sterility	3.66368	1.95376	1.89889	1.6289	2.04359	1.91943	2.53644
Os01g0590100	Conserved hypothetical protein.	0.256892	0.235622	0.180973	0.047231	0.147798	0.237412	0.191479
Os01g0595300	MULE transposase, conserved domain domain containing protein.	7.46971	4.8622	4.48409	3.27907	3.90215	4.20938	5.893
Os01g0616500	Similar to 50S ribosomal protein L22.	52.52	20.1642	25.6154	16.0856	17.0731	22.5088	24.4992
Os01g0616900	Cytidine triphosphate synthase, Early endosperm development, Regulation of nuclei spacing, Microtubule formation	54.9367	22.9296	22.3612	16.1972	23.131	27.9959	61.251
Os01g0618400	Similar to RNA helicase (Fragment).	5.41935	2.45187	2.3965	2.18187	4.21947	3.26525	6.95251
Os01g0633200	Similar to X1 (Fragment).	108.894	49.1442	45.5293	38.0924	39.4038	39.3249	58.9324
Os01g0642600	Protein of unknown function DUF617, plant family protein.	2.04869	0.553747	0.304791	0.0147387	0.0218897	0.0839723	0.192191
Os01g0663500	Transcriptional coactivator/pterin dehydratase family protein.	8.62989	2.47408	2.76489	3.3038	5.46237	5.02355	8.86837
Os01g0682200	Glycosylphosphatidylinositol anchor attachment 1 protein	25.1764	11.5547	11.7679	8.28443	10.0084	10.4437	12.9566
Os01g0682700	Conserved hypothetical protein.	0.240779	0.0489483	0.0136413	0.0442327	0.066433	0.088369	0.30111
Os01g0693800	Similar to Threonine synthase, chloroplast precursor (EC 4.2.3.1) (TS).	17.7055	8.27299	8.07953	6.5686	8.58792	8.18575	11.8551
Os01g0706500	Ribosomal protein L28e domain containing protein.	24.4235	11.5755	18.6734	10.1192	12.5534	17.2249	23.6066
Os01g0715900	Pentatricopeptide repeat domain containing protein.	1.83505	0.672528	0.666049	0.625639	1.23232	0.728986	1.21285
Os01g0730800	Mpv17/PMP22 family protein.	9.50065	5.12911	5.79451	5.03712	7.91015	8.51532	13.6565
Os01g0733600	Flavoprotein pyridine nucleotide cytochrome reductase domain containing protein.	17.5621	9.85902	10.5494	9.6583	13.0792	14.254	20.2774
Os01g0742100	Hypothetical protein.	2.21533	1.62305	1.66783	1.49537	1.91066	2.16245	3.10334
Os01g0749100	Protein of unknown function DUF616 family protein.	7.90279	6.88629	8.64787	4.89997	6.68673	6.86372	10.3077
Os01g0751600	Class III lipase, Regulation of tillering, plant height, and spikelet fertility	15.3494	7.17912	6.80583	6.7982	5.31209	7.98809	8.94923
Os01g0770500	Similar to ABC transporter ATP-binding protein.	8.16447	5.70736	6.11373	3.6982	3.58059	5.48473	5.00216
Os01g0771100	Mitochondrial glycoprotein family protein.	15.1417	11.1155	9.7219	7.53028	9.71264	13.4278	14.4363
Os01g0784750	Non-protein coding transcript.	0.178814	0.224774	0.122707	0.0880017	0.296644	0.267119	0.533218
Os01g0801000	Similar to Apurinic endonuclease-redox protein (DNA-(apurinic or apyrimidinic site) lyase) (EC 4.2.99.18).	18.4674	7.76001	9.45118	6.07486	6.12372	7.39412	10.2749
Os01g0815850	Hypothetical conserved gene.	0.370452	0.167192	0.114405	0.107229	0.293844	0.252484	0.419848
Os01g0817100	TRAM, LAG1 and CLN8 homology domain containing protein.	4.97598	3.1575	2.60548	2.81858	3.02689	2.4777	3.5621
Os01g0834600	40S ribosomal protein S23.	185.134	61.1591	84.0874	56.4583	69.7831	84.0893	117.194
Os01g0849950	Hypothetical protein.	1.997	1.75402	1.84396	0.809009	1.01297	1.72694	1.3117
Os01g0851300	Reticulon family protein.	6.3421	2.29104	2.32688	0.465987	2.32525	2.05652	2.46107
Os01g0858700	Conserved hypothetical protein.	8.77961	3.95941	3.59921	3.57613	4.72093	4.04081	6.39115
Os01g0859400	Protein-tyrosine phosphatase, dual specificity domain containing protein.	11.2369	6.34341	5.84039	4.7626	5.0931	5.42644	7.30334
Os01g0860400	Similar to Acidic endochitinase precursor (EC 3.2.1.14).	10.8176	3.62068	4.1195	1.32099	1.53885	5.91402	7.15252
Os01g0879500	RuBisCO-cytochrome methylase, RMS1 domain containing protein.	6.32943	2.45812	3.13744	2.62174	3.39893	3.96649	5.45305
Os01g0880900	Similar to Pentatricopeptide repeat protein PPR868-14.	0.825376	0.242201	0.229911	0.438835	0.565842	0.544897	0.913042
Os01g0885500	Hypothetical conserved gene.	3.97215	2.36691	2.49681	1.54864	1.58682	2.42769	5.10127
Os01g0886350	Conserved hypothetical protein.	7.48368	4.34644	4.01645	2.6009	2.6599	3.54462	3.73074
Os01g0909100	Hypothetical conserved gene.	16.497	8.1226	7.77776	4.93958	8.71189	9.25726	12.7891
Os01g0911200	Ribophorin II family protein.	86.2517	55.0811	60.9896	40.4141	48.1937	52.3847	63.7524
Os01g0911900	Similar to Uncharacterized ACR, COG1565 family protein.	10.2975	3.18263	3.97424	4.03172	5.21921	6.87824	8.10488
Os01g0921800	F-box protein, Negative regulation of grain chalkiness, Regulation of redox homeostasis to affect grain quality	17.8507	12.4575	13.4972	8.02001	8.46697	12.1596	24.704
Os01g0924300	WD40 repeat-like domain containing protein.	24.6287	13.3257	16.208	13.5745	17.8749	23.492	34.2943
Os01g0928000	Basic helix-loop-helix (bHLH) transcription factor, Control of stomatal initiation, Regulation of mature stoma differentiation	7.90573	1.1078	1.20264	0.314808	0.44395	0.484907	0.912923
Os01g0928300	Prefoldin domain containing protein.	10.1166	5.21129	6.22061	4.71997	6.67815	6.95906	8.41923
Os01g0934900	Probable esterase PIR7A.	25.6753	10.5147	9.07495	5.40755	6.03275	9.30049	12.7607
Os01g0948100	Rice homolog of the yeast MUS81 endonuclease gene, Recombinational repair protein, DNA damage response, Maintenance of genome integrity through homologous recombination	6.81182	1.55386	1.90317	1.78044	2.61846	2.08151	5.15499
Os01g0948400	Similar to Pyrroline-5-carboxylate reductase (EC 1.5.1.2) (P5CR) (P5C reductase).	19.4875	8.95149	10.3356	9.88275	10.2907	13.002	15.8059
Os01g0960800	Protein Transporter, Pam16 family protein.	17.1627	15.7653	12.7482	13.2714	8.71371	17.3166	18.5961
Os02g0103900	U3 small nucleolar RNA-associated protein 6 domain containing protein.	12.7941	7.13299	9.43741	6.07845	7.82103	11.3738	15.2278
Os02g0104700	Nitric oxide synthase, Chloroplast ribosome biogenesis and/or translation, Regulation of biosynthesis of chloroplast proteins at lower temperature	9.81085	4.81454	4.77567	4.70215	5.87991	3.99511	6.29298
Os02g0105900	Similar to 40S ribosomal protein S4.	495.121	222.835	298.76	210.889	254.565	299.181	463.147
Os02g0109100	Similar to diphosphomevalonate decarboxylase.	33.8611	10.6055	11.7895	11.8138	16.4655	17.9079	21.2899
Os02g0110400	Cytosolic pentatricopeptide repeat protein, Regulation of plastid development and programmed cell death (PCD) in the tapetum, Pollen development	13.8062	8.46931	9.63572	6.85903	8.24702	12.9637	17.5436
Os02g0114700	Similar to Phosphorylation regulatory protein HP-10.	16.7515	9.58543	12.7379	9.3782	12.8781	16.1761	26.2865
Os02g0127900	Conserved hypothetical protein.	8.48137	7.03026	5.39988	5.53641	4.14504	5.20849	6.40489
Os02g0128300	ENTH/VHS domain containing protein.	12.9803	8.87115	8.6622	6.27224	7.25574	7.88478	9.19035
Os02g0130000	Similar to SWIb domain-containing protein (Fragment).	62.9185	17.685	20.3367	16.333	22.684	24.6281	27.8245
Os02g0132100	Pentatricopeptide repeat domain containing protein.	4.83105	2.23469	2.14741	1.5536	2.12946	2.06246	2.73875
Os02g0137400	Similar to Spliceosomal-like protein.	37.5876	19.5534	19.5137	13.4421	17.0218	18.673	24.1472
Os02g0144200	Protein of unknown function DUF1677, Oryza sativa family protein.	0.570906	0.366201	0.526534	0.230353	0.325309	0.416712	0.843764
Os02g0146900	Protein of unknown function DUF1677, Oryza sativa family protein.	11.2179	7.84992	8.88854	7.54334	9.47984	11.8091	15.659
Os02g0157200	LRR-receptor-like protein (LRR-RLP) family protein	0.594682	0.309008	0.424818	0.255139	0.290774	0.532937	0.693171
Os02g0159400	Conserved hypothetical protein.	1.80189	1.41179	1.02002	0.74259	1.29816	0.936918	1.69422
Os02g0163533	Conserved hypothetical protein.	0.795113	0.603057	0.69885	0.314616	0.642438	0.839708	1.22999
Os02g0167200	Mitochondrial pentatricopeptide repeat protein, Negative regulation of cold tolerance, Modulation of mitochondrial superoxide	1.59446	0.434132	0.477982	0.389362	0.928205	0.648706	1.28608
Os02g0179100	Metal-dependent phosphohydrolase, HD region domain containing protein.	18.2791	6.63834	8.31271	5.51423	6.98081	10.9655	17.6543
Os02g0189566	Similar to R2R3MYB-domain protein (Fragment).	0.545851	0.181414	0.228041	0.078565	0.152299	0.151298	0.234921
Os02g0191200	Pentatricopeptide repeat domain containing protein.	1.08652	0.219799	0.142819	0.199481	0.419814	0.356733	0.715038
Os02g0195800	Similar to Chaperone protein dnaJ 6 (AtJ6) (AtDjC6).	28.8377	7.35744	6.97698	6.69706	7.87486	9.33767	12.6782
Os02g0203000	bZIP transcription factor, Homolog of Arabidopsis HY5 transcription factor, Photomorphogenesis, Positive regulation of serotonin biosynthesis, Negative control of UV-B tolerance	5.71875	6.99244	5.15129	3.0775	5.031	4.52806	8.22976
Os02g0208200	Similar to RNA-binding protein 25.	27.5286	17.0236	15.9022	13.5427	15.2205	18.4061	23.1632
Os02g0220450	Non-protein coding transcript.	1.62352	0.508063	0.51465	0.495652	0.851673	0.639003	1.47692
Os02g0230000	Conserved hypothetical protein.	7.93027	2.34467	3.18298	1.4891	2.6167	2.85573	4.32544
Os02g0230100	Leucine-rich repeat, SDS22 containing protein.	25.3602	20.0342	19.2257	15.4902	12.1614	19.4942	17.9967
Os02g0231700	LRR-receptor-like kinase (LRR-RLK) family protein	0.110992	0.0563773	0.054431	0.012329	0.131334	0.387737	0.954924
Os02g0282100	Conserved hypothetical protein.	29.6776	6.67066	9.82229	7.07451	10.227	11.5652	13.4287
Os02g0288200	Protein of unknown function DUF573 domain containing protein.	37.4049	17.3247	18.9703	14.9036	20.4677	21.7512	28.7793
Os02g0297000	Conserved hypothetical protein.	0.06158	0.050922	0.0291063	0.0152113	0.0339063	0.114114	0.0739427
Os02g0306250	EKC/KEOPS complex, subunit Pcc1 domain containing protein.	15.0347	7.77872	8.54968	7.46144	8.51962	11.0267	17.1974
Os02g0312700	Similar to ATP11 protein.	18.9017	9.55573	8.92948	5.94487	7.85339	7.93808	9.27455
Os02g0332200	Similar to T-complex protein 1 delta subunit.	64.7794	30.8703	32.8545	22.6724	23.1337	31.0556	39.8536
Os02g0465000	Similar to DNA repair protein RAD23.	49.8735	22.2662	23.9366	14.1039	23.7996	22.9313	31.5231
Os02g0478700	Ribosomal protein S27.	143.249	54.9553	71.57	49.3623	65.0144	87.3479	112.977
Os02g0494600	Conserved hypothetical protein.	4.67129	3.63787	3.82389	3.45281	4.4014	5.78301	7.44115
Os02g0524600	WD40 repeat protein.	27.9517	17.0168	15.8629	13.0528	15.5996	13.8706	18.3574
Os02g0527100	Chromatin remodeling factor 710, Sucrose non-fermenting 2 (Snf2) family protein, Salt and drought stress response	9.02321	5.04218	5.35016	3.74909	4.36458	4.05006	5.59337
Os02g0534800	Similar to 40S ribosomal protein S14 (Clone MCH2).	125.069	59.4131	69.4252	48.0183	50.8902	71.1089	105.316
Os02g0536300	Leucine-rich repeat 2 domain containing protein.	0.422596	0.087927	0.0683073	0.02844	0.025891	0.0816647	0.131054
Os02g0537450	Hypothetical protein.	3.31318	1.48903	1.46396	0.687386	0.338619	0.528576	2.13768
Os02g0538400	Armadillo-like helical domain containing protein.	1.78539	0.493434	0.517005	0.507334	1.16203	0.81407	1.64525
Os02g0550700	Similar to Nucleolar autoantigen-like protein.	25.3011	11.6927	12.6844	12.15	15.703	17.1289	26.1279
Os02g0556900	Similar to H0525C06.6 protein.	9.36036	4.87355	4.48292	2.22913	2.00374	3.05646	6.30886
Os02g0586500	Similar to OSIGBa0124N08.5 protein.	211.463	38.9741	38.5885	23.7479	25.4428	28.4663	42.8934
Os02g0591600	WD40 repeat domain containing protein.	12.036	3.91971	3.75721	3.3613	4.18939	3.22862	5.19853
Os02g0592700	Conserved hypothetical protein.	6.87433	3.86361	3.43388	3.11885	2.4927	3.19414	4.01541
Os02g0593900	Methyltransferase-related domain containing protein.	21.2234	10.0416	10.5429	9.66907	11.2788	10.2091	13.0977
Os02g0601600	Hypothetical conserved gene.	4.49653	4.27454	3.97967	3.20568	3.47031	4.96271	6.64262
Os02g0612200	NB-ARC domain containing protein.	0.928001	0.261511	0.394184	0.243134	0.301718	0.501819	0.834121
Os02g0620100	Mis12 family protein.	19.4175	3.13624	2.24706	1.98411	2.01477	3.33344	5.18414
Os02g0635700	E2F-associated phosphoprotein domain containing protein.	10.6499	9.16534	8.6996	8.65207	7.30664	12.6743	14.7255
Os02g0658500	Similar to Leucine Rich Repeat family protein.	10.0344	5.24358	5.09284	3.62949	4.13761	3.51587	5.99731
Os02g0668000	Membrane protein, At2g17000, predicted domain containing protein.	9.65928	2.6037	1.04794	0.876638	0.64516	0.566983	2.03213
Os02g0690000	Conserved hypothetical protein.	15.3433	3.12536	4.0631	3.23081	5.20282	4.85647	6.03698
Os02g0697500	Similar to Selenium-binding protein-like.	9.14074	6.88022	8.84937	4.16557	3.95297	6.48928	7.23481
Os02g0714700	Hypothetical protein.	5.41158	2.24122	2.61579	1.5364	2.97262	3.37493	5.89501
Os02g0722650	Non-protein coding transcript.	0.087686	0.0411193	0.015174	0.0141733	0.0167133	0.0190087	0.108602
Os02g0723300	Hypothetical conserved gene.	45.8664	27.2712	28.2945	22.1342	26.7133	32.8354	44.4393
Os02g0742200	Regulation of root hair elongation	46.8942	34.8698	40.8735	25.6402	23.2314	46.9956	66.6893
Os02g0749150	Similar to ATPase.	10.3352	3.55784	3.87433	3.7088	4.83634	5.5812	7.61236
Os02g0751800	Phosphoglycerate mutase 1 family protein.	11.1936	8.8945	7.53485	4.8426	5.16864	6.06727	9.47633
Os02g0771200	Protein of unknown function DUF573 domain containing protein.	27.3865	12.5724	13.9455	13.4417	17.0345	17.1692	23.5273
Os02g0772000	Transcription elongation factor	2.87822	0.76312	0.799063	0.769441	1.24444	1.18535	2.68654
Os02g0773800	Conserved hypothetical protein.	4.89757	2.60356	2.65325	1.8344	3.3011	2.91816	4.98837
Os02g0796900	Similar to 60S ribosomal protein L39.	83.5685	36.9242	51.3049	23.3909	26.79	43.6812	61.9088
Os02g0803200	Similar to 30S ribosomal protein S15.	35.1944	15.785	16.3671	12.9692	16.253	22.113	25.8678
Os02g0804800	Conserved hypothetical protein.	4.70663	3.79336	3.85496	2.84491	4.43595	5.19547	6.90634
Os02g0815000	Similar to 60S ribosomal protein L37 (G1.16).	164.379	55.0896	79.152	46.9546	52.3727	69.4678	93.6805
Os02g0820600	Conserved hypothetical protein.	12.3833	6.83223	6.98566	5.17942	6.5909	8.19558	12.9496
Os02g0821800	Similar to Fibrillarin-2.	101.398	28.551	31.9849	22.8538	30.5372	35.135	42.827
Os02g0829800	Pentatricopeptide repeat domain containing protein.	9.36684	3.78146	4.04526	3.12168	3.85262	4.46706	5.22976
Os02g0831400	Similar to SKIP interacting protein 16.	12.8557	0.86233	0.839701	0.121312	0.10942	0.240994	0.546265
Os03g0100050	Inner nuclear membrane protein MAN1 domain containing protein.	25.0032	15.0775	14.0538	15.5125	19.8588	24.1812	37.3876
Os03g0108200	Similar to Transposon protein.	5.09159	3.13303	3.47624	2.51687	2.89156	4.12048	5.5938
Os03g0110700	Hypothetical protein.	0.439338	0.432435	0.334534	0.110931	0.283191	0.332226	0.634488
Os03g0115200	Similar to Partner of Nob1; Pno1p; Yor145cp like KH domain containing protein, transcripts identified by EST.	184.027	56.8022	56.765	47.8706	64.5728	45.3317	81.4162
Os03g0115300	Pentatricopeptide repeat domain containing protein.	3.48764	1.97552	2.32089	1.5023	1.73046	1.87814	2.55793
Os03g0120800	Conserved hypothetical protein.	0.197103	0.110874	0.0988397	0.071898	0.0777473	0.181551	0.260138
Os03g0144000	Conserved hypothetical protein.	7.94645	2.41621	3.04416	2.42977	3.60636	4.81445	7.03141
Os03g0152800	Conserved hypothetical protein.	20.8937	15.8446	19.0031	10.4343	13.3118	14.0573	17.0956
Os03g0159700	Mitochondrion-localized pentatricopeptide repeat (PPR) protein, Splicing of nad5 intron 4, Essential for mitochondrial development and functions	4.39142	2.68976	3.5001	2.45656	2.69765	4.08153	5.63583
Os03g0195475	Hypothetical protein.	3.88704	3.25168	2.86869	1.39346	1.34851	3.04322	4.50436
Os03g0202300	Similar to radical SAM domain-containing protein.	6.3943	3.88288	3.76859	2.45534	3.51315	4.7684	6.45243
Os03g0234350	Non-protein coding transcript.	455.41	215.44	263.788	257.674	279.705	273.948	348.968
Os03g0261900	Similar to HEAT repeat family protein, expressed.	25.0079	15.939	14.7319	11.7545	16.0162	16.3392	19.0307
Os03g0274700	Conserved hypothetical protein.	19.2016	11.3363	10.5405	10.8895	9.07491	12.2408	13.1083
Os03g0274950	Hypothetical protein.	0.191339	0.109282	0.072387	0.0126563	0.0723677	0.0704127	0.079426
Os03g0275100	Similar to TA11 protein (Fragment).	0.208995	0.206138	0.0824013	0.0965563	0.127068	0.312715	0.318601
Os03g0281300	phosphotransferase system, PEP-utilising enzyme, N-terminal domain containing protein.	0.527004	0.100462	0.0332253	0.0115857	0.010765	0.016205	0.0857763
Os03g0281800	Conserved hypothetical protein.	3.93484	1.87812	1.7784	1.93384	2.4824	3.34982	3.39721
Os03g0284000	Hypothetical conserved gene.	5.9619	3.35413	4.25812	3.30016	4.17632	6.75076	9.39603
Os03g0296300	Similar to mitochondrial import inner membrane translocase subunit tim22.	10.1651	8.14572	9.97618	5.83713	7.81219	10.4279	12.8082
Os03g0338600	tRNA pseudouridine synthase family protein.	7.1627	2.26075	2.64436	2.76097	3.68757	4.20226	7.13627
Os03g0347200	Cap-binding protein 80kD subunit, Component of the cap-binding complex (CBC)	34.0952	17.6462	17.9162	14.1579	15.8903	18.1007	21.5763
Os03g0355200	WD40 repeat-like domain containing protein.	17.1131	7.18963	7.04051	6.38811	7.60969	9.14307	10.6162
Os03g0356498	Similar to rhythmically expressed protein.	2.20927	1.62097	0.892938	1.22672	1.07162	1.28921	1.72941
Os03g0374551	Hypothetical gene.	0.526689	0.201991	0.206797	0.173125	0.046894	0.119831	1.42207
Os03g0377500	Nuclear control of ATP synthase 2 domain containing protein.	13.9872	7.42333	8.81168	6.34204	9.08206	9.38429	11.1198
Os03g0386800	Peptidase S10, serine carboxypeptidase family protein.	3.85377	1.85728	2.1154	1.12662	0.534525	14.6449	6.13623
Os03g0414100	Conserved hypothetical protein.	2.9315	0.740073	0.718408	0.79342	0.705293	1.18383	2.63158
Os03g0424500	Similar to 40S ribosomal protein S19-3.	399.239	152.643	185.018	129.49	151.149	173.216	215.564
Os03g0448600	WD40 repeat-like domain containing protein.	24.6631	10.3612	9.47364	7.45694	6.98853	11.6313	19.3292
Os03g0561400	Conserved hypothetical protein.	0.085915	0.0145293	0.0138883	0.00900567	0.035072	0.0186387	0.232273
Os03g0633400	Similar to Leucine Rich Repeat family protein, expressed.	33.0824	15.7577	16.063	11.5914	14.3708	11.8273	17.7624
Os03g0646850	Non-protein coding transcript.	0.044814	0.0215933	0.00411233	0.00444133	0.0261393	0.0286067	0.0459933
Os03g0647400	GCK domain containing protein.	7.56945	3.55598	3.84214	2.43969	4.4002	6.00144	6.9944
Os03g0669200	Heterotrimeric G protein b-subunit, Regulation of cellular proliferation, Seed fertility	58.2074	33.3451	36.0289	28.9982	30.0715	30.5696	38.1909
Os03g0684300	Nucleic acid binding, OB-fold, tRNA/helicase-type domain containing protein.	11.5519	4.90798	6.29545	3.57968	4.92239	6.54097	9.85189
Os03g0688250	Non-protein coding transcript.	1.32366	1.40166	0.890418	1.12107	1.30773	1.19233	2.0939
Os03g0699300	Similar to Adenylosuccinate synthetase, chloroplast precursor (EC 6.3.4.4) (IMP-- aspartate ligase) (AdSS) (AMPSase).	6.75953	3.0544	3.36942	2.81666	3.22259	3.86606	6.55478
Os03g0718200	Zinc finger, SWIM-type domain containing protein.	10.4182	6.34436	6.32842	5.40128	6.64526	5.20131	7.66351
Os03g0719150	Non-protein coding transcript.	0.113571	0.0918513	0.0996627	0.045063	0.103501	0.106652	0.132692
Os03g0724600	Conserved hypothetical protein.	5.28101	3.55589	2.63299	2.68668	1.65631	7.72799	6.96974
Os03g0725601	Non-protein coding transcript.	0.284777	0.110677	0.0911287	0.07383	0.085412	0.102686	0.147093
Os03g0728800	Similar to RNA helicase (Fragment).	21.1979	10.617	11.7552	8.66306	11.8078	15.0997	20.2581
Os03g0735100	Quinoprotein amine dehydrogenase, beta chain-like domain containing protein.	22.2144	16.2746	17.7925	12.7566	17.1511	20.3904	34.825
Os03g0748050	Non-protein coding transcript.	0.777848	0.367726	0.354385	0.309662	0.453026	0.441189	0.687579
Os03g0749900	N-6 adenine-specific DNA methylase, conserved site domain containing protein.	12.9497	8.10558	8.88928	5.48095	5.71851	6.44233	9.5035
Os03g0759500	Origin recognition complex subunit 5, DNA replication, Cell proliferation	1.33253	0.259173	0.318899	0.147975	0.205089	0.221695	0.305533
Os03g0761200	Ankyrin repeat containing protein.	6.34142	3.44708	2.7201	3.32355	3.75572	3.48199	5.71606
Os03g0764450	Similar to SWIB/MDM2 domain containing protein.	13.6011	7.77792	8.17789	6.78211	6.67157	7.02234	9.95565
Os03g0782950	Hypothetical protein.	1.09393	0.670454	0.829257	0.68531	0.824894	1.07958	1.38122
Os03g0797700	rRNA-processing protein EFG1 domain containing protein.	31.9824	18.2781	20.7258	18.5397	27.3496	33.456	46.3353
Os03g0802700	RH27 helicase (Fragment).	36.9869	17.2615	20.8219	14.8396	20.5588	25.8356	38.8099
Os03g0804100	Conserved hypothetical protein.	12.3561	5.31217	6.87797	4.09732	4.90425	5.42116	7.09786
Os03g0809800	Conserved hypothetical protein.	10.7432	5.35007	6.14533	6.27865	6.98795	8.21401	9.81434
Os03g0810600	Miro-like domain containing protein.	50.8495	30.0225	31.0415	28.6267	25.4155	32.5548	36.9615
Os03g0816600	Similar to pentatricopeptide repeat-containing protein.	2.14316	0.52424	0.492393	0.269529	0.439451	0.349246	0.630828
Os03g0822300	Ribosomal RNA methyltransferase J domain containing protein.	13.8795	6.70353	7.63354	7.14716	9.09149	12.9963	19.5141
Os03g0826500	Anthranilate synthase alpha subunit 1, Regulation of free Trp concentration	19.6071	4.31545	4.0007	2.70989	3.9866	2.18617	5.69516
Os03g0833700	RNA 3'-terminal phosphate cyclase family protein.	30.8529	14.9536	16.8353	14.5759	19.6361	24.6992	40.4264
Os03g0833900	Guanosine deaminase, Putative rice ortholog of AtGSDA	25.2222	19.2887	15.7877	11.3926	12.9372	14.6133	23.995
Os03g0844450	Similar to 3' exoribonuclease family domain 1-containing protein.	12.1502	7.45597	9.15014	6.35866	7.40114	9.51455	13.4891
Os03g0846900	Conserved hypothetical protein.	4.12648	1.09324	1.40142	0.950672	1.62149	1.92874	3.89052
Os03g0851100	Similar to Translational elongation factor EF-TuM.	73.857	24.2965	30.7642	22.0382	27.4789	35.4319	44.5801
Os03g0852600	Protein of unknown function DUF565 family protein.	10.9354	6.92328	6.8222	4.57704	5.05666	7.41184	7.23204
Os03g0854200	Exoribonuclease domain containing protein.	21.9185	10.3448	10.9924	6.93363	11.2338	13.3624	18.741
Os03g0858400	WD40 repeat-like domain containing protein.	50.0852	23.4165	23.7444	22.3488	24.5357	26.8294	36.5515
Os04g0111350	Non-protein coding transcript.	7.00895	4.07387	5.13084	2.70398	4.18199	5.65222	7.0635
Os04g0112200	E2F transcription factor c, Regulation of cell-cycle progression, Cadmium stress response	5.542	3.09132	2.6681	1.8512	2.5867	3.02942	4.53105
Os04g0129900	Similar to OSIGBa0103I21.1 protein.	7.32486	3.64241	4.1654	2.23568	5.1717	4.12333	6.14257
Os04g0146800	Similar to SDP1 (SUGAR-DEPENDENT1); triacylglycerol lipase.	23.6818	17.1243	19.391	11.0459	18.7854	19.0698	33.1188
Os04g0151800	Argonaute protein 4b	65.6584	30.1312	30.6908	21.5477	25.4938	27.3115	34.4157
Os04g0166400	Similar to OSIGBa0136O08-OSIGBa0153H12.2 protein.	8.2224	5.04597	5.43503	3.7197	3.78309	4.3979	5.36214
Os04g0376000	Similar to 60S ribosomal protein L35-1.	206.64	93.0484	117.254	74.9689	85.4276	113.8	151.3
Os04g0399000	Similar to Ribosomal protein S27.	190.038	67.5266	89.5318	70.1547	87.5369	96.6606	120.765
Os04g0412000	Hypothetical protein.	0.801587	0.288853	0.277713	0.327205	0.217442	0.678217	0.841686
Os04g0435200	Hypothetical protein.	0.0279523	0.019982	0.009735	0.0182423	0.024579	0.042862	0.101688
Os04g0436800	Pentatricopeptide repeat domain containing protein.	3.36549	1.18466	1.47285	0.921952	1.90595	1.4538	2.66798
Os04g0447500	Similar to NADPH-dependent codeinone reductase (EC 1.1.1.247).	5.18431	2.48968	2.50192	2.67715	3.35472	3.45439	4.50787
Os04g0452350	Non-protein coding transcript.	1.14426	0.89626	0.785753	0.364253	0.693504	0.970035	1.07669
Os04g0459700	Similar to H0219H12.3 protein.	35.3433	9.68898	14.1315	10.2075	15.1036	23.5076	32.8203
Os04g0473900	Megaenzyme-like protein, Drought resistance, Regulation of drought-induced cuticular wax deposition	1.3643	0.620338	0.707897	0.457368	0.790385	0.936041	1.21073
Os04g0482700	Similar to H0525D09.10 protein.	10.8932	5.72885	7.78366	4.2528	7.09319	9.78817	17.8129
Os04g0483000	Similar to H0525D09.13 protein.	3.62204	1.9194	1.57178	0.45089	0.957061	4.50115	3.70008
Os04g0484800	Cullin family protein.	16.2007	8.69534	9.23152	6.52487	8.00846	6.97424	10.5209
Os04g0491100	Nucleotide-binding LRR receptor (NLR) family protein	0.579379	0.203162	0.375147	0.230571	0.241495	0.270647	0.751485
Os04g0497600	La protein, RNA-binding protein, Positive regulation of grain size, Pollen development, Rice growth and development	29.8441	21.5702	23.5141	23.5122	23.6307	35.6295	49.0216
Os04g0502800	Similar to Nodulin-like protein.	52.5927	30.504	26.1419	11.9813	34.0318	30.3908	46.1107
Os04g0513000	Conserved hypothetical protein.	14.446	10.9201	11.2544	6.63263	7.24183	10.3238	13.488
Os04g0516600	Pyridoxal phosphate-dependent transferase, major region, subdomain 1 domain containing protein.	27.6568	13.4917	10.5862	10.7602	13.5754	23.6443	25.9967
Os04g0520000	S1, RNA binding domain containing protein.	25.1517	10.7505	11.1646	11.0721	12.6751	19.0825	24.5508
Os04g0555900	Pyridoxal phosphate-dependent enzyme, beta subunit domain containing protein.	7.53866	4.14898	4.36146	3.12424	3.37826	4.50015	4.20768
Os04g0572800	Similar to OSIGBa0147H17.4 protein.	0.631631	0.652016	0.495839	0.0495067	0.0565713	0.668466	0.912318
Os04g0573200	Copper chaperone for superoxide dismutase, Target of miR398b, Resistance to rice blast disease	36.2015	20.5618	18.8263	18.1206	16.8931	17.849	21.3903
Os04g0583900	MYB-related transcription factor, Mediation of response to ABA and drought	13.357	1.27926	1.84035	0.822731	1.64583	3.94278	8.37166
Os04g0584201	Hypothetical protein.	1.51672	0.388733	0.470186	0.256822	0.18143	0.225216	0.825342
Os04g0613800	Methyl-CpG DNA binding domain containing protein.	36.2672	31.5927	21.6782	15.6689	19.7769	22.9911	24.0333
Os04g0620700	Nucleolin-like protein, Salt stress response	61.198	33.1244	37.6976	33.134	43.7942	56.9845	88.3663
Os04g0622800	Similar to bromodomain containing protein.	0.909852	0.429795	0.494683	0.283763	0.234279	0.319358	0.513682
Os04g0624900	Conserved hypothetical protein.	10.2043	3.7886	3.58234	3.86696	3.87747	5.55336	5.16354
Os04g0644900	C2 domain containing protein.	34.1182	14.7036	15.8808	11.3148	12.9538	15.9827	21.4085
Os04g0644950	Conserved hypothetical protein.	0.049206	0.0377447	0.02403	0.011302	0.012632	0.023103	0.0988733
Os04g0650800	3-phosphoglycerate dehydrogenase 1, Serine biosynthesis	50.3354	29.7049	28.9113	18.1411	24.3283	28.6931	43.3512
Os04g0661300	Similar to H0112G12.10 protein.	18.5696	11.5498	10.6293	7.61423	9.15862	11.6046	17.0312
Os04g0663500	Similar to OSIGBa0099L20.5 protein.	7.04134	3.80508	4.47813	3.32845	4.00922	7.04622	8.65249
Os04g0675500	Similar to Itm1 protein.	63.904	40.1396	37.9195	23.6043	31.4878	29.5071	42.6279
Os04g0675600	Hypothetical conserved gene.	4.79884	2.80246	2.62126	1.87452	2.13513	2.10332	2.72551
Os04g0676300	Dihydroorotate dehydrogenase	10.6473	5.35393	5.78496	4.69206	5.96158	9.0809	11.0799
Os04g0680300	Conserved hypothetical protein.	11.6563	5.349	5.00472	3.96264	4.54245	5.43319	6.17339
Os04g0683100	Similar to Cleavage and polyadenylation specificity factor 5.	49.7436	20.9562	22.0574	18.4074	18.553	21.6516	31.9913
Os04g0692500	Similar to antiporter/ drug transporter/ transporter.	12.0005	5.22056	5.99075	5.57213	8.62827	9.49489	16.1304
Os05g0101300	Hypothetical conserved gene.	5.97202	2.90362	3.11233	1.57078	3.12627	5.9507	5.9799
Os05g0106000	Zinc finger, C2H2-type domain containing protein.	21.7868	13.6218	14.2054	8.6546	11.1237	11.7518	14.4195
Os05g0106500	Similar to Chaperone protein dnaJ.	3.61225	3.07018	3.04265	2.53129	3.55501	4.93585	6.39938
Os05g0108350	Hypothetical protein.	0.306851	0.38197	0.342497	0.139527	0.095452	0.304994	0.260765
Os05g0129400	Ankyrin repeat containing protein.	0.14045	0.0523567	0.068522	0.0556117	0.0733027	0.078139	0.223626
Os05g0133900	Similar to Shaggy-related protein kinase eta (EC 2.7.1.-) (ASK-eta) (BRASSINOSTEROID-INSENSITIVE 2) (ULTRACURVATA1).	22.7269	12.8925	11.3415	11.5637	15.2009	12.9522	16.5501
Os05g0134300	Protein of unknown function DUF408 family protein.	13.1903	8.72577	8.40876	6.40835	7.06223	7.47511	10.641
Os05g0135900	Spectrin repeat containing protein.	10.3649	1.10959	1.06297	0.451974	0.785487	1.16603	3.15598
Os05g0140500	RNA binding motif protein 8 family protein.	49.4564	21.9156	25.5487	21.2985	24.6502	27.2598	45.5616
Os05g0147800	Conserved hypothetical protein.	0.097419	0.0820467	0.0816613	0.00893	0.0603117	0.0798457	0.101777
Os05g0151700	Conserved hypothetical protein.	4.44383	0.85068	1.30961	0.835172	0.865515	1.45573	1.80647
Os05g0153400	Pentatricopeptide repeat domain containing protein.	1.7415	0.532318	0.612571	0.451723	0.86143	0.982306	1.72209
Os05g0155100	Similar to 60S ribosomal protein L18.	310.261	102.146	134.487	96.1709	105.679	144.736	221.205
Os05g0156300	Similar to protein disulfide isomerase.	179.418	123.192	152.711	88.007	100.008	108.541	125.01
Os05g0162350	Hypothetical protein.	0.234702	0.192405	0.135626	0.105854	0.131725	0.149527	0.185918
Os05g0172300	Domain of unknown function DUF632 domain containing protein.	13.7099	2.71241	3.06927	1.22815	1.91935	2.47172	3.1629
Os05g0181902	Similar to ribosomal protein S19.	0.100091	0.0974757	0.0993523	0.0347443	0.0514493	0.0820613	0.169804
Os05g0207200	P-type pentatricopeptide repeat (PPR) protein, Mitochondrial function, Endosperm development	1.58978	1.57184	1.21702	0.66743	0.59066	1.19502	1.11966
Os05g0270850	Hypothetical gene.	0.504252	0.489822	0.309677	0.302599	0.453495	0.527205	0.721607
Os05g0274200	DNA mismatch repair gene, Cadmium stress response	6.66958	1.38078	1.3901	1.97677	2.85719	3.01686	3.70564
Os05g0274900	Similar to 60S ribosomal protein L15-1.	158.196	76.8112	96.0378	67.0517	68.9686	91.139	122.267
Os05g0307200	Pentatricopeptide repeat domain containing protein.	4.68519	1.92018	1.63002	1.1172	1.45458	1.61635	2.92621
Os05g0317300	Conserved hypothetical protein.	6.6854	4.30616	3.94335	2.97453	3.09469	3.41158	4.30947
Os05g0326675	Ribonuclease H-like domain containing protein.	10.4461	3.2083	4.50616	1.62845	2.96365	2.57649	5.67283
Os05g0363951	Hypothetical gene.	0.0789603	0.104525	0.0675217	0.038533	0.051427	0.086596	0.13708
Os05g0372300	Cytochrome P450 family protein.	0.223262	0.0395383	0.00904233	0.0303143	0.110501	0.158716	0.470644
Os05g0373700	Similar to Nascent polypeptide-associated complex alpha subunit-like protein 3 (NAC-alpha-like protein 3) (Alpha-NAC-like protein 3).	204.505	90.8492	112.784	71.5873	85.3586	126.332	171.239
Os05g0375532	Hypothetical gene.	0.328639	0.255206	0.213466	0.192624	0.120663	0.247216	0.310511
Os05g0393900	Pentatricopeptide repeat domain containing protein.	1.5166	0.499986	0.549622	0.56967	0.981462	0.842293	1.28632
Os05g0413000	Mitochodrial transcription termination factor-related family protein.	13.9261	4.74137	5.71061	4.89977	7.05794	8.45009	11.272
Os05g0417100	Chloroplast-targeted Deg protease protein, Chloroplast development and maintenance of PSII function under high temperatures	12.2145	8.14185	8.19138	6.48009	7.74503	10.7568	13.7625
Os05g0420000	Hypothetical protein.	3.31754	1.99204	2.2741	1.52242	2.02943	1.75455	2.51208
Os05g0446500	Conserved hypothetical protein.	23.3494	14.1304	12.4802	10.566	14.197	13.4872	16.9583
Os05g0472300	Ribonuclease P/MRP, subunit p29 domain containing protein.	20.377	9.04774	9.61976	8.82869	10.6856	10.8821	15.8412
Os05g0488500	Ribosomal protein L34e family protein.	1.19598	0.814007	0.750499	0.416938	1.11097	0.831322	1.37505
Os05g0490800	Similar to Proteasome subunit alpha type.	30.2655	12.8035	14.4249	6.27351	6.1163	8.79963	18.189
Os05g0501001	Hypothetical gene.	0.518604	0.264447	0.195365	0.255577	0.281004	0.479048	0.588785
Os05g0502000	Cyclic nucleotide-gated ion channel (CNGC) protein, Heat and chilling tolerance, Modulation of calcium signals in response to temperature stress	4.96387	1.68416	2.57431	1.836	2.7792	5.93428	17.982
Os05g0502800	NAF1 domain containing protein.	6.16549	3.60928	4.27589	3.76756	5.04544	7.14893	11.6634
Os05g0509800	Protein of unknown function DUF1677, plant domain containing protein.	2.3437	0.367307	0.489521	0.261666	0.41063	0.534591	0.866112
Os05g0528701	Non-protein coding transcript.	6.38296	3.59346	3.48534	1.7614	3.57747	2.40833	9.756
Os05g0535300	Similar to F-box protein.	3.18099	1.76932	1.75303	1.58985	2.44188	3.52967	3.75408
Os05g0538900	Similar to oxidoreductase.	6.16509	3.89166	5.00906	2.56237	2.97542	4.28937	6.77342
Os05g0541900	Similar to 60S ribosomal protein l28.	77.0502	28.7061	41.1122	27.4051	24.8322	37.3796	49.6407
Os05g0542001	Conserved hypothetical protein.	0.808539	0.632669	1.58234	0.09713	0.053553	0.273999	0.515231
Os05g0544600	Hypothetical conserved gene.	0.845975	0.254083	0.127501	0.102303	0.444733	0.248301	0.71156
Os05g0545600	Forkhead-associated (FHA) domain domain containing protein.	28.5813	17.5807	15.098	13.2076	13.0388	17.6993	18.537
Os05g0547600	Hypothetical protein.	57.3963	12.0546	16.9478	13.4933	18.0557	24.8768	30.4298
Os05g0548300	ABC transporter, transmembrane domain domain containing protein.	1.12405	0.216186	0.217478	0.289049	0.340455	0.241955	0.474053
Os05g0548600	P-type pentatricopeptide repeat (PPR) protein, Coordination of grain size and grain number	5.18955	1.51712	1.6729	1.28922	2.56506	1.72723	4.21989
Os05g0555800	Similar to 60S ribosomal protein L35a-3.	176.934	74.4255	103.952	65.994	84.8113	113.964	170.713
Os05g0556900	Ribosomal protein L35Ae family protein.	115.363	41.8238	59.0231	41.2796	58.0716	74.9696	106.659
Os05g0557800	Similar to 50S ribosomal protein L21.	44.8723	18.8024	18.9344	16.0337	19.0721	22.2858	23.5889
Os05g0563100	Similar to GTP binding / GTPase.	7.95844	4.709	4.18615	3.9221	4.51664	4.77295	11.0463
Os05g0563500	Conserved hypothetical protein.	3.14217	0.852162	0.820416	1.25095	1.26583	2.21787	2.8102
Os05g0573700	Similar to Ketol-acid reductoisomerase, chloroplast precursor (EC 1.1.1.86) (Acetohydroxy-acid reductoisomerase) (Alpha-keto-beta-hydroxylacil reductoisomerase).	99.9767	51.9413	44.5708	51.2824	54.2697	49.3259	69.6217
Os05g0588700	Paired amphipathic helix domain containing protein.	6.68589	1.22593	0.945965	2.04455	1.3364	6.07694	5.89262
Os06g0103900	Protein of unknown function DUF248, methyltransferase putative family protein.	22.5815	11.0273	12.3334	5.90838	10.5142	11.2331	15.5439
Os06g0128000	Similar to formiminotransferase-like.	0.591325	0.17496	0.34101	0.120136	0.203832	0.244796	0.396611
Os06g0130400	ACC synthase, Protein homologous to aminotransferase, Ethylene biosynthesis, Control of starch grain size in rice endosperm	13.5095	9.60831	8.84556	9.98605	11.8221	11.8463	19.3862
Os06g0134400	Protein of unknown function DUF3615 domain containing protein.	7.40242	1.56385	2.60249	2.59098	3.00325	3.54339	7.03843
Os06g0145800	WHIRLY (WHY) family protein, Chloroplast RNA editing and splicing, Early chloroplast development	9.64006	2.11978	2.08703	1.20603	1.18687	1.78328	3.09582
Os06g0149450	Hypothetical gene.	0.653143	0.271528	0.220879	0.230292	0.229101	0.322549	0.351775
Os06g0160700	Starch synthase, Starch biosynthesis	32.004	11.9928	10.464	16.1996	16.8593	14.5651	31.5202
Os06g0168600	Ribonucleotide reductase, Chloroplast biogenesis	14.2342	2.87507	3.37051	2.20728	3.34772	2.85772	7.47852
Os06g0171700	Cdk-activating kinase assembly factor (MAT1) family protein.	3.35133	2.29902	2.17274	1.48163	1.91724	2.08067	3.17371
Os06g0179200	Similar to Nodulin-like protein.	29.5887	19.884	17.7024	8.4238	7.37891	9.46309	16.747
Os06g0181300	Similar to terminal acidic SANT 1.	5.68641	2.21021	2.1129	1.49195	2.21912	2.70655	3.91563
Os06g0181400	Similar to oxidoreductase.	6.10289	4.37326	4.61783	3.2121	4.00538	4.654	6.72255
Os06g0188600	Hypothetical conserved gene.	3.07648	2.24687	2.40892	1.43657	1.95403	2.0485	2.52329
Os06g0192950	Hypothetical protein.	2.87353	2.03582	2.26372	1.69039	1.64637	2.38181	3.39615
Os06g0205600	Similar to mechanosensitive ion channel domain-containing protein.	9.8517	6.73598	5.82644	4.67961	6.74269	8.56069	7.82064
Os06g0213900	Conserved hypothetical protein.	12.7913	3.14829	3.06878	1.37622	2.13593	2.22936	3.06985
Os06g0216800	Similar to Cyclophilin-40 (Expressed protein).	13.2651	11.3392	11.4731	7.80408	6.86426	12.9141	15.6111
Os06g0217600	Similar to kinesin motor protein-related.	34.4056	17.9226	17.0213	16.4449	12.3841	19.9042	21.2504
Os06g0224500	Mitochodrial transcription termination factor-related family protein.	17.1742	6.4801	6.70647	4.94057	5.53992	6.93173	9.35664
Os06g0225200	Mitochodrial transcription termination factor-related family protein.	15.1838	9.75877	8.14526	8.55912	7.11602	9.81977	10.9253
Os06g0229300	Similar to Hox2b protein.	19.446	9.93412	10.2121	9.32464	10.7943	9.51844	13.7285
Os06g0230100	Cellulose synthase like protein A3	6.90049	6.26841	4.60941	3.78575	4.92387	4.63246	7.69875
Os06g0231100	Pentatricopeptide repeat domain containing protein.	0.549076	0.224373	0.229761	0.266184	0.436252	0.509348	0.785359
Os06g0237000	Conserved hypothetical protein.	1.58023	0.723899	0.686986	0.660149	0.51974	0.825481	0.931041
Os06g0246400	Glycosyltransferase AER61, uncharacterised domain containing protein.	1.62723	0.764312	0.743564	0.768955	0.762663	1.60726	1.53613
Os06g0274200	Similar to H/ACA ribonucleoprotein complex subunit 2 (H/ACA snoRNP protein NHP2) (High mobility group-like nuclear protein 2).	88.4036	21.9927	26.2648	14.8765	21.269	32.2128	42.5359
Os06g0318566	Hypothetical protein.	0.39787	0.167682	0.0661647	0.0903533	0.124815	0.287962	0.698357
Os06g0326500	Mitochondrial glycoprotein family protein.	23.6881	7.06051	9.17354	6.00685	9.81155	11.5352	14.7007
Os06g0472300	Pentatricopeptide repeat domain containing protein.	5.41766	2.60458	3.02845	1.89442	2.87787	2.44668	3.402
Os06g0472350	Hypothetical protein.	0.49353	0.201844	0.335394	0.249327	0.225257	0.401244	0.937381
Os06g0472600	Hypothetical conserved gene.	1.09802	0.236918	0.228745	0.214784	0.404274	0.396101	0.797374
Os06g0487300	Hypothetical protein.	0.153852	0.142868	0.0843973	0.111132	0.088335	0.16676	0.314879
Os06g0503600	Hypothetical conserved gene.	11.6045	3.13279	2.13912	2.15573	3.34722	2.02539	4.27329
Os06g0505501	Non-protein coding transcript.	6.71522	4.37608	5.08964	3.22293	3.78529	3.85231	4.6324
Os06g0538000	Similar to T-complex protein 1, gamma subunit (TCP-1-gamma) (CCT-gamma) (Matricin) (mTRiC-P5).	61.8538	33.8457	38.1254	25.2873	25.1395	29.8376	38.0563
Os06g0550266	Non-protein coding transcript.	0.68797	0.199307	0.301069	0.115305	0.210259	0.206895	0.519586
Os06g0598900	Similar to Serine-threonine kinase receptor-associated protein (UNR-interacting protein) (WD-40 repeat protein PT-WD) (MAP activator with WD repeats).	67.6721	38.2172	47.2102	37.282	44.609	58.1141	77.6081
Os06g0600301	Similar to GTP-binding nuclear protein Ran1B (Fragment).	13.4207	10.641	10.4521	4.97133	4.3751	17.5041	18.0595
Os06g0632400	Similar to OSIGBa0115M15.3 protein.	0.318484	0.140377	0.232792	0.0565993	0.113724	0.192201	0.326046
Os06g0634600	SEP domain containing protein.	24.1828	13.1489	14.8847	14.1746	19.5922	18.7365	30.5182
Os06g0638300	Similar to Exostosin-like.	4.2869	2.16269	2.43949	1.57898	2.23466	2.57828	3.42978
Os06g0651200	Conserved hypothetical protein.	24.5972	2.18737	1.44799	5.06917	3.85808	4.07186	10.8118
Os06g0670100	Conserved hypothetical protein.	4.553	0.278436	0.276236	0.0133113	0.0154687	0.157507	0.536324
Os06g0678200	Solanesyl diphosphate synthase, Supply of solanesyl diphosphate for ubiquinone-9 (UQ-9) biosynthesis in mitochondria	17.1834	8.7723	10.6537	7.02126	9.21427	8.57339	14.5232
Os06g0683950	Armadillo-like helical domain containing protein.	4.9536	3.1842	3.59092	0.32072	0.305818	0.784502	2.68894
Os06g0687700	Similar to T-complex protein 1, eta subunit (TCP-1-eta) (CCT-eta) (HIV-1 Nef interacting protein).	116.468	45.7929	55.1167	44.1318	52.4682	61.738	73.4082
Os06g0694100	Similar to cDNA clone:J033051C12, full insert sequence.	9.83896	5.03719	5.88203	4.80592	5.92658	7.39547	8.65853
Os06g0699500	Tautomerase domain containing protein.	26.7754	6.47697	7.56065	3.42711	4.92901	4.82193	6.89251
Os06g0730600	Peptidase S9A, prolyl oligopeptidase family protein.	27.0405	10.2107	10.3307	6.67013	8.91472	10.1443	14.8638
Os07g0109300	Similar to 36I5.7.	7.31769	4.1608	3.44099	2.91446	3.53601	3.43902	5.33499
Os07g0120400	Cyclin-like F-box domain containing protein.	2.28321	1.41286	1.54115	1.16499	2.04257	3.14958	5.49054
Os07g0122200	Protein of unknown function DUF1719, Oryza sativa family protein.	4.94774	2.42713	2.33709	1.40721	2.24411	1.87303	2.52221
Os07g0136300	Similar to cDNA, clone: J075163H13, full insert sequence.	21.7982	7.3433	10.0853	5.58276	6.81472	5.63251	9.4046
Os07g0141500	Zinc finger, SWIM-type domain containing protein.	4.94873	3.33796	2.60327	2.09614	2.49435	2.56181	3.02145
Os07g0158400	Hypothetical conserved gene.	3.40176	1.62863	1.46428	0.701858	1.239	1.64888	2.28122
Os07g0163900	Pentatricopeptide repeat domain containing protein.	2.55242	0.767724	0.620201	0.512317	1.15744	1.28322	3.17034
Os07g0170300	YT521-B homology (YTH) family protein, N<sup>6</sup>-methyladenosine (m<sup>6</sup>A) binding protein, Regulation of plant height	61.2163	29.1993	34.364	25.9361	36.7887	44.6545	69.3933
Os07g0178900	Similar to ATTIP49A/RIN1 (RESISTANCE TO PSEUDOMONAS SYRINGAE PV MACULICOLA INTERACTOR 1); protein binding.	23.2787	7.26914	9.90589	8.83568	11.6898	16.3772	30.7595
Os07g0187200	FAD linked oxidase, N-terminal domain containing protein.	8.93406	4.52509	4.9078	3.07646	3.54135	3.19357	4.91046
Os07g0192550	Conserved hypothetical protein.	0.059152	0.0889407	0.036113	0.0115127	0.0528303	0.0646147	0.0908387
Os07g0202900	Similar to mitochondrial 28S ribosomal protein S29-related.	32.7097	11.6427	13.7929	11.1159	15.5219	18.7978	24.4052
Os07g0208950	Non-protein coding transcript.	0.246764	0.176949	0.130047	0.0435017	0.0710693	0.132526	0.234182
Os07g0220600	Hypothetical conserved gene.	18.8195	6.96582	6.78353	7.09996	10.059	8.75209	11.0483
Os07g0222300	Eukaryotic translation initiation factor 3 subunit E, Organ growth and pollen development	109.959	46.5038	50.9184	41.5788	50.8193	52.1215	70.1803
Os07g0224000	Similar to 60S ribosomal protein L24.	70.9723	41.8072	54.0207	36.6453	43.5344	65.2987	101.85
Os07g0229900	Growth arrest and DNA damage-inducible 45 (GADD45) family protein, Regulation of plant architecture and grain yield, Negative regulation of rice blast fungus resistance	194.778	91.9709	116.707	95.1205	103.458	141.41	172.96
Os07g0231400	Aromatic and neutral amino acid transporter 1, Positive regulation of growth and salt tolerance, Positive regulation of tillering and grain yield	16.3182	10.0722	7.7993	6.252	6.9453	6.70671	11.8072
Os07g0238800	Protein of unknown function DUF1723 domain containing protein.	2.90941	1.11194	0.824475	0.43729	0.732597	0.653853	1.14464
Os07g0259400	Pentatricopeptide repeat domain containing protein.	1.40267	0.303769	0.372012	0.205552	0.526367	0.300112	0.513347
Os07g0295400	Conserved hypothetical protein.	18.154	10.5412	10.9091	7.45802	8.98366	11.3358	13.7093
Os07g0415200	Ribosomal protein L25/L23 domain containing protein.	27.2054	9.84261	12.042	7.85467	13.2464	15.3094	18.2496
Os07g0425000	Biopterin transport-related protein BT1 family protein.	3.19395	1.45725	1.48985	1.54483	1.70689	2.53042	9.64108
Os07g0477000	RNA polymerase Rpb7, N-terminal domain containing protein.	15.9914	6.2027	7.21134	5.30279	6.31042	7.50818	8.86096
Os07g0516900	Similar to RNA Binding Protein 45.	62.0099	31.4225	31.0418	27.2139	37.387	34.7244	45.3537
Os07g0521100	Nucleotide-binding LRR receptor (NLR) family protein	2.92513	1.15857	1.40571	0.780041	1.35777	1.00852	1.4418
Os07g0534700	GnK2 domain containing receptor-like kinase-4, Response to drought, chilling, and R. solani in tolerant rice genotypes, Response to submergence, Response to B. glumae in resistant rice genotype	0.65594	0.598517	0.568803	0.22752	1.05858	0.588776	1.57676
Os07g0547700	Conserved hypothetical protein.	0.105594	0.047142	0.0243273	0.0394733	0.0338147	0.056717	0.0635777
Os07g0548500	Conserved hypothetical protein.	3.42187	1.3009	1.47919	1.47351	1.17431	1.3962	2.91483
Os07g0554600	F-box domain, Skp2-like domain containing protein.	1.24153	0.819778	0.708307	0.780271	1.1113	1.0489	1.69057
Os07g0565100	Similar to 40S ribosomal protein S11.	159.462	67.6152	90.2386	62.5185	70.4557	114.765	161.961
Os07g0572900	Similar to 40S ribosomal protein S13.	16.3291	9.94435	11.7092	8.21667	12.4405	13.1622	22.3816
Os07g0589400	Similar to Set1 complex component swd2.	36.9954	19.4763	17.9345	18.483	19.1576	19.2966	26.759
Os07g0599100	Nucleotide-binding LRR receptor (NLR) family protein	1.69799	0.545928	0.636864	0.565733	1.23332	1.23351	2.44498
Os07g0599201	Hypothetical conserved gene.	0.43019	0.3847	0.272989	0.170992	0.487428	0.554416	1.28852
Os07g0603200	WD40 repeat-like domain containing protein.	10.5248	5.73856	7.26074	4.82303	7.04601	10.0882	17.572
Os07g0614000	Six-bladed beta-propeller, TolB-like domain containing protein.	1.03607	0.68598	0.438166	0.465862	0.464372	0.887229	0.911126
Os07g0625600	Fimbriata-associated protein (Fragment).	2.16163	1.144	0.727186	0.370653	0.0893023	1.10918	6.19165
Os07g0626100	Similar to 50S ribosomal protein L7/L12.	17.4316	6.11624	7.70579	6.11088	9.00135	11.2034	12.7324
Os07g0637050	Hypothetical protein.	0.438271	0.129636	0.145515	0.0405407	0.163672	0.117654	0.23818
Os07g0650300	Hypothetical protein.	3.31211	0.639991	0.970786	0.382671	0.193754	0.44889	0.969162
Os07g0658200	Similar to 30S ribosomal protein S9.	34.4551	20.4529	23.617	16.4492	19.9387	25.472	27.7401
Os07g0659700	Similar to SKIP5-like protein.	16.3794	9.64692	9.59362	6.9115	9.83071	9.58476	16.7006
Os07g0666900	Vacuolar Na+/H+ antiporter, Salt tolerance	44.5822	12.5113	10.5361	7.81217	9.90447	17.8688	27.8114
Os07g0668800	BTB/POZ fold domain containing protein.	3.77642	1.90389	2.22606	1.33193	1.48787	2.04952	2.49877
Os07g0693500	Similar to AMP deaminase 2 (EC 3.5.4.6) (AMP deaminase isoform L). Splice isoform Ex1A-3.	44.1039	25.1794	21.5971	27.4034	31.8868	27.5212	50.5783
Os08g0102100	Nicastrin family protein.	59.1143	46.1823	50.4027	32.7919	28.8424	35.0191	44.0146
Os08g0128500	Similar to 60S ribosomal protein L37 (Fragment).	317.458	111.888	152.487	103.149	119.445	127.026	165.172
Os08g0129200	Cold shock protein 2	174.764	75.7877	97.1856	59.357	71.6027	89.1454	99.5604
Os08g0130500	Ribosomal protein P0A, Embryo development	431.191	157.275	220.033	161.311	177.617	237.621	471.103
Os08g0133600	Conserved hypothetical protein.	24.8963	15.2745	16.1168	13.8739	14.5287	21.965	31.0067
Os08g0141000	Conserved hypothetical protein.	4.18868	3.55657	3.63115	3.01056	3.09135	3.83332	6.33822
Os08g0150600	F-box domain, cyclin-like domain containing protein.	3.93855	2.37346	2.44634	1.81583	2.29686	2.26135	3.54212
Os08g0151400	Similar to Small nuclear ribonucleoprotein homolog.	51.5259	25.3101	32.6501	22.9599	28.2579	37.8257	53.1329
Os08g0156800	Similar to 60S ribosomal protein L34.	229.227	67.5852	93.0065	46.8768	65.5324	72.7433	140.971
Os08g0162200	Pentatricopeptide repeat domain containing protein.	2.3012	1.13271	1.17864	0.684263	1.15948	1.03259	1.18418
Os08g0193200	Hypothetical conserved gene.	5.14723	0.776769	0.697652	0.776606	0.675485	2.95782	5.92092
Os08g0198800	Conserved hypothetical protein.	0.349677	0.305878	0.132637	0.0515573	0.332697	0.431729	0.379232
Os08g0205900	Similar to Viroid RNA-binding protein (Fragment).	77.1235	81.3905	66.8101	26.0144	35.7372	44.8858	72.6462
Os08g0206500	Nuclear factor Y (NF-Y) transcription factor C5, CCAAT box binding factor, Heme-associated protein 5F	0.787785	0.102338	0.00579333	0.0167003	0.019029	0.119595	1.27392
Os08g0207600	Similar to GTP-binding protein.	14.4316	6.81682	7.7906	6.06933	9.97872	12.2909	14.1149
Os08g0234000	Similar to 60S ribosomal protein L7-2.	374.956	124.507	169.183	132.75	182.138	183.125	290.528
Os08g0234050	Conserved hypothetical protein.	0.098624	0.0808423	0.069918	0.0246953	0.0486763	0.0446697	0.242557
Os08g0270200	Exosome-associated family protein.	15.3542	5.02389	6.4946	4.40302	5.91029	8.59148	10.7606
Os08g0310100	Mitochondrial ribosomal protein L15, Mitoribosomal LSU protein, Pollen development	41.5449	12.6058	14.3574	8.45145	9.70813	13.3712	14.915
Os08g0320000	Similar to tyrosyl-tRNA synthetase.	15.907	8.28499	9.65421	7.3969	8.40559	10.7949	13.2232
Os08g0345800	Cytosolic ADP-glucose pyrophosphorylase small subunit 2b, Starch synthesis in the middle to late stage of developing endosperm	65.2767	25.5997	29.5438	32.1974	29.3394	32.6355	53.9685
Os08g0359500	CS domain domain containing protein.	209.318	104.036	115.361	88.1827	89.0814	133.803	161.516
Os08g0367400	Hypothetical protein.	11.8045	5.03159	5.80209	3.72102	4.98433	5.10787	7.99336
Os08g0369300	Similar to Actin-related protein 2.	28.9452	20.6816	24.7719	14.2071	14.6062	19.9781	23.9537
Os08g0384000	Cytochrome b561 family protein.	16.4016	9.89835	11.2185	7.67874	8.48487	9.36288	12.113
Os08g0410266	Protein of unknown function DUF295 domain containing protein.	2.91061	0.590647	0.531699	0.451035	0.76549	0.687305	1.36437
Os08g0436800	Similar to 60S ribosomal protein L34.	214.813	83.6283	101.97	57.9209	69.6644	90.1791	124.452
Os08g0459100	Leucine-rich repeat, cysteine-containing containing protein.	4.45058	1.41367	1.50138	1.03049	1.55244	1.36472	2.32756
Os08g0494375	Conserved hypothetical protein.	3.78172	1.07093	1.17424	1.09979	1.65875	1.85107	1.89427
Os08g0499700	Conserved hypothetical protein.	1.14423	0.716527	0.478533	0.507876	0.860018	0.839808	1.51033
Os08g0511000	Pentatricopeptide repeat domain containing protein.	1.15508	0.321907	0.332833	0.128154	0.37808	0.331342	0.881532
Os08g0515800	Mitochodrial transcription termination factor-related family protein.	4.89211	1.02093	1.19484	1.31911	1.99643	1.57748	3.64355
Os08g0528000	Peptidase C19, ubiquitin carboxyl-terminal hydrolase 2 family protein.	0.957588	0.103275	0.274998	0.0307233	0.0604337	0.111555	0.119485
Os08g0535100	Conserved hypothetical protein.	15.6301	8.39188	8.54134	6.02421	7.84913	7.77934	11.5896
Os08g0535600	Zinc finger, Tim10/DDP-type family protein.	24.4138	12.7022	15.0373	9.26981	8.96503	12.0314	14.2006
Os08g0554075	Hypothetical protein.	0.163719	0.083916	0.0883577	0.0947037	0.0595457	0.0920423	0.152773
Os08g0559600	Similar to Dihydroxy-acid dehydratase (EC 4.2.1.9) (DAD).	41.3496	16.1729	16.398	13.6142	16.8389	18.0415	24.2926
Os08g0564000	Pi transporter, Pi homeostasis	0.315306	0.195081	0.0436903	0.00326367	0.0302613	0.016392	0.146491
Os08g0565800	Glutaredoxin.	24.6092	12.8899	13.564	12.1624	11.7666	17.0165	18.9105
Os08g0565900	Lipase, GDSL domain containing protein.	0.22927	0.60234	0.387914	0.024813	0.0310163	0.127287	0.288436
Os09g0103400	Conserved hypothetical protein.	2.5366	1.58409	1.69535	0.883176	1.02998	2.0388	3.27079
Os09g0110200	Pentatricopeptide repeat domain containing protein.	5.17789	3.55457	3.63192	2.14966	2.6226	2.99771	4.90183
Os09g0249600	Similar to small nuclear ribonucleoprotein family protein / snRNP family protein.	21.8758	17.0719	17.6862	13.642	19.4109	19.6408	28.6985
Os09g0251100	Protein kinase, catalytic domain domain containing protein.	1.02825	0.520636	0.579598	0.44368	0.643889	0.81388	0.814245
Os09g0279400	Rhodanese-like domain containing protein.	13.5104	9.64428	11.146	5.88536	5.55925	7.61135	9.62605
Os09g0327300	Similar to Plastid 5, 10-methylene-tetrahydrofolate dehydrogenase (Fragment).	32.0521	7.04921	7.14544	3.4389	8.00004	8.07396	13.4713
Os09g0345700	ATP-NAD kinase, PpnK-type domain containing protein.	8.65104	1.54217	1.41146	1.50771	2.02833	2.53129	4.78877
Os09g0407800	Pentatricopeptide repeat domain containing protein.	2.53372	1.73055	1.77024	1.06284	1.58383	1.61695	1.8185
Os09g0411600	Pentatricopeptide repeat domain containing protein.	1.46416	0.651216	0.623993	0.633229	0.977588	1.67935	1.52798
Os09g0424401	Hypothetical gene.	0.114602	0.0535457	0.136539	0.0230227	0.0219057	0.0529607	0.062963
Os09g0428500	Conserved hypothetical protein.	16.4103	6.36022	6.4779	4.95012	7.99074	5.17356	9.96848
Os09g0465400	Adenine nucleotide translocator 1 domain containing protein.	2.43064	1.32947	1.72103	0.939499	1.40134	2.23325	3.20627
Os09g0467700	Conserved hypothetical protein.	57.2513	26.8444	32.3658	25.1353	25.7257	30.7851	31.9379
Os09g0491708	Protein of unknown function DUF296 domain containing protein.	23.6359	8.23243	7.67588	6.26362	8.66668	8.61049	15.6815
Os09g0491772	Similar to Heat shock protein 70 (Hsc70-5).	37.8355	28.0853	26.0077	24.2578	20.7103	36.9399	49.564
Os09g0501200	Similar to Ribosomal L32.	157.732	37.6706	53.9233	21.4074	26.053	36.1304	55.4854
Os09g0501700	Ribosomal protein L32e family protein.	67.1448	39.1434	54.3453	33.4924	31.007	53.5573	66.89
Os09g0501825	Conserved hypothetical protein.	0.226722	0.143505	0.141832	0.0594983	0.0748457	0.133759	0.317887
Os09g0505300	Similar to Br FatA1.	41.0999	15.685	17.2844	10.174	9.95177	11.3827	19.1187
Os09g0505850	Hypothetical protein.	0.661429	0.474608	0.308966	0.182487	0.206973	0.214998	0.33544
Os09g0513100	Similar to Phospholipase A1.	6.73919	4.06401	2.96187	1.89839	3.42844	2.51227	5.40288
Os09g0520525	Non-protein coding transcript.	4.61153	3.26195	2.29725	0.451194	0.660732	1.20144	2.37131
Os09g0521900	Holliday junction resolvase, 5'-flap endonuclease, Homologous recombinational DNA repair, Microspore development	8.15506	3.92075	4.12487	2.63019	2.97442	3.65392	4.59821
Os09g0539500	Similar to SKP1-like protein 1A.	19.054	11.1052	13.5464	9.58352	9.13914	15.0639	17.0196
Os09g0541900	26S proteasome regulatory particle non-ATPase 3 (Rpn3), 26S proteasome regulatory PA700 subunit	39.6164	27.2353	29.9736	18.5798	21.3754	21.2757	27.4063
Os09g0549500	Nucleotide-binding, alpha-beta plait domain containing protein.	2.60212	0.980178	1.16606	0.924891	1.02091	1.43255	2.14471
Os09g0560450	Similar to Regulator of chromosome condensation/beta-lactamase-inhibitor protein II.	5.28091	3.21507	3.39974	2.33048	2.63837	3.4509	3.83025
Os09g0570600	PAP/25A core domain containing protein.	4.44426	1.79026	2.1608	2.11514	2.75435	3.6321	5.73903
Os10g0128200	Similar to F-box domain containing protein, expressed.	0.35757	0.0258003	0.0581523	0.0204433	0.0232533	0.115889	0.0959703
Os10g0135250	Lipocalin domain containing protein.	2.47864	3.21721	2.57782	1.38682	1.84413	2.1504	2.71022
Os10g0147250	Hypothetical conserved gene.	1.09158	0.377919	0.394046	0.289521	0.586877	0.471966	0.874613
Os10g0156300	Hypothetical conserved gene.	11.1158	5.0613	6.54132	3.3396	3.95255	4.69926	5.85624
Os10g0170000	Nucleotide-sensitive chloride conductance regulator family protein.	17.3153	9.30121	10.558	6.11456	8.62483	8.59357	9.26049
Os10g0203600	DNA-binding SAP domain containing protein.	7.56272	4.04866	3.64933	3.28779	5.3581	4.63551	6.53565
Os10g0327325	Hypothetical protein.	0.0657347	0.0480823	0.0109353	0.013511	0.00563533	0.0223333	0.0250047
Os10g0360900	Hypothetical protein.	6.29719	3.02512	3.89229	2.20461	2.8397	3.56851	3.16046
Os10g0391300	DNA-binding SAP domain containing protein.	4.41887	0.809017	0.587159	0.40972	0.502765	0.596246	1.01098
Os10g0414500	Similar to Tetrapyrrole methylase family protein.	9.39021	3.95196	4.35541	3.64755	4.93399	6.06191	7.97187
Os10g0415100	Amino acid transporter, transmembrane domain containing protein.	0.468912	0.105159	0.125201	0.0310257	0.174606	1.0778	5.36359
Os10g0462900	Heat shock 60 protein, Protection of pollen development at high temperature, Regulation of pollen starch granule biogenesis	232.356	135.849	114.652	112.844	52.7675	121.755	124.482
Os10g0466700	Similar to 60S ribosomal protein L17.	594.403	196.508	216.211	136.209	151.566	164.968	230.842
Os10g0495500	Hypothetical conserved gene.	10.3818	6.4035	7.35123	5.54238	7.87393	9.86262	18.4471
Os10g0500400	Acyl-CoA N-acyltransferase domain containing protein.	3.83945	2.45116	2.8435	2.03875	3.3597	3.80468	5.52253
Os10g0506000	Pentatricopeptide repeat containing protein.	1.66602	0.856502	0.772602	0.509292	0.979035	1.47315	2.1508
Os10g0518200	Cytochrome b5 protein, Regulation of high-affinity K<sup>+</sup> transport in response to salt stress, Salt tolerance	165.44	90.9809	87.7583	88.9316	98.8118	78.6584	127.61
Os10g0549700	Protein of unknown function DUF3615 domain containing protein.	0.454382	0.386077	0.28977	0.165587	0.216614	0.205215	0.387048
Os10g0554300	Flavin monooxygenase-like domain containing protein.	12.7674	4.81692	5.76878	4.38738	5.72757	5.24711	6.95136
Os10g0558801	Non-protein coding transcript.	1.13921	0.785053	0.517924	0.328095	0.377426	0.304298	1.25947
Os10g0559900	Ribosomal protein L18/L5 domain containing protein.	10.8822	4.80188	5.35326	4.75397	3.65421	6.59147	7.21776
Os10g0563400	Conserved hypothetical protein.	23.3049	6.96608	7.6351	6.15831	6.70366	7.97661	11.4149
Os10g0578500	Hypothetical conserved gene.	2.58352	1.33861	1.56764	1.20624	1.82734	1.56831	2.15937
Os11g0107400	Nodulin-like domain containing protein.	3.48553	1.97114	2.15717	0.958192	1.3993	2.41105	2.43793
Os11g0115800	Conserved hypothetical protein.	18.272	12.551	13.8598	10.071	14.6656	14.1103	21.4862
Os11g0125500	Protein prenyltransferase domain containing protein.	9.24719	2.62207	2.97711	2.8342	4.1919	5.28724	10.3507
Os11g0126900	NAC-domain protein, Drought tolerance	2.30856	0.650106	0.273556	0.651316	0.852272	0.699118	2.8902
Os11g0131400	Hypothetical conserved gene.	1.15908	0.25427	0.362723	0.345083	0.423525	0.570928	0.73774
Os11g0135300	Similar to Major facilitator superfamily antiporter.	1.79668	0.691916	1.24009	0.122666	0.286126	0.538089	0.687048
Os11g0137500	Transcription factor TFE/TFIIEalpha, HTH domain domain containing protein.	0.86196	0.179384	0.194772	0.172924	0.297911	0.46936	0.687373
Os11g0158300	Pentatricopeptide repeat containing protein.	1.77241	0.360599	0.250461	0.246771	0.529962	0.387224	1.51073
Os11g0167200	Similar to predicted protein.	7.34079	3.29911	3.19627	2.93827	4.03504	4.11193	4.71929
Os11g0173600	Non-protein coding transcript.	3.06319	1.87996	2.01971	1.47963	1.59609	1.87071	1.88222
Os11g0173900	LRR-receptor-like kinase (LRR-RLK) family protein	0.496661	0.0655467	0.057164	0.0115793	0.0210573	0.027214	0.0587253
Os11g0194800	Similar to DNA-directed RNA polymerase II 7.6 kDa polypeptide (EC 2.7.7.6) (RPB10) (RPB7.6).	35.9283	8.62096	10.6233	11.6405	13.2412	17.2951	20.825
Os11g0199900	Similar to F-box domain containing protein.	1.2334	0.341046	0.202825	0.169012	0.174176	0.230511	0.331131
Os11g0202100	Hypothetical protein.	0.0703907	0.0254063	0.021533	0.012744	0.0224263	0.0578637	0.0600317
Os11g0202600	Similar to OSIGBa0126J24.2 protein.	20.7295	8.39834	10.0551	4.3181	5.04794	6.99623	11.14
Os11g0209050	Similar to nucleic acid binding protein.	0.36632	0.147972	0.019579	0.0375433	0.0481593	0.0434257	0.130294
Os11g0209550	Hypothetical protein.	1.03618	0.563667	0.54856	0.391724	0.816033	0.761693	1.08204
Os11g0222200	Protease inhibitor I4, serpin, plant domain containing protein.	2.80623	0.663163	0.989281	0.596963	1.07765	1.59047	2.09875
Os11g0222900	Nucleotide-binding LRR receptor (NLR) family protein	0.780949	0.694215	0.754383	0.42522	0.468492	0.540801	1.05326
Os11g0267400	Similar to ClpC.	1.7422	0.743034	0.886813	0.807825	1.06921	1.08978	1.66494
Os11g0270700	Hypothetical protein.	2.65273	0.886749	1.21359	0.51419	0.861917	0.672845	1.40475
Os11g0303800	Hypothetical protein.	0.493939	0.386471	0.435136	0.153021	0.163869	0.384336	0.486217
Os11g0482000	Similar to 40S ribosomal protein S5.	330.91	125.82	158.851	114.303	124.594	150.195	207.262
Os11g0483950	Pentatricopeptide repeat domain containing protein.	1.44388	0.588852	0.630429	0.481544	1.13911	0.853219	1.51727
Os11g0527150	Hypothetical gene.	1.15742	0.715277	0.968816	0.142725	0.429633	0.525593	0.693023
Os11g0539800	Similar to Xaa-Pro aminopeptidase 1.	40.1557	25.7522	25.5323	19.1693	21.8695	21.6384	28.5737
Os11g0549610	Hypothetical conserved gene.	2.32293	0.362321	0.195943	0.153273	0.388768	0.259874	0.535127
Os11g0557900	ARP2/3 complex 16 kDa subunit (p16-Arc) family protein.	50.3623	28.0971	30.7612	20.4946	23.8951	28.755	29.7836
Os11g0579900	Armadillo-like helical domain containing protein.	0.442417	0.200529	0.242442	0.125329	0.190147	0.287754	0.473932
Os11g0583200	Hypothetical conserved gene.	1.87647	0.546084	0.589513	0.640322	1.23545	0.960932	2.05608
Os11g0593900	Hypothetical conserved gene.	2.84133	0.440007	0.61569	0.152651	0.32903	0.4669	0.638855
Os11g0620000	Peptidase S26A, signal peptidase I family protein.	23.5686	11.3825	12.8392	10.0979	12.1099	15.8113	16.409
Os11g0640000	Nucleotide-binding LRR receptor (NLR) family protein	3.37081	1.76683	1.66399	1.27661	2.25075	2.65884	2.9248
Os11g0657200	2OG-Fe(II) oxygenase domain containing protein.	7.81618	4.92134	4.89358	3.21783	4.35011	5.15231	7.40629
Os11g0689500	Conserved hypothetical protein.	1.24408	0.621381	0.638449	0.478393	0.822919	0.825653	1.42106
Os12g0100100	RNA binding domain (RBD) containing protein, Abiotic stress tolerance	4.94465	2.98112	2.86763	2.36379	2.82882	4.12629	4.35747
Os12g0102500	LRR-receptor-like kinase (LRR-RLK) family protein	29.1669	22.1782	23.9064	12.1676	15.5576	17.1429	23.1796
Os12g0105200	Similar to mRNA turnover protein 4.	19.3776	12.7119	16.6497	10.9466	16.2088	19.8397	32.1813
Os12g0111700	Conserved hypothetical protein.	9.97078	5.53194	4.82608	3.80508	1.92826	4.63297	4.44992
Os12g0135000	Hypothetical conserved gene.	1.10103	0.600882	0.489518	0.628398	0.424818	0.532521	0.955415
Os12g0137400	Conserved hypothetical protein.	1.29547	0.793062	0.698066	0.349103	0.273109	0.443148	0.771153
Os12g0150100	Similar to 60S ribosomal protein L26A.	166.014	76.0596	92.296	66.4504	75.3493	94.5739	127.859
Os12g0163200	Uncharacterised protein family UPF0120 domain containing protein.	11.6886	8.1728	9.42627	7.46318	8.9857	13.7038	18.1895
Os12g0165900	Hypothetical conserved gene.	11.9896	13.4205	11.6967	6.74185	6.01844	10.7545	10.4996
Os12g0176800	Similar to Heterochromatin protein (Fragment).	17.2661	13.8954	15.3853	11.2276	11.9106	19.2175	24.0471
Os12g0256900	Pentatricopeptide repeat domain containing protein.	3.15785	1.13734	1.02757	0.500872	1.65845	0.839122	2.177
Os12g0287200	Core subunit of exon junction complex (EJC), Multiple organ development and reproduction	81.7153	41.306	49.9258	36.8054	38.622	45.9048	51.0143
Os12g0298600	Esa1-associated factor 6 (EAF6) protein, Component of histone acetyltransferase complex, Transcriptional regulation of essential genes during the vegetative and reproductive development	35.988	18.4999	19.7468	13.6864	15.3607	14.9909	19.1177
Os12g0443700	Similar to Glu-prolyl-tRNA aminoacyl synthetase (Fragment).	101.139	52.5714	57.2638	45.0738	50.3527	57.658	64.8442
Os12g0477050	Hypothetical protein.	2.49516	1.57361	1.7353	1.09162	1.49904	2.75613	2.5261
Os12g0479400	Similar to Auxin response factor 1.	127.09	63.6264	73.6567	64.7567	61.344	60.2956	88.1076
Os12g0481100	Similar to cDNA clone:J033010C22, full insert sequence.	24.1165	10.123	12.3262	9.95596	13.4023	18.5139	24.9572
Os12g0502300	A2-type cyclin, Stomatal and root development, Required for the asymmetric entry divisions to produce guard mother cell (GMC) at the early stage of stomatal development	12.3415	0.835796	0.782935	0.107051	0.199993	0.606888	1.69322
Os12g0533600	Hypothetical conserved gene.	11.1934	3.18144	4.22915	3.24061	5.45421	7.29972	9.43999
Os12g0540700	Conserved hypothetical protein.	12.7948	8.54839	9.89497	9.87693	11.3755	10.151	19.3091
Os12g0560400	Similar to DNA-directed RNA polymerase II 14.5 kDa polypeptide (EC 2.7.7.6) (RPB9) (RPB14.5).	12.3202	8.23584	8.81288	6.49417	7.68563	8.97223	16.4173
Os12g0566250	Hypothetical protein.	57.4301	37.2293	32.086	26.7081	28.2675	27.9138	35.2206
Os12g0567500	LRR-receptor-like kinase (LRR-RLK) family protein	0.043532	0.0207057	0.0152677	0.0175623	0.00793867	0.0313367	0.022381
Os12g0572300	Similar to Pre-mRNA splicing factor (Fragment).	15.6475	11.3592	10.2523	8.49208	13.2933	11.2749	17.4456
Os12g0578000	Conserved hypothetical protein.	2.41594	1.43908	1.70984	1.06706	1.84077	1.66629	2.80809
Os12g0605850	Hypothetical protein.	0.0905887	0.0423007	0.0525877	0.038867	0.038182	0.035626	0.0569797
Os12g0612850	Hypothetical protein.	0.292432	0.146797	0.126331	0.0384773	0.0651817	0.0641183	0.120243
Os12g0613500	SRP40, C-terminal domain containing protein.	63.0103	42.3462	46.0206	48.6782	47.162	69.3327	85.3207
Os12g0616900	Similar to Pyruvate dehydrogenase E1 beta subunit (Fragment).	21.3095	9.13766	9.41832	7.358	6.0571	8.29153	10.4986
Os12g0622200	Conserved hypothetical protein.	11.7323	6.99214	8.49022	5.32207	7.38918	8.51836	12.0283
Oryza_sativa_newGene_1288		1.11428	1.01311	0.846616	0.88025	0.582062	1.13576	1.23328
Oryza_sativa_newGene_1569		2.25431	0.911029	0.999464	0.906081	1.3753	2.10509	2.3118
Oryza_sativa_newGene_1987		4.9477	0.848655	0.544242	0.0550723	0.161453	0.77164	1.3023
Oryza_sativa_newGene_2423		4.06471	1.63261	2.13442	1.53299	2.20527	1.91733	2.43662
Oryza_sativa_newGene_2679		1.80053	0.312468	0.46973	0.0379043	0.218922	0.172817	0.934414
Oryza_sativa_newGene_2759		0.105751	0.0728667	0.0423917	0.00623433	0.0186057	0.0323607	0.0743013
Oryza_sativa_newGene_2890		0.168132	0.137974	0.0516423	0.0576563	0.0145967	0.051598	0.115763
Oryza_sativa_newGene_2987		4.84814	3.01747	3.05703	1.22089	2.27736	2.47133	2.59114
Oryza_sativa_newGene_306		0.27875	0.10354	0.112201	0.0231247	0.0648907	0.0853553	0.311416
Oryza_sativa_newGene_3066		0.032295	0.0224423	0.00840867	0.009964	0.0125363	0.0180527	0.0354867
Oryza_sativa_newGene_3719		2.13198	0.194229	0.121051	0.074604	0.266468	0.139973	0.544919
Oryza_sativa_newGene_400		2.59902	0.819595	0.949504	0.540877	1.58706	1.26279	1.96667
Oryza_sativa_newGene_4011		1.37594	0.243337	0.313208	0.334224	0.564785	0.607247	0.991278
Oryza_sativa_newGene_4221		6.05643	3.17753	4.44781	2.91217	3.19308	3.14472	4.09296
Oryza_sativa_newGene_4371		0.636301	0.133425	0.114584	0.072845	0.223932	0.148151	0.500175
Oryza_sativa_newGene_4448		0.900449	0.253122	0.071586	0.0961627	0.025229	0.083892	0.225894
Oryza_sativa_newGene_5944		0.162749	0.0972177	0.051375	0.0333	0.211452	0.105363	0.255784
Oryza_sativa_newGene_6147		1.96559	0.520806	0.548203	0.439304	0.438955	0.539534	0.703942
Oryza_sativa_newGene_6273		0.254882	0.132199	0.0849467	0.0867287	0.073869	0.15255	0.224953
Oryza_sativa_newGene_638		3.00722	0.944999	1.28172	0.634192	0.865598	1.24941	1.3168
Oryza_sativa_newGene_6413		0.303455	0.077405	0.101143	0.0451547	0.090469	0.0714637	0.111435
Oryza_sativa_newGene_6418		0.552975	0.236607	0.200915	0.155533	0.407525	0.247636	0.534579
Oryza_sativa_newGene_6420		0.453953	0.195362	0.251174	0.184029	0.352766	0.759466	1.61587
Oryza_sativa_newGene_6468		5.11247	3.63455	3.24346	2.67639	4.13187	4.7669	8.59551
Oryza_sativa_newGene_7368		0.638966	0.478417	0.502795	0.491245	0.612186	0.626065	1.28803
Oryza_sativa_newGene_7804		11.5952	7.87583	7.82718	4.99061	4.9923	6.60819	7.00209
Oryza_sativa_newGene_7867		0.377514	0.408538	0.344781	0.183834	0.479746	0.467807	0.561651
Oryza_sativa_newGene_858		12.5382	8.16105	10.2682	5.90122	8.60096	9.47142	13.7541
Oryza_sativa_newGene_9149		0.718385	0.251216	0.097028	0.0649523	0.0162193	0.124204	0.200369
Oryza_sativa_newGene_921		0.965325	0.171841	0.18668	0.310846	0.438082	0.972802	1.63281
Oryza_sativa_newGene_979		2.46842	1.42518	1.87694	1.17071	1.30971	1.68465	2.73835
