# Supplementary material for: Spatiotemporal Transcriptome Profiling Reveals Nutrient Transport Dynamics in Rice Nodes and Roots During Reproductive Development
Source: Int J Mol Sci. 2025 Sep 25;26(19):9357. doi: 10.3390/ijms26199357 (PMC12524880; doi:10.3390/ijms26199357)
Supplement: Supplementary file 1 [file ijms-26-09357-s001.zip › Table S5.xlsx]

## Sheet: Profile 4_gene
Table S5. Profile 4 genes with expression peaking at S4
Gene ID	Gene Annotation	FPKM value
IRGSP-1.0	IRGSP-1.0 (2025-3-19)	NDI(S1)	NDI(S2)	NDI(S3)	NDI(S4)	NDI(S5)	NDI(S6)	NDI(S7)
Os01g0113200	Similar to Receptor serine/threonine kinase.	3.79898	9.26265	8.15389	47.0697	42.4833	20.6644	4.06362
Os01g0113325	Hypothetical protein.	0.489183	0.761638	0.529708	4.28673	4.74419	2.61565	0.385777
Os01g0115300	Hypothetical gene.	0.92733	1.80717	1.78349	2.75985	2.88408	1.96604	1.55833
Os01g0121500	Conserved hypothetical protein.	1.89706	2.47671	4.04571	14.9889	21.8846	5.98087	1.98609
Os01g0125550	Conserved hypothetical protein.	0.96453	1.88765	1.30109	1.89583	2.06823	1.4997	1.53572
Os01g0137500	Protein kinase, catalytic domain domain containing protein.	0.294721	0.413773	0.52193	0.721241	0.861327	0.430897	0.409275
Os01g0139900	Conserved hypothetical protein.	11.9915	10.9908	13.9995	18.6888	26.5016	13.5653	7.21916
Os01g0217800	ThiJ/PfpI domain containing protein.	12.5495	18.1744	14.6092	18.7204	14.4308	9.43696	7.21401
Os01g0229600	Conserved hypothetical protein.	2.10837	3.35788	2.81235	4.09936	5.1016	3.23496	2.56146
Os01g0238200	Conserved hypothetical protein.	44.773	42.5589	47.8844	52.3624	58.6012	42.4345	23.716
Os01g0270501	Hypothetical protein.	0.404218	0.526496	0.536932	0.896586	1.18461	0.542268	0.319981
Os01g0276900	Conserved hypothetical protein.	0.110213	18.0065	7.87922	63.6064	14.9406	13.4135	16.525
Os01g0291500	p-Coumaroyl-CoA monolignol transferase, Acyltransferase 4	0.721148	34.6737	36.8456	36.073	32.0468	26.7474	11.9965
Os01g0296200	Polygalacturonase, Pectin degrading enzyme, Modification of cell wall biosynthesis, Drought tolerance	1.23207	5.83525	6.00469	10.0103	4.41668	3.08388	2.53962
Os01g0298400	R2R3-MYB transcription factor 6	0.100961	5.44538	5.33992	22.4345	12.7006	16.5164	0.808115
Os01g0323775	Hypothetical protein.	8.97393	69.8015	42.6155	37.6103	40.1688	11.5252	17.0143
Os01g0331100	Similar to Alpha-L-fucosidase 2.	0.009469	1.49902	0.930497	1.48573	0.411064	0.284183	0.160904
Os01g0343350	Hypothetical protein.	0.058271	0.276153	0.268077	0.329023	0.189029	0.057381	0.03813
Os01g0382400	Similar to Pathogenesis-related protein PRB1-2 precursor.	0.025039	1.33715	6.19988	2.80164	4.66661	1.49999	0.622899
Os01g0518500	Glycoside hydrolase, family 27 protein.	37.6752	40.6006	43.9748	61.9946	55.0976	42.4754	30.6317
Os01g0550300	Similar to Gda-1 protein.	276.915	1455.46	1543.87	2441.43	1955.06	1712.22	1460.21
Os01g0558100	Similar to Glutathione S-transferase TSI-1 (EC 2.5.1.18) (Glutathione S- transferase 1).	0.30041	1.16736	0.960032	1.72338	1.76045	0.511116	0.966093
Os01g0566500	Similar to Dioxygenase RAMOSUS1.	7.73873	49.6683	45.6575	45.478	43.0146	27.2887	22.4605
Os01g0574800	Harpin-induced 1 domain containing protein.	13.3078	43.2449	56.8143	49.9212	37.8748	60.453	42.9536
Os01g0589200	Similar to Embryo-abundant protein EMB-like.	2.22159	16.5527	15.0666	6.36635	6.63928	5.94616	2.67131
Os01g0595400	Protein of unknown function DUF538 family protein.	17.2763	28.0513	28.8047	44.0075	48.2287	39.8605	30.4926
Os01g0601700	Leucine-rich repeat domain containing protein.	3.90761	4.89892	3.55365	5.6673	10.973	2.84749	2.06526
Os01g0603200	Conserved hypothetical protein.	0.764979	0.941872	0.586117	1.22969	1.06043	0.634272	0.129832
Os01g0623200	Similar to C4-dicarboxylate transporter/malic acid transport protein.	8.6475	68.5982	43.8331	54.1253	58.073	49.5136	42.404
Os01g0661500	Mov34/MPN/PAD-1 family protein.	46.9767	101.225	101.436	159.829	114.885	88.7087	70.883
Os01g0665200	Similar to Blast and wounding induced mitogen-activated protein kinase.	52.7297	60.4104	58.9834	100.052	65.827	30.9339	29.5487
Os01g0665250	Hypothetical protein.	0.0126423	0.0478177	0.0312537	0.0641583	0.0449653	0.030898	0.0313947
Os01g0666000	Similar to Lipid phosphate phosphatase 2 (EC 3.1.3.-) (AtLPP2) (Phosphatidic acid phosphatase 2) (AtPAP2) (Prenyl diphosphate phosphatase).	0.0324863	0.461168	0.65761	6.90357	3.61711	1.64861	0.297903
Os01g0687800	FAD linked oxidase, N-terminal domain containing protein.	3.43198	6.87288	6.72043	7.85647	6.98679	5.22131	2.39098
Os01g0699100	MAP kinase kinase kinase, Salt stress response, Seed dormancy control	11.4259	21.6288	14.5795	60.4086	25.7237	23.763	10.1974
Os01g0711400	Similar to Victorin binding protein.	71.5869	140.398	150.243	174.299	157.302	126.629	104.596
Os01g0718000	Zinc finger, AN1-type domain containing protein.	1.95124	5.21185	4.9139	2.78881	2.12935	3.10336	1.17791
Os01g0739500	Conserved hypothetical protein.	80.7182	93.2614	47.0996	214.833	158.826	73.8146	33.1617
Os01g0740400	Protein of unknown function DUF1005 family protein.	0.164938	0.286416	0.266632	0.470988	0.772316	0.192618	0.228477
Os01g0742300	3-hydroxyacid dehydrogenase/reductase domain containing protein.	4.80827	6.35254	6.85966	10.873	11.7941	9.14039	6.75129
Os01g0747400	Protein kinase, core domain containing protein.	3.29711	12.1248	10.345	25.228	31.9489	13.3442	9.28882
Os01g0748600	Similar to Protein kinase family protein.	8.8403	18.7845	16.6656	28.5366	35.4756	21.0693	17.556
Os01g0760000	Similar to Dynein light chain.	15.1752	20.1874	12.7689	58.0602	32.0852	11.8203	0.571944
Os01g0760701	Hypothetical gene.	0.0330427	0.0768247	0.040205	0.13427	0.104801	0.133186	0.0423563
Os01g0767966	Hypothetical protein.	0.514966	0.994279	0.731529	1.29875	1.51346	0.47632	0.307435
Os01g0769000	Topoisomerase II-associated protein PAT1 domain containing protein.	38.6059	38.0488	32.815	86.1572	92.5974	26.4843	22.5674
Os01g0794100	Conserved hypothetical protein.	7.09122	18.9377	21.2795	52.2899	50.4947	43.9552	19.233
Os01g0801901	Similar to Transcription factor (Fragment).	0.363886	12.3102	12.8833	12.5132	16.3931	10.808	4.88255
Os01g0805800	DNA-directed RNA polymerase, RPB5 subunit domain containing protein.	18.3392	37.208	33.6516	36.7068	32.8793	28.6957	19.8113
Os01g0812200	Cyclin-like F-box domain containing protein.	16.8407	20.2098	20.211	26.7954	24.9254	11.9962	7.7475
Os01g0814400	Conserved hypothetical protein.	21.9394	43.7016	46.045	94.8501	104.323	51.3074	35.0279
Os01g0826400	WRKY transcription factor, Negative regulation of abscisic acid and gibberellin signaling in aleurone cells	1.72527	3.93678	5.04599	33.2646	46.134	38.8408	1.74153
Os01g0855600	Similar to Hs1pro-1 protein.	5.87324	7.00243	6.49287	63.7802	75.6914	16.8298	7.76725
Os01g0877450	Hypothetical conserved gene.	0.21491	0.533608	0.355703	0.499173	0.441558	0.386888	0.362498
Os01g0880800	Similar to Acyl-[acyl-carrier-protein] desaturase, chloroplast precursor (EC 1.14.19.2) (Stearoyl-ACP desaturase).	5.80484	7.34319	2.88568	23.3243	5.53553	12.0333	0.318963
Os01g0888900	Conserved hypothetical protein.	0.791149	2.54354	1.05646	6.55116	3.13674	1.15599	0.336622
Os01g0889900	S-Domain receptor like kinase 18, Response to B. glumae and R. solani in resistant rice genotypes, Response to submergence and chilling stress	0.0944503	1.18439	1.2547	1.95509	1.27968	0.288656	0.501096
Os01g0891100	Similar to Polygalacturonase.	0.244604	0.416796	0.396487	0.806228	1.53183	0.201956	0.229565
Os01g0899000	Similar to Pti1 kinase-like protein.	10.9973	17.3229	19.5198	22.9971	20.5255	12.7148	12.4056
Os01g0915300	Non-protein coding transcript.	4.80883	9.08538	6.49788	12.116	8.89543	5.60313	4.95744
Os01g0930800	Glycoside hydrolase, family 1 protein.	23.2476	56.0577	52.9989	40.9517	37.6392	19.722	19.9172
Os01g0934100	C2 calcium-dependent membrane targeting domain containing protein.	20.9961	25.985	34.9047	163.989	149.153	109.466	42.647
Os01g0937100	Similar to Xylanase inhibitor precursor (Xylanase inhibitor TAXI-I).	1.0697	3.45107	4.06707	4.8477	3.49744	0.580068	0.334461
Os01g0948500	Armadillo-like helical domain containing protein.	3.56047	5.16048	4.8366	14.8978	19.4229	6.37363	1.87127
Os01g0949500	Similar to Calmodulin (CaM).	44.5406	87.4244	107.111	249.105	303.77	110.278	35.9142
Os01g0959800	Similar to PSD2 (phosphatidylserine decarboxylase 2); phosphatidylserine decarboxylase.	18.5921	26.3205	19.3479	59.55	80.6094	35.1121	22.3901
Os01g0978400	NAD(P)-binding domain containing protein.	9.76451	21.1317	18.8938	23.5162	17.1281	18.7076	17.5023
Os02g0119400	Similar to Syntaxin 52 (AtSYP52).	32.3178	53.3728	47.0651	65.015	49.1842	52.3166	48.581
Os02g0165100	Protein kinase, core domain containing protein.	3.56989	7.1929	6.25209	68.5157	33.3111	22.9054	1.90251
Os02g0174800	Protein of unknown function DUF581 family protein.	13.1192	79.9475	111.784	57.5689	84.2689	83.2403	53.3669
Os02g0181700	Conserved hypothetical protein.	0.239255	1.08694	1.72361	1.44704	1.37596	0.389332	0.456665
Os02g0193200	Similar to TMV response-related protein.	0.108756	0.148095	0.277631	2.5286	4.30222	0.912773	0.304394
Os02g0201300	Conserved hypothetical protein.	1.76273	4.93625	7.26208	18.8429	11.9623	7.11177	6.17786
Os02g0201800	Hypothetical gene.	0.31614	0.702582	0.743967	0.791385	0.763923	0.409157	0.361028
Os02g0219900	Similar to Epstein-Barr nuclear antigen-1 (EBNA-1).	21.209	89.0631	98.3315	94.1228	68.4706	68.6122	62.2174
Os02g0226500	Non-protein coding transcript.	0.590213	1.87758	1.40783	3.05304	3.4527	2.05317	1.2971
Os02g0227600	Leucine-rich repeat domain containing protein.	0.20769	0.443556	0.626382	0.681326	0.739647	0.300156	0.153395
Os02g0244600	Nucleotide-binding, alpha-beta plait domain containing protein.	27.1983	59.2918	53.2877	44.9901	35.3272	42.178	30.8912
Os02g0248200	Zinc finger, RING-type domain containing protein.	0.300406	0.705396	0.476902	2.22763	1.01991	1.17018	0.263081
Os02g0294100	Cyclin-like F-box domain containing protein.	4.88245	6.3736	4.61723	8.76437	9.44551	5.93017	4.33533
Os02g0327000	GTPase activating protein 1, Salinity stress tolerance, Abiotic stress response	87.6396	162.012	190.571	512.789	469.744	277.425	163.414
Os02g0465600	Kelch-type beta propeller domain containing protein.	0.298866	1.88226	2.5996	1.17159	0.931509	0.678987	0.353241
Os02g0467600	Similar to Cinnamate 4-hydroxylase CYP73.	2.11319	3.89676	1.60787	9.70461	3.66894	1.04199	0.0767763
Os02g0473200	Peptidase aspartic, catalytic domain containing protein.	6.64728	8.17052	5.40631	10.7225	9.29198	5.71675	4.41741
Os02g0477100	Hypothetical conserved gene.	3.97838	13.053	8.22344	10.5184	10.1311	8.87539	7.94192
Os02g0488600	Armadillo-like helical domain containing protein.	47.4216	87.173	92.1216	177.235	143.86	49.866	34.2793
Os02g0499300	Hypothetical protein.	0.0825763	0.225273	0.083749	0.239197	0.141115	0.0363523	0.005843
Os02g0505066	Hypothetical protein.	0.0122423	0.054429	0.0564477	0.111805	0.054687	0.0623633	0.050794
Os02g0540700	Similar to Arm repeat-containing protein.	1.9769	4.53704	4.4563	25.7995	23.1168	17.4888	6.60426
Os02g0558100	Similar to Chloride channel (Fragment).	9.80282	10.3788	11.6101	28.3067	15.4673	13.5412	9.37772
Os02g0566400	Similar to OSIGBa0152K17.7 protein.	28.979	33.5881	32.9022	66.0714	60.4896	31.9294	36.1557
Os02g0569000	Cytochrome P450 family protein.	0.985858	3.61746	2.80249	5.41722	5.55449	6.03116	1.95276
Os02g0584800	Copper metallochaperone heavy metal-associated plant protein, Negative regulation of host immunity, Resistance to rice root-knot nematode (Nipponbare: susceptible)	2.3826	28.1061	41.9114	253.839	279.912	133.772	21.4952
Os02g0585200	Cd-binding protein, Metal chaperone, Cadmium detoxification by regulating Cd accumulation	0.434673	5.62355	5.51936	32.496	57.0544	15.2426	5.91036
Os02g0592400	Hypoxia induced protein conserved region family protein.	41.9952	69.3059	79.473	134.086	129.117	117.522	84.2245
Os02g0614732	Hypothetical gene.	0.533754	2.93681	3.91324	5.07962	2.23703	1.77547	1.09032
Os02g0631200	Homeodomain-like containing protein.	30.659	66.224	84.5313	91.7592	83.0701	74.1268	72.0854
Os02g0670500	Rapid ALkalinization Factor family protein.	30.6211	87.4306	105.772	52.7498	38.6573	42.9901	21.5935
Os02g0681632	Peptidoglycan-binding Lysin subgroup domain containing protein.	3.49729	9.42576	11.9467	45.7614	51.0373	25.3365	14.9186
Os02g0705600	Armadillo-like helical domain containing protein.	9.45453	16.1954	14.5462	50.6396	35.1029	39.8027	19.7715
Os02g0736700	Conserved hypothetical protein.	0.631039	0.461475	0.930031	2.08382	2.80617	0.684322	0.390905
Os02g0736900	Conserved hypothetical protein.	0.296478	0.686387	1.46649	4.24317	8.00602	1.11481	0.344555
Os02g0739100	Similar to Formin-like protein 16.	14.1908	16.0456	16.009	70.6866	69.8997	19.4288	2.85068
Os02g0740600	Conserved hypothetical protein.	0.287114	1.68707	2.89335	15.629	12.1666	4.55358	1.30928
Os02g0750701	Hypothetical conserved gene.	1.10611	1.6121	1.38111	1.80807	1.90817	1.18234	0.910845
Os02g0759400	RING-type E3 ubiquitin ligase, Rice homolog of Arabidopsis T&oacute;xicos en Levadura, Negative regulation of cold stress response	2.08252	13.511	13.2042	98.6255	137.791	16.7147	9.15446
Os02g0797600	Conserved hypothetical protein.	115.23	114.052	123.704	213.962	245.359	136.887	110.546
Os02g0806300	Hypothetical protein.	2.18795	10.0579	8.15475	10.6458	10.2124	4.24092	1.94346
Os02g0806350	Hypothetical protein.	20.3448	45.9278	47.1978	41.6137	59.0648	12.853	5.54311
Os02g0806600	ENTH/VHS domain containing protein.	47.1756	91.3842	97.776	99.0164	89.9166	89.9839	87.773
Os02g0818900	Heavy metal transport/detoxification protein domain containing protein.	1.1688	2.30626	2.14964	6.57198	9.16897	4.29296	1.62789
Os02g0822000	Conserved hypothetical protein.	19.0118	27.4899	25.0976	40.1474	38.3527	30.2991	30.4858
Os02g0831900	Similar to Calcium dependent protein kinase.	0.099771	0.455532	0.659753	1.05052	0.457089	0.587595	0.132012
Os03g0116333	Hypothetical protein.	1.59083	4.63127	2.89152	5.29343	2.84923	1.93278	0.930799
Os03g0122300	Flavanone 3-hydroxylase, Salicylic acid hydroxylase 1, Positive regulation of flavonoid biosynthesis, Resistance to brown planthopper (BPH)	11.9277	41.9793	19.6389	97.5246	122.37	6.96024	2.93976
Os03g0124200	Similar to Pto-like protein kinase F.	3.82798	21.9167	20.7274	39.7271	34.5718	23.3439	10.0016
Os03g0130100	Cinnamate:CoA ligase, Submerged seed germination, Salicylic acid accumulation	0.19255	9.90594	6.1658	11.0219	7.95937	25.5691	1.03829
Os03g0133000	NAC transcription factor, Drought and salt stress tolerance, Modulation of ABA-mediated pathway	8.61556	14.7027	25.0662	74.5576	116.469	52.4142	9.28011
Os03g0133400	Lysine motif (LysM) receptor-like protein (RLP), Chitin oligosaccharide elicitor-binding protein, Perception and transduction of chitin elicitor signal for defense responses	8.74097	26.9979	26.2529	43.0865	68.4416	17.1329	31.5377
Os03g0137050	Non-protein coding transcript.	0.331433	2.93173	2.24771	7.52803	6.91171	3.78523	2.85702
Os03g0140900	Conserved hypothetical protein.	0.523118	0.909076	0.656422	3.51148	4.61834	0.84639	0.720288
Os03g0149100	ASYMMETRIC LEAVES2 (AS2)/LATERAL ORGAN BOUNDARIES (LOB) domain transcription factor, Crown root formation	0.026864	0.0976277	0.460791	0.374141	0.199187	0.137965	0.184647
Os03g0155000	Monooxygenase, FAD-binding domain containing protein.	0.187493	0.155023	0.172811	0.427852	0.688329	0.11206	0.0603193
Os03g0160100	Mitogen-activated protein kinase kinase kinase (MAPKKK), Disease resistance, Defense/stress response	28.8528	35.5608	31.2524	59.7671	53.3906	33.4271	29.5269
Os03g0187700	Target SNARE coiled-coil region domain containing protein.	27.614	28.9816	29.2573	59.4988	50.5878	35.8545	27.2049
Os03g0192600	Plant lipid transfer protein/Par allergen family protein.	15.4215	33.0389	37.8627	39.1095	22.0043	14.6644	14.3583
Os03g0192633	Conserved hypothetical protein.	0.046471	0.897589	0.374262	0.797008	0.447318	0.374586	0.340919
Os03g0194900	Uncharacterised conserved protein UCP037471 domain containing protein.	10.1504	64.699	53.0544	82.6582	59.9848	24.7588	15.3029
Os03g0197050	Non-protein coding transcript.	2.43686	7.63125	8.31342	11.8979	9.47485	5.4291	5.00783
Os03g0197100	Monosaccharide transporter (PLT subfamily), PLT protein 1	262.155	501.826	585.461	719.965	738.87	757.932	434.93
Os03g0211400	Calmodulin-binding, plant family protein.	4.1295	6.43367	6.47186	7.56086	6.24894	5.47412	3.52267
Os03g0221200	Similar to Homocysteine S-methyltransferase 1 (EC 2.1.1.10) (S- methylmethionine:homocysteine methyltransferase 1) (SMM:Hcy S- methyltransferase 1) (ZmHMT-1).	0.979334	4.95424	5.71457	6.6265	10.7963	1.41966	1.2515
Os03g0224200	B-type response regulator, Cytokinin signaling	17.8978	25.7246	21.5023	35.1231	37.2618	26.4247	27.9341
Os03g0225100	Mitogen-activated protein kinase (MAPK) kinase, Disease resistance, Drought tolerance	14.0517	30.4477	22.1052	30.9269	20.8275	10.1605	6.56483
Os03g0227800	Conserved hypothetical protein.	940.323	1922.48	1577.41	1855.61	1764.92	1661.98	1079.8
Os03g0231000	Conserved hypothetical protein.	6.81912	22.4425	21.7892	20.5081	21.7753	32.0806	15.4452
Os03g0236200	Glutamate decarboxylase	2.83634	13.7184	8.28247	57.0472	22.7888	7.86653	5.43083
Os03g0243100	Similar to Actin-depolymerizing factor 5 (ADF-5) (AtADF5).	97.1645	151.604	159.796	158.328	109.718	87.4298	40.8346
Os03g0249700	Conserved hypothetical protein.	62.6909	119.964	139.99	219.315	176.974	184.686	136.336
Os03g0269300	Proline-rich extensin-like receptor kinase 2	0.0193883	0.272848	0.0741623	1.32218	0.323324	0.11636	0.0535283
Os03g0274300	Similar to Initiator-binding protein.	32.582	44.3657	44.6829	76.8794	62.0474	38.4191	21.5809
Os03g0284100	Similar to Two-component response regulator-like PRR73.	155.76	207.266	161.558	222.587	219.525	168.648	102.447
Os03g0284150	Hypothetical protein.	0.191204	0.513956	0.266465	0.848279	0.406884	0.319436	0.109857
Os03g0289800	Leucoanthocyanidin dioxygenase, Cold and salt stress response	0.857605	5.84986	2.36428	11.7581	10.3279	1.04616	0.388913
Os03g0291500	Asparagine synthetase, Biosynthesis of asparagine following the supply of ammonium	9.74532	13.993	18.3499	53.1449	22.9765	20.1031	23.1811
Os03g0297600	ABA receptor, Drought tolerance	2.14752	2.44946	2.85209	3.49628	5.99713	3.39838	1.42828
Os03g0300100	Hypothetical protein.	13.0795	26.9219	26.5199	34.98	28.7412	11.9906	7.44832
Os03g0302200	E3 ligase, Regulation of response to heat stress	21.1862	31.0879	29.7373	155.31	157.597	44.5027	14.9403
Os03g0334200	Protein of unknown function DUF3133 domain containing protein.	4.22831	5.88425	5.27889	13.2056	11.6873	6.90179	2.51009
Os03g0400800	LRR-receptor-like protein (LRR-RLP) family protein	0.115651	0.584474	0.556103	0.334612	0.344527	0.385225	0.192784
Os03g0406900	DUF300 domain-containing protein	0.24648	0.552037	0.718716	1.03618	0.966091	0.451039	0.375036
Os03g0407050	Hypothetical protein.	6.22589	12.1169	11.5749	14.4488	13.8587	8.92709	10.18
Os03g0423850	Similar to Helicase-like protein. (Os03t0423850-01);Transcript variants=Os03t0423850-01	33.0194	47.6765	33.3147	50.3248	51.4394	29.9022	24.5726
Os03g0425800	SANT domain, DNA binding domain containing protein.	43.7882	41.1003	34.9464	60.5431	46.3117	33.4054	29.018
Os03g0608800	PDZ/DHR/GLGF domain containing protein.	7.05167	12.5028	8.88279	10.1803	10.2326	10.0294	6.04877
Os03g0619875	Conserved hypothetical protein.	0.044197	0.824819	0.734347	0.583271	0.756917	0.194838	0.267073
Os03g0633500	A member of Aux/IAA family protein, Regulation of lateral root initiation	1.75368	3.47077	5.30782	6.6756	6.23043	0.783956	0.0777783
Os03g0633800	Similar to IAA6 (Fragment).	3.01131	3.97295	6.57763	13.3181	17.3706	2.83625	1.33177
Os03g0639600	Similar to Zinc-finger protein Lsd1.	15.2943	21.2206	22.0004	40.8267	37.9219	23.6508	21.7885
Os03g0656850	Conserved hypothetical protein.	0.290834	0.808137	1.55035	1.58105	1.18338	1.62787	1.04496
Os03g0691400	Thioesterase superfamily domain containing protein.	2.45293	8.28907	8.63203	8.51876	7.96613	7.01267	7.75763
Os03g0703400	MAPK kinase kinase22, Chloroplast development	21.5353	22.0594	19.6802	66.0725	59.5012	30.5143	18.801
Os03g0710000	Protein of unknown function DUF292, eukaryotic domain containing protein.	0.738542	1.74019	2.81012	6.76699	6.28342	2.55032	1.20176
Os03g0720300	Similar to Glutamate decarboxylase isozyme 1 (EC 4.1.1.15).	21.3012	29.9924	33.3337	42.1543	34.8674	35.5507	20.1535
Os03g0730433	Hypothetical protein.	0.0156073	0.92899	0.51703	0.610371	0.703327	0.227542	0.376399
Os03g0740833	Conserved hypothetical protein.	0.401016	1.04282	0.222866	2.30393	2.49532	0.574522	0.479848
Os03g0741700	Hypothetical conserved gene.	6.84878	10.3462	7.17988	9.1515	7.86172	6.81339	4.85911
Os03g0749401	Hypothetical protein.	0.430935	0.863412	0.927407	1.15512	1.03103	0.149537	0.0702493
Os03g0750500	Hypothetical conserved gene.	0.342957	1.22977	1.1013	4.25691	2.73039	2.63357	1.77844
Os03g0751600	Similar to Circumsporozoite protein.	37.7149	276.379	305.834	226.39	121.554	93.094	71.9977
Os03g0752300	Two-pore K+ channel family protein, K+ homeostasis	10.2152	15.0094	14.6882	32.5214	28.3685	23.1679	19.1043
Os03g0760900	Hypothetical conserved gene.	3.38999	3.84892	3.81174	5.99463	6.69972	3.58625	2.56208
Os03g0764100	C2H2-type zinc-finger protein, Drought stress tolerance	9.96625	52.4666	52.2266	198.407	195.919	143.148	52.3389
Os03g0764150	Non-protein coding transcript.	0.005969	0.0562437	0.005058	0.322211	0.0670313	0.067524	0.00975933
Os03g0766600	Conserved hypothetical protein.	0.227377	1.84796	1.59463	15.043	8.42838	8.564	3.1492
Os03g0770851	Hypothetical protein.	0.980435	1.90431	2.29712	2.60216	1.67413	0.414372	0.241752
Os03g0777500	Protein of unknown function DUF1068 family protein.	29.1749	28.2722	31.8578	56.3711	75.8387	19.6345	8.4751
Os03g0785900	Tau glutathione S-transferase 1, Metolachlor metabolism	4.06038	12.8113	19.5269	12.6709	3.83993	6.541	2.44526
Os03g0792900	Stress-associated protein 6, Positive regulation of soda saline-alkaline stress tolerance	32.0255	52.226	54.6065	76.4517	64.0221	69.783	57.2688
Os03g0810100	Similar to TRNA isopentenyl transferase-like protein (Adenylate isopentenyltransferase) (EC 2.5.1.27).	0.941579	3.40472	16.8914	105.464	25.537	6.53885	2.22655
Os03g0821325	Non-protein coding transcript.	0.0165187	0.161992	0.0806387	0.584731	0.484082	0.562283	0.144846
Os04g0107300	NAD(P)-binding domain containing protein.	0.168667	2.69067	2.47332	0.998334	0.530742	0.301677	0.156514
Os04g0119500	Non-protein coding transcript.	65.2251	135.025	104.273	232.572	162.809	150.717	102.748
Os04g0220501	Hypothetical conserved gene.	1.14424	2.47809	2.46511	1.84165	1.67677	2.10137	1.53417
Os04g0274250	Similar to OSIGBa0138E08-OSIGBa0161L23.8 protein.	0.0246693	0.0719513	0.06633	0.123945	0.125052	0.0455867	0.0197303
Os04g0301700	Glycosyl transferase, family 14 protein.	1.83873	4.98149	4.51014	20.5786	21.3215	5.18567	4.11203
Os04g0303250	Hypothetical gene.	0.408624	0.953376	0.6646	1.36008	3.12502	0.480759	0.61212
Os04g0322100	Protein of unknown function DUF26 domain containing protein.	0.0828687	0.33484	0.17759	1.11609	1.21732	0.371216	0.165743
Os04g0358000	Similar to OSIGBa0104J13.1 protein.	0.0287453	0.597573	0.454618	1.0769	1.12059	0.151725	0.054119
Os04g0359100	Alcohol dehydrogenase superfamily, zinc-containing protein.	6.18676	58.8096	63.72	23.8383	11.4919	9.56352	3.01973
Os04g0368800	Similar to H0607F01.6 protein.	0.251286	1.64112	1.64439	2.02839	4.61129	0.898651	1.24732
Os04g0391500	Similar to ACR4.	2.06728	10.8631	6.78642	27.0925	14.9815	6.18685	5.01569
Os04g0401000	Proline-rich protein, Blast resistance	0.0265493	4.13447	6.63409	15.3493	12.2352	0.349546	0.0758843
Os04g0406600	Prephenate dehydratase domain containing protein.	8.00098	32.8643	26.8164	25.8217	18.0662	5.65128	3.43701
Os04g0416100	Similar to Transcription factor E2F1 (E2F-1) (Fragment).	4.00317	5.21224	3.86484	10.7435	11.7371	3.25891	3.29757
Os04g0418500	Similar to photoperiod responsive protein.	6.36479	14.2216	13.9937	32.9866	44.4858	22.1151	10.9747
Os04g0435350	Non-protein coding transcript.	0.615056	1.04668	1.04417	1.02665	0.995126	0.544935	0.0940523
Os04g0439600	Regulator of chromosome condensation/beta-lactamase-inhibitor protein II domain containing protein.	0.147887	1.3615	1.83221	1.93143	2.25313	1.27453	1.07898
Os04g0447100	Similar to Lipoxygenase.	6.81026	18.5258	18.9883	106.28	66.589	38.3657	6.61324
Os04g0450100	Protein of unknown function DUF341 domain containing protein.	53.7834	93.9228	77.3055	244.566	169.122	140.651	99.5305
Os04g0453400	Similar to H0505F09.6 protein.	31.5693	96.518	69.9506	114.827	107.832	62.1077	43.1814
Os04g0453700	Conserved hypothetical protein.	0.0163113	0.0642653	0.216855	0.2555	0.0901147	0.220956	0.113357
Os04g0465900	Arbuscular receptor-like kinase 2, Regulation of arbuscular mycorrhizal (AM) symbiosis	0.769661	4.45301	9.04076	4.09085	6.17388	6.27889	3.67287
Os04g0481800	Membrane bound O-acyl transferase, MBOAT family protein.	0.103297	2.69345	2.60211	4.33228	3.29193	2.40959	1.06933
Os04g0494100	Class IV chitinase a, Pathogenesis-related (PR)-3 chitinase 5	0.109541	3.5421	7.22703	2.27838	3.20695	0.521374	0.233043
Os04g0502900	EF-Hand type domain containing protein.	38.5768	59.3311	56.6354	146.482	105.751	72.3159	26.2966
Os04g0526300	Sulfotransferase family protein.	0.162147	1.45065	2.3121	2.41623	1.59937	1.59552	0.948435
Os04g0556500	cis-Zeatin-O-glucosyltransferase, Catalyze O-glucosylation of cZ and cZ-riboside	2.43865	11.1158	8.25712	10.5442	15.9349	6.05099	1.62551
Os04g0562500	Similar to H0211B05.7 protein.	1.16769	2.15324	2.6639	4.47585	3.02565	0.255813	0.0582753
Os04g0563801	Similar to H0409D10.4 protein.	10.044	29.4454	32.8595	37.6564	29.2804	29.448	27.249
Os04g0572400	Dehydration-responsive element binding protein 1E, Chilling tolerance, Positive regulation of heat tolerance	1.43088	10.3003	6.73911	31.3015	35.1141	4.21618	1.60189
Os04g0572500	Similar to OSIGBa0147H17.2 protein.	0.0752567	1.31952	1.89785	1.7925	1.35817	0.628472	0.403431
Os04g0591100	Protein of unknown function DUF597 family protein.	53.4061	64.5676	69.6901	125.239	72.9389	54.6628	51.7965
Os04g0598000	Similar to OSJNba0093F12.14 protein.	169.991	530.42	482.426	484.915	505.719	316.798	241.134
Os04g0604251	Non-protein coding transcript.	0.201578	0.148471	0.377773	0.779723	1.44291	0.256797	0.0634467
Os04g0604300	Similar to Xyloglucan endotransglucosylase/hydrolase protein 24 precursor (EC 2.4.1.207) (At-XTH24) (XTH-24) (Meristem protein 5) (MERI-5 protein) (MERI5 protein) (Endo-xyloglucan transferase) (Xyloglucan endo-1, 4-beta-D-glucanase).	16.6196	14.4211	14.4531	42.9548	54.5446	9.17013	0.63197
Os04g0613000	Zinc transporter, Preferential distribution of Zn to developing tissues	37.1122	94.7775	93.3218	89.8536	125.468	78.6473	28.5394
Os04g0635100	Similar to H0315F07.12 protein.	60.9521	118.958	96.2602	373.261	196.863	254.333	29.9202
Os04g0635500	Similar to Wound induced protein (Fragment).	67.719	89.0587	60.3177	305.453	89.9494	207.209	28.1279
Os04g0638700	Conserved hypothetical protein.	7.86229	32.8751	33.0572	50.0435	37.5231	57.3773	29.8171
Os04g0644675	Similar to H0413E07.9 protein.	11.587	15.3697	11.6343	18.857	20.6089	10.5191	9.0782
Os04g0648900	Similar to Dehydration responsive element binding protein 2F (DREB2F protein).	12.8889	13.6275	17.3618	31.3704	44.0923	19.7426	13.9146
Os04g0680800	Mlo-related protein family protein.	0.809189	2.16127	1.24475	1.72585	1.97515	0.504565	0.260258
Os04g0691400	Similar to POT family protein.	8.22369	16.5506	13.7894	13.2345	17.1651	8.41725	7.58894
Os04g0691800	C2 domain containing protein.	5.5949	67.0577	45.4727	30.7118	27.6029	7.12283	5.21181
Os05g0110100	Heat shock protein DnaJ, cysteine-rich domain domain containing protein.	11.6535	18.2091	16.3492	19.0961	23.3833	11.9596	11.9487
Os05g0124600	Ankyrin repeat domain containing protein.	3.81185	7.12257	6.34026	7.2259	7.28074	6.71948	3.13345
Os05g0129300	Low-temperature-induced protein, Basic region/leucine zipper (bZIP) protein, Mediation of low-temperature signal switching	100.195	120.334	135.108	189.974	206.597	82.1396	56.0922
Os05g0143500	Similar to Mitogen-activated protein kinase 14.	26.1898	58.5758	56.6661	113.627	111.719	77.6299	72.5771
Os05g0148900	Similar to Glutathione-S-transferase 19E50.	0.00642267	0.209284	0.0661603	0.449954	0.205916	0.184623	0.193474
Os05g0151300	Rubber elongation factor family protein.	27.648	41.7684	50.2328	81.904	59.8633	62.0795	52.3309
Os05g0161500	Calcium-activated (p)ppGpp synthetase, Ca<sup>2+</sup>-activated RelA-SpoT homolog 2	0.0203397	0.0457357	0.089902	0.0840207	0.0404	0.0396633	0.024588
Os05g0178300	Similar to Cadmium tolerant 1.	0.637611	78.4236	126.807	52.5002	70.3571	44.0309	14.3953
Os05g0181300	Conserved hypothetical protein.	1.14366	0.836174	2.55658	8.19094	9.84824	5.32904	1.44411
Os05g0200400	Cytochrome P450 CYP90D5, Pesticide detoxification and degradation, Degradation of herbicides isoproturon and acetochlor	0.473392	8.78054	10.7142	10.4101	6.31327	5.44105	3.73453
Os05g0206100	Conserved hypothetical protein.	0.459073	0.228712	0.408083	9.92317	0.256083	0.753297	0.269072
Os05g0227100	Conserved hypothetical protein.	0.014831	0.340035	0.352501	0.329863	0.301313	0.299621	0.174831
Os05g0247400	Conserved hypothetical protein.	0.260401	0.618362	0.497278	0.512896	0.366077	0.422122	0.245547
Os05g0272800	Similar to F20D23.27 protein.	7.86716	33.118	33.4463	19.6051	21.1464	14.4781	10.5046
Os05g0305300	Hypothetical conserved gene.	0.0260327	0.283504	0.157459	0.216972	0.227088	0.063132	0.0134183
Os05g0322900	WRKY transcription factor, Benzothiadiazole (BTH)-inducible blast resistance	59.4022	76.554	44.4862	106.205	130.959	35.1429	9.01427
Os05g0339000	VHS domain containing protein.	4.29677	30.6731	36.5534	57.3813	38.6753	42.7537	29.5369
Os05g0353500	Similar to ATP binding protein.	4.381	15.2121	17.4323	11.5164	9.39657	13.6642	8.95412
Os05g0372866	Conserved hypothetical protein.	0.396302	9.46159	19.047	9.1153	5.33801	4.98495	2.27059
Os05g0389400	Biopterin transport-related protein BT1 family protein.	24.8842	27.8126	29.7382	42.9085	35.1003	18.9264	20.1205
Os05g0393100	LRR-receptor-like protein (LRR-RLP) family protein	13.2616	12.8875	9.17127	23.0749	25.459	7.78078	4.05957
Os05g0414200	NB-ARC domain containing protein.	2.14223	3.50393	2.46446	5.70909	6.29901	5.07497	3.53521
Os05g0430900	TGF-beta receptor, type I/II extracellular region family protein.	0.32198	1.05916	1.01529	1.95238	1.39259	0.65108	0.497927
Os05g0448675	Conserved hypothetical protein.	1.93638	2.84041	3.01505	4.36212	4.02079	1.99109	1.44402
Os05g0449250	Hypothetical protein.	0.148329	0.27606	0.214296	0.389404	0.238512	0.14098	0.0725453
Os05g0451900	Similar to Axi 1 (Auxin-independent growth promoter)-like protein.	3.39977	47.3045	35.6819	38.7383	15.8032	22.7456	15.636
Os05g0453500	Guanylyl cyclase domain containing protein.	9.32989	15.6983	15.9698	17.0317	14.5393	6.27238	9.00989
Os05g0477900	Similar to nonspecific lipid-transfer protein.	4.79802	27.8039	46.1558	39.0261	39.7959	14.4398	22.9499
Os05g0495300	Conserved hypothetical protein.	38.8066	112.653	85.1385	273.074	258.307	168.736	120.203
Os05g0498400	Similar to Protein translation factor SUI1.	183.543	262.672	205.976	533.942	471.313	293.019	145.899
Os05g0501300	Similar to Flavoprotein wrbA (Trp repressor binding protein).	13.6937	46.3143	66.7864	40.7804	23.0621	22.2831	13.3974
Os05g0530400	Heat stress transcription factor, Plant growth and balancing reactive oxygen species (ROS) during biotic and abiotic stress	1.79536	2.00317	2.77047	4.22619	6.77672	1.43263	0.817933
Os05g0531500	Similar to cDNA, clone: J075118M20, full insert sequence.	28.6548	51.1794	43.0113	62.858	46.8202	14.8006	8.81311
Os05g0542300	Conserved hypothetical protein.	41.6466	388.322	505.103	425.778	141.806	166.45	69.5544
Os05g0552800	Conserved hypothetical protein.	1.99692	2.25082	2.57395	14.7189	8.19116	5.65325	1.84705
Os05g0555700	Conserved hypothetical protein.	0.40357	8.47204	10.5339	9.50173	12.9961	5.28586	3.87842
Os05g0560500	Conserved hypothetical protein.	1.27565	1.89591	2.45721	6.26245	7.88653	1.57881	2.09468
Os06g0104900	Malate dehydrogenase 6.1, Positive regulation of salt tolerance	0.0598907	0.127789	0.129843	0.097818	0.0974047	0.0648063	0.010005
Os06g0108900	Similar to H0613A10.3 protein.	0.0533903	8.93836	7.59032	5.69277	5.24674	1.13634	1.79408
Os06g0111800	Cellulose synthase like protein D2	27.5402	26.1179	26.5078	46.5417	51.3899	20.5677	14.9747
Os06g0130800	Winged helix repressor DNA-binding domain containing protein.	296.747	273.874	483.723	617.625	443.006	638.38	179.203
Os06g0142300	Early nodulin 93 ENOD93 protein family protein.	30.7536	37.447	30.333	132.389	40.058	35.0474	3.50589
Os06g0172200	EF-Hand type domain containing protein.	36.9424	70.4288	63.575	100.106	99.1132	103.955	70.2009
Os06g0179800	LRR-receptor-like protein (LRR-RLP) family protein	4.89797	7.83513	6.59597	7.1217	8.32406	6.74301	3.14045
Os06g0193400	bHLH transcription factor, Tolerance to phosphate starvation	18.0735	26.7224	23.3948	40.0297	46.9237	21.8263	21.2802
Os06g0202900	Serine/threonine protein kinase domain containing protein.	3.72629	13.977	14.0336	37.19	22.7715	18.967	6.40993
Os06g0203000	Hypothetical protein.	0.509867	0.765799	0.922591	2.82219	2.41414	1.27147	1.15073
Os06g0212900	Heat shock protein Hsp70 family protein.	8.47528	15.5685	18.1715	13.4529	9.72363	7.91616	6.35719
Os06g0247900	Similar to Endo-beta-1, 4-glucanase precursor (EC 3.2.1.4).	2.7951	21.5077	24.5759	10.7728	7.73923	2.89042	1.93119
Os06g0295366	Hypothetical gene.	0.00407933	0.0376347	0.05152	0.032705	0.0131393	0.00815233	0.003663
Os06g0325602	Hypothetical gene.	0.259052	0.485894	0.375087	0.710745	0.237053	0.573219	0.175927
Os06g0335900	Concanavalin A-like lectin/glucanase domain containing protein.	0.901908	5.07146	7.58387	24.0755	21.5245	3.14396	1.34974
Os06g0479400	Similar to Phenylcoumaran benzylic ether reductase homolog TH6.	0.023703	0.223039	0.194322	0.242819	0.207542	0.160134	0.113587
Os06g0498800	Homolog of Arabidopsis MOTHER OF FT AND TFL1, Regulation of heading and panicle architecture	4.89862	15.5097	18.2544	49.7575	46.531	15.834	2.27836
Os06g0503400	Reticulon family protein.	125.029	236.017	243.224	299.951	249.126	246.097	227.398
Os06g0525200	Similar to avr9/Cf-9 rapidly elicited protein 194.	0.032021	2.00194	3.93987	1.48174	1.32179	0.563064	0.692533
Os06g0527100	Cyclic nucleotide-gated ion channel 2	10.2767	24.9877	20.4592	26.5399	29.9067	21.6171	18.2892
Os06g0548000	Aspartate aminotransferase (EC 2.6.1.1).	10.2135	61.7489	53.04	102.339	35.9913	54.0154	27.1671
Os06g0557100	LRR-receptor-like kinase (LRR-RLK) family protein	19.4953	25.2513	26.442	87.2158	96.4924	60.2195	36.0031
Os06g0594300	Hypothetical protein.	0.176003	0.549471	0.615301	9.06567	2.11503	2.98667	0.817028
Os06g0594400	F-box E3 ligase, KMD family of F-box protein, Negative regulation of rice blast resistance, Negative regulation of cytokinin signalling	0.48479	0.743696	0.677916	5.26472	10.5566	1.97951	0.502202
Os06g0608800	RING-type E3 ubiquitin ligase, Positive regulation of basal resistance against M. oryzae	14.9915	40.279	36.7929	56.1098	42.9273	32.5206	36.3166
Os06g0610000	Conserved hypothetical protein.	1.54637	2.1762	2.48675	4.12075	3.28854	3.98961	2.64437
Os06g0620700	Conserved hypothetical protein.	0.0217793	0.649528	0.94507	4.68613	7.54341	2.79002	0.801557
Os06g0646100	Conserved hypothetical protein.	15.061	16.7503	19.8004	84.2918	60.4239	42.2222	12.0488
Os06g0646600	Similar to Homeobox protein knotted-1-like 11.	11.2257	22.2124	16.5678	21.5229	26.4822	16.2828	17.8309
Os06g0650600	Nonaspanin (TM9SF) family protein.	14.6885	43.3716	48.9841	74.3505	69.5079	51.5245	52.3238
Os06g0652300	Similar to GDP-4-keto-6-deoxy-D-mannose-3, 5-epimerase-4-reductase (GER1); 21556- 22494.	0.0739517	0.140719	0.0466493	2.1516	0.36567	0.291296	0.238653
Os06g0678700	Conserved hypothetical protein.	2.78534	6.514	6.6325	5.35102	5.33914	4.92531	3.5937
Os06g0683700	Similar to wound induced protein.	8.12173	11.1554	9.93655	35.2116	11.679	12.1634	1.10056
Os06g0686700	Non-protein coding transcript.	186.792	327.211	288.939	271.684	285.157	260.641	133.238
Os06g0713600	Non-protein coding transcript.	0.042835	0.128417	0.131461	0.124445	0.197491	0.097676	0.0580677
Os06g0718400	Hypothetical conserved gene.	0.062154	0.58507	1.18513	1.79126	3.11368	1.737	0.379973
Os07g0115350	Hypothetical protein.	0.0265657	1.38161	1.04836	0.896003	0.93775	0.682057	0.308227
Os07g0121000	Protein of unknown function DUF1719, Oryza sativa family protein.	0.995611	3.54808	3.36733	6.60305	8.57986	2.28237	2.25826
Os07g0200900	Similar to Protein SHORT-ROOT 2.	3.14498	5.76948	6.54257	7.00938	9.2692	5.55396	3.79865
Os07g0248900	Transposase, MuDR, plant domain containing protein.	3.78939	7.81389	7.76588	9.32395	9.18818	5.55199	4.7172
Os07g0466500	Leucine-rich repeat domain containing protein.	0.0553537	0.13521	0.111723	0.311912	0.307021	0.106925	0.0619027
Os07g0484700	Myb transcription factor domain containing protein.	12.5218	14.3572	13.8917	27.1571	28.8298	11.2045	5.83715
Os07g0484800	Similar to Adenine phosphoribosyltransferase (EC 2.4.2.7)-like protein.	0.250741	3.78286	4.78853	6.1292	2.78565	9.75373	3.22328
Os07g0510800	Hypothetical conserved gene.	2.69539	2.91433	1.8771	7.18232	8.55151	1.8425	1.46136
Os07g0515150	Hypothetical protein.	0.130672	0.300436	0.445223	0.465852	0.273585	0.24168	0.160636
Os07g0534300	Hypothetical conserved gene.	1.44062	2.27083	2.35189	2.1993	1.94702	1.74803	0.999756
Os07g0550900	S-Domain receptor like kinase-40, Response to drought stress in tolerant genotypes, Response to Rice Stripe Virus and B. glumae	0.141069	0.523072	0.462275	0.589915	0.677842	0.0553193	0.0658827
Os07g0553633	S-Domain receptor like kinase-41	2.04161	2.82164	2.54814	4.34883	5.83681	1.4973	1.2497
Os07g0553800	Conserved hypothetical protein.	0.456771	0.352826	0.367333	0.775954	0.457327	0.263744	0.0788493
Os07g0563400	Protein of unknown function DUF761, plant family protein.	31.4596	40.5334	39.7623	103.475	104.241	35.363	20.4489
Os07g0569700	Zinc finger AN1 and C2H2 domain-containing stress-associated protein, Stress response, Regulation of the expression of stress-associated genes	11.4662	12.7507	11.6201	18.0917	18.6156	7.50183	6.11509
Os07g0572850	Non-protein coding transcript.	0.222764	0.357771	0.36246	0.404462	0.496128	0.290697	0.315016
Os07g0599600	Hypothetical protein.	0.008044	4.25793	4.53508	0.756534	0.411298	0.18251	0.077338
Os07g0617100	Plant disease resistance response protein family protein.	2.62568	19.0415	26.4335	10.8619	10.3589	4.70884	4.3226
Os07g0628500	bHLH transcription factor, Cold stress response	10.8382	13.9874	12.0743	22.7741	17.1727	13.9937	9.11516
Os07g0664200	Short-chain dehydrogenase/reductase SDR domain containing protein.	0.0263587	0.200098	0.291454	0.268351	0.13087	0.0526517	0.0654823
Os07g0669650	Similar to Isoform 2 of Potassium transporter 7. (Os07t0669650-01);Transcript variants=Os07t0669650-01	36.8849	41.72	38.8703	109.559	118.794	51.5944	45.0084
Os07g0673900	Hypoxia induced protein, Early stage of hypoxia signalling	24.8651	32.5924	38.786	98.5306	73.333	62.3829	32.8772
Os07g0680800	Hypothetical protein.	11.9475	21.1857	15.5329	31.8988	29.1555	12.8515	12.6578
Os08g0109800	Regulator of chromosome condensation/beta-lactamase-inhibitor protein II domain containing protein.	0.181176	3.92366	3.48177	2.45396	1.05684	0.842643	0.429541
Os08g0110300	Longin domain containing protein.	9.35722	14.9422	19.2399	51.7931	58.8835	27.6145	12.6389
Os08g0130100	Zinc finger, LSD1-type domain containing protein.	7.65665	29.0971	29.65	28.4663	12.9294	7.48199	2.16147
Os08g0177500	Conserved hypothetical protein.	0.455194	1.11638	0.837757	0.870706	0.809125	1.00235	0.508338
Os08g0197500	Cyclin-like F-box domain containing protein.	0.830579	2.01966	1.49675	4.67741	5.6149	4.32607	1.79589
Os08g0202400	Nucleotide-binding LRR receptor (NLR) family protein, Disease resistance protein domain containing protein.	0.53274	5.21106	4.683	6.52099	7.07935	4.74829	4.01431
Os08g0203600	Hypothetical conserved gene.	7.18449	38.3509	39.7882	39.7935	24.9272	16.4369	12.3125
Os08g0203650	Non-protein coding transcript. (Os08t0203650-00);Transcript variants=Os08t0203650-00	0.145608	0.433791	0.547275	0.364537	0.304228	0.164986	0.163307
Os08g0224800	Hypothetical conserved gene.	10.123	14.6655	13.3011	17.2113	26.4153	10.5112	8.17597
Os08g0237000	Xyloglucan endotransglucosylases/hydrolase, Cell wall modification processes during rice growth and development	164.603	483.962	333.664	312.009	250.498	185.51	121.239
Os08g0239000	Complex 1 LYR protein family protein.	0.166638	2.50439	2.0073	1.5204	0.853599	0.684755	0.38833
Os08g0241400	Similar to protein binding protein.	5.16048	9.39302	6.36666	21.7203	8.88196	13.9572	9.07087
Os08g0243500	Similar to NADPH-cytochrome P450 oxydoreductase isoform 2.	35.4678	81.2508	49.6021	142.336	78.8207	50.8062	39.7194
Os08g0245200	4-coumarate:coenzyme A ligase, Lignin biosynthesis	0.26113	4.04104	6.39158	4.3352	3.24231	1.17316	0.882153
Os08g0301500	Sucrose phosphate synthase 8, Sucrose and starch metabolism, Carbon reserve remobilization from rice stems to grains, Regulation of grain filling	38.2084	65.9253	61.8628	80.7347	53.9424	60.3754	53.5273
Os08g0369800	Hypothetical conserved gene.	0.0622013	0.0518317	0.103453	0.159323	0.129647	0.0993473	0.046596
Os08g0392500	Hypothetical conserved gene.	0.25023	0.787399	0.686225	0.888263	0.641237	0.592581	0.523766
Os08g0402500	Protein of unknown function DUF761, plant domain containing protein.	0.110172	0.217598	0.298017	1.91777	2.81889	0.561084	0.389209
Os08g0439100	Protein of unknown function DUF1336 domain containing protein.	23.2944	36.904	33.8217	35.802	32.0071	23.9451	17.6322
Os08g0447900	Similar to Adenylyl cyclase associated protein.	0.511892	1.64031	1.86454	1.19993	1.27271	0.317208	0.177762
Os08g0448000	4-coumarate:coenzyme A ligase, Lignin biosynthesis, Defense against wounding	14.266	16.5153	11.3459	57.5916	25.6766	15.2985	1.30215
Os08g0453733	Non-protein coding transcript.	1.32892	8.07699	6.97723	7.1451	5.39035	5.86239	3.41568
Os08g0470200	Similar to Nectarin III.	20.3213	47.9906	52.606	81.1476	82.1557	29.8589	23.0919
Os08g0482600	Cd(II) transporter, Cadmium accumulation, Oxidative stress resistance	3.33047	9.63273	8.60583	81.5964	97.9186	26.0649	2.44799
Os08g0482700	Uclacyanin 30, Plastocyanin-like domain-containing protein, Target gene of OsmiR408	25.671	188.668	170.249	257.055	252.44	76.3837	37.6715
Os08g0492150	Non-protein coding transcript.	0.285262	0.446234	0.391525	0.637157	0.887406	0.493866	0.365417
Os08g0526150	Hypothetical protein.	1.71147	5.17962	7.19308	15.7932	13.0237	8.25096	4.24173
Os08g0529901	Hypothetical gene.	0.0856247	2.52026	1.07207	0.96482	0.253458	0.0916583	0.016474
Os08g0543500	Nucleotide-binding LRR receptor (NLR) family protein, Non-canonical	0.49421	2.18879	2.61251	2.36428	3.17892	2.54434	1.51807
Os08g0566900	Mpv17/PMP22 family protein.	9.25589	21.6123	25.1263	21.6866	22.182	19.3394	16.037
Os09g0125900	Similar to PDR15 ABC transporter.	0.0231957	0.763541	0.629616	0.222572	0.464367	0.0525667	0.0306823
Os09g0135800	Armadillo-like helical domain containing protein.	11.6273	12.6214	9.89249	17.502	19.1441	5.76918	3.62234
Os09g0341500	F-box domain, cyclin-like domain containing protein.	1.32633	1.53634	1.55409	10.4142	8.20886	3.68321	0.104149
Os09g0364800	Heavy metal transport/detoxification protein domain containing protein.	5.22317	17.0713	11.7312	18.5752	17.0889	3.16708	2.3255
Os09g0401300	A member of the JASMONATE ZIM-domain (JAZ) family, Negative modulation of JA signaling and antiviral defense	34.4773	54.261	60.1658	135.323	119.85	85.738	68.94
Os09g0423700	Heat shock protein DnaJ, cysteine-rich region domain containing protein.	3.07948	5.36323	4.86977	7.09076	6.19411	4.34449	5.46505
Os09g0431300	R2R3-MYB transcription factor 84	0.0728677	4.17643	3.89027	6.65407	4.52529	4.99315	2.94724
Os09g0459450	Hypothetical gene.	2.15521	5.89507	6.89362	8.61522	11.9837	7.56968	4.73727
Os09g0481700	WRKY transcription factor 90, Responses to pathogen attack and mechanical wounding	8.43422	14.8048	12.8429	19.9037	19.872	15.0023	15.1254
Os09g0482000	UBX domain containing protein.	6.09082	8.34704	10.2728	11.9173	9.47666	7.4122	5.61565
Os09g0484800	Similar to Pirin-like protein.	3.4083	19.7004	21.0686	33.1046	38.411	39.8426	19.026
Os09g0487900	Basic helix-loop-helix (bHLH) transcription factor 130, Drought tolerance	0.569884	0.798285	0.776056	2.39021	1.5814	0.568916	0.685706
Os09g0502350	Non-protein coding transcript.	3.51423	8.18427	6.41887	6.28463	6.47191	3.92356	2.64599
Os09g0513200	Similar to Solute carrier family 35, member F1.	0.124755	6.58976	7.36221	4.62921	3.07266	0.940475	0.735016
Os09g0518000	Uridine diphosphate-glycosyltransferase protein, Positive regulation of bacterial leaf streak susceptibility, Negative regulation of SA-mediated resistance to Xoc	1.3381	14.9749	8.41316	43.1062	33.0661	8.02534	3.68582
Os09g0522100	ERF family protein, DREB1 (dehydration-responsive element binding protein) homolog	1.23197	1.30496	1.52679	11.7326	15.1551	3.18227	0.703319
Os09g0522200	Transcription activator, Tolerance to drought, high-salt and cold stresses, Negative regulation of resistance to brown planthopper (BPH)	0.593761	2.0712	1.8113	26.2866	39.8815	8.7151	1.70904
Os09g0526500	C2 calcium/lipid-binding region, CaLB domain containing protein.	0.593935	0.919365	0.99615	2.57924	2.00956	2.68813	0.593146
Os09g0530275	Cytochrome P450 domain containing protein.	0.32046	0.606459	0.346751	0.498544	0.840282	0.226738	0.177563
Os09g0557500	Similar to ATPUP5.	1.02757	2.18515	1.79039	5.01161	2.28312	2.48781	0.696164
Os09g0564000	Peptidase C1A, papain family protein.	0.0243113	9.33395	4.74602	4.18103	8.17936	11.3927	1.21955
Os10g0101000	S-Domain receptor like kinase-44, Response to chilling in a tolerant genotype, Response to submergence, Response to Xanthomonas oryzae pv. Oryzae	3.74031	6.03823	5.82933	6.88425	8.56262	4.33667	3.23159
Os10g0107866	Non-protein coding transcript.	5.97175	10.3277	10.8527	74.5407	88.37	6.47974	5.53311
Os10g0112600	Nonaspanin (TM9SF) family protein.	7.83738	13.8264	12.7212	25.671	33.4701	9.65137	11.3394
Os10g0118000	Similar to 5-pentadecatrienyl resorcinol O-methyltransferase.	0.465397	12.5792	5.53563	33.9745	8.43094	2.89119	0.290883
Os10g0147900	Armadillo-like helical domain containing protein.	9.34979	10.2303	9.84722	22.0743	22.6662	11.8393	6.20554
Os10g0155700	LRR-receptor-like kinase (LRR-RLK) family protein	3.75345	14.2497	14.9782	10.3909	6.75838	5.60759	2.74593
Os10g0182300	Similar to predicted protein.	1.13758	2.41267	2.05435	3.03766	1.82467	2.14665	2.03859
Os10g0196000	Similar to Cytochrome P450 CYP98A7.	0.049558	4.99678	6.20521	4.51655	1.33269	0.438082	0.286954
Os10g0208600	Pollen Ole e 1 allergen/extensin domain containing protein.	0.662574	10.7646	10.6009	12.2927	7.12487	3.71087	1.61309
Os10g0317300	Conserved hypothetical protein.	9.10083	9.33235	8.56868	16.3365	19.0912	6.52562	5.69722
Os10g0336600	Conserved hypothetical protein.	0.091892	0.252411	0.666801	0.450397	0.483148	0.229495	0.0846057
Os10g0394700	Hypothetical conserved gene.	1.86611	13.4859	18.053	10.7231	16.946	9.3848	8.17951
Os10g0403800	Basic helix-loop-helix (bHLH) transcriptional factor, Regulation of leaf angle	0.272942	1.28464	2.50433	1.30784	1.67136	0.76907	0.143137
Os10g0407400	Hypothetical conserved gene.	2.4186	3.81149	3.60298	4.50201	4.166	2.8572	1.8891
Os10g0416100	Class III chitinase RCB4 (EC 3.2.1.14).	9.98052	20.5489	17.5127	15.6737	14.7818	10.4224	7.23516
Os10g0465175	Hypothetical gene.	1.03343	3.01233	3.51794	3.57728	2.89069	3.85019	2.47187
Os10g0473600	Hypothetical protein.	0.0484713	0.0738997	0.081406	0.147939	0.108611	0.0762747	0.106079
Os10g0475100	Similar to oxidoreductase.	1.40389	14.4166	19.6372	14.1377	16.1114	11.347	9.01618
Os10g0476400	Snf7 family protein.	25.112	44.8652	47.4054	85.8265	81.2411	65.5694	52.8711
Os10g0478600	Conserved hypothetical protein.	6.46555	8.12449	8.06496	11.5108	13.3948	8.6021	7.80869
Os10g0479001	Hypothetical gene.	23.3183	31.6465	29.1352	47.7318	39.7888	43.7841	29.9167
Os10g0486300	Hypothetical conserved gene.	0.176815	0.312115	0.423085	0.379328	0.45943	0.213926	0.135631
Os10g0516900	Conserved hypothetical protein.	0.872154	22.8439	22.5809	6.42772	17.4765	6.12283	0.444369
Os10g0519400	Hypothetical protein.	0.847247	2.15949	1.95476	2.9252	2.27001	2.00515	1.5295
Os10g0521900	Similar to Membrane protein.	8.54687	10.199	18.2705	63.1137	62.939	37.0832	9.92635
Os10g0555100	Glycogenin glucosyltransferase, Submergence-related gene	5.95716	10.943	11.8985	88.5449	108.329	31.1091	4.02544
Os10g0563800	Hypothetical conserved gene.	4.90542	7.40391	8.73457	43.2232	50.1558	18.4173	4.66303
Os10g0567000	Fluoride exporter, Fluoride tolerance	2.49703	16.9916	17.3062	16.0469	14.8935	20.9027	12.6986
Os10g0580900	Conserved hypothetical protein.	12.8527	26.9863	21.0448	81.6072	57.1491	30.296	9.17069
Os11g0112050	Conserved hypothetical protein.	1.76315	10.054	7.95784	14.3667	2.90336	4.6157	1.88682
Os11g0116200	Similar to nonspecific lipid-transfer protein 3.	0.106101	6.26116	6.47737	17.5407	16.729	1.7507	0.777516
Os11g0121000	Hypothetical conserved gene.	1.00833	1.76022	1.91625	2.78791	1.66016	2.04297	2.09652
Os11g0138400	Similar to Phosphoglycerate mutase family protein, expressed.	0.196229	1.30251	0.968768	0.671722	0.868698	0.16714	0.047239
Os11g0139700	Hypothetical conserved gene.	63.5178	77.2272	59.7932	172.984	144.384	133.842	82.4619
Os11g0141900	BTB/POX VIRUS AND ZINC FINGER (POZ) domain and ankyrin repeats containing protein, Regulator of proximal-distal patterning of leaves	5.85452	14.9594	15.9053	9.71847	9.67446	7.76569	6.2253
Os11g0144900	Conserved hypothetical protein.	1.98137	2.61699	5.37169	35.4486	30.7997	28.8156	6.13575
Os11g0146950	Hypothetical conserved gene.	5.31711	8.76699	8.1715	11.4053	13.9084	10.0099	7.44496
Os11g0148000	Sodium/calcium exchanger membrane region domain containing protein.	4.86602	6.81155	5.23911	18.9668	14.5365	4.79326	2.57799
Os11g0154500	Blast disease-responsive transcription factor, Disease resistance	0.085021	2.0927	3.30214	6.76134	13.2462	3.58706	2.71782
Os11g0160400	Conserved hypothetical protein.	0.0335567	0.327152	0.275675	4.10769	8.398	0.439067	0.535861
Os11g0183900	Similar to Aspartic proteinase Asp1 precursor (EC 3.4.23.-) (OsAsp1) (Nucellin- like protein).	17.3115	29.2977	26.3551	74.0493	94.2726	20.3018	19.854
Os11g0208800	Similar to Receptor-like protein kinase.	0.182111	0.847044	0.900517	0.903553	1.20378	0.186357	0.229752
Os11g0210300	Alcohol dehydrogenase 1.	175.189	214.113	252.611	452.487	215.493	312.352	162.587
Os11g0213733	Conserved hypothetical protein.	0.562616	0.691989	0.553918	7.53546	4.85189	1.70193	0.271473
Os11g0215100	Plant disease resistance response protein family protein.	0.380599	8.43529	14.8139	9.68621	6.21666	6.33943	4.30228
Os11g0227600	Hypothetical protein.	0.0536083	0.140581	0.130734	0.299089	0.216666	0.108696	0.0879587
Os11g0229300	Nucleotide-binding LRR receptor (NLR) family protein, Non-canonical	0.207501	0.983078	1.06875	2.45212	3.66472	1.13509	0.9007
Os11g0249000	Typical CC-NB-LRR-type protein, Mediation of both SA and NPR1-independent defense signaling pathways, Defense response	0.029991	0.247016	0.335038	0.587423	0.449096	0.201322	0.0377177
Os11g0285000	Similar to Beta-amyrin synthase.	0.0334027	0.222023	0.454053	0.719833	0.778952	0.223993	0.278714
Os11g0334938	Similar to Class III peroxidase 111.	0.103116	8.872	14.1579	5.07518	0.844381	0.272288	0.039101
Os11g0439300	Hypothetical protein.	4.43673	11.6642	9.58334	9.52279	8.87407	9.51783	8.2424
Os11g0465200	Similar to Bx2-like protein.	0.016085	5.16279	6.25208	4.29321	2.52941	1.44785	1.48347
Os11g0527000	Conserved hypothetical protein.	0.224928	0.433904	0.342528	0.471959	0.171475	0.455324	0.196881
Os11g0537375	Hypothetical protein.	12.9268	35.5104	25.8341	86.5477	95.8988	56.9893	27.6648
Os11g0545300	Similar to Topoisomerase 6 subunit A-like protein.	120.688	123.476	104.263	206.473	194.542	76.3118	58.4461
Os11g0587500	RabGAP/TBC domain containing protein.	15.7431	22.5002	17.5049	29.4033	33.8581	23.0931	17.5054
Os11g0656000	Similar to Glutaredoxin-C13.	0.0922543	1.09959	2.17958	11.5414	7.47695	0.765194	0.0157797
Os11g0685300	Hypothetical conserved gene.	2.40582	5.68576	6.59459	5.50855	6.82136	5.06398	5.19291
Os11g0700900	Glycoside hydrolase, subgroup, catalytic core domain containing protein.	0.026956	4.58024	4.38029	8.90244	3.78725	8.16319	0.725804
Os11g0704800	Similar to Membrane protein.	1.2361	1.73603	2.11604	3.37031	3.44786	2.01994	1.55734
Os12g0115500	Similar to nonspecific lipid-transfer protein 3.	0.0698803	7.61903	9.54633	35.6381	54.7238	2.64654	1.532
Os12g0127200	Harpin-induced 1 domain containing protein.	0.465961	3.4383	4.01412	6.29412	5.60804	3.61397	0.823182
Os12g0138800	Six-bladed beta-propeller, TolB-like domain containing protein.	0.3433	1.83831	2.26613	1.08801	0.758545	0.374226	0.230117
Os12g0147800	Phytosulphokine precursor, osa-miR164c target gene, Regulation of seed vigor	146.219	170.397	202.459	409.464	232.427	146.415	50.7529
Os12g0164450	Hypothetical gene.	9.59727	8.58036	9.52159	25.8944	26.2662	6.13019	1.53041
Os12g0181600	Amino acid transporter in response to nitrogen concentration, Mediation of panicle branching and grain yield	72.0829	85.407	79.5831	496.788	302.403	249.85	84.2753
Os12g0209901	Similar to NB-ARC domain containing protein expressed. (Os12t0209901-01);Transcript variants=Os12t0209901-01	1.14525	6.19757	5.9305	4.49826	6.63705	3.35337	3.9988
Os12g0257000	Serine carboxypeptidase I precursor (EC 3.4.16.5) (Carboxypeptidase C).	9.02094	33.9833	36.9243	42.2261	37.8111	33.4281	29.1322
Os12g0261300	Conserved hypothetical protein.	1.26674	11.0321	9.84629	10.7255	7.56139	4.38221	3.70945
Os12g0292301	Hypothetical gene.	4.03641	22.0579	33.438	20.9126	25.4349	16.1389	14.2579
Os12g0292400	Similar to Petunia ribulose 1, 5-bisphosphate carboxylase small subunit mRNA (clone pSSU 51), partial cds. (Fragment).	11.0482	51.602	77.2361	62.1999	66.176	51.7313	31.4342
Os12g0410150	Hypothetical gene.	3.58903	5.09656	4.92129	12.8401	14.8857	8.58533	6.06628
Os12g0424700	Cyclin-dependent kinase F;2, Regulation of grain filling and grain size	0.213248	0.450691	0.931799	2.73577	4.19545	2.56481	0.751711
Os12g0471100	Similar to ATPase 2.	0.424223	2.03673	2.76018	4.41498	4.97263	2.08123	0.554341
Os12g0472366	Hypothetical protein.	0.775272	1.5627	2.97054	3.53291	3.98037	0.260946	0.012939
Os12g0472500	Homolog of the Arabidopsis TAPETUM DETERMINANT1 (TPD1) protein, Regulation of early anther cell differentiation	1.16089	2.00898	1.92568	2.51899	2.64766	2.1534	1.36073
Os12g0476200	Sucrose transporter, TAL effector PthXo2-dependent disease susceptibility to bacterial pathogen	6.49583	33.0769	39.9846	76.4156	37.6883	52.8723	40.9206
Os12g0518200	DUF gene family protein, Dufulin-induced promotion of salt stress tolerance	2.07633	1.5527	3.45509	4.73683	5.87131	1.40363	0.215822
Os12g0577200	Conserved hypothetical protein.	0.0909717	2.71737	4.89267	5.16783	2.44547	2.07241	0.927871
Os12g0608700	Gnk2-homologous domain domain containing protein.	0.0124063	0.54265	1.32038	6.42538	7.93146	0.910282	0.03203
Oryza_sativa_newGene_1207		0.112631	0.156877	0.0954187	0.207086	0.16188	0.145032	0.121807
Oryza_sativa_newGene_1270		0.028323	1.1032	0.394311	0.331614	1.03351	0.063359	0.004317
Oryza_sativa_newGene_1342		0.584822	2.76327	0.47385	2.2836	1.95835	0.30088	0.160265
Oryza_sativa_newGene_1507		0.113748	1.15215	0.863033	0.786993	1.06488	0.928384	0.508963
Oryza_sativa_newGene_1622		0.0162573	0.32613	0.603049	1.10297	1.32537	0.499345	0.363792
Oryza_sativa_newGene_1623		0.0208883	0.0594227	0.0509337	0.0886873	0.041003	0.0184777	0.00389167
Oryza_sativa_newGene_190		0.781407	3.07355	2.29986	1.71378	1.00301	0.730403	0.418829
Oryza_sativa_newGene_2067		0.1131	0.278525	0.197975	0.701911	0.228382	0.118621	0.00655833
Oryza_sativa_newGene_2217		0.0873847	0.741787	0.157744	1.6096	1.00345	0.669478	0.293142
Oryza_sativa_newGene_2356		0.0160003	0.902233	0.764343	0.384067	0.23878	0.514566	0.21661
Oryza_sativa_newGene_2385		0.390756	0.593132	0.57193	0.956435	0.432031	0.73471	0.1798
Oryza_sativa_newGene_2731		0.425389	1.16695	1.37452	2.26516	2.09267	1.44014	0.713525
Oryza_sativa_newGene_2827		0.010254	0.059481	0.166089	0.42726	0.405107	0.0884047	0.0723377
Oryza_sativa_newGene_3083		0.502187	1.02299	0.616047	1.17081	1.59255	0.54155	0.37864
Oryza_sativa_newGene_3463		0.362698	0.721307	0.809548	0.692966	0.738794	0.73563	0.633521
Oryza_sativa_newGene_3504		0.0490373	0.596531	0.348556	0.469727	0.478662	0.158578	0.0259763
Oryza_sativa_newGene_3770		0.0576603	0.145364	0.203314	0.355682	0.654193	0.240781	0.164178
Oryza_sativa_newGene_405		0.508468	1.18635	1.03024	1.03107	1.03502	0.995108	0.582649
Oryza_sativa_newGene_4320		0.151176	0.385892	0.222934	0.310748	0.349075	0.198157	0.171854
Oryza_sativa_newGene_4533		0.099485	0.450864	0.430995	0.671689	0.672266	0.510881	0.398168
Oryza_sativa_newGene_4622		0.672666	1.56159	1.55462	2.91343	1.86063	1.07096	1.31341
Oryza_sativa_newGene_4624		0.623277	1.23816	1.23223	1.35021	1.30447	1.06219	1.24873
Oryza_sativa_newGene_4826		0.0880373	2.2403	2.07381	0.855156	0.784852	0.926112	0.573648
Oryza_sativa_newGene_4991		0.0284723	0.254811	0.08088	0.148019	0.0871393	0.209917	0.0232273
Oryza_sativa_newGene_5024		0.304109	1.25851	0.659631	2.41469	0.916644	0.565267	0.496883
Oryza_sativa_newGene_5244		0.0478467	0.367498	0.553696	0.460242	0.665071	0.252933	0.113736
Oryza_sativa_newGene_5327		0.0120163	0.0482853	0.0182703	0.0830383	0.067199	0.0324617	0.014988
Oryza_sativa_newGene_5656		0.014298	0.199602	0.963309	3.30487	0.487854	0.097846	0.028751
Oryza_sativa_newGene_5658		0.209825	0.628686	0.614552	0.529783	0.555884	0.160402	0.138998
Oryza_sativa_newGene_5906		0.638327	1.09921	0.768001	2.87397	1.43771	0.755425	0.291478
Oryza_sativa_newGene_6002		0.921053	4.35954	3.80956	3.61197	3.75619	2.33711	2.60565
Oryza_sativa_newGene_6038		1.50175	2.6185	2.67431	3.08529	2.60252	2.27554	1.786
Oryza_sativa_newGene_6069		3.29113	7.43984	5.52427	5.04527	4.53141	3.40346	1.61383
Oryza_sativa_newGene_6119		1.35821	3.15467	3.32113	4.0671	2.97333	3.78102	3.29172
Oryza_sativa_newGene_7004		0.029531	0.19701	0.160632	0.170621	0.383845	0.153889	0.142274
Oryza_sativa_newGene_7142		0.409898	1.40798	1.18229	2.57481	2.84123	2.97123	1.21542
Oryza_sativa_newGene_7240		1.95294	22.7193	19.522	10.498	8.34607	5.42107	4.3966
Oryza_sativa_newGene_7331		0.0326003	1.55917	0.51509	1.13872	1.91882	0.26091	0.142403
Oryza_sativa_newGene_7555		2.50027	4.023	2.99178	9.05794	15.9047	3.71571	1.79059
Oryza_sativa_newGene_8044		0.029981	0.24871	0.268758	0.163969	0.240693	0.0757087	0.0236033
Oryza_sativa_newGene_8224		0.0591597	0.0719083	0.0912233	0.0696457	0.0906597	0.080738	0.0240957
Oryza_sativa_newGene_8276		0.0330547	0.307227	0.439196	0.709693	0.412855	0.265608	0.140278
Oryza_sativa_newGene_8303		5.1923	9.81536	9.79516	7.5012	7.32418	6.39611	3.11371
Oryza_sativa_newGene_8304		0.279709	0.621422	0.909722	0.651455	0.529299	0.353938	0.0873757
Oryza_sativa_newGene_8362		0.146735	0.505287	0.252488	5.7325	3.09977	1.28692	0.00754867
Oryza_sativa_newGene_842		0.331727	0.286027	0.366384	1.70292	0.695439	0.527585	0.090886
Oryza_sativa_newGene_8564		0.181495	0.570409	0.368615	0.524609	0.516664	0.190172	0.246644
Oryza_sativa_newGene_9086		0.0162053	0.0550233	0.0643227	0.54759	0.199404	0.185431	0.049272
