# Supplementary material for: Spatiotemporal Transcriptome Profiling Reveals Nutrient Transport Dynamics in Rice Nodes and Roots During Reproductive Development
Source: Int J Mol Sci. 2025 Sep 25;26(19):9357. doi: 10.3390/ijms26199357 (PMC12524880; doi:10.3390/ijms26199357)
Supplement: Supplementary file 1 [file ijms-26-09357-s001.zip › Table S6.xlsx]

## Sheet: Profile 5_gene
Table S6. Profile 5 genes with more complex or less defined expression trends
Gene ID	Gene Annotation	FPKM value
IRGSP-1.0	IRGSP-1.0 (2025-3-19)	NDI(S1)	NDI(S2)	NDI(S3)	NDI(S4)	NDI(S5)	NDI(S6)	NDI(S7)
Os01g0106750	Non-protein coding transcript. (Os01t0106750-00);Transcript variants=Os01t0106750-00;Oryzabase Gene Name Synonym(s)=ATM homolog	13.0564	6.20929	6.46256	6.50147	9.98843	8.62686	8.57848
Os01g0144700	Conserved hypothetical protein.	25.3839	8.64497	8.78969	6.67626	8.47599	6.61395	7.38005
Os01g0145200	Protein of unknown function DUF3681 domain containing protein.	2.53394	1.81622	1.53539	1.26558	1.79396	1.87719	1.8073
Os01g0167750	Pentatricopeptide repeat domain containing protein.	1.29638	0.585674	0.48682	0.553514	0.848745	0.917282	0.608049
Os01g0170900	Conserved hypothetical protein.	3.90244	1.44538	1.69697	0.736259	1.12182	1.12021	1.21488
Os01g0179901	Conserved hypothetical protein.	0.356666	0.274146	0.13897	0.188696	0.355411	0.276555	0.205992
Os01g0253300	Importin &alpha;1a, Adaptor of nuclear transport receptors, Positive regulation of disease resistance against the rice blast pathogen	226.731	118.506	110.011	124.43	176.734	127.804	155.723
Os01g0255100	Similar to Soluble epoxide hydrolase.	0.52101	0.178273	0.0608897	0.0481087	0.113299	0.305835	0.098609
Os01g0263400	Pentatricopeptide repeat domain containing protein.	2.07915	0.890358	0.792594	0.848991	1.27479	1.12326	0.840011
Os01g0265900	Similar to translin family protein.	13.5458	6.36948	6.08777	5.3966	5.57807	5.18634	6.28408
Os01g0275300	Conserved hypothetical protein.	12.8739	6.47581	5.85043	4.85585	8.93231	6.22328	7.89325
Os01g0282251	Similar to CAA30375.1 protein.	0.0582407	0.020949	0.0108347	0.018315	0.015794	0.0269553	0.0239747
Os01g0332150	Hypothetical protein.	0.611623	0.1414	0.108357	0.178378	0.294217	0.152239	0.036793
Os01g0514000	Similar to 50S ribosomal protein L24e.	104.881	40.1257	38.1303	38.0103	49.7525	35.7994	39.6141
Os01g0523100	LRR-receptor-like kinase (LRR-RLK) family protein	0.622003	0.264653	0.29063	0.255485	0.581744	0.223434	0.185576
Os01g0532800	Similar to Condensin complex subunit 2.	27.6159	3.03664	2.50659	2.76304	2.54581	2.41624	1.91563
Os01g0605300	Similar to Likely ubiquitin-conjugating enzyme e2.	5.05397	0.434026	0.562423	0.279196	0.516768	0.32155	0.642019
Os01g0620100	Nucleoporin, WD40 domain containing protein, Cold tolerance	35.7733	16.3627	14.0333	15.218	15.4236	15.6809	15.5462
Os01g0643450	Hypothetical protein.	0.085667	0.0131393	0.00772133	0.004459	0.0603623	0.00789333	0.00926733
Os01g0655300	TRITHORAX-like protein, H3K4-specific methyltransferase, Regulation of H3K4 methylation, Regulation of plant height and pollen grain development, Positive modulation of drought response	24.4126	14.4787	13.8362	11.6681	15.8009	11.3595	11.7934
Os01g0693400	AP2/ERF transcription factor, RAV transcription factor, Regulation of carpel development, Control of seed size, Positive regulation of seed germination and vigor, Salt tolerance during seed germination, Positive regulation of arsenic tolerance	40.789	7.74426	3.52926	7.02593	13.4204	2.46958	3.65608
Os01g0702500	Similar to Dehydrin Rab25.	19.2407	4.02716	3.81701	6.62168	6.65506	3.7002	3.55096
Os01g0705500	Similar to fiber protein Fb11.	40.7245	21.4089	24.3967	17.3114	18.7483	22.7433	20.8488
Os01g0714900	Similar to RAB7A.	42.3883	13.9837	16.3309	8.79989	9.5226	12.3582	12.3988
Os01g0746200	Nucleoporin, Common symbiosis signaling (SYM) pathway	32.36	14.6631	14.2799	12.4187	14.5195	14.8454	14.956
Os01g0754700	Pentatricopeptide repeat domain containing protein.	1.08053	0.244645	0.312093	0.243509	0.71345	0.413441	0.407259
Os01g0769900	Chloroplast-targeted TAC (transcriptionally active chromosome) protein, Essential for proper chloroplast development, Maintenance of plastid-encoded polymerase activity under cold stress	19.6794	10.2328	9.14056	8.48837	12.2191	8.23489	10.3632
Os01g0814300	Pentatricopeptide repeat domain containing protein.	2.07116	0.970882	0.996534	0.893397	1.57739	1.1234	1.08359
Os01g0822800	Similar to RING-H2 finger protein ATL3C.	7.48483	2.26758	2.05444	2.23176	16.6039	3.21817	3.06727
Os01g0841400	Conserved hypothetical protein.	0.501044	0.133676	0.120031	0.181879	0.333733	0.139255	0.152713
Os01g0970600	DEAD-box RNA helicase (EC:3.6.4.13), Salt or drought stress tolerance, RNA chaperon activity	23.8637	11.814	10.9329	12.9858	13.3574	12.4563	14.3314
Os02g0107000	Sec63 domain domain containing protein.	72.7109	30.7396	32.4106	28.9329	36.3783	30.6979	38.7105
Os02g0110000	Lipase, GDSL domain containing protein.	2.94916	1.95202	0.890525	0.801045	1.07329	1.04616	1.29121
Os02g0112100	High-affinity nitrate transporter, Nitrate uptake, Nitrate transport	0.0934347	0.0288627	0.0222717	0.003652	0.00915767	0.0645213	0.00683667
Os02g0154000	Leucine-rich repeat receptor-like kinase, Positive regulation of the drought stress response and tiller development	0.636908	0.190289	0.167097	0.073211	0.196532	0.105775	0.157281
Os02g0156500	Hypothetical protein.	0.231229	0.130197	0.0512923	0.0491	0.098497	0.0859443	0.051087
Os02g0162500	Similar to 40S ribosomal protein S14.	329.519	129.042	160.735	143.328	186.128	142.985	168.174
Os02g0179300	Similar to RAD23 protein, isoform II.	49.1328	24.0306	24.982	21.3838	21.3729	24.2598	23.9928
Os02g0179500	Hly-III related domain containing protein.	7.21502	3.17182	3.1716	2.10015	4.17432	2.73341	2.59391
Os02g0189100	Mediator complex, subunit Med11 domain containing protein.	118.131	71.0546	70.4554	63.5892	52.7348	75.5737	59.9817
Os02g0219050	Hypothetical conserved gene.	0.147069	0.0332183	0.0324483	0.0385593	0.0616543	0.026899	0.0506217
Os02g0235701	Conserved hypothetical protein.	0.65045	0.320867	0.292693	0.20809	0.391981	0.231715	0.272876
Os02g0282600	Conserved hypothetical protein.	4.13935	1.86529	1.99194	1.92996	3.03218	1.5691	2.15509
Os02g0293575	Hypothetical protein.	0.161865	0.112667	0.0345103	0.032137	0.081445	0.0382613	0.060187
Os02g0297666	Hypothetical gene.	0.297154	0.220728	0.11734	0.136147	0.290692	0.136375	0.10551
Os02g0481000	Translation protein SH3-like domain containing protein.	35.2121	16.0195	18.1278	16.4389	18.7121	17.9319	20.02
Os02g0503400	Similar to 60S ribosomal protein L35.	523.259	171.282	184.561	213.102	290.849	185.351	254.914
Os02g0537200	Cyclin-like F-box domain containing protein.	21.125	6.10302	5.84976	4.16734	4.8295	4.44772	4.9776
Os02g0592300	Similar to predicted protein.	12.5346	4.97701	4.69956	4.29119	6.74564	6.47415	7.05363
Os02g0608550	Similar to acetolactate synthase/ amino acid binding protein. (Os02t0608550-00);Transcript variants=Os02t0608550-00	10.6637	3.73937	4.06623	3.96492	3.68687	3.25696	4.829
Os02g0608600	Amino acid-binding ACT domain containing protein.	44.0188	11.6778	12.2865	11.8462	11.9842	9.59984	11.5716
Os02g0610600	RSZ subfamily protein, Serine/arginine (SR)-rich protein, Response to salt, cold and heat stress	435.086	200.543	192.185	154.707	214.381	147.87	152.505
Os02g0618250	Similar to H/ACA ribonucleoprotein complex subunit 3-like protein.	94.1308	29.5898	34.4026	24.5379	33.6709	32.1478	35.975
Os02g0620200	Conserved hypothetical protein.	75.4274	20.1292	19.779	18.4844	15.6167	19.988	14.3767
Os02g0673500	Basic helix-loop-helix (bHLH) DNA-binding protein, Regulation of metaxylem vessel number and area, Repression of drought-induced metaxylem plasticity	71.3693	23.4057	17.3032	14.4285	28.5335	15.056	17.9541
Os02g0700901	Hypothetical gene.	0.674814	0.660479	0.177684	0.270664	0.745587	0.230355	0.208798
Os02g0707200	Transcription factor, Modulation of sugar transport	5.85386	0.622604	0.722614	0.437192	1.23758	0.391235	0.168549
Os02g0712800	Conserved hypothetical protein.	2.42773	0.706674	0.666594	0.608661	1.70622	0.859484	1.40239
Os02g0730000	Similar to Mitochondrial aldehyde dehydrogenase.	46.2536	26.4784	22.5252	28.6726	29.787	43.3639	18.744
Os02g0730075	Hypothetical protein.	1.49638	0.662306	0.637479	0.622984	0.712715	0.899839	0.694203
Os02g0749800	Mitochodrial transcription termination factor-related family protein.	6.87779	3.00693	3.16188	3.80022	3.73845	2.97347	3.87995
Os02g0762200	Zinc finger, CCHC-type domain containing protein.	12.1483	1.24369	1.11269	0.329739	0.555884	0.73561	0.773184
Os02g0780536	Hypothetical gene.	0.0542187	0.0321407	0.0331017	0.011229	0.029209	0.0381783	0.00813667
Os02g0784400	Hypothetical conserved gene.	1.78616	0.841291	0.716816	0.584206	1.14364	0.803675	0.74688
Os02g0801255	Similar to cDNA clone:J013118P06, full insert sequence.	16.4999	12.4302	4.7669	9.075	13.1553	6.68227	5.56499
Os02g0805200	Proliferating cell nuclear antigen (PCNA)	85.7299	15.2269	14.1391	11.4542	13.9693	14.6443	14.1795
Os02g0817600	Auxin/indole-3-acetic acid protein 10, Negative regulation of grain size and weight	118.371	45.3529	30.6454	13.1014	37.5842	29.9506	24.1866
Os02g0834300	Beta tubulin, autoregulation binding site domain containing protein.	32.5972	16.3422	16.5711	2.6924	7.86713	18.6516	7.83065
Os03g0100500	tRNA/rRNA methyltransferase, Similar to TAR RNA loop binding protein (TAR (HIV) RNA binding protein 1)	25.9372	5.11454	5.4384	7.88464	12.3912	10.953	12.4278
Os03g0151600	Acyl-CoA N-acyltransferase domain containing protein.	28.8832	11.3383	11.486	7.04552	6.91222	10.203	9.60801
Os03g0200700	Similar to Surfeit 1 homolog.	11.6008	6.02859	6.05639	5.64987	6.83333	5.74798	6.81893
Os03g0216400	Pentatricopeptide repeat domain containing protein.	0.931179	0.15698	0.157655	0.274816	0.598276	0.21462	0.315802
Os03g0221500	Glycoside hydrolase, family 17 protein.	85.1643	10.4046	6.79572	1.51921	2.17314	5.93294	1.8265
Os03g0234200	Similar to Ubiquitin fusion protein (Fragment).	359.354	145.967	159.896	160.846	193.4	165.411	197.066
Os03g0249300	Nucleotide-sensitive chloride conductance regulator family protein.	22.5286	12.0652	10.6879	9.44004	10.1819	10.9191	11.3809
Os03g0285900	Serine-arginine-rich protein, Splicing factor, RS2Z subfamily protein, Cold tolerance, Regulation of cold-induced alternative splicing, Response to salt stress	102.547	44.1576	44.7268	33.6696	42.6162	33.9176	43.9384
Os03g0304800	Lg106-like family protein.	74.3512	20.6991	17.4388	18.8342	27.5918	43.1809	31.1124
Os03g0321100	Hypothetical protein.	1.65629	0.270365	0.47303	0.239047	0.367622	0.471336	0.392492
Os03g0323800	Voltage-dependent anion channel 8, Mitochondrial porin	36.4274	18.7353	19.3978	14.1397	16.8082	14.857	17.8224
Os03g0332900	LRR-receptor-like kinase (LRR-RLK) family protein	30.6463	9.37032	6.83594	2.58572	5.12383	4.59161	4.75425
Os03g0335401	Non-protein coding transcript.	2.46916	1.62628	0.977013	1.3339	1.48123	0.986814	1.01161
Os03g0353000	Conserved hypothetical protein.	43.9474	10.1366	7.60725	10.1967	10.8279	9.17757	7.46889
Os03g0363200	Protein of unknown function DUF455 family protein.	5.27381	1.85043	1.87283	2.13677	2.31063	2.28059	2.45659
Os03g0416400	Similar to Patatin-like phospholipase family protein, expressed.	5.44094	1.20906	1.56027	1.48746	1.24625	2.26657	1.17406
Os03g0577300	Similar to delta DNA polymerase.	16.4251	1.97553	1.8633	2.52764	3.21994	3.79563	2.46126
Os03g0589300	Ovarian tumour, otubain domain containing protein.	4.67632	0.986188	0.690971	0.993952	1.55259	1.34511	1.36012
Os03g0596700	Hypothetical conserved gene.	1.07761	0.33747	0.202077	0.113507	0.321299	0.302861	0.0383293
Os03g0616500	Condensin-2 complex subunit G2, Similar to HEAT repeat family protein	3.48021	0.732244	0.457868	0.583675	0.610474	0.683591	0.604094
Os03g0622600	Conserved hypothetical protein.	5.75819	2.79401	2.78916	1.84446	3.61944	2.56671	2.58528
Os03g0655700	3-isopropylmalate dehydrogenase	69.5911	31.4145	33.9012	32.2344	32.8504	34.9667	32.4333
Os03g0665751	Hypothetical gene.	0.275805	0.09325	0.123338	0.0411653	0.0994433	0.206009	0.0690863
Os03g0667800	Ribosomal protein S21e family protein.	45.6801	15.4889	13.7081	12.5738	12.4995	16.3269	16.5774
Os03g0681750	Hypothetical gene.	11.6331	6.84197	5.96506	5.00678	7.38041	5.19345	4.95025
Os03g0699200	BRCT domain containing protein.	108.589	40.0048	40.864	42.535	61.826	47.2239	61.1434
Os03g0725400	Similar to WD-repeat protein 5 (BMP2-induced 3-kb gene protein) (WD-repeat protein BIG-3).	11.9295	3.8562	3.78149	2.51959	5.8639	4.40953	5.2671
Os03g0738300	Hypothetical protein.	9.83095	6.24988	5.90365	4.985	7.73406	5.37892	4.216
Os03g0759000	Similar to F16A14.19.	15.521	7.87554	6.27098	6.77405	17.433	4.33378	5.60489
Os03g0802800	Conserved hypothetical protein.	56.5609	28.9563	24.1732	23.3362	26.7355	25.2397	26.6533
Os03g0821200	Similar to Zn finger protein (Fragment).	5.30337	1.61026	1.54676	2.03703	2.09141	2.16084	2.68919
Os03g0821550	Conserved hypothetical protein.	1.46908	0.229083	0.363618	0.0924297	0.394575	0.280387	0.249487
Os03g0844700	Similar to ALBINO3-like protein 1, chloroplastic.	55.6568	25.7254	16.8891	21.0417	20.367	15.3801	18.4421
Os03g0848100	Similar to Ser/Thr protein phosphatase family protein, expressed.	2.78293	0.649494	0.629748	0.379862	0.645591	0.458752	0.787642
Os03g0852300	Histone-fold domain containing protein.	12.5568	5.04492	4.12394	3.01094	4.27724	3.7905	4.89053
Os04g0311100	Similar to OSIGBa0148D14.7 protein.	34.2319	10.9655	11.2552	11.1786	14.8366	10.6127	13.8021
Os04g0320200	Tetratricopeptide-like helical domain containing protein.	52.468	18.7259	19.7304	20.8956	25.596	25.0438	29.0782
Os04g0349650	Hypothetical protein.	0.584092	0.362359	0.233415	0.146326	0.296721	0.241727	0.135442
Os04g0397601	Non-protein coding transcript.	20.0226	8.38081	7.5404	6.8172	9.25281	7.97548	7.981
Os04g0416450	Hypothetical protein.	2.41572	1.20437	1.55999	0.772406	1.36347	1.22021	1.03378
Os04g0419900	S-Domain receptor like kinase-52, Response to drought in tolerant genotype Nagina 22, Response to chilling and submergence, Response to Xanthomonas oryzae pv. oryzae	2.00272	1.49931	0.997892	1.44357	2.12115	0.8817	0.84302
Os04g0428500	Conserved hypothetical protein.	1.45126	0.322956	0.340092	0.250732	0.542011	0.21942	0.124866
Os04g0436300	Protein disulphide isomerase isoform/multifunctional endoplasmic reticulum luminal polypeptide (D-ERp60).	2.88434	1.08417	1.35667	1.15165	2.21871	1.30467	1.57962
Os04g0445050	Non-protein coding transcript.	2.37583	0.372408	0.482298	0.243809	0.513799	0.399366	0.405225
Os04g0451100	Similar to H0815C01.3 protein.	6.11799	3.58329	2.64141	3.39231	4.0147	2.77208	1.9647
Os04g0472600	Non-protein coding transcript.	38.549	21.0766	19.1661	15.4034	20.5687	15.3144	19.1758
Os04g0507000	Similar to DNA mismatch repair protein.	14.3794	6.39938	5.94893	4.27229	6.32864	6.05878	6.70117
Os04g0604250	Conserved hypothetical protein.	26.1314	26.2352	19.1358	18.3079	28.9574	17.7384	13.9643
Os04g0608450	Hypothetical protein.	0.051363	0.0173987	0.008245	0.00653933	0.007792	0.014849	0.0117803
Os04g0667900	Regulatory protein RecX family protein.	18.8564	10.4845	11.4974	7.79381	10.4448	10.1399	10.6679
Os04g0671100	Similar to H0624F09.8 protein.	20.368	16.9947	9.68366	13.9382	15.2211	10.2326	10.6976
Os04g0692100	Similar to Tubulin folding cofactor B.	37.6734	12.8448	12.0792	11.6148	13.5723	16.2778	13.0246
Os05g0112900	Pentatricopeptide repeat domain containing protein.	1.53533	0.327351	0.344942	0.210235	0.242769	0.257642	0.298117
Os05g0115700	Similar to UDP-galactose transporter related protein-like.	14.1292	6.40637	7.2961	6.2735	6.65406	6.48698	6.18225
Os05g0132800	Conserved hypothetical protein.	12.5941	5.23683	6.21813	3.28837	4.22034	4.86762	4.67412
Os05g0143700	Hypothetical conserved gene.	1.17692	0.966649	0.392251	0.676785	1.62841	0.772849	0.504968
Os05g0186100	Similar to Histidine-containing phosphotransfer protein 4.	3.44728	2.22215	2.0185	2.03134	2.2864	1.68177	2.1561
Os05g0298900	Hypothetical protein.	15.2316	8.1423	11.1899	7.17875	8.27843	10.2227	6.06017
Os05g0299000	Conserved hypothetical protein.	0.48108	0.34387	0.381887	0.179288	0.337575	0.662774	0.217629
Os05g0313600	Pentatricopeptide repeat domain containing protein.	0.466345	0.190406	0.112439	0.0811553	0.108279	0.0999507	0.107657
Os05g0313900	Similar to DNA cytosine methyltransferase Zmet3.	4.60004	2.4368	2.44132	1.93782	3.20147	2.52158	2.82829
Os05g0345400	Tetratricopeptide-like helical domain containing protein.	21.1701	9.97913	10.8832	10.5656	11.067	10.2266	11.246
Os05g0349400	Conserved hypothetical protein.	2.18954	0.433685	0.409387	0.280777	0.384469	0.29774	0.32845
Os05g0359700	Conserved hypothetical protein.	14.1165	7.93084	7.16857	4.82361	8.19684	5.68964	4.59074
Os05g0397900	Kinesin, motor region domain containing protein.	20.5514	2.29887	1.98936	1.07414	0.874884	1.50244	1.39738
Os05g0412900	Hypothetical protein.	0.470385	0.225409	0.160367	0.0219293	0.132748	0.146832	0.085083
Os05g0430200	Putative deoxyribonucleoside kinase	34.2039	9.13539	9.63652	5.15699	6.62962	6.97671	8.84093
Os05g0446550	Similar to DNA glycosylase/lyase 701. (Os05t0446550-00);Transcript variants=Os05t0446550-00;Oryzabase Gene Symbol Synonym(s)=ROS1D ROS1d;Oryzabase Gene Name Synonym(s)=REPRESSOR OF SILENCING 1d	41.1818	20.9321	20.942	18.4838	39.9489	25.5438	17.5174
Os05g0465000	Conserved hypothetical protein.	2.65814	0.347001	0.30755	0.377041	1.0175	0.518696	0.230051
Os05g0473300	Hypothetical conserved gene.	0.20017	0.0878003	0.0592317	0.079982	0.190202	0.0765467	0.0352953
Os05g0479475	Hypothetical gene.	1.10473	0.749581	0.805769	0.557022	0.78902	0.739593	0.524854
Os05g0506300	Conserved hypothetical protein.	124.651	60.0995	51.6235	42.4385	60.6138	42.025	46.5281
Os05g0513500	Similar to 50S ribosomal protein L33.	17.499	9.25845	10.8725	8.48218	9.42796	14.0752	10.374
Os05g0519600	Similar to 4-methyl-5(B-hydroxyethyl)-thiazol monophosphate biosynthesis enzyme.	5.29966	2.50816	2.7975	2.49376	4.25461	1.97566	2.33124
Os05g0519800	Integrase, N-terminal zinc-binding domain-like domain containing protein.	13.9127	6.80328	6.70766	5.34093	6.59317	7.29652	6.66566
Os05g0564100	Nicotinamide N-methyltransferase, putative domain containing protein.	4.67784	2.71039	3.03134	2.22275	3.25821	2.22092	2.28889
Os05g0570350	Protein of unknown function DUF295 domain containing protein.	0.210033	0.082514	0.0358787	0.0643853	0.078547	0.0964557	0.0603597
Os05g0571300	Conserved hypothetical protein.	3.332	1.7027	1.80842	1.54654	2.21791	1.63386	2.20746
Os06g0105500	Protein arginine methyltransferase	10.4999	4.94071	4.66974	4.29061	4.93785	4.9838	5.76727
Os06g0125000	Nucleotide-binding LRR receptor (NLR) family protein	0.44389	0.053271	0.044484	0.095134	0.187878	0.110912	0.07286
Os06g0127300	Similar to Calcium-dependent protein kinase.	35.9533	25.8656	21.6472	14.2906	21.5494	26.5076	20.6556
Os06g0144000	Rice homologue of mammalian X-ray repair cross complementing 1 (XRCC1), DNA repair	11.4205	5.81751	6.23103	3.79606	4.09814	5.86714	4.32328
Os06g0149400	Similar to Chitinase A.	151.423	71.0466	76.1352	60.917	63.9461	74.3427	74.9236
Os06g0161400	Protein of unknown function DUF1618 domain containing protein.	3.00724	1.46161	1.5463	1.25842	1.61968	1.36369	1.67128
Os06g0168901	Hypothetical conserved gene.	1.33403	0.946085	0.795582	0.526021	0.679447	0.699557	0.604474
Os06g0178450	Similar to Leucoanthocyanidin dioxygenase. (Os06t0178450-00);Transcript variants=Os06t0178450-00	4.29036	1.72565	0.870012	0.663302	0.886035	0.744728	0.773828
Os06g0185800	Pentatricopeptide repeat domain containing protein.	0.858268	0.177995	0.187717	0.128229	0.304679	0.261343	0.249114
Os06g0194400	Transcriptional factor B3 family protein.	9.49806	2.40786	2.62638	2.51043	3.47822	3.42609	1.11955
Os06g0216400	Tetratricopeptide-like helical domain containing protein.	1.72434	0.484522	0.40913	0.357764	0.636947	0.385088	0.708504
Os06g0232400	Hypothetical conserved gene.	0.509696	0.488945	0.412375	0.114	0.39693	0.370202	0.247813
Os06g0298200	B-Box domain-containing protein 19, BBX transcription factor, Regulation of spikelet development and yield production	12.4522	4.3605	5.33443	3.48971	7.40269	4.43124	4.57014
Os06g0339800	Ribosomal protein L30, bacterial family protein.	25.2492	5.70588	7.06002	3.25479	5.03825	3.87175	5.06683
Os06g0487380	Hypothetical gene.	1.16098	0.562017	0.463195	0.301944	0.664373	0.300991	0.312315
Os06g0570400	Hypothetical protein.	2.60151	1.39973	1.16218	0.771928	0.97837	1.16139	1.11652
Os06g0639300	Nicotinamide N-methyltransferase, putative domain containing protein.	3.50062	0.603608	0.687409	0.566529	1.23641	0.79117	1.16199
Os06g0645500	Sterile alpha motif homology domain containing protein.	5.23895	1.07222	1.04028	0.354488	0.612585	1.05293	0.413054
Os06g0648500	Conserved hypothetical protein.	21.1801	5.58973	3.77653	4.67325	5.52333	3.04285	4.51193
Os06g0724700	Phosphatidylinositol 3- and 4-kinase, catalytic domain containing protein.	6.86304	0.993476	0.575621	0.385183	0.613116	0.550437	0.35838
Os07g0149300	Conserved hypothetical protein.	2.99324	1.06653	0.538006	0.489978	0.437213	0.603373	0.392855
Os07g0154400	Armadillo-type fold domain containing protein.	3.69299	0.982965	0.736207	0.894468	1.05042	0.744127	0.344006
Os07g0163500	Val-tRNA synthetase, Regulation of chloroplast ribosome biogenesis, Early chloroplast development	14.1081	8.33204	7.90092	6.75774	8.27493	6.67535	7.16249
Os07g0196300	Cyclin-like F-box domain containing protein.	3.71035	1.29865	1.2582	1.75116	2.27848	1.8986	2.41961
Os07g0272700	No apical meristem (NAM) protein domain containing protein.	0.248889	0.0115963	0.0114903	0.00647533	0.0137667	0.0123937	0.0172793
Os07g0508500	Ser/Thr kinase, Generation of proper tension between homologous kinetochores	11.4259	2.46733	2.55442	3.02709	2.85502	4.92052	2.71934
Os07g0517700	F-box domain, Skp2-like domain containing protein.	0.190036	0.0801447	0.0933353	0.070584	0.0878897	0.0711197	0.0823593
Os07g0563300	B3 domain transcriptional repressor, Regulator of seed germination and seedling development	76.2654	25.8502	20.8414	23.6362	25.8182	22.155	27.3449
Os07g0565400	LRR-receptor-like kinase (LRR-RLK) family protein	78.6751	21.2287	21.0963	13.4267	25.8119	21.5155	10.4651
Os07g0591700	Conserved hypothetical protein.	15.9321	1.56725	1.60012	0.0153673	0.460288	0.960071	0.0781983
Os07g0596200	Conserved hypothetical protein.	2.27863	1.25396	0.939443	0.877797	1.06909	1.04625	0.810423
Os07g0613800	Protein of unknown function DUF1677, plant domain containing protein.	4.12354	0.837155	0.928962	0.761203	2.01398	0.668961	1.37166
Os07g0650000	Hypothetical protein.	4.66332	2.19856	2.20451	1.74108	2.52462	1.61961	1.84448
Os07g0673100	Ribosomal protein S8e domain containing protein.	133.672	67.2962	63.8767	74.479	81.8355	69.3408	89.4115
Os08g0109250	Hypothetical protein.	0.157988	0.034342	0.0491683	0.0160933	0.0692233	0.0187857	0.0117883
Os08g0175300	PolI-like DNA polymerase, Plastid DNA polymerase, Plastidial DNA replication and repair	16.287	5.1177	3.3479	3.06038	4.67006	4.06914	4.12968
Os08g0188151	Hypothetical gene.	4.35509	1.86558	1.71013	1.33782	3.85455	1.59458	1.39794
Os08g0267000	F-box domain, Skp2-like domain containing protein.	2.28369	0.937037	0.952833	1.13075	1.09109	1.06368	0.77046
Os08g0320300	Conserved hypothetical protein.	12.9344	5.4976	6.14887	4.39034	6.67934	4.28744	5.01359
Os08g0326500	Similar to glycosyl hydrolase family 17 protein.	4.27908	0.966834	0.994654	0.508593	0.682909	0.780208	0.553322
Os08g0326900	Similar to WRKY DNA binding domain containing protein, expressed.	2.44634	1.35283	0.902431	0.995484	0.975375	1.1908	1.01605
Os08g0334300	Legume lectin, beta chain domain containing protein.	1.1856	0.0815557	0.0417133	0.0392923	0.408172	0.133017	0.226787
Os08g0359100	Similar to Lipid phosphate phosphatase 2 (EC 3.1.3.-) (AtLPP2) (Phosphatidic acid phosphatase 2) (AtPAP2) (Prenyl diphosphate phosphatase).	20.6042	8.36645	7.52681	5.95792	8.08589	5.34445	7.60234
Os08g0402600	Pentatricopeptide repeat domain containing protein.	2.44845	1.1608	1.10958	0.907611	1.46504	0.961174	1.22429
Os08g0412200	Nucleotide-binding, alpha-beta plait domain containing protein.	249.512	117.935	93.3621	100.156	129.056	78.8525	79.2098
Os08g0416250	Non-protein coding transcript.	4.27426	3.16868	2.99714	3.00312	3.33686	3.36263	1.70817
Os08g0421300	Hypothetical conserved gene.	1.04879	0.121657	0.0997207	0.0139557	0.174165	0.0347003	0.0419127
Os08g0421700	Zinc finger, CCHC-type domain containing protein.	3.94468	0.784587	0.810338	0.465532	0.714436	0.637408	0.869394
Os08g0446200	LRR-receptor-like kinase (LRR-RLK) family protein	4.06782	2.15993	2.34651	0.838849	3.24325	2.93932	1.77996
Os08g0466050	Similar to DNA polymerase epsilon subunit 2.	4.55111	1.45667	1.26677	1.46943	3.65965	2.1669	0.929496
Os08g0486200	SC subfamily protein, Serine/arginine (SR)-rich protein, Response to Pi deficiency	178.538	84.0467	71.363	72.1324	85.635	65.0788	82.4277
Os08g0494200	Conserved hypothetical protein.	2.59455	0.41279	0.560463	0.53639	0.710855	0.716746	0.871246
Os08g0496000	Cytochrome oxidase assembly family protein.	13.6101	6.60538	6.01236	6.75348	8.70432	6.78406	7.94227
Os08g0499900	Conserved hypothetical protein.	7.29716	4.09741	3.41664	2.87321	2.9957	3.10366	3.55852
Os08g0547100	Similar to 6-phosphogluconolactonase.	20.9399	6.73819	7.73556	6.37333	4.98809	8.01295	6.67653
Os08g0547600	Similar to SRS7 (SHI-RELATED SEQUENCE 7).	8.9257	7.27034	6.08682	3.65686	8.91961	6.74963	5.32576
Os08g0556650	Non-protein coding transcript.	0.60053	0.396495	0.308551	0.163918	0.530937	0.255285	0.255794
Os09g0101800	Quinoprotein amine dehydrogenase, beta chain-like domain containing protein.	6.69477	2.21707	2.35709	1.9016	2.41986	1.92449	2.56008
Os09g0104300	Protein of unknown function DUF1168 family protein.	44.3946	25.0018	21.4383	18.7576	17.4673	22.0261	20.7101
Os09g0432231	Similar to Cold-regulated protein.	0.271647	0.0675073	0.032734	0.0462973	0.176105	0.0863227	0.133421
Os09g0433400	Hypothetical gene.	1.62065	1.02463	0.836629	0.345116	0.640023	0.642565	0.554527
Os09g0478000	Hypothetical conserved gene.	1.29551	0.350997	0.393877	0.243718	0.413301	0.271774	0.381189
Os09g0491644	Conserved hypothetical protein.	41.6964	21.8181	19.1647	21.3684	33.5634	18.6711	19.3711
Os09g0491788	NAD(P)-binding domain containing protein.	18.5306	14.0239	10.5123	12.8234	12.3231	11.525	8.69148
Os09g0502600	Similar to OSIGBa0158F13.3 protein.	3.77315	2.16772	1.47677	1.02816	1.48135	1.08429	1.57498
Os09g0558250	Hypothetical protein.	2.02114	1.46539	1.10741	1.4414	2.39622	0.958732	0.784193
Os09g0568200	Similar to DNA polymerase epsilon subunit 3.	7.43807	1.11775	1.66089	0.867817	0.919177	1.20067	1.31623
Os09g0570850	Similar to Histone H2B.	3.15546	0.219052	0.355448	0.310676	0.684556	0.412026	0.386054
Os09g0570900	Amino acid-binding ACT domain containing protein.	15.9333	14.6132	10.793	7.13305	13.0576	9.65431	8.89656
Os10g0198600	Intron-encoded nuclease 2 domain containing protein.	13.7544	7.30602	7.46786	6.53572	8.49374	6.39343	6.53607
Os10g0344900	Multi antimicrobial extrusion protein MatE family protein.	1.13913	0.0601803	0.096434	0.061948	0.0765927	0.273749	0.128688
Os10g0373400	Hypothetical protein.	1.98416	0.175283	0.102107	0.0385557	0.119342	0.09981	0.0165743
Os10g0407100	Ribosomal protein L32p domain containing protein.	24.65	4.30101	4.79172	2.86139	3.70453	3.20969	3.79776
Os10g0419200	Cys2/His2-type zinc finger transcription factor, Heading date	0.924576	0.460002	0.304042	0.346466	0.462369	0.345883	0.363385
Os10g0430600	Aminotransferase, class-II, pyridoxal-phosphate binding site domain containing protein.	6.94755	3.31985	3.1375	2.96464	3.19057	3.17452	2.21614
Os10g0446100	WRC domain containing protein.	7.01278	3.41484	3.36937	2.80668	4.10139	3.34993	3.77707
Os10g0458700	Hypothetical conserved gene.	35.9741	18.1708	18.8196	17.5268	21.0085	18.9347	19.2612
Os10g0511900	Similar to Plus-3 domain containing protein, expressed.	39.5467	22.5242	19.814	15.1767	18.3102	16.8633	19.24
Os10g0519650	Non-protein coding transcript.	0.151522	0.0990887	0.047616	0.024132	0.0615457	0.042301	0.0589417
Os10g0523000	Hypothetical protein.	0.185932	0.0810313	0.064799	0.0717997	0.111341	0.121696	0.103559
Os10g0532150	Similar to Amine oxidase, flavin-containing family protein, expressed.	14.0264	8.41606	7.73222	6.53294	8.11434	7.48035	8.32841
Os10g0544966	Hypothetical protein.	0.881653	0.408989	0.370591	0.347908	0.448819	0.576592	0.487897
Os11g0168500	Hypothetical conserved gene.	1.27923	0.0391927	0.00657167	0.0273643	0.0657237	0.013006	0.0189813
Os11g0176250	Non-protein coding transcript.	0.0630783	0.0125217	0.010675	0.012234	0.0224807	0.0145973	0.021058
Os11g0176300	GDP-fucose protein O-fucosyltransferase domain containing protein.	5.04063	1.51746	1.47515	1.64153	1.88022	2.38959	1.85622
Os11g0206400	Mitochodrial transcription termination factor-related family protein.	3.09299	0.763203	0.67841	0.346633	0.461389	0.493945	0.423699
Os11g0209400	Similar to F-box family-6.	0.578176	0.074524	0.1147	0.113825	0.448915	0.139524	0.144125
Os11g0209502	F-box domain, cyclin-like domain containing protein.	1.47163	0.509216	0.523012	0.517209	1.21047	0.701442	0.88938
Os11g0233400	Similar to cDNA clone:J033099F01, full insert sequence.	2.01823	1.03248	0.438113	1.05188	1.04295	0.706959	0.397952
Os11g0256100	Pentatricopeptide repeat domain containing protein.	1.6197	0.943458	0.883191	0.927724	1.27413	0.894255	0.798955
Os11g0261600	Similar to Subtilisin-like serine proteinase.	2.16876	0.586377	0.560821	0.707232	1.32368	0.871118	1.32275
Os11g0311350	Non-protein coding transcript.	0.754308	0.45837	0.441667	0.131829	0.41557	0.726455	0.266482
Os11g0373711	Hypothetical gene.	1.44047	0.597434	0.35759	0.530701	0.552652	0.681663	0.617866
Os11g0483900	Engulfment and cell motility, ELM domain containing protein.	10.2892	1.46186	2.38243	1.36768	1.98114	1.30879	1.5669
Os11g0544600	CHZ-domain protein, Histone chaperone, Regulation of chromatin dynamics and genome transcription	44.8205	22.9904	19.0413	17.7843	19.0868	18.277	21.7198
Os11g0565000	LRR-receptor-like protein (LRR-RLP) family protein	0.116663	0.0317597	0.010429	0.0434523	0.063803	0.0212427	0.0219997
Os11g0594900	Similar to F-box domain containing protein.	0.60791	0.16724	0.095759	0.132806	0.16075	0.122115	0.098844
Os11g0618850	Hypothetical conserved gene.	3.40613	1.23442	1.10595	0.739703	1.15561	1.10721	0.97109
Os11g0693900	Hypothetical conserved gene.	14.0999	3.85298	4.5578	3.09395	4.55201	3.36448	3.01477
Os12g0122100	Protein of unknown function DUF607 family protein.	2.44363	1.1032	1.37675	0.902398	1.59585	1.07812	0.983813
Os12g0125300	Mitotic checkpoint serine/threonine protein kinase, Bub1 domain containing protein.	6.95312	0.709803	0.809026	0.389094	0.59422	0.561087	0.873472
Os12g0148700	Adipose-regulatory protein, Seipin domain containing protein.	1.60428	0.284298	0.285886	0.348494	1.16303	0.247794	0.326625
Os12g0194800	tRNA pseudouridine synthase family protein.	13.7712	7.9745	8.37332	6.57648	9.40745	8.49913	9.36562
Os12g0202850	Pentatricopeptide repeat (PPR) protein, Chloroplast development, Processing of 16S rRNA	2.55983	2.17976	0.998883	1.47116	2.96837	1.88069	1.63276
Os12g0211400	A/G-specific adenine glycosylase MutY, bacterial form domain containing protein.	0.563778	0.181371	0.0306443	0.0433863	0.085441	0.0787607	0.0748307
Os12g0249900	Protein kinase, core domain containing protein.	2.67924	1.10339	0.667947	1.18905	1.92618	1.35488	0.543023
Os12g0288600	Coilin, Homologue of the signature protein of Cajal bodies in Arabidopsis	30.1305	10.2856	10.9356	7.71236	10.4084	8.58868	10.4676
Os12g0430900	Chitinase-like protein	5.82255	1.90923	1.72299	1.10164	1.75399	1.54993	1.73128
Os12g0456100	Hypothetical conserved gene.	3.39266	1.58511	1.47543	1.4792	2.39023	1.78672	1.98123
Os12g0468500	Cyclic nucleotide-gated channel 5, Pollen development	0.541667	0.154571	0.086585	0.068469	0.122657	0.0829553	0.119331
Os12g0562900	Prefoldin domain containing protein.	110.572	39.1916	38.1556	36.6138	46.6275	37.1071	37.389
Os12g0566200	BAT2 (HLA-B ASSOCIATED TRANSCRIPT2) domain containing protein MODIFIER OF snc1 (MOS1), Promotion of heading date, Negative regulation of grain size	49.1637	21.4965	19.4771	15.045	17.0428	16.394	17.8045
Os12g0592200	Hypothetical conserved gene.	15.7089	4.23913	5.06106	3.07295	5.40166	4.1171	4.79223
Os12g0614800	Similar to cDNA clone:002-112-E04, full insert sequence.	2.08617	1.04984	0.989929	0.934171	0.859192	1.07508	0.868773
Os12g0614851	Serine/threonine protein kinase domain containing protein.	1.15959	0.924673	0.518899	0.398961	0.442995	0.568115	0.433526
Os12g0617000	Zinc-finger transcription factor, Coordination of internode elongation and photoperiodic signal, Suppression of internode elongation	6.55424	2.59311	3.34077	2.59188	2.94635	3.33101	2.11826
Oryza_sativa_newGene_1013		1.43096	0.448401	0.45023	0.400189	0.916739	0.513742	0.672984
Oryza_sativa_newGene_1046		2.94399	0.649891	1.06961	0.586824	0.728665	0.819436	0.730186
Oryza_sativa_newGene_1852		0.357073	0.126659	0.069115	0.0579383	0.251256	0.104648	0.107668
Oryza_sativa_newGene_2580		1.19813	0.751283	0.399276	0.541596	0.874267	0.435071	0.349688
Oryza_sativa_newGene_264		0.655681	0.19369	0.0847383	0.0538173	0.0574533	0.093576	0.106051
Oryza_sativa_newGene_308		1.02484	1.60336	0.400686	0.327582	0.501828	0.74272	0.126364
Oryza_sativa_newGene_3602		0.81599	0.169192	0.212978	0.0478603	0.100315	0.152112	0.068277
Oryza_sativa_newGene_407		0.14492	0.0121283	0.0311843	0.0122497	0.014755	0.0376617	0.008083
Oryza_sativa_newGene_4231		0.165317	0.0908963	0.0269993	0.040757	0.118154	0.0684943	0.0235947
Oryza_sativa_newGene_46		1.36875	0.393073	0.285846	0.313277	0.349654	0.418958	0.468226
Oryza_sativa_newGene_489		0.7943	0.285706	0.278712	0.300515	0.929553	0.258071	0.319166
Oryza_sativa_newGene_5666		1.68892	1.18079	0.751656	0.853573	0.938493	0.836673	0.583449
Oryza_sativa_newGene_5947		1.59855	0.228973	0.311009	0.229395	0.668173	0.401786	0.456344
Oryza_sativa_newGene_5978		0.439351	0.0596517	0.0485973	0.109856	0.08802	0.0949693	0.113153
Oryza_sativa_newGene_6836		1.2842	0.500578	0.171102	0.143189	0.144312	0.238209	0.135119
Oryza_sativa_newGene_7129		1.24079	0.517494	0.461067	0.242218	0.527638	0.357483	0.415392
Oryza_sativa_newGene_7277		32.4272	16.1086	14.7978	12.3914	16.1292	13.5934	15.0812
Oryza_sativa_newGene_8277		7.68056	3.04659	3.34607	3.71367	4.23438	2.9473	2.90082
Oryza_sativa_newGene_8351		1.24816	0.0785537	0.057346	0.0194627	0.451007	0.070181	0.00449567
Oryza_sativa_newGene_8962		0.693055	0.540536	0.239504	0.276786	0.339048	0.236146	0.305589
Oryza_sativa_newGene_975		2.50607	1.12292	1.20175	1.03886	1.55855	0.872971	0.882145
