# Supplementary material for: Spatiotemporal Transcriptome Profiling Reveals Nutrient Transport Dynamics in Rice Nodes and Roots During Reproductive Development
Source: Int J Mol Sci. 2025 Sep 25;26(19):9357. doi: 10.3390/ijms26199357 (PMC12524880; doi:10.3390/ijms26199357)
Supplement: Supplementary file 1 [file ijms-26-09357-s001.zip › Table S7.xlsx]

## Sheet: Mineral nutrient transport
Table S7. Representative genes with distinct temporal expression patterns across reproductive development in node I
Gene_id	Gene symbol	Annotation	FPKM value
			NDI (S1-1)	NDI (S1-2)	NDI (S1-3)	NDI (S2-1)	NDI (S2-2)	NDI (S2-3)	NDI (S3-1)	NDI (S3-2)	NDI (S3-3)	NDI (S4-1)	NDI (S4-2)	NDI (S4-3)	NDI (S5-1)	NDI (S5-2)	NDI (S5-3)	NDI (S6-1)	NDI (S6-2)	NDI (S6-3)	NDI (S7-1)	NDI (S7-2)	NDI (S7-3)
Os03g0284100	OsPRR73	Similar to Two-component response regulator-like PRR73. (Os03t0284100-01)	167.628	149.546	150.106	197.743	208.604	215.449	145.041	175.179	164.455	220.863	217.645	229.253	220.137	220.878	217.559	173.491	163.78	168.673	93.7309	97.7591	115.851
Os04g0480200	OsNAR2.2	Partner protein for high-affinity nitrate transport, Determination of root growth and development in a nitrate-dependent manner (Os04t0480200-01)	0.288993	0.445011	0.399236	0.254568	0.750321	0.103834	0.565416	0.366445	0.549933	2.47788	2.29394	1.72536	9.23938	9.61637	15.4311	7.46473	14.6811	14.0337	3.66288	3.04699	2.31773
Os02g0770800	OsNR2	NADH/NADPH-dependent nitrate reductase (Os02t0770800-01)	0.033248	0.029533	0	0.007868	0.045003	0	0.10669	0.052369	0.011727	4.44777	2.11712	3.31293	2.90168	6.68393	3.46343	11.9589	14.2084	17.729	1.55458	2.98957	1.57048
Os07g0225300	OsNAC3	NAC transcription factor, Positive regulation of seed germination (Os07t0225300-01)	60.5238	53.6167	71.1042	56.8072	56.3885	45.0828	26.152	23.5125	24.5732	54.6481	37.0394	24.4429	48.0766	51.4575	41.998	14.5745	30.7551	23.8805	6.98975	2.52931	7.69571
Os03g0348900	OsSRFP1	Similar to CHY zinc finger family protein, expressed. (Os03t0348900-01)	3.42032	4.10135	5.35198	3.38755	4.52266	3.32526	4.76493	3.77288	4.98595	1.62644	2.00544	1.4697	1.36446	1.59788	0.890389	1.04601	1.03875	0.842713	2.73197	2.92645	1.90721
Os01g0368900	OsGRX4	Glutaredoxin (Grx) family protein, Arsenic (As) stress response, Drought tolerance (Os01t0368900-01)	0.134952	0	0	2.22595	0.801558	0.621897	0.410186	0.909394	0.316438	0.786919	0.594081	0.539621	3.1653	2.29772	2.68627	7.3393	7.84346	5.47072	6.31419	9.84751	8.48005
Os01g0933200	OsHMP9	Metallochaperone, Heavy metal-associated isoprenylated plant protein, Resistance to cadmium toxicity and accumulation (Os01t0933200-01)	25.0186	23.92	21.1995	63.878	59.1063	67.7048	47.9425	66.311	56.3554	66.4127	64.7218	76.2794	110.495	123.607	100.314	153.62	139.199	137.65	116.355	141.833	138.374
Os01g0972200	OsZIP1	Zinc transporter, Metal-detoxified transporter, "Detoxification of excess Zn, Cu and Cd" (Os01t0972200-01)	3.55672	3.01008	3.33222	2.47212	2.28866	1.74362	1.79179	2.02758	1.9913	0.214366	0.172144	0.210271	0.164922	0	0.315602	0.115942	0.15807	0.239077	0.312049	0.419482	0.593237
Os02g0139000	OsPHR3	Transcription factor, Regulation of Pi signaling and homeostasis, Tolerance to low-Pi stress (Os02t0139000-01)	1.45436	1.31915	1.35301	1.27858	1.45365	1.65679	1.70898	1.90536	1.91108	4.83736	4.34857	5.12555	6.1354	6.66839	6.75485	23.1095	19.6449	19.8565	50.1509	41.4737	63.7635
Os02g0227100	OsO3L3	Conserved hypothetical protein. (Os02t0227100-01)	0.645647	0.593146	0.53919	1.05859	0.524353	0.547366	0.266292	0.713008	0.327233	1.15317	0.543348	0.786915	8.56613	10.0457	4.09638	1.31652	1.32404	1.09391	1.74167	0.815968	2.9748
Os02g0585200	OsHIPP16	Cd-binding protein, Metal chaperone, Cadmium detoxification by regulating Cd accumulation (Os02t0585200-01)	0.28299	0.212604	0.808426	2.96357	10.6157	3.29137	6.51213	3.78611	6.25984	34.5096	37.3112	25.6672	62.6392	54.7212	53.8026	3.63957	32.1656	9.92263	4.85976	1.50991	11.3614
Os02g0649900	OsYSL2	Metal-nicotianamine (NA) transporter, Fe and Mn transport to the endosperm (Os02t0649900-01)	3.24735	4.34593	3.52421	3.88389	4.20612	4.13056	3.9138	4.3982	4.94909	4.03235	3.99162	3.82089	3.37224	2.71482	2.84943	4.15194	3.25367	4.43106	1.9634	1.48557	2.35622
Os02g0815500	OsGSNOR	S-nitrosoglutathione reductase, Root growth tolerance to ammonium, Potassium homeostasis (Os02t0815500-01)	77.8692	105.18	96.3252	48.666	48.3345	45.1791	66.6291	48.7471	54.9274	38.3206	37.1409	37.8836	33.3132	34.1972	25.4427	42.9173	40.1953	39.9109	44.1583	43.4413	45.5691
Os02g0819400	OsLpa1	Phytic acid metabolism (Os02t0819400-01)	36.1445	36.2508	30.3874	21.2091	18.1295	16.604	27.4957	38.1037	30.5464	42.5589	36.6113	40.382	82.2889	89.4393	77.8651	99.1216	93.5845	88.1409	73.7779	77.1621	79.7168
Os03g0150800	OsPht1;2	Pi transporter, Pi homeostasis, Selenite uptake (Os03t0150800-01)	0.169069	0.079296	0.208648	0.063617	0.114258	0.148146	0.348718	0.255676	0.129567	0.220537	0.100961	0.134194	0.638377	0.422386	0.391298	0.42583	0.315289	0.336742	1.04442	1.58292	1.00369
Os03g0834050	OsHAD1	Haloacid dehalogenase-like APase, Low-Pi-responsive haloacid dehalogenase (HAD)-like hydrolase, Pi homeostasis (Os03t0834050-01)	0.498239	0.381723	0.493237	0.827057	1.13511	0.623857	0.604409	0.741471	0.97337	1.4306	1.53687	1.71883	2.78148	2.06647	3.04934	2.70094	2.25383	2.28963	3.02698	2.1965	3.73116
Os04g0573000	OsSPX-MFS1	SPX-MFS protein, Phosphate transporter, Pi homeostasis (Os04t0573000-01)	7.46075	8.57777	9.49091	4.56119	5.49621	5.85135	7.04386	6.26306	6.23574	2.14553	1.88858	1.9096	1.79099	1.17436	0.806774	0.595043	0.414851	0.31989	1.0007	1.10834	1.14202
Os04g0613000	OsZIP3	Zinc transporter, Preferential distribution of Zn to developing tissues (Os04t0613000-01)	38.7025	39.8853	32.7489	80.965	86.6652	116.702	91.7125	101.247	87.0059	90.332	72.3071	106.922	105.269	184.148	86.9877	66.9225	79.148	89.8713	25.2091	27.4102	32.9991
Os04g0620000	OsMRP1	C-type ATP-binding cassette (ABC) transporter, Arsenic (As) detoxification, Reduction of As in grains (Os04t0620000-01)	23.51	24.4955	18.9939	27.9075	28.8508	29.7645	34.1509	39.0295	36.2269	42.6026	39.6495	43.7827	88.2394	99.4804	84.5545	99.3602	90.0397	96.297	94.1948	109.072	108.175
Os04g0652400	SULTR3;3	Ortholog of the sulfate transporter family group 3 , Grain metabolism (Os04t0652400-01)	14.7486	14.4286	12.8065	32.204	23.6962	24.252	41.9338	43.2704	48.2756	105.91	98.9577	135.403	51.8533	68.2064	39.736	183.993	182.137	184.875	172.726	198.972	182.15
Os04g0665600	RLI1	HTH_MYB-like transcription factor, Positive regulation of leaf inclination (Os04t0665600-01)	0.649313	0.458287	0.669104	4.7432	4.49126	4.04644	5.28677	5.61994	5.74261	9.43398	10.3484	10.8425	10.168	10.7846	9.71991	18.3017	19.2431	17.5504	19.9307	19.1491	16.6214
Os05g0554000	OsMATE2	Similar to cDNA clone:001-123-D07, full insert sequence. (Os05t0554000-01)	44.7993	33.8393	35.4868	75.2404	64.4764	60.0944	40.3768	44.448	45.112	30.0669	30.6147	27.1048	21.37	21.7018	19.3848	12.3886	14.1539	14.5708	6.86464	6.41493	7.99951
Os06g0143700	SPDT/SULTR3;4	SULTR-like phosphorus distribution transporter, Control of the allocation of phosphorus to the grain (Os06t0143700-01)	38.408	25.9066	23.1037	80.1592	68.9734	78.6514	77.3134	86.391	78.1769	131.952	148.358	155.093	93.7394	104.516	120.547	440.221	481.187	420.639	227.203	308.087	278.358
Os06g0228200	OsLsi6	Aquaporin NIP III subfamily protein, Aquaporin, Silicon influx transporter, Water transport (Os06t0228200-01)	7.1899	8.80785	9.69305	301.93	276.024	331.449	406.71	390.471	348.726	659.175	708.771	829.54	390.094	553.255	392.504	1257.43	1243.75	1285.19	1145.45	1261.71	1096.09
Os07g0232800	OsZIP8	Zinc transporter, Zn uptake and distribution (Os07t0232800-01)	2.41345	1.45476	1.65328	10.3555	7.59859	7.24599	12.5338	15.5513	10.178	8.74952	8.50542	12.8606	35.3101	22.9572	22.1051	106.367	91.5547	106.585	28.0416	35.3093	31.1586
Os08g0537900	OsERF106	Similar to predicted protein. (Os08t0537900-01)	30.132	31.6519	25.7475	21.6205	19.5212	21.0186	22.3074	23.7579	21.3148	12.0221	12.6888	13.9845	18.7503	20.2346	17.481	12.2353	11.4537	10.7129	9.83611	10.1174	9.22945
Os09g0361400	OsVDAC1	Voltage-dependent anion channel protein, Mitochondrial outer membrane protein, Negative role in Pi homeostasis (Os09t0361400-01)	131.919	141.492	162.308	124.121	116.252	113.816	119.733	110.023	122.796	85.5104	89.9985	82.0097	82.6399	77.0439	67.9893	81.17	79.5277	81.0739	61.0669	60.8203	69.0007
Os09g0522200	OsDREB1A	Transcription activator, Tolerance to drought, high-salt and cold stresses, Negative regulation of resistance to brown planthopper (BPH) (Os09t0522200-01)	0.57466	0.567922	0.6387	1.28537	2.26882	2.65941	0.800425	1.80376	2.8297	23.8186	32.0639	22.9774	52.2192	34.0508	33.3745	2.88958	13.9804	9.27532	2.08123	0.025367	3.02051
Os10g0518200	OsCYB5-2	Cytochrome b5 protein, Regulation of high-affinity K+ transport in response to salt stress, Salt tolerance (Os10t0518200-01)	134.132	171.622	190.565	94.9803	93.0808	84.8814	96.7729	84.034	82.4679	93.8163	92.0046	80.9739	108.086	91.2755	97.0741	73.3748	81.9345	80.666	130.495	115.119	137.216
Os10g0579600	OsNPF7.7	Nitrate and peptide transporters family (NPF) member, Regulation of shoot branching and nitrogen utilization efficiency (Os10t0579600-01)	13.3106	15.1672	12.4093	31.9022	30.0963	28.4244	32.216	34.2269	33.2681	25.6405	22.5883	30.7676	34.8302	42.0457	30.5463	68.4288	61.9077	66.9083	42.7772	51.0316	39.8584

## Sheet: Carbohydrate transport
Table S7. Representative genes with distinct temporal expression patterns across reproductive development in node I
Gene_id	Gene symbol	Annotation	FPKM value
			NDI (S1-1)	NDI (S1-2)	NDI (S1-3)	NDI (S2-1)	NDI (S2-2)	NDI (S2-3)	NDI (S3-1)	NDI (S3-2)	NDI (S3-3)	NDI (S4-1)	NDI (S4-2)	NDI (S4-3)	NDI (S5-1)	NDI (S5-2)	NDI (S5-3)	NDI (S6-1)	NDI (S6-2)	NDI (S6-3)	NDI (S7-1)	NDI (S7-2)	NDI (S7-3)
Os01g0105900	OsDNL4	PfkB carbohydrate kinase protein, Regulation of plant height and leaf structure (Os01t0105900-01)	19.7022	15.6946	14.2214	6.73407	7.6946	6.15831	6.83118	5.38393	6.81382	4.92588	4.82207	3.94777	7.92006	7.47565	9.10698	2.7055	4.3507	2.34007	3.74965	4.15613	5.7962
Os01g0190400	OsHXK8	Hexokinase 8, Function in the endosperm in the filling phase of seed development (Os01t0190400-01)	3.01054	3.08093	1.99288	10.0046	7.22412	8.56827	11.6288	13.2869	11.1101	15.8922	15.8817	17.8957	16.0708	15.8638	10.4996	17.6608	17.142	17.6958	11.2984	11.6241	10.0437
Os01g0633100	OsAGPL2	ADP-glucose pyrophosphorylase large subunit, Controll of starch biosynthesis in endosperm development (Os01t0633100-01)	20.0897	17.81	14.1263	18.0904	18.989	20.1629	10.9304	12.6308	13.831	13.523	14.9496	17.3019	14.2044	15.3049	17.623	13.6937	13.5845	13.4262	6.85092	7.67012	8.97791
Os01g0856900	OsSBDCP1	Carbohydrate-binding module 20 (CBM20)-containing protein, Starch biosynthesis (Os01t0856900-01)	6.38363	6.94868	5.70649	7.74637	7.30773	6.74492	9.31494	8.99903	9.38391	9.34856	9.03862	10.5929	12.419	13.8703	12.2819	54.8652	56.6923	53.3124	58.391	56.0331	50.6114
Os01g0866400	MOC2	Cytosolic fructose-1,6-bisphosphatase, Sucrose biosynthesis, Required for tiller bud outgrowth (Os01t0866400-01)	1.79558	1.94633	1.5603	2.77754	3.65209	2.85669	3.57633	3.57287	3.39945	7.97211	8.54734	8.49556	9.02127	9.57218	9.07716	18.415	23.4589	17.5587	31.6993	34.6924	31.2722
Os02g0104700	OsNOA1	Nitric oxide synthase, Chloroplast ribosome biogenesis and/or translation, Regulation of biosynthesis of chloroplast proteins at lower temperature (Os02t0104700-01)	10.9673	10.8922	7.57305	4.57614	5.08255	4.78494	4.78639	4.57909	4.96153	4.8169	4.01682	5.27272	6.54685	5.33994	5.75296	3.67959	4.08333	4.22241	6.37742	5.33846	7.16306
Os02g0528200	SBE3	Starch branching enzyme 3, Starch synthesis (Os02t0528200-01)	21.2183	20.201	17.4864	24.2649	24.367	24.6019	24.8872	28.3983	26.6335	31.8756	30.7326	34.0528	30.6164	30.4467	26.2124	37.2569	39.3985	37.797	38.8461	41.1986	44.6027
Os03g0124900	OsPGL29	Polygalacturonase, Pectin degrading enzyme, Regulation of intercellular adhesion (Os03t0124900-01)	19.614	19.8824	17.6813	16.2638	17.6594	13.1032	16.4419	17.3103	17.01	3.60825	2.8227	2.78928	2.69159	3.73036	2.7611	1.754	0.81635	1.24178	1.15564	0.813515	0.377421
Os03g0211800	OsGAUT21	Galacturonosyltransferase, glycosyltransferase family 8 (GT8) protein, Salt and cold stress response (Os03t0211800-01)	20.7129	23.2354	21.5131	31.3443	34.9317	36.2991	26.1282	30.3107	33.7726	10.0263	10.5143	8.71457	6.92926	6.5082	6.79738	4.94252	6.49262	5.55881	5.5287	4.56803	7.02137
Os04g0486600	OsGapC2	Cytosolic glyceraldehyde-3-phosphate dehydrogenase 2 (Os04t0486600-01)	641.117	820.471	779.677	550.041	552.757	499.981	618.536	522.23	548.429	440.403	448.561	447.126	299.574	306.974	247.981	408.163	450.157	453.908	355.25	333.33	382.602
Os05g0187100	OsHXK7	Similar to Hexokinase. (Os05t0187100-01)	0.698842	0.501039	0.536098	4.41668	6.01162	5.29648	6.07151	5.7969	5.80234	6.81658	6.57092	7.38384	10.5325	12.255	9.73999	10.0204	8.41886	10.2991	11.0577	10.3881	16.6664
Os05g0539400	BGAL9	Glycoside hydrolase, family 35 protein. (Os05t0539400-01)	37.9772	32.0369	30.8548	46.7694	46.057	47.5731	41.1062	46.9056	50.1724	24.3831	22.6929	24.6421	22.502	23.4091	23.8726	18.2291	18.8114	17.1701	18.9441	18.5881	21.8975
Os06g0160700	SSI	Starch synthase, Starch biosynthesis (Os06t0160700-01)	29.7327	34.4958	31.7834	12.1264	12.1986	11.6535	11.1893	10.1389	10.0639	19.1787	12.332	17.0881	17.1559	17.7873	15.6347	14.0378	15.3332	14.3244	34.7019	29.383	30.4755
Os06g0498400	OsGWD1	Alpha-glucan, water dikinase, Positive regulation of seed germination, Tolerance to abiotic stress, Regulation of grain yield and quality (Os06t0498400-01)	37.9075	41.0428	30.4084	31.495	33.661	32.031	33.7227	36.8539	37.1839	54.4095	43.4821	49.5605	71.6771	79.5651	65.9576	61.198	65.0801	67.242	84.1672	86.2069	98.5547
Os06g0573600	BGAL2	Beta-galactosidase (Os06t0573600-01)	18.7806	13.2049	14.9098	83.2118	77.0377	76.7325	78.1163	86.4481	92.7712	8.25061	9.12343	10.9227	7.37153	9.00591	6.96169	4.59467	3.35023	3.28544	3.43343	2.61492	2.53043
Os06g0726400	SBE1	Starch branching enzyme (Os06t0726400-01)	67.6081	70.4099	56.6113	64.4272	63.4817	70.105	58.4657	62.6865	64.0874	97.9449	84.8304	92.5485	82.5003	92.6674	71.7789	77.4165	94.8458	87.86	209.901	183.37	296.325
Os01g0296200	PSL1	Polygalacturonase, Pectin degrading enzyme, Modification of cell wall biosynthesis, Drought tolerance (Os01t0296200-01)	1.35291	0.602575	1.74074	4.07097	4.42936	9.00541	7.15819	6.13321	4.72266	11.3146	8.54872	10.1676	7.23469	1.18602	4.82933	1.84381	2.87767	4.53016	1.54017	4.88592	1.19278
Os09g0531900	OsPDT1	Similar to Glycosyltransferase QUASIMODO1 (EC 2.4.1.-). (Os09t0531900-01)	73.6297	74.5226	74.8455	66.4516	58.8155	60.22	60.73	67.3632	71.5187	37.0217	38.1965	36.9097	34.2535	35.8464	28.8232	34.9664	31.9168	35.569	45.5259	40.764	45.0131
Os10g0465700	OsBAM2	Beta-amylase 2 (Os10t0465700-01)	9.81503	8.53428	7.0415	3.25638	3.34714	3.1876	4.69852	3.71023	4.25263	20.3215	15.9192	20.3627	18.9425	20.3918	15.1453	49.044	55.3693	48.2688	65.4648	50.427	56.8954
Os08g0301500	OsSPS8	Sucrose phosphate synthase 8, Sucrose and starch metabolism, Carbon reserve remobilization from rice stems to grains, Regulation of grain filling (Os08t0301500-01)	40.1001	41.1431	33.382	64.5659	64.4377	68.7722	60.5348	60.3068	64.7468	82.1746	80.2614	79.7682	54.0676	59.9716	47.788	57.8611	60.5262	62.739	51.7149	53.0096	55.8574
Os10g0555100	OsGGT	Glycogenin glucosyltransferase, Submergence-related gene (Os10t0555100-01)	5.82525	5.54559	6.50063	7.96024	17.5614	7.30735	8.4306	12.8982	14.3666	91.9412	113.029	60.6643	101.547	123.974	99.4666	6.35681	64.5607	22.41	2.43545	2.45277	7.18811
Os08g0241400	OsRING232	Similar to protein binding protein.	5.38691	4.90179	5.19273	9.4615	9.25657	9.461	6.02994	6.12729	6.94275	25.0843	20.4111	19.6656	9.5362	7.49005	9.61964	12.5839	16.0413	13.2462	8.1548	10.4203	8.63749
Os12g0476200	OsSWEET13	Sucrose transporter, TAL effector PthXo2-dependent disease susceptibility to bacterial pathogen	8.60661	4.5741	6.30678	30.7678	32.6581	35.8048	33.3163	45.1547	41.4827	73.9616	73.1057	82.1794	37.1763	41.4732	34.4153	48.6624	59.3603	50.5943	37.8679	50.5757	34.3181
Os02g0707200	OsDOF11	Transcription factor, Modulation of sugar transport	4.17994	4.90787	8.47376	1.10572	0.522523	0.239568	1.02547	0.676747	0.465629	0.315912	0.422974	0.572689	1.37648	0.921146	1.41511	0.165745	0.370295	0.637664	0.127256	0.253869	0.124522
Os05g0171300	OsBT1-2	Similar to Plastidial ADP-glucose transporter.	11.3362	10.7082	12.6709	10.1197	10.1459	9.66314	6.50498	6.68235	6.53773	3.05065	3.49674	3.28681	4.12501	4.46518	4.53668	4.11303	4.61004	4.40123	3.30626	2.81498	2.66378
Os07g0614300	OsVWA22	Similar to Von Willebrand factor type A domain containing protein, expressed.	24.531	24.5194	26.0377	9.10078	9.65587	7.74743	7.6412	8.41982	8.76845	12.5368	12.4809	11.0225	12.499	11.2002	10.3519	4.36237	5.79355	5.88605	5.65092	5.99247	5.1563
Os07g0640200	OsPFKB7	Carbohydrate kinase, FGGY family protein.	26.7629	30.9116	28.1929	20.0817	18.7518	19.3937	20.6815	19.0496	19.6627	12.6054	13.2724	11.9657	10.6505	12.0905	9.62812	10.73	9.27737	11.0916	10.9084	10.4912	13.4146
Os08g0374800	OsUGE2	UDP-glucose epimerase, Modulation of cellulose biosynthesis and wall assembly, Cell wall formation and photosynthesis	58.3472	63.7359	65.287	36.2993	35.1203	30.6813	33.9511	27.6871	31.7098	21.707	23.3159	19.6093	18.3617	19.5131	17.4888	11.1603	12.3584	12.6725	13.9603	14.154	13.735
Os02g0168700	OsFKBP17-1	FK506 binding protein 17-1	2.65353	1.89318	1.54398	3.01564	3.55462	2.01569	3.41248	3.17889	2.10617	2.83642	2.82005	4.23597	3.37131	3.91433	3.0746	5.13422	4.60972	4.84445	6.03958	6.8107	5.91671
Os03g0164700	OsPFKB3	Carbohydrate/purine kinase domain containing protein.	8.05311	8.30035	7.99553	6.87293	6.72735	6.96966	9.30185	9.03505	8.16152	8.10448	7.57569	7.6669	8.90409	8.3906	7.84418	12.0807	12.9285	12.3881	18.3326	15.4058	16.05
Os07g0559700	OsMST6	Monosaccharide transporter 6, Assimilate unloading and sugar supply during seed development	5.79319	5.169	5.58311	7.92691	15.8928	11.1728	9.29581	12.3213	12.1917	128.515	102.635	114.463	116.548	72.2141	96.8128	11.2115	41.2263	15.3923	62.5502	101.992	66.1991
Os09g0394500	OspGlcT3	Monosaccharide transporter (pGlcT subfamily), pGlcT protein 3, Osmotic stress response, Response to sucrose, glucose, and fructose treatments	10.7256	11.7084	12.0073	12.8401	12.0793	13.2454	8.66815	10.7754	10.3009	14.938	14.2787	13.5673	18.9589	20.7636	21.7585	13.6555	15.8781	14.06	17.3702	18.6735	16.8771
Os11g0508600	OsSWEET14	Sugar transporter, TAL effector-mediated susceptibility to bacterial pathogen	0	0.06189	0	0.16623	0.370241	0.283155	0.282145	0.349292	0.44044	1.0088	0.981594	1.49269	0.922538	1.93823	1.00274	6.7141	5.26989	7.10437	3.47488	3.38864	3.94743

## Sheet: Node development
Table S7. Representative genes with distinct temporal expression patterns across reproductive development in node I
Gene_id	Gene symbol	Annotation	FPKM value
			NDI (S1-1)	NDI (S1-2)	NDI (S1-3)	NDI (S2-1)	NDI (S2-2)	NDI (S2-3)	NDI (S3-1)	NDI (S3-2)	NDI (S3-3)	NDI (S4-1)	NDI (S4-2)	NDI (S4-3)	NDI (S5-1)	NDI (S5-2)	NDI (S5-3)	NDI (S6-1)	NDI (S6-2)	NDI (S6-3)	NDI (S7-1)	NDI (S7-2)	NDI (S7-3)
Os03g0284100	OsPRR73	Similar to Two-component response regulator-like PRR73. (Os03t0284100-01)	167.628	149.546	150.106	197.743	208.604	215.449	145.041	175.179	164.455	220.863	217.645	229.253	220.137	220.878	217.559	173.491	163.78	168.673	93.7309	97.7591	115.851
Os07g0667300	OsCOL13	CONSTANS-like transcriptional activator, Negative regulation of flowering (Os07t0667300-01)	5.34893	4.57403	5.24606	2.19224	2.91406	1.9972	2.14838	2.63196	1.88337	0.470997	0.690646	0.671518	0.419678	0.240266	0.439126	0.224919	0.195037	0.198201	0.39003	0.235025	0.084401
Os06g0211200	OsbZIP46	bZIP transcription factor, Positive regulator of ABA signaling, Drought tolerance (Os06t0211200-01)	24.7462	21.1891	19.3615	13.5118	12.7685	12.5807	14.6561	13.7589	12.947	12.1928	10.7311	13.6667	6.11308	7.04638	6.90641	5.21671	5.59182	5.59142	5.893	5.67015	5.58532
Os01g0105900	OsDNL44	PfkB carbohydrate kinase protein, Regulation of plant height and leaf structure (Os01t0105900-01)	19.7022	15.6946	14.2214	6.73407	7.6946	6.15831	6.83118	5.38393	6.81382	4.92588	4.82207	3.94777	7.92006	7.47565	9.10698	2.7055	4.3507	2.34007	3.74965	4.15613	5.7962
Os02g0290500	OsFTIP1	Phosphatidylinositol 3-/4-kinase (PI3/4K) family protein, Ubiquitin-like domain kinase, Control of flowering time (Os02t0290500-01)	29.378	32.6709	23.3714	18.0511	14.658	15.1652	16.6624	16.256	16.542	9.15687	9.36318	10.3734	9.42209	12.0097	9.34308	6.84159	8.22938	7.94604	6.66494	6.08101	9.04235
Os02g0610500	OsCOL4	CO-like protein containing two B-box zinc finger domains and one CCT domain, Constitutive flowering repressor (Os02t0610500-01)	28.9349	37.7424	40.8695	37.4138	33.0124	34.4891	44.3424	35.8649	28.5989	18.7354	17.4977	23.4855	17.151	11.6015	12.6146	14.8241	12.677	15.7971	12.7213	15.1044	11.6865
Os02g0735200	OsGLN1;1	Glutamine synthetase shoot isozyme (EC 6.3.1.2) (Glutamate--ammonia ligase) (Clone lambda-GS28). (Os02t0735200-01)	216.989	208.463	236.406	428.272	433.148	443.179	485.839	536.424	527.526	488.351	484.266	589.738	379.906	394.07	296.604	887.176	935.122	878.615	657.238	718.158	724.456
Os03g0112700	EHD4	Zinc finger CCCH domain-containing protein (Os03t0112700-01)	33.8445	30.9988	31.4002	32.7886	32.6922	35.4115	23.3013	31.2472	30.3406	39.0594	38.5597	30.108	44.9044	45.1296	44.8077	37.23	40.8894	39.0286	57.2759	65.1666	60.0125
Os03g0752800	OsMADS14	Similar to Isoform 2 of MADS-box transcription factor 14. (Os03t0752800-01)	198.897	203.271	190.221	239.027	243.04	236.36	256.35	277.263	244.866	393.18	367.436	403.416	622.125	705.818	592.874	687.182	596.286	651.371	614.811	631.066	606.197
Os04g0447100	SPH	Similar to Lipoxygenase. (Os04t0447100-01)	5.80469	5.50914	9.11694	16.5632	21.8307	17.1836	14.9667	21.0887	20.9096	122.523	126.529	69.7896	76.359	60.3621	63.046	11.1975	78.9009	24.9987	5.68239	6.48749	7.66985
Os05g0204600	OsBBX14	B-box zinc finger protein, Repressor of flowering under long and short-day conditions (Os05t0204600-01)	4.60635	2.9488	3.63852	10.2935	9.12312	9.37503	11.1781	13.4137	11.5045	10.2432	10.2549	14.5547	16.4757	17.6638	15.1996	18.3865	17.7305	19.2297	12.7301	13.8774	11.4861
Os06g0181300	AID1	Similar to terminal acidic SANT 1. (Os06t0181300-01)	5.23426	5.56107	6.26388	2.44206	1.98278	2.20578	1.99518	2.03334	2.31018	1.21578	1.20227	2.05782	2.59054	2.02503	2.04177	2.93174	2.93364	2.25427	4.1411	3.80666	3.79913
Os06g0498800	OsMFT1	Homolog of Arabidopsis MOTHER OF FT AND TFL1, Regulation of heading and panicle architecture (Os06t0498800-01)	7.59564	4.15336	2.94686	17.4141	13.6604	15.4545	18.478	18.8931	17.3922	49.1912	46.7211	53.3603	41.5428	53.2072	44.8431	11.8592	17.8785	17.7644	2.57521	2.46006	1.7998
Os06g0598800	OsWSL1	β-ketoacyl CoA synthase, Biosynthesis of cuticular waxes on rice leaf (Os06t0598800-01)	45.8244	49.493	47.8876	47.9382	56.8374	49.5681	51.4806	51.7707	47.5332	46.4645	52.5621	42.8707	31.6323	33.6554	27.4224	16.7882	26.3626	21.3023	17.0532	15.7799	20.0525
Os07g0108900	OsMADS15	Similar to MADS-box transcription factor 15. (Os07t0108900-01)	168.427	159.151	150.987	338.33	331.251	307.305	373.091	384.514	371.709	396.048	399.643	436.086	445.74	454.774	407.501	477.968	501.081	496.765	368.987	368.709	345.383
Os07g0247100	OsLLB	Chloroplast-localised putative leucine carboxyl methyltransferase (LCMT), O-methyltransferase, Regulation of jasmonate (JA)- and brassinosteroid (BR)-mediated growth and defence responses, Leaf senescence, heading date and grain production via melatonin biosynthesis (Os07t0247100-01)	8.78056	11.8003	10.9696	5.66581	6.50868	6.35517	5.47992	4.519	4.51378	5.03869	3.40928	4.27303	4.671	4.68216	4.93586	3.97384	4.47595	3.28528	6.72731	5.13381	4.64073
Os08g0105000	EHD3	Homeodomain (PHD) transcriptional regulator, Flowering promoter (Os08t0105000-01)	9.34582	11.6766	10.3995	4.59046	6.05072	5.35529	5.98276	6.74775	5.92464	3.14357	2.33856	2.92175	3.26119	3.00574	2.77319	3.34466	3.78055	3.56487	4.97853	4.13339	5.13162
Os09g0540800	OsbZIP77	Basic leucine zipper (bZIP)-containing transcription factor, Promotion of flowering (Os09t0540800-01)	12.6743	16.5798	21.0341	1.64683	1.39906	1.29056	0.830208	0.827432	1.0991	0.319843	0.256054	0.301349	0.33668	0.454823	0.28568	0.088769	0.244745	0.258369	0	0.267035	0.125833
Os10g0417600	OsGME1	GDP-D-mannose epimerase 1, Ascorbate biosynthesis, Tolerance against ozone stress and Zn deficiency, Plant development (Os10t0417600-01)	7.46157	8.63688	9.45405	5.56494	9.93182	9.97542	8.2794	7.94277	7.44139	10.9285	10.6344	10.9787	22.6491	18.3916	16.8207	11.121	9.90415	7.32578	25.4671	24.7428	27.0898
Os10g0476300	OsPUT3	Similar to casein kinase I isoform delta-like. (Os10t0476300-01)	0.243601	0.281056	0.350074	1.47368	1.1541	1.28478	1.02081	1.2752	1.45406	1.10385	0.742268	1.36071	1.02895	1.47699	0.874987	1.52212	1.49975	1.53449	1.51141	1.38489	1.9441
Os10g0498700	OsSFR6	Orthologue of Arabidopsis SENSITIVE TO FREEZING-6 (AtSFR6), Mediator subunit 16, Osmotic stress and freezing tolerance, Regulation of growth and development, Defense response (Os10t0498700-01)	24.0219	26.1795	19.3889	27.1165	29.0568	30.4998	26.9796	28.9299	28.8615	30.6425	30.4712	29.8642	39.1244	38.1799	32.4069	40.2262	38.8898	41.1352	49.444	52.1966	57.2181
Os11g0157600	OsPRR59	Circadian-associated rice pseudo response regulator, Control of flowering time (Os11t0157600-01)	16.6634	16.1961	15.039	22.4809	21.4452	23.103	26.1307	27.741	25.3146	26.1136	29.7533	29.811	53.8394	52.3007	43.8257	54.5077	51.5141	51.077	89.8336	90.6433	95.6864
Os12g0152000	FDR1	TERMINAL FLOWER 1 (TFL1)/CENTRORADIALIS (CEN)-like protein (Os12t0152000-01)	1.33134	2.07635	1.72012	2.15884	1.27771	0.219851	0.50577	0.345778	0.332668	0.277002	0	0.513842	0.688402	0.336486	0.388726	0.111258	0.146905	0.13238	0.229476	0.115012	0.311298
Os12g0190000	OsGGP	GDP-L-galactose phosphorylase, Ascorbate biosynthesis, Stress tolerance, Plant development (Os12t0190000-01)	63.0584	61.5992	71.215	133.958	140.267	150.128	88.5471	99.8589	96.9288	123.976	104.451	125.512	117.906	117.206	93.6787	159.609	183.497	157.477	255.987	293.791	220.545
Os03g0669200	OsRGB1	Heterotrimeric G protein b-subunit, Regulation of cellular proliferation, Seed fertility (Os03t0669200-01)	56.498	61.0923	57.032	34.1148	33.185	32.7356	37.547	34.9276	35.6121	30.1268	27.272	29.5957	32.0073	33.2031	25.0041	30.3981	30.9867	30.3241	37.4281	34.2868	42.8577
Os05g0552700	EDR1	UDP-glucosyltransferase, Regulation of endosperm development (Os05t0552700-01)	0.047184	0.080919	0.169962	0	0	0.020571	0	0.036238	0	0.08425	0.162047	0.184644	0.617788	0.21565	0.418279	0.732298	0.459688	0.389734	6.63225	5.23761	3.72338
Os06g0498400	GWD1	Alpha-glucan, water dikinase, Positive regulation of seed germination, Tolerance to abiotic stress, Regulation of grain yield and quality (Os06t0498400-01)	37.9075	41.0428	30.4084	31.495	33.661	32.031	33.7227	36.8539	37.1839	54.4095	43.4821	49.5605	71.6771	79.5651	65.9576	61.198	65.0801	67.242	84.1672	86.2069	98.5547
Os08g0301500	SPS8	Sucrose phosphate synthase 8, Sucrose and starch metabolism, Carbon reserve remobilization from rice stems to grains, Regulation of grain filling (Os08t0301500-01)	40.1001	41.1431	33.382	64.5659	64.4377	68.7722	60.5348	60.3068	64.7468	82.1746	80.2614	79.7682	54.0676	59.9716	47.788	57.8611	60.5262	62.739	51.7149	53.0096	55.8574
Os09g0422500	OsCesA9	Cellulose synthase A catalytic subunit 9, Cell wall biosynthesis and plant growth (Os09t0422500-01)	4.16251	2.55766	2.63904	73.1658	82.7883	97.9936	65.6079	80.2492	91.5444	3.66621	4.29062	6.24929	0.94784	0.841479	0.828381	0.361588	0.524699	0.51502	0.515487	0.276885	0.16626
Os03g0837100	OsCesA5	Cellulose synthase A5 (Os03t0837100-01)	60.237	53.4329	49.8747	101.359	111.544	115.617	82.041	87.4474	109.811	32.5802	42.5486	25.1229	21.917	25.0387	22.5473	3.49907	6.42933	4.68498	4.94405	3.11874	4.10696
Os05g0176100	OsCesA1	Similar to Cellulose synthase BoCesA1. (Os05t0176100-01)	151.837	142.163	197.591	274.924	330.452	340.848	244.288	257.122	316.34	92.4862	98.5681	83.0587	52.5552	54.7065	47.2978	22.4232	23.9288	26.506	23.8191	18.1838	23.101
Os06g0601600	OsCesA11	Cellulose synthase A11 (Os06t0601600-01)	0.159794	0.15292	0.030863	0.527707	0.173026	0.268206	0.275506	0.226037	0.276135	0.163942	0.214395	0.332875	0.401678	0.367816	0.361424	0.189596	0.112206	0.342435	0.642636	0.74106	0.319638
Os07g0208500	OsCesA8	Cellulose synthase A8 (Os07t0208500-01)	71.3688	69.0396	76.0623	219.692	263.839	273.471	206.707	218.382	253.811	86.9559	92.973	85.6827	42.594	52.4012	36.7709	25.5227	27.9056	27.7382	33.3824	30.6225	33.3488
Os07g0252400	OsCesA6	Cellulose synthase A6 (Os07t0252400-01)	140.19	124.347	156.205	145.137	176.518	176.378	121.725	120.06	160.38	114.105	158.503	95.7691	76.0555	72.8667	69.1075	6.87594	20.5424	13.6379	5.8062	4.31063	5.05643
Os06g0111800	OsCSLD2	Cellulose synthase like protein D2 (Os06t0111800-01)	26.1585	30.6087	25.8534	23.5993	28.7693	25.9852	24.2928	25.8443	29.3863	43.0651	57.0979	39.4622	52.1726	56.8007	45.1964	13.0733	29.1622	19.4676	13.6911	13.4834	17.7497
Os09g0422500	BC6	Cellulose synthase A catalytic subunit 9, Cell wall biosynthesis and plant growth (Os09t0422500-01)	4.16251	2.55766	2.63904	73.1658	82.7883	97.9936	65.6079	80.2492	91.5444	3.66621	4.29062	6.24929	0.94784	0.841479	0.828381	0.361588	0.524699	0.51502	0.515487	0.276885	0.16626
Os09g0478300	CSLE6	Similar to Cellulose synthase-like protein E6. (Os09t0478300-01)	1.01977	0.971114	0.723142	1.84279	1.27826	1.61186	0.857348	1.29374	1.41235	0.845673	0.927152	1.31153	0.847189	1.26043	0.64861	0.328192	0.310318	0.394577	0.70825	0.531641	0.553548
Os12g0555600	ND1	Cellulose synthase-like protein D4, Cell wall biosynthesis, Control of plant and organ size by modulating cell division and expansion (Os12t0555600-01)	22.0439	23.9386	19.559	2.06403	2.71006	1.9262	3.29806	2.25564	1.42657	0.491236	0.38172	0.52	0.398504	0.32966	0.358038	0.095524	0.094407	0.038405	0.06808	0.068547	0.122986

## Sheet: Hormone metabolism
Table S7. Representative genes with distinct temporal expression patterns across reproductive development in node I
Gene_id	Gene symbol	Annotation	Group	FPKM value
				NDI (S1-1)	NDI (S1-2)	NDI (S1-3)	NDI (S2-1)	NDI (S2-2)	NDI (S2-3)	NDI (S3-1)	NDI (S3-2)	NDI (S3-3)	NDI (S4-1)	NDI (S4-2)	NDI (S4-3)	NDI (S5-1)	NDI (S5-2)	NDI (S5-3)	NDI (S6-1)	NDI (S6-2)	NDI (S6-3)	NDI (S7-1)	NDI (S7-2)	NDI (S7-3)
Os03g0297600	OsPYL6	ABA receptor, Drought tolerance (Os03t0297600-01)	ABA	2.22944	1.47302	2.74011	2.72661	2.5838	2.03797	3.00933	2.51451	3.03241	2.83515	4.55635	3.09736	5.72583	6.51659	5.74896	3.21625	3.05424	3.92466	2.3335	0.760699	1.19065
Os04g0449400	OsPP2C40	Type 2C protein phosphatase, Negative regulation of osmotic and salt stress tolerance, Regulation of the JA and ABA signaling pathways, Modulation of the raffinose family oligosaccharide metabolism pathway (Os04t0449400-01)	ABA	40.6836	38.9596	45.2698	24.9502	26.3443	26.3118	20.442	22.3219	22.8289	32.5614	32.026	22.7943	33.4524	31.9405	36.5925	14.9143	18.7513	17.6197	17.9612	17.5949	19.6751
Os12g0586100	SAPK9	Serine/threonine protein kinase, Abscisic acid (ABA)-activated protein kinase, Hyperosmotic stress response, ABA signal transduction (Os12t0586100-01)	ABA	11.5961	9.67441	8.16124	5.56787	2.97977	2.8051	9.68223	9.95495	7.43935	8.31842	8.96078	9.98538	64.2711	94.1867	117.769	21.9519	19.0654	18.6106	58.5597	58.7547	61.9794
Os06g0211200	OsbZIP46	bZIP transcription factor, Positive regulator of ABA signaling, Drought tolerance (Os06t0211200-01)	ABA	24.7462	21.1891	19.3615	13.5118	12.7685	12.5807	14.6561	13.7589	12.947	12.1928	10.7311	13.6667	6.11308	7.04638	6.90641	5.21671	5.59182	5.59142	5.893	5.67015	5.58532
Os05g0523300	OsIAA18	Auxin/indoleacetic acid (Aux/IAA) transcription factor, Regulation of salt and drought tolerance (Os05t0523300-01)	Auxin	6.67812	6.39211	6.53837	11.326	8.66366	9.35018	8.8378	10.5139	8.50424	11.2909	7.12951	7.78345	9.81393	10.0926	8.65714	2.39327	2.25769	1.89533	2.1386	1.69548	1.90067
Os12g0479400	OsARF24	Similar to Auxin response factor 1. (Os12t0479400-01)	Auxin	125.716	130.289	125.264	67.5754	61.8993	61.4044	71.0771	76.0843	73.8087	63.3337	59.7248	71.2117	64.3621	62.423	57.247	60.9913	60.9351	58.9603	88.8058	84.9331	90.5839
Os01g0732700	YUCCA3	Flavin monooxygenase-like enzyme , Auxin biosynthesis (Os01t0732700-01)	Auxin	4.86821	4.33199	4.68927	2.2162	1.9704	2.30296	1.32276	1.51883	1.72673	1.15234	1.39963	1.71327	1.45573	1.3517	2.00237	1.34962	1.12704	1.3076	0.860899	1.26393	1.08626
Os02g0723400	OsIAA8	Similar to Isoform 2 of Auxin-responsive protein IAA8. (Os02t0723400-01)	Auxin	2.91161	2.12277	2.23276	5.93161	4.77315	4.8721	4.16768	4.8856	5.30663	1.50727	1.38616	1.28957	0.444112	0.553597	0.706249	0.234411	0.62557	0.371006	0.417173	0.268368	0.36872
Os04g0395600	OsAFB2	Auxin receptor, Flag leaf inclination, Primary root growth, Crown root initiation, Seed development, Tillering (Os04t0395600-01)	Auxin	152.545	157.234	127.741	90.9488	85.3688	87.5882	87.2959	93.1319	84.6582	56.5811	53.8686	69.0565	60.1327	65.4863	56.6895	50.2003	52.3554	54.5184	36.2726	35.1001	42.0725
Os01g0785400	OsGH3.1	IAA-amido Synthetase, Control of leaf inclination, Auxin homeostasis, Regulation of defense response (Os01t0785400-01)	Auxin	1.34997	1.56249	1.36452	2.16903	2.06749	1.97746	2.74974	2.90329	2.49718	4.80016	3.17377	4.4085	5.1225	5.96609	3.91036	6.91707	5.12076	4.0114	3.96699	2.67079	2.81957
Os03g0633500	OsIAA11	A member of Aux/IAA family protein, Regulation of lateral root initiation (Os03t0633500-01)	Auxin	1.47693	2.38517	1.39893	3.50502	3.43588	3.47141	4.75802	5.93268	5.23276	7.79156	5.69688	6.53835	7.27266	6.11406	5.30455	0.791049	0.772116	0.788702	0.099827	0.041777	0.091731
Os04g0459000	OsMDR13	Multidrug-resistance(MDR)-like ATP Binding Cassette B (ABCB) transporter, P-glyco-protein, Auxin transport, Iron homeostasis (Os04t0459000-01)	Auxin	38.4612	49.7863	46.2534	3.95776	7.15044	6.14066	7.23756	4.38508	3.62183	0.237761	0.273655	0.299481	0.384905	0.633971	0.47765	0.287094	0.213064	0.210616	0.705944	0.671049	0.835595
Os10g0147400	OsAUX4	AUX1/LAX family member, Auxin influx transporter, Regulation of primary root and root hair development, Phosphate starvation response (Os10t0147400-01)	Auxin	24.1238	22.293	24.5078	8.4533	6.22356	4.67816	7.28956	5.38043	4.80081	0.618503	0.778001	1.18513	0.192944	0.601447	0.419517	0.034432	0.070276	0.161529	0	0.022535	0
Os11g0137000	OsPIN1c	PIN protein, Auxin efflux carrier, Auxin transport and signaling, Panicle formation (Os11t0137000-01)	Auxin	14.438	12.3496	9.77861	1.56679	1.56938	0.772889	1.11106	0.691064	0.73041	0	0.083915	0.017188	0	0.095136	0.069837	0	0.042926	0	0.041808	0	0
Os12g0601400	OsIAA3	Similar to Auxin-responsive protein (Aux/IAA) (Fragment). (Os12t0601400-01)	Auxin	65.2811	60.1609	68.965	67.8921	51.1058	48.9454	62.6084	59.5858	57.8938	14.4926	10.018	12.5136	17.3021	20.9764	14.3756	7.80567	7.04307	7.21065	3.35554	2.37854	2.47094
Os03g0232600	ELF1	U-Box E3 ubiquitin ligase, Regulation of brassinosteroid-mediated growth (Os03t0232600-01)	BR	30.2531	33.7636	31.7799	18.4268	20.0848	19.3791	23.3065	18.576	19.8692	8.58503	7.973	9.72279	10.0553	8.72198	8.1712	3.7082	5.30012	4.1397	3.31298	2.9679	2.05893
Os03g0227700	OsDWARF4	Cytochrome P450 90B2, Brassinosteroid C-22 hydroxylase, Brassinosteroids biosynthesis (Os03t0227700-01)	BR	1.57701	1.39269	0.959274	1.3094	0.639887	0.605135	0.314726	0.474227	0.409908	0.365022	0.291874	0.260726	1.1445	0.890407	0.686588	0.133382	0.153641	0.147389	0.197052	0.407371	0.237755
Os06g0127800	OsDLT	GAI-RGA-SCR (GRAS) family protein, Brassinosteroid signaling (Os06t0127800-01)	BR	10.8011	11.5728	9.27758	1.41809	1.13393	0.682877	1.29569	0.965194	0.842338	0.066273	0.053384	0.065339	0.032604	0.020814	0.115805	0.013357	0.045346	0.053868	0.266833	0.334788	0.126759
Os01g0732300	OsOFP3	Ovate family protein, Suppression of brassinosteroid (BR) synthesis and signaling (Os01t0732300-01)	BR	1.57787	1.75346	1.7238	0.689594	1.24309	0.821743	1.26693	1.40369	1.25458	2.35678	1.56778	2.00209	2.53211	2.5256	1.13458	0.592614	0.239312	0.55628	0.198579	0.171203	0.178962
Os01g0852400	OsOPL1	Homologue of the Arabidopsis OPS (OCTOPUS), Regulation of grain size, Brassinosteroid signaling (Os01t0852400-01)	BR	63.5242	54.0549	53.4114	3.9467	3.06262	2.96457	3.02213	2.06893	1.68515	0.143497	0.23519	0.027468	0.017831	0.03744	0.147172	0	0.02007	0.041964	0.07188	0.147769	0.068698
Os02g0683500	OsRAV6	B3 DNA-binding domain-containing protein, Brassinosteroid (BR) homeostasis (Os02t0683500-01)	BR	0.959461	0.646687	0.581055	0.372405	0.326635	0.613961	0.50811	0.194342	0.214398	0.404872	0.125566	0.369073	0.400899	0.550255	0.425933	0.20407	0.146466	0.108006	0.106205	0.16914	0.152681
Os04g0581400	OsRAVL1	B3 DNA binding domain containing protein, Brassinosteroid homeostasis (Os04t0581400-01)	BR	2.01421	2.51305	2.02617	1.01694	1.05743	1.1638	1.02831	1.07203	1.25502	0.896749	1.79846	1.12628	1.24654	1.95546	1.56819	0.253577	0.512439	0.082222	0.38615	0.120264	0.271764
Os07g0580500	BZR1	Transcription factor, Brassinosteroid (BR)-regulated growth response, Feedback inhibition of BR biosynthesis, Regulation of rice resistance to sheath blight (Os07t0580500-01)	BR	65.2318	53.9334	67.2665	26.4285	24.933	23.167	38.8755	26.5032	28.4526	17.633	20.1514	23.4569	18.6177	17.1592	16.2397	5.6024	7.22625	7.10995	6.66354	5.08438	5.39701
Os05g0374200	OsCKX9	Cytokinin oxidase, Regulation of cytokinin signaling pathway, "Regulation of tillering, plant height, and panicle size" (Os05t0374200-01)	CK	1.01242	1.19601	0.9542	0.864223	0.769939	0.704215	0.591642	0.70562	0.696989	3.13026	3.56556	5.35277	4.70488	4.98943	5.28376	5.7672	3.30762	4.2561	2.95984	2.10536	6.05208
Os11g0143300	OsRR9	A-type response regulator, Cytokinin signaling (Os11t0143300-01)	CK	5.79535	6.27207	7.15854	12.7736	12.7192	14.6443	29.1611	26.3449	27.4834	62.0274	132.776	68.6893	66.8572	71.4254	64.6968	89.1385	94.6917	97.6766	76.0646	77.0078	80.1044
Os06g0594400	OsKMD2	F-box E3 ligase, KMD family of F-box protein, Negative regulation of rice blast resistance, Negative regulation of cytokinin signalling (Os06t0594400-02)	CK	0.266673	0.855186	0.332511	0.655292	1.5758	0	0	0.905157	1.12859	6.34345	5.7664	3.68432	15.677	8.8192	7.17352	1.66195	4.27656	0	0.802206	0.7044	0
Os06g0130400	OsACS6	ACC synthase, Protein homologous to aminotransferase, Ethylene biosynthesis, Control of starch grain size in rice endosperm (Os06t0130400-01)	Ethylene	12.5151	15.8665	12.1468	9.40176	10.0399	9.38328	8.61373	8.33375	9.5892	10.8884	9.385	9.68477	11.8591	11.7082	11.8992	11.1369	12.838	11.5639	20.5937	17.6238	19.9412
Os09g0309700	OsERF109	Ethylene response factor, Transcription factor, Negative regulation of ethylene biosynthesis, Drought tolerance (Os09t0309700-01)	Ethylene	7.61638	7.30478	6.63226	10.9597	9.46055	10.1603	10.578	12.0523	11.3902	11.1385	10.1912	9.93111	19.4843	19.6863	19.9306	17.2034	15.7062	15.7411	24.9208	27.3058	24.7924
Os01g0883800	SD1	Similar to GA C20oxidase2. (Os01t0883800-01)	GA	2.46512	1.63371	2.41817	15.0495	9.74758	11.5805	15.5823	16.699	12.2166	24.2357	21.0409	24.3785	28.1368	19.2473	16.3379	32.0006	17.1383	27.4875	17.0287	13.3319	18.6246
Os01g0826400	OsWRKY24	WRKY transcription factor, Negative regulation of abscisic acid and gibberellin signaling in aleurone cells (Os01t0826400-01)	GA	1.00119	1.12797	3.04665	1.79012	7.99325	2.02697	5.36202	4.06396	5.71199	34.9315	42.8718	21.9906	54.1976	44.9666	39.2379	2.40874	91.3698	22.7437	0.347084	0.327841	4.54967
Os04g0512300	OsGASD	Actin-related protein (ARP) C2 subunit, Gibberellic acid biosynthesis, Regulation of plant growth and productivity (Os04t0512300-01)	GA	4.71034	2.94469	4.2375	55.2152	50.6344	56.217	52.6238	65.2838	67.331	6.43699	7.83629	9.19983	3.214	4.16264	4.22937	2.44246	3.56316	3.59657	1.02823	1.07439	0.991867
Os04g0545000	OsWRKY36	Transcriptional repressor for secondary cell wall formation, Repression of rice lignification, Negative regulation of plant height and grain size, Inhibition of gibberellin signaling (Os04t0545000-01)	GA	17.3317	16.1315	15.7275	15.9414	15.9516	16.3853	15.8579	12.9682	15.5229	14.4809	10.9413	14.6963	33.7568	28.8533	23.5251	41.3887	34.8652	44.7028	42.8732	40.7135	43.5012
Os05g0407500	GID1	Soluble gibberellin receptor, Gibberellin signaling (Os05t0407500-01)	GA	148.408	122.972	125.569	83.1585	92.4091	89.7688	61.6473	60.6752	59.9868	125.577	127.572	115.783	97.1876	93.8433	93.1081	35.9923	47.1265	38.5374	44.9386	45.0105	45.3256
Os05g0482400	EUI1	Cytochrome P450 monooxygenase, Gibberellin (GA)-deactivating enzyme, Modulation of internode elongation, Regulation of grain size and flag leaf angle (Os05t0482400-01)	GA	0.412737	0.110603	0.269425	0.477744	0.696855	0.89658	0.624301	0.582922	0.495562	0.107752	0	0.056265	0.021524	0.05428	0	0.017779	0.052918	0.020674	0.147467	0.065203	0
Os03g0815100	SNAC1	NAC-domain transcription factor, Response to infection by M. grisea, MeJA-mediated signaling pathway, Drought and salinitytolerance (Os03t0815100-01)	JA	267.912	260.067	295.24	145.058	144.626	119.536	69.9139	54.6077	65.5892	239.7	227.8	156.665	144.226	141.547	120.383	28.7332	121.426	50.7985	15.3649	8.26477	24.018
Os04g0653000	OsJAZ1	Jasmonic acid (JA) signalling repressor, Regulation of spikelet development (Os04t0653000-01)	JA	210.261	193.136	248.962	209.456	239.436	231.793	184.871	165.277	166.987	101.779	90.8373	73.9564	75.3811	66.7766	67.2265	56.2462	56.2781	52.4671	56.7374	63.8456	57.7191
Os09g0401300	OsJAZ4	A member of the JASMONATE ZIM-domain (JAZ) family, Negative modulation of JA signaling and antiviral defense (Os09t0401300-01)	JA	35.4354	31.5939	36.4027	50.5213	57.6228	54.6389	55.505	56.9904	68.0018	132.365	158.706	114.896	136.736	118.294	104.519	59.6849	119.887	77.642	64.8112	71.1844	70.8244
Os05g0586200	OsJAR1	Gretchen hagen 3 (GH3) family protein, Phytochrome, Jasmonyl-L-isoleucine synthase, Jasmonate signaling, Wound response, Response to blast infection (Os05t0586200-01)	JA	37.0961	40.293	36.4875	49.2998	38.8371	46.6645	26.6631	25.3635	27.7864	27.8115	26.0925	18.465	16.9605	12.895	14.7723	13.4972	16.6045	14.9175	15.0598	14.6548	16.8411
Os03g0130100	OsCNL1	Cinnamate:CoA ligase, Submerged seed germination, Salicylic acid accumulation (Os03t0130100-01)	SA	0	0.190817	0.386834	9.10732	9.56807	11.0424	6.28277	6.38056	5.83406	11.2196	9.41424	12.432	6.06156	10.5691	7.24745	27.7822	18.9036	30.0214	0.823869	1.41292	0.878093
