# Supplementary material for: Spatiotemporal Transcriptome Profiling Reveals Nutrient Transport Dynamics in Rice Nodes and Roots During Reproductive Development
Source: Int J Mol Sci. 2025 Sep 25;26(19):9357. doi: 10.3390/ijms26199357 (PMC12524880; doi:10.3390/ijms26199357)
Supplement: Supplementary file 1 [file ijms-26-09357-s001.zip › Table S8.xlsx]

## Sheet: Sheet1
Table S8. Genes specifically upregulated at early grain filling stage (S5) in the node I
Gene ID	Gene Annotation	FPKM value
		NDI (S1-1)	NDI (S1-2)	NDI (S1-3)	NDI (S2-1)	NDI (S2-2)	NDI (S2-3)	NDI (S3-1)	NDI (S3-2)	NDI (S3-3)	NDI (S4-1)	NDI (S4-2)	NDI (S4-3)	NDI (S5-1)	NDI (S5-2)	NDI (S5-3)	NDI (S6-1)	NDI (S6-2)	NDI (S6-3)	NDI (S7-1)	NDI (S7-2)	NDI (S7-3)
Os01g0102900	OsLIR1, Light-regulated protein, Regulation of light-dependent attachment of LEAF-TYPE FERREDOXIN-NADP+ OXIDOREDUCTASE (LFNR) to the thylakoid membrane	42.6009	35.5475	38.0654	25.4082	33.7458	39.7733	40.2803	44.6192	34.285	145.936	92.9499	139.125	295.549	429.153	315.751	94.3951	86.7816	87.0417	128.368	81.2841	167.989
Os01g0124401	Bowman-Birk inhibitor, Defense response, Regulation of salt tolerance	1.80361	3.22337	3.4042	0.338547	0.154759	0.415212	0.22472	0.139019	0.190277	7.39713	3.79066	10.1245	26.1964	27.0082	29.4452	0.931567	0.463842	0.400993	1.58326	0.502004	0.435045
Os01g0127700	Conserved hypothetical protein.	4.75057	3.66496	6.23075	4.12437	5.46486	5.35579	4.18213	4.40563	5.89685	8.54267	9.04176	5.47701	18.7879	15.7126	17.0797	1.72525	7.71836	2.97306	1.49598	1.16604	2.19767
Os01g0155500	FERONIA-like receptor 14, Receptor-like kinase, Regulation of grain quality, Regulation of redox homeostasis during endosperm development	0	0	0.032881	0.124473	0.13252	0.190359	0.222385	0.396394	0.28996	3.55795	2.24994	1.98932	9.29785	7.30718	8.87554	1.38726	4.21567	1.72601	3.05283	3.26893	4.21479
Os01g0191200	Similar to Acid phosphatase.	5.20987	5.14832	7.86332	3.16633	3.28793	5.61037	9.87684	9.56817	5.01094	4.31312	3.03817	4.6423	18.6419	25.0636	22.1393	0.87721	1.10352	1.77789	2.8465	2.63373	2.71967
Os01g0201100	Similar to xylosyltransferase oxt.	0.100216	0.063929	0.131551	0.250523	0.255802	0.322663	0.202948	0.427423	0.196629	0.666385	0.654505	0.427059	1.66961	1.493	1.90795	0.510334	0.723896	0.459513	0.390256	0.501514	0.395224
Os01g0202500	Similar to B-box zinc finger family protein.	3.25348	3.31392	5.11734	3.4001	3.93198	3.37739	3.52707	3.69622	4.05532	2.00298	1.64466	1.61881	9.94307	9.75475	10.9824	2.35693	2.15565	2.7972	2.16777	2.0449	2.13156
Os01g0213400	Zinc finger, RING/FYVE/PHD-type domain containing protein.	0	0	0.058808	0.023486	0.120429	0.037777	0.088162	0.264478	0	0.062445	0.079847	0.244183	1.74806	1.68752	0.903728	0.123575	0.358963	0.197546	0.460249	0.334116	0.536104
Os01g0254850	Hypothetical conserved gene.	0.119077	0.601515	0.310344	0.326438	0.412659	0.229807	0.411701	0.963086	0.46993	2.66874	1.31263	1.49675	12.282	4.92895	3.18515	1.27962	1.53795	1.64084	0.919375	0.200132	1.00672
Os01g0256300	Conserved hypothetical protein.	0.017173	0.050442	0	0.175076	0.321986	0.16675	0.047637	0.206871	0.120853	1.26461	0.650953	0.897824	2.75309	2.63532	1.90105	0.456878	1.15619	0.841416	0.627167	0.502782	1.14909
Os01g0311100	Similar to RING-H2 finger protein ATL2L.	1.56982	1.03185	1.11549	1.37884	2.08767	1.24641	1.92014	1.82873	2.0333	4.10594	2.63995	3.14199	11.7387	8.83479	9.97136	1.11029	3.94082	2.86839	2.07396	1.15231	2.48384
Os01g0347300	Conserved hypothetical protein.	0.106946	0	0.125195	0.383568	0.354329	0.330527	0.560868	1.03256	0.450442	0.50868	0.575536	0.795618	1.93828	2.01322	1.62171	0.359994	0.436205	0.885696	0.357007	0.317213	1.12611
Os01g0507000	Non-protein coding transcript.	10.3209	11.2067	9.33925	8.90446	8.82062	9.86074	7.94994	8.6178	7.5902	15.2302	11.6868	13.9679	35.6601	34.7607	36.0128	14.4499	14.4751	13.6433	14.2256	14.3424	14.7603
Os01g0523250	Hypothetical protein.	0.076597	0.089723	0.086298	0.017808	0.077916	0.061073	0	0	0	0.058902	0	0.027045	0.262171	0.423805	0.169999	0	0.023648	0	0.021215	0	0.020158
Os01g0606900	Heat shock protein DnaJ, N-terminal domain containing protein.	11.9311	9.74418	14.6861	5.06801	7.22856	7.12322	2.49362	2.75912	2.81601	19.6721	19.1883	12.5935	85.7568	104.01	94.0124	9.4375	11.1691	10.8819	15.3935	16.7784	17.1788
Os01g0613800	Peptidase C1A, papain family protein.	0.330352	0	0.122615	0.293978	0.274802	0.095504	0.154103	0.496821	0.121624	0.893871	0.490446	1.06558	3.19152	2.46916	7.76381	0.347506	0.762403	0.602736	0.836527	0.437042	1.09054
Os01g0681800	Conserved hypothetical protein.	0	0	0	0.139884	0.520746	0	0.149991	0.458894	0.096017	1.13488	0.616073	0.686112	5.04549	8.53368	5.64161	0.515054	1.1687	0.417582	0.884478	0.862771	1.43344
Os01g0687300	Conserved hypothetical protein.	0.40968	0.30074	0.271481	1.84705	1.88418	2.00945	2.60321	3.17407	3.61933	5.79299	6.63242	6.42196	17.9752	18.4229	18.9382	3.97206	5.67054	4.94099	4.41879	4.52545	4.22436
Os01g0702000	Protein of unknown function DUF151 domain containing protein.	5.92417	5.84305	5.1714	2.43118	1.61102	1.90798	1.43831	1.12178	1.61848	1.85119	1.14182	1.69593	20.2496	35.5376	27.7016	2.05015	2.01416	1.65059	3.48457	2.7297	4.32051
Os01g0705100	Similar to Germin-like protein.	0.587322	0.41947	1.03801	0.067238	0.098495	0	0.360966	0.224826	0.106671	1.25119	1.52016	0.688116	3.73446	3.62298	1.93713	0	0.137895	0	0	0	0.083501
Os01g0733200	OsHsfC1b, Heat shock factor, Transcription factor, ABA-mediated salt stress tolerance, Response to osmotic stress	1.41778	0.989592	0.935041	0.215305	0.137268	0.288459	0.464804	0.538029	0.47804	0.62676	0.297848	0.560159	8.57757	11.1247	9.60876	0.774247	0.497462	0.509135	2.63241	1.66426	1.59137
Os01g0822800	Similar to RING-H2 finger protein ATL3C.	7.35555	6.80541	8.29351	2.1876	2.30292	2.31221	2.43025	2.04339	1.68968	2.14245	2.03837	2.51445	13.2465	19.1926	17.3727	3.70717	2.34095	3.60639	3.28111	1.79157	4.12912
Os01g0864300	Harpin-induced 1 domain containing protein.	0	0	0	0	0	0	0.08301	0.145615	0	0.068304	0.073397	0	0.353928	0.353785	0.527465	0.051969	0	0.067383	0	0	0
Os01g0871800	TGF-beta receptor, type I/II extracellular region family protein.	0	0	0	0.014759	0	0.013021	0	0.029706	0.062113	0	0	0	1.20021	1.71212	1.44341	0.017685	0	0	0.041612	0	0.058832
Os01g0871900	Similar to POT family protein.	0.087148	0	0	0.041769	0	0	0	0	0	0	0	0	2.45243	3.34104	5.63011	0.035515	0	0.1286	0.368518	0.338193	0.181978
Os01g0899387	Conserved hypothetical protein.	0.114333	0.745613	0.911026	0.614166	0.258428	0.818839	0.497456	0.476409	0.492725	0.719007	0.077385	0.458672	0.58126	0.410387	9.15573	0.253422	0.073181	0.266462	0.245465	0.603171	0.041471
Os01g0922700	Conserved hypothetical protein.	0.153648	0.326837	0.178348	0.177157	0.283592	0.195596	0.811875	0.176103	0.44126	0.512392	0.054814	0.39373	6.77357	7.24683	6.04239	0.627233	1.37029	1.35734	3.02059	1.2878	2.02864
Os01g0925100	Conserved hypothetical protein.	0.495283	0.697659	0.610913	0.561829	0.809991	0.622257	0.428473	0.423772	0.503281	0.839539	0.331516	0.733611	2.45508	2.83796	1.73689	0.339907	0.587869	0.362307	0.552102	0.634173	0.799168
Os01g0940800	Beta-1, 3-glucanase 6, Defense response against M. oryzae	0	0	0	0.19038	0.127341	0.298223	0.207469	0.460256	0.389778	1.17849	1.29973	0.543646	21.4614	1.18652	8.24419	0.132523	1.81596	0.188733	0.25792	0.694947	0.80867
Os01g0971800	Transcription factor with a GARP DNA-binding domain, Photoperiodic control of flowering time, Clock associated-component	0.064747	0	0.087324	0.071075	0.068686	0.0171	0.050186	0.021977	0.147544	0.116337	0.061527	0.036037	2.61849	6.05823	6.68742	0.335964	0.236915	0.14305	0.249151	0.436096	0.653445
Os02g0107800	Conserved hypothetical protein.	0.941826	0.682571	0.650698	1.86787	2.70707	2.11191	1.68334	1.52088	2.3211	4.15359	4.50523	1.47534	5.77039	9.22655	10.3619	0.290271	1.73307	0.950695	0	0.352728	0
Os02g0153900	Leucine-rich repeat receptor-like kinase	0.43211	0.651381	0.351867	0.128849	0.188607	0.195742	0.176766	0.337803	0.296158	0.433016	0.354644	0.258022	0.723444	0.836911	0.859456	0.166016	0.215139	0.137881	0.235298	0.392197	0.445654
Os02g0179200	Glutamine amidotransferase class-I domain containing protein.	0.099181	0.052256	0.217695	0.207125	0.634661	0.434515	0.343126	0.277194	0.352502	5.67865	4.72528	2.59142	9.88307	10.336	11.3153	0.149462	1.31771	0.607586	0.249247	0.064579	0.097458
Os02g0185300	Cytochrome P450 family protein.	0	0	0.031497	0.387409	1.55292	0.181602	0.210148	0.707628	0.817297	7.9305	7.69349	4.65249	12.7017	19.5951	13.6715	3.28034	6.94205	5.19989	3.20093	3.59734	3.52434
Os02g0208300	ABC-2 type transporter domain containing protein.	0.050333	0.033756	0	0.103136	0.257544	0.153505	0.162471	0.390099	0.169153	0.933991	0.161386	0.327095	3.15661	1.13247	3.00802	0.36668	1.20067	0.292426	0.589421	0.299666	0.2438
Os02g0227100	Conserved hypothetical protein (OsO3L3)	0.645647	0.593146	0.53919	1.05859	0.524353	0.547366	0.266292	0.713008	0.327233	1.15317	0.543348	0.786915	8.56613	10.0457	4.09638	1.31652	1.32404	1.09391	1.74167	0.815968	2.9748
Os02g0277700	LRR-receptor-like kinase (LRR-RLK) family protein, Non-canonical	2.22576	2.04689	1.56975	2.11818	1.93248	1.96251	1.88301	2.18408	1.9001	2.06435	1.31451	2.11981	5.90078	5.04059	6.56011	2.41672	3.20287	2.18722	1.7958	1.98365	2.22587
Os02g0504700	Conserved hypothetical protein.	0	0	0	0	0	0	0	0	0.172905	0.199955	0.569307	0.632497	2.10447	2.0062	2.19912	0.113571	0	0.089771	0	0.039467	0
Os02g0586900	Hypothetical conserved gene.	0.615171	1.8055	1.92676	0.113106	0.106932	0.104261	0.21361	0.399318	0	7.61478	3.65097	12.3497	91.8341	70.1357	94.1975	10.6495	6.22851	10.5854	4.19437	3.10549	1.45523
Os02g0646200	Zinc finger, B-box domain containing protein.	0.500115	0.191339	0.605142	0.074839	0.031433	0.092387	0.069308	0.131132	0.164322	0.859038	0.898371	0.394547	2.94038	3.02366	3.18182	0.027296	0.164792	0.304583	0.126258	0.120277	0.01716
Os02g0667300	Alcohol dehydrogenase superfamily, zinc-containing protein.	2.46385	3.16882	3.044	3.91132	5.00834	5.11827	6.85195	6.08512	6.86502	10.0278	12.8667	9.74984	30.487	30.3199	15.7891	4.13723	4.11675	7.47104	2.25666	0.751325	2.00653
Os02g0674233	Hypothetical conserved gene.	0	0	0	0	0	0	0	0.066012	0	0	0	0	1.98807	1.49158	3.40338	0	0	0	0	0.090831	0
Os02g0674400	Conserved hypothetical protein.	0.015982	0.007649	0.019956	0	0	0.00604	0.008858	0	0	0.003191	0.018675	0	0.981111	0.970499	1.51947	0	0.033289	0.01448	0.084414	0.023022	0.147913
Os02g0703700	Hypothetical protein.	0	0	0	0.026677	0.052721	0	0	0	0	0.133248	0.241892	0.078321	0.482579	0.934222	0.902129	0.060052	0.085763	0.255607	0	0	0.064994
Os02g0738200	Zinc finger, RING/FYVE/PHD-type domain containing protein.	0	0	0.095111	0.094224	0.238496	0.011331	0.365106	0.311489	0.273358	0.500363	0.572922	0.178938	2.42857	0.665887	1.04863	0.255744	0.340692	0.27462	0.132155	0.084095	0.099469
Os02g0738300	Conserved hypothetical protein.	0	0.103081	0	0.476267	0.654655	0.5621	0.903876	2.53621	1.35238	1.13274	0.398164	1.36457	5.90354	2.38901	3.41707	1.4794	1.04035	1.09034	0.933515	0.729645	1.09794
Os02g0761300	Protein of unknown function DUF1645 family protein.	0.002075	0.148876	0.043426	0.107236	0.307668	0.283251	0.504432	0.849917	0.642474	1.20164	0.587666	0.81905	1.74959	2.6908	4.12794	0.572086	0.789555	0.596984	0.53652	1.00632	0.539405
Os02g0773500	Protein of unknown function DUF3464 domain containing protein.	0.423913	0.235667	0.491825	0.073616	0.12301	0.218252	0.309815	0.652613	0.270697	0.304673	0.880071	0.432096	1.603	2.471	2.81966	0.153621	0.180435	0.44148	0.436856	0.543544	0.282454
Os02g0773732	Hypothetical conserved gene.	0	0.146935	0.150068	0.119113	0.147026	0	0	0.070294	0	0.336626	0.138986	0.187902	0.609553	0.619421	1.84309	0.203102	0.242207	0.280903	0.384813	0.359801	0.265282
Os02g0774100	Similar to thioredoxin-like 5.	0.530248	0.533433	0.205177	0.22093	0.465178	0.131995	0.76958	0.347503	0.230969	0.688083	0.587729	1.31712	4.08508	6.32609	7.37809	1.59319	1.37948	1.70876	2.19863	1.56663	1.76207
Os02g0797100	Similar to Dehydration responsive element binding protein 2B (DREB2B protein).	0.390834	0.252514	0.708032	0.124183	0.058896	0	0	0.09854	0.129023	0.411116	0.515105	0.352627	3.40565	2.25318	1.01838	0.424085	0.315692	0.734076	1.09831	0.686167	0.308492
Os03g0148700	Similar to Calcium/calmodulin-regulated receptor-like kinase.	1.75617	1.45608	2.83611	2.84443	4.25889	2.60392	2.17807	3.02928	3.42545	12.1111	10.7124	5.4995	22.5966	21.3076	25.5951	3.30951	8.89551	4.87976	3.50948	3.64514	4.41979
Os03g0160000	Conserved hypothetical protein.	0.439889	0.618883	0.772829	0.953573	0.638123	0.813941	0.422605	0.474595	0.401096	0.637451	0.707184	0.878104	2.29824	2.21896	2.54307	0.582626	0.271832	0.397478	0.473255	0.71358	0.797972
Os03g0184100	Conserved hypothetical protein.	3.23502	2.19561	2.24943	0.603442	0.544864	0.425898	0.533885	0.501244	0.295861	0.46168	0.32045	0.479293	18.7446	40.4979	34.0205	2.21728	2.59945	3.07417	3.03054	4.05006	3.05802
Os03g0220200	Hypothetical protein.	0	0.050608	0.091486	0.117989	0.195768	0.175414	0.346363	0.25655	0.235361	0.213769	0.489034	0.571556	0.93063	1.2062	1.12499	0.120721	0.143423	0.033333	0.240675	0.297379	0.347551
Os03g0265900	Conserved hypothetical protein.	3.58304	3.40677	4.73687	7.1924	7.43684	6.75003	13.4669	13.9797	16.6295	6.38171	5.09503	5.41149	98.0175	127.261	117.212	10.7711	7.99816	9.45792	52.7928	49.3194	59.9664
Os03g0275700	Conserved hypothetical protein.	0.450811	0.174721	0.185327	0.074671	0.06687	0.098566	0.120201	0.166086	0.117645	0.175406	0.312883	0.060639	1.00431	0.716626	1.6309	0	0.156655	0	0.03339	0	0.215987
Os03g0339900	Similar to Serine/threonine protein kinase.	4.24304	3.77751	4.41028	13.1017	12.0104	12.2243	15.1032	16.4263	16.7487	13.6595	10.4013	12.6396	61.6669	94.81	79.7457	31.002	31.7496	33.4061	36.1325	33.7745	38.8938
Os03g0358200	Similar to transmembrane protein 115.	0.173128	0.19803	0.569123	0.267886	0.545471	0.363899	0.188516	0.180912	0.241266	2.47326	2.15489	1.50141	7.84003	7.14402	11.7921	0.277248	0.878657	0.374559	0.624139	0.399681	1.20654
Os03g0363600	Monosaccharide transporter (ERD subfamily), ERD protein 2, Salt, osmotic and drought stress response	0.726564	0.583048	0.698053	0.869925	0.762593	0.656933	1.75464	1.53124	2.10144	2.17403	1.97072	1.66384	11.0571	10.0587	15.8228	1.14075	1.19749	1.024	0.747024	1.04661	1.38821
Os03g0426350	Conserved hypothetical protein.	0	0.13661	0.31087	0.032063	0.259257	0.340635	0.141482	0.058974	0	0.418891	0.195712	0.081392	0.675482	1.05539	0.899664	0.050348	0.209695	0.025312	0.167097	0.076605	0.376152
Os03g0428200	Similar to Terpene synthase, N-terminal domain containing protein, expressed.	0	0.099871	0.0969	4.33537	3.52256	3.04773	5.08198	7.37565	5.91156	71.0128	49.17	73.3008	189.656	217.842	221.712	9.82362	16.564	12.7847	28.7167	24.0919	50.2765
Os03g0586400	Conserved hypothetical protein.	1.94533	2.03834	1.39704	0.904319	0.702787	0.688745	0.520323	0.722992	0.513361	0.431277	0.560455	0.479793	3.73283	5.09077	4.38026	1.32543	1.29461	1.2717	1.3677	1.59731	2.24895
Os03g0586500	Similar to chloroplast post-illumination chlorophyll fluorescence increase protein.	1.53202	1.82546	2.74548	0.990358	1.11628	1.3218	1.18999	1.20808	1.13542	3.38456	1.84722	2.90751	43.9923	53.4278	49.0931	7.53797	4.93725	6.19791	17.7235	20.1745	21.1634
Os03g0588100	Hypothetical conserved gene.	0.114894	0.051579	0	0.298594	0.39315	0.172925	0.306076	0.491303	0.401091	0.303925	0.437	0.494933	1.17164	0.938222	0.763046	0.216536	0.191499	0.242469	0.204436	0.198911	0.169291
Os03g0664800	Acyl-CoA N-acyltransferase domain containing protein.	0	0	0.126504	0.031721	0.019433	0.030149	0.213902	0.267509	0.030536	0.168072	0.124464	0.375943	2.65978	1.31799	0.657084	0.24445	0.217356	0.043185	0.507067	0.696327	0.573369
Os03g0679800	Similar to TPR Domain containing protein.	0	0	0	0.010086	0.021863	0	0	0.009436	0	0	0.032181	0	0.215994	0.21808	0.179454	0	0.005982	0	0.030449	0	0.014337
Os03g0800000	Similar to Nitrate and chloride transporter.	0.070671	0.0733	0.107973	5.53803	4.09424	3.67638	2.28203	2.36841	1.6499	4.89064	3.31854	2.51327	9.30889	13.2887	11.6966	1.83064	2.13184	1.53177	2.97575	3.29573	2.74372
Os03g0823000	Resistance protein candidate (Fragment).	0.62638	0.751694	0.800718	2.6235	3.81989	3.45627	2.18745	3.14371	2.69862	4.02664	2.86294	2.71029	7.01913	6.32272	9.85801	0.826547	1.07037	0.87319	2.11926	1.63414	1.67754
Os03g0826800	Conserved hypothetical protein.	6.28949	1.82373	2.05316	4.70976	6.69414	5.60907	7.68095	6.89664	4.34081	34.993	29.7924	32.978	98.0139	130.237	102.955	47.6664	23.6255	53.8908	39.3809	23.0895	43.8097
Os03g0826900	Conserved hypothetical protein.	0.082897	0.065857	0	0	0.157171	0.099141	0.174958	0.048523	0	0.854526	0.673619	0.858379	4.20828	5.34016	4.48995	0.523685	0.344938	0.976052	1.09307	0.893842	1.01275
Os04g0128700	Thioredoxin-like fold domain containing protein.	0.211048	0.52177	0.544282	0.073097	0.321208	0.060901	0.249471	0.428063	0.588631	1.54228	2.35922	0.772705	3.67258	3.85142	4.36293	0.08379	1.38866	0.279902	0.184728	0.678406	0.917967
Os04g0175600	Similar to 0-methyltransferase (EC 2.1.1.6) (Fragment).	0.071621	0.106304	0.062837	0.104385	0.221038	0.069197	0.156687	0.058506	0.068629	0.654979	0.36369	0.493821	1.30927	1.077	3.02665	0.204034	0.141645	0	0.143841	0.080923	0.303719
Os04g0179100	Similar to OSIGBa0109M01.2 protein.	0	0	0	0	0.081179	0.03664	0	0.033592	0.038729	0.162589	0.09753	0.187973	1.49552	1.11431	0.727024	0.05463	0.118788	0.312163	0.237375	0.046671	0.116418
Os04g0179200	Similar to Stem secoisolariciresinol dehydrogenase (Fragment).	0	0	0	0	0	0	0	0.079878	0	0.069792	0	0.314674	3.701	1.76328	1.59463	0.255624	0.090808	0.223223	0.749444	0.094855	0.12402
Os04g0303250	Hypothetical gene.	0.293277	0.346949	0.585647	0.945158	0.990183	0.924786	0.549351	0.644691	0.799759	1.79762	1.49719	0.78544	2.82636	3.11235	3.43636	0.518217	0.525479	0.39858	0.620196	0.457549	0.758616
Os04g0342100	Sesquiterpene synthase, Brown planthopper (BPH) resistance	0	0	0	0	0	0	0	0	0	0	0	0	0.273825	0.473385	0.90459	0	0.052545	0	0	0	0
Os04g0344100	Terpene synthase, Positive regulation of defense response against brown planthopper	0	0	0	0	0.060544	0	0	0.064038	0.020802	0.862654	0.405636	0.437781	1.62441	2.44708	4.75787	0.473334	0.75223	0.564056	0.299288	0.450753	0.483583
Os04g0356600	S-Domain receptor like kinase-25, Response to Xanthomonas oryzae pv. oryzae.	0	0.018444	0	1.54408	1.86595	1.24424	1.8172	2.6272	1.80167	2.34535	1.89136	2.41339	7.31823	4.92616	5.39882	1.51186	1.35123	1.57231	0.892978	0.883574	0.701846
Os04g0368800	Similar to H0607F01.6 protein.	0.230002	0.1881	0.335757	1.55081	1.76389	1.60866	1.0362	2.16323	1.73373	2.15573	2.25906	1.67038	4.82068	4.79553	4.21766	0.815975	0.914405	0.965572	0.802079	1.50569	1.4342
Os04g0464100	Heavy metal transport/detoxification protein domain containing protein.	0.092198	0.215751	0.072912	0.939592	0.4081	0.770154	0.460603	0.657839	0.988819	1.0235	0.836277	1.05792	4.3908	2.95157	3.78899	0.139706	1.13294	0.539768	0	0	0.173294
Os04g0556600	cis-Zeatin-O-glucosyltransferase, Catalyze O-glucosylation of cZ and cZ-riboside	0	0.002966	0.004191	0.020243	0.010971	0.034759	0.011526	0.012057	0	0.016714	0.040325	0.016645	0.697299	0.101784	0.044115	0	0.030743	0.035583	0.013992	0	0.043634
Os04g0570500	Cytochrome P450 family protein.	0	0	0	0	0.104711	0.019178	0	0	0	0.082725	0	0.069791	0.401241	0.395999	0.779674	0	0.116777	0	0.169409	0.148143	0.0833
Os04g0577337	Conserved hypothetical protein.	0.328018	0.666723	0.735748	0.122098	0.226393	0.138958	0.702884	0.383681	0.963678	3.89847	3.43827	4.1412	8.4361	11.2859	6.72042	0.956922	1.59165	2.45533	0.764245	0.864541	1.10224
Os04g0583200	Conserved hypothetical protein.	5.98657	5.6031	5.04541	2.50056	4.49712	2.79126	5.71099	5.0814	2.43688	8.71104	10.7245	4.36993	17.5178	20.146	16.6307	0.406247	1.34667	0.711888	1.47489	0.500969	1.68259
Os04g0618700	LRR-receptor-like kinase (LRR-RLK) family protein, Ortholog of Arabidopsis FLS2, flg22 (peptide derived from the bacterial flagellin N-terminus ) receptor, Immune response, Resistance against A. avenae	0.673311	0.528655	0.787696	2.20436	5.26184	2.45621	1.93779	2.00221	2.32972	9.14521	6.86141	5.45474	15.6809	17.3556	20.2394	0.269141	3.99511	0.61963	0.088578	0.073421	0.323151
Os04g0648950	Non-protein coding transcript.	3.0639	2.89949	2.2848	0.500092	0.593088	0.50805	0.148534	0.211189	0.150284	4.95331	2.99563	1.11133	8.84417	11.3868	6.55746	0.133372	0.38317	0.143299	0.067639	0	0.083044
Os04g0655700	Similar to OSIGBa0147J19.14 protein.	0	0	0	0	0	0	0	0	0	0	0	0	0.902305	0.246917	0.460826	0	0	0	0	0	0.00797
Os04g0659300	Cysteine-rich repeat secretion protein, Receptor-like protein, Root development, Salt stress response, Regulation of iron acquisition, Defense against M. oryzae infection	0	0	0	0	0	0.036191	0.026551	0	0	0.082295	0.084505	0.165722	0.532191	0.421595	0.589101	0.042653	0	0	0.16347	0.2222	0.131635
Os04g0675400	Similar to Chaperone protein dnaJ.	0.023345	0.0533	0.038072	0.142661	0.071952	0.069642	0.183283	0.035467	0.051042	0.130161	0.2579	0.146224	23.446	42.1512	32.8629	1.91363	1.61957	1.66015	5.1598	5.74762	5.42591
Os05g0104200	Polygalacturonase inhibiting protein, Inhibitor of fungal polygalacturonase, Sheath blight resistance	0	0	0.164627	0.061931	0.049405	0	0.050371	0.245366	0.029256	0.450641	0.112097	0.168185	6.13765	1.21722	2.06546	0.087337	0.1955	0.307119	0.321488	0.391847	1.67814
Os05g0221900	Similar to BURP domain-containing protein 8.	0	0	0.147608	0.032981	0	0.071463	0.061606	0.041597	0	0.345506	0	0.251002	1.48176	1.87221	2.34482	0.141116	0.371661	0.230249	0.197566	0.351042	0.516644
Os05g0231600	Similar to Aquaglyceroporin (Tonoplast intrinsic protein (Tipa)).	0.195951	0.154216	0.21793	0.595345	0.596999	0.555017	0.38731	0.965028	0.268171	0.359671	0.476027	0.290855	4.49931	5.59436	3.90824	0.766169	0.532942	0.337521	1.90077	2.44051	1.99778
Os05g0231700	Similar to Tonoplast intrinsic protein.	14.4325	15.3266	14.1524	11.9364	15.7119	13.7884	17.3912	13.3932	13.7931	12.1068	9.29852	13.3136	85.2272	102.378	101.659	15.2216	12.8968	12.9226	32.9149	22.7808	29.0538
Os05g0247100	Similar to Glycosyl hydrolases family 18.	14.8036	16.0213	14.7383	9.44367	10.6863	10.5055	5.49418	7.45882	7.31989	10.5573	8.53674	11.2041	33.7018	35.2961	40.462	1.49866	1.40626	1.66417	4.80895	3.58028	3.14288
Os05g0370700	Alpha/beta hydrolase family protein.	0.199566	0.043662	0.27638	0	0	0	0.017819	0.114124	0	0.66795	0.109304	0.282219	1.40471	0.996736	2.10889	0.440009	0.308966	0.405247	0.509869	0.794648	0.833391
Os05g0384300	Peptidase aspartic, catalytic domain containing protein.	0.049317	0.094558	0.223562	0.110288	0.170647	0.113172	0.185573	0.40104	0.127949	0.102744	0.078378	0.316937	0.485658	0.569193	0.75753	0.115035	0	0	0.021121	0	0.055019
Os05g0403200	Hypothetical protein.	0	0	0	0.029499	0	0	0	0	0	0	0.042792	0.098001	0.429762	0.440283	0.486348	0.095494	0.107718	0.049576	0.115708	0.169489	0
Os05g0429500	Similar to dienelactone hydrolase family protein.	1.54173	1.51656	2.59397	1.29954	1.24334	1.79221	2.16133	1.73115	1.61387	2.96797	2.41009	3.60834	10.6449	9.93394	13.34	5.27703	1.84125	3.59287	4.68903	4.24659	3.91398
Os05g0449200	Transferase family protein.	7.53193	10.3696	9.92477	4.37898	9.23816	6.85628	6.82631	7.71392	7.08356	7.83516	8.25112	6.17139	19.6884	19.111	19.8456	1.11891	2.03477	0.919007	0.627523	0.314461	0.522371
Os05g0571200	WRKY transcription factor, Regulation of defence response	2.67476	1.85279	3.70758	3.94005	10.7483	4.79142	6.11191	5.08	6.54993	22.02	24.2947	22.4942	68.6848	71.1711	42.2678	3.75215	22.941	9.84349	0.939002	0.645388	1.84825
Os05g0583000	Similar to WRKY8.	1.29272	1.48435	2.52171	0.196359	0.420739	0.367906	0.126716	0.11923	0	2.01259	1.38962	0.864155	2.28783	2.78961	4.28123	0	0.183558	0.071317	0	0.084015	0.153099
Os05g0590201	Hypothetical gene.	0	0	0	0.179099	0.266629	0.286134	0.148132	0.329576	0.26439	1.43022	1.21757	1.72371	3.23073	3.7236	2.70302	0.810665	1.95226	0.906646	0.327231	0.322852	0.365435
Os05g0591900	Hypothetical gene.	64.6722	62.7474	64.6204	44.0328	39.6811	35.4137	45.6939	45.5802	40.1769	66.3319	58.8067	69.0393	131.556	150.785	138.875	63.4235	55.2228	59.1015	63.6631	67.394	76.8564
Os06g0125800	RING finger protein with E3 ligase activity, Mediation of broad-spectrum disease resistance	1.91417	2.74345	2.33926	5.31499	5.74431	6.44457	5.4688	9.73905	6.76653	11.454	9.98142	11.9229	38.9898	32.3274	34.0485	11.7995	13.5524	12.6419	11.7166	10.3119	17.8724
Os06g0200250	Hypothetical conserved gene.	0.148624	0.070494	0.126294	0.660204	1.12772	0.224247	0.573154	1.00424	0.603811	2.05222	1.81076	1.11575	3.40268	6.13716	3.16139	0.670855	0.775919	1.07337	0.575256	0.697032	2.23687
Os06g0201500	Hypothetical conserved gene.	0.566935	0.440641	0.398892	0.648426	0.619564	0.855465	0.641585	0.73725	0.432258	0.828339	0.761483	0.558252	2.33766	3.12499	5.19114	0	0.163247	0.21477	0.116834	0.109473	0
Os06g0220000	Similar to Phi-1 protein.	2.19337	2.37077	4.43389	3.9381	5.31869	3.45436	5.24662	4.64393	4.60441	15.529	16.8349	14.4024	52.591	58.9374	39.8442	0.637937	0.94127	1.46317	1.93479	2.14554	1.22675
Os06g0220100	Hypothetical protein.	1.36075	1.3114	1.5703	4.06675	5.19973	3.69159	3.74334	2.58379	3.55858	10.6569	12.4326	9.68599	28.7946	27.4837	22.473	0.532062	0.711268	0.76605	1.07837	1.19219	1.18031
Os06g0242000	Similar to benzoate carboxyl methyltransferase.	0	0	0	0	0	0	0	0	0	2.32456	2.80947	1.95666	8.4219	10.8614	9.09785	0.035381	0.559507	0.188253	0.068211	0.458031	0
Os06g0296700	C-type lectin, conserved site domain containing protein.	0.4152	0.646256	0.636686	0.411385	0.442129	0.403586	0.263524	0.322228	0.139832	0.828645	0.459289	0.673221	2.27588	2.55357	2.38176	0.607372	0.539402	0.523943	0.833618	0.950984	0.952299
Os06g0297400	Conserved hypothetical protein.	3.4234	3.93695	3.29745	4.55931	7.13499	6.55763	4.90036	5.23966	5.96371	8.02874	7.41518	6.09384	16.687	19.2668	12.5945	2.64576	6.7308	4.3411	3.73401	3.02215	4.67302
Os06g0608700	Similar to Fructose-bisphosphate aldolase, cytoplasmic isozyme (EC 4.1.2.13).	1.32133	1.34583	1.42579	2.77692	2.21598	3.03382	1.79321	2.68046	2.87642	5.94956	3.62107	8.04443	11.8782	16.4866	15.9329	7.3288	6.71238	5.53784	6.98049	5.58372	6.09441
Os06g0673800	Conserved hypothetical protein.	0.04019	0.202563	0.083838	0.315134	0.638578	0.249583	0.312413	0.386979	0.556367	1.28575	0.931651	0.652636	5.52616	5.39664	5.45244	1.61345	3.05844	1.86302	2.14616	1.48135	2.92094
Os06g0726100	Pathogenesis related (PR)-3 chitinase 3, Resistance against sheath blight pathogen	0	0	0	0	0.166996	0	0.0674	0.263075	0.15431	0.728854	1.42	0.525806	18.6435	1.79625	3.18964	0.451828	1.96069	0.259992	0.353743	0.571074	1.06511
Os07g0105600	Photosystem II oxygen evolving complex protein PsbQ family protein.	10.6608	10.3366	11.216	5.10368	5.48114	5.87127	6.6282	5.70975	5.67368	3.86999	3.04055	3.78549	20.1084	22.846	25.7381	4.63605	3.57936	4.45173	11.4311	9.79767	10.7224
Os07g0290200	Plant lipid transfer protein/seed storage/trypsin-alpha amylase inhibitor domain containing protein.	0.286699	0.039749	0.686234	2.09043	2.75917	1.17118	3.60723	3.03502	2.24281	9.28185	10.4405	3.5894	66.2453	34.2814	66.6049	6.39994	8.36062	8.9021	10.3789	10.2944	5.72562
Os07g0416900	Similar to Omega-6 fatty acid desaturase, endoplasmic reticulum isozyme 2 (EC 1.14.19.-).	0	0	0	0.000777	0	0	0	0	0	0	0	0	0.392369	0.35382	0.3756	0.044618	0	0.032795	0.06951	0	0.09224
Os07g0489800	Beta-grasp fold, ferredoxin-type domain containing protein.	1.01672	1.04087	0.93409	0.082283	0	0	0.044705	0.097583	0.139532	0.034439	0	0.087788	2.99014	5.1122	4.3927	0.093678	0.208203	0.199221	0.662687	0.539201	0.37636
Os07g0538350	Hypothetical protein.	0	0	0.18749	0.791077	0.739958	0.995445	1.20074	1.04484	0.690538	1.4738	2.08445	1.75284	9.94485	2.76468	3.34213	0.962059	0.268833	0.45566	2.50131	1.15008	1.58414
Os07g0539200	Conserved hypothetical protein.	0.317697	0.263955	0.224321	0.046522	0.093972	0.068964	0.062792	0.012588	0.038935	0.076712	0.152326	0.153734	0.666479	0.62641	0.869551	0.167361	0.195967	0.079215	0.04861	0.085154	0.097001
Os07g0539300	Glycoside hydrolase, family 17 protein.	0.110939	0.086568	0.033618	0.530287	0.620456	0.528555	0.387982	0.547633	0.435867	8.9764	7.61509	12.9311	25.9074	24.284	21.9019	6.10231	5.68011	4.28613	8.65078	7.51812	7.12924
Os07g0539900	Similar to Beta-1, 3-glucanase-like protein.	0	0	0	0	0.042788	0.015188	0	0	0	0.135628	0	0.027756	6.89603	3.32161	6.1628	0.138767	0.196715	0.16128	0.254106	0.229871	1.8267
Os07g0569550	Similar to protein kinase.	1.22376	0.82118	0.641661	0.842536	0.696957	0.812277	0.609355	0.479355	0.555483	0.799671	1.34195	1.18667	2.88467	3.90463	3.97727	0.836506	1.12365	1.16735	1.0857	1.32475	1.50757
Os07g0569600	Chaperonin-like RbcX domain containing protein.	9.36623	7.29761	9.36072	3.62107	3.90085	3.65831	3.09756	2.50574	3.63832	4.79098	5.66157	2.76948	16.9877	16.7136	16.7742	1.9567	3.08167	3.42839	5.2635	5.08058	4.79043
Os07g0569800	L-type lectin receptor-like kinase, Negative regulation of copper stress tolerance	0.341685	0.543065	0.461524	0.04493	0.199698	0.101853	0.210452	0.14988	0.238972	0.440423	0.512431	0.217267	1.55458	1.17862	1.09908	0.134537	0.29171	0.279513	0.304364	0.106757	0.363806
Os07g0572050	Similar to Copper amine oxidase.	0	0.053261	0.081871	0.038656	0.098272	0.112866	0.220901	0.077725	0	0	0.179592	0.046993	0.826001	1.22483	0.531606	0	0	0.057049	0.308224	0.155701	0.115654
Os07g0572100	Similar to Amine oxidase like protein (EC 1.4.3.6) (Copper amine oxidase).	1.02628	1.12442	1.07503	0.80903	0.766084	0.85027	0.803388	0.958711	0.837065	0.429996	0.388764	0.194336	2.47789	3.75315	6.27494	0.545304	0.353553	0.576671	1.05328	1.76923	1.78538
Os07g0578333	Conserved hypothetical protein.	0.377454	0.423816	0.341598	0.119046	0.462991	0.213854	0.364696	0.326204	0.097396	0.563442	0.443079	0.280348	2.93597	2.757	1.75815	0	0.238578	0.045665	0.222495	0.210294	0.406246
Os07g0603600	Methyl esterase-like protein, Negative regulation of reactive oxygen species mediated broad-spectrum disease resistance	1.6107	2.16342	1.68719	0.815879	0.536429	1.10465	1.04666	0.887294	0.844388	1.29269	0.979331	1.04425	3.4709	2.71406	3.27144	0.650121	0.617063	0.680033	1.31146	0.543203	0.946315
Os07g0614600	Transmembrane receptor, eukaryota domain containing protein.	1.08519	1.09678	0.686109	0.57295	0.832665	0.645583	0.879063	0.772317	0.798054	0.849116	0.835328	1.31303	7.47714	4.2266	9.18435	0.991369	2.01489	1.10332	2.4598	2.05553	3.24554
Os07g0661450	Similar to predicted protein.	0.521319	0.235658	0.684106	2.14294	3.92859	2.94913	4.57558	1.82007	3.1139	3.99357	3.74885	1.95164	7.7877	7.57743	6.56237	0.649241	1.13651	2.43165	2.19845	2.48361	1.95539
Os07g0687900	Galactinol synthase, WSI76 protein induced by water stress, Salt stress response	23.0724	13.0335	8.14088	0.185764	0.224374	0.196158	0.295727	0.055086	0.056377	3.58196	2.82386	4.82302	36.6526	32.0749	43.0197	11.3646	9.58549	6.92375	14.4275	12.4491	12.2329
Os07g0690900	COBRA-Like (COBL) family protein, Glycosyl-phosphatidyl inositol (GPI)-anchor protein, Regulation of stomatal development	0.139553	0.157635	0	0.269105	0.25583	0.252095	0.238456	0.24369	0.16819	0.844112	0.670638	0.758546	2.51458	4.06135	2.75874	0.337899	0.948017	0.717435	0.369592	0.454284	0.742221
Os08g0140500	Tryptophan decarboxylase, Key enzyme of serotonin biosynthesis	0.565955	0.563995	0.726125	0.244655	0.429867	0.352216	0.246532	0.268434	0.372702	1.10783	0.847893	0.866164	2.64832	1.65787	2.35798	0.147868	0.178003	0.054459	0.411021	0.521836	0.415606
Os08g0203300	Similar to SHR5-receptor-like kinase (Fragment).	5.34346	5.18881	3.90246	14.8616	19.4232	16.2351	12.2197	14.6553	14.1245	15.3502	22.9128	16.0047	32.5279	43.4738	46.6587	8.68642	10.5792	10.1298	3.90095	5.18466	4.9801
Os08g0331900	Similar to Leucine Rich Repeat family protein, expressed.	1.40252	1.53337	1.33179	2.16121	2.05264	3.19609	1.65899	2.7612	2.30259	3.4839	2.75245	1.55073	8.11419	5.42892	5.86257	1.32485	2.19532	1.42617	0.706688	0.749261	1.63429
Os08g0360300	Calmodulin binding protein-like domain containing protein.	0.844105	0.642453	1.4684	0.34281	0.615688	0.516638	0.423495	0.612465	0.402034	1.64537	1.19655	0.706878	3.17132	2.09772	3.64016	0.115734	1.18036	0.424221	0.375308	0.41613	1.94329
Os08g0371200	Carotenoid oxygenase domain containing protein.	0.229789	0.307906	0.379128	0.550996	0.824079	0.435679	0.164377	0.634777	1.07551	10.5693	5.77265	6.83599	25.0163	19.3591	29.262	5.81544	8.03134	6.29032	3.85603	5.27869	3.60706
Os08g0378000	Conserved hypothetical protein.	0.994507	1.02095	0.979585	0.464837	0.534712	0.479414	0.443303	0.552702	0.467029	1.13155	0.953887	1.52833	2.19095	2.18149	3.76925	0.540082	0.683485	0.695069	0.567668	0.598035	0.851073
Os08g0394000	Conserved hypothetical protein.	0.508735	1.07776	1.24849	0.598099	0.952854	0.872194	1.17748	0.916878	0.469602	0.678569	0.293221	0.669169	1.87685	1.80983	2.00785	0.395175	0.391965	0.528681	0.893431	0.648436	0.483245
Os08g0444500	Conserved hypothetical protein.	11.2838	11.1595	10.297	7.02247	9.42613	7.69382	10.0949	7.97957	7.04059	11.7756	13.5794	9.89292	33.5945	30.0733	23.9263	0.802163	0.758812	1.29502	2.244	1.07401	0.250522
Os08g0452900	Similar to Chaperone protein dnaJ.	1.60637	2.89906	2.62394	7.3822	6.80874	6.63109	6.65126	4.72822	4.88857	3.8063	3.66859	2.39977	17.2075	18.3007	20.2703	6.41755	8.31126	7.31654	4.23893	3.30801	3.23742
Os08g0533600	Similar to ACR4.	1.05463	1.00298	0.733222	7.01735	6.2682	6.21207	8.75685	8.62663	7.21619	10.0633	9.13664	15.3966	32.9167	50.6444	41.033	14.5151	12.6533	17.2282	21.4477	20.8062	19.2045
Os08g0545000	Pyridoxal phosphate-dependent transferase, major region, subdomain 1 domain containing protein.	5.03324	3.82065	4.41199	11.6972	18.3292	12.1195	10.3349	12.671	11.8471	20.2086	20.1203	19.5766	40.9751	51.2768	45.2128	9.00903	19.0891	11.6992	5.58592	4.73393	7.2232
Os08g0545101	Hypothetical gene.	0.499281	0.124867	0.235011	0.253113	0.202594	0.32934	0	0.167154	0.159207	0.191523	0.336563	0.099797	0.925669	1.40578	0.570994	0.113982	0.105878	0.192934	0.045361	0.184398	0.203885
Os09g0115900	EF-HAND 1 domain containing protein.	0.285533	0.261685	0.394201	0.216226	0.537428	0.273357	0.679748	0.276628	0.370797	0.279644	0.478173	0.330994	2.38513	3.03031	2.15275	0.401849	0.289612	0.550772	0.766439	0.705642	0.928388
Os09g0343200	Ankyrin repeat containing protein.	0	0	0	0	0.041501	0	0	0	0	0	0	0	0.219938	0.116063	0.059831	0	0	0	0	0.032077	0
Os09g0400000	Cinnamyl alcohol dehydrogenase 8B, Lignin biosynthesis, Regulation of rice resistance to sheath blight	2.67492	3.10438	4.96076	5.4243	3.95352	4.21849	5.25947	4.87601	4.1979	4.61576	4.53521	5.30772	10.5437	13.1165	10.7287	1.97296	1.31292	1.88593	4.37949	3.12492	2.47649
Os09g0437500	Dormancyauxin associated family protein.	23.8103	14.6455	25.653	63.7571	53.2586	53.0863	48.3252	57.8994	49.1863	63.0699	36.0738	56.3328	119.853	154.867	188.367	27.7582	22.135	25.48	61.3	43.474	64.5251
Os09g0455300	Basic helix-loop-helix (bHLH) transcription factor, Control of root thickness and root length, Response to abiotic stresses, Regulation of grain number and grain weight	3.06978	4.13277	3.1466	0.440212	0.731293	0.213585	0.396977	0.523132	0.690195	2.66343	2.91302	2.22015	10.1154	12.7486	7.49807	0.942478	1.35771	0.753255	0.315329	0.248589	0.507475
Os09g0489200	Similar to transcription factor jumonji (jmjC) domain-containing protein.	2.66387	2.74933	2.31853	0.210017	0.416905	0.043044	0.144278	0.220165	0.267115	0.113523	0.022873	0.177096	5.83435	7.57749	8.51965	0.655045	0.620702	0.437735	0.793409	1.39956	1.55668
Os09g0536700	Similar to predicted protein.	8.1347	6.76738	10.2628	6.4839	11.4445	9.32121	8.36797	7.96239	8.72308	27.2039	26.3439	18.6982	71.0356	83.7546	80.7871	9.27999	10.186	10.6614	11.3265	9.80747	12.6641
Os09g0536800	Hypothetical protein.	0.098868	0.05789	0	0.089116	0.275061	0.051225	0.143927	0.155621	0.028116	0.192753	0.310585	0.175758	0.748167	1.21727	0.215642	0.027141	0.042722	0.19912	0.03472	0.076906	0.086985
Os09g0542600	Similar to RING-H2 finger protein ATL1I.	0	0	0.06344	1.42357	1.48192	1.90761	1.44225	1.55162	1.318	1.99541	1.43068	1.64866	4.19361	3.92727	3.42935	0.623555	1.04327	0.840852	0	0	0
Os09g0558800	Non-protein coding transcript.	0.367345	0.056014	0.517863	0	0	0.038115	0	0	0	0.385535	0.135216	0.026994	1.15979	1.26558	1.61159	0.504204	0.291654	0.485321	0.266426	0.150849	0.093359
Os09g0558850	Similar to ZFP1 (ZINC-FINGER PROTEIN 1); nucleic acid binding / transcription factor/ zinc ion binding.	1.09019	0.337455	0.637919	0.085875	0.068742	0.378054	0	0.136246	0	2.35521	1.33088	1.32377	11.9209	5.5134	5.4237	3.26086	2.21015	4.371	1.92257	1.63986	1.01264
Os09g0570000	Serine/threonine protein kinase-related domain containing protein.	15.0772	13.0795	12.7687	14.7879	14.1567	14.0354	10.0811	15.4281	14.0938	31.8743	29.8013	23.0963	64.5727	81.9308	74.8432	28.2664	38.0859	33.4809	22.3795	22.8713	21.8795
Os10g0360100	Monosaccharide transporter (PLT subfamily), PLT protein 3, Salt, osmotic and drought stress response, Response to ABA, IAA, 6-BA, SA, and GA treatments	0	0	0	0.057122	0.219541	0.278511	0.036235	0.300498	0.203341	0.03294	0	0.250706	1.89657	5.32004	3.04938	0	0	0	0.014974	0	0.109996
Os10g0389500	Conserved hypothetical protein.	1.97946	1.16142	1.11283	0.16763	0.03977	0.207431	0.162955	0.136234	0.113357	0.048303	0.076872	0.077116	4.64494	9.7728	10.7346	0.869008	0.68453	0.694684	2.42247	2.713	2.16534
Os10g0490900	Similar to Secretory protein.	0	0	0	0.215391	0.199733	0	0.11289	0.410462	0.325235	0.962828	1.35058	0.684157	2.07914	1.90707	3.24053	0.200464	0.531608	0.102261	1.00525	0.592663	0.707924
Os10g0508700	pectin methylesterase inhibitor 36	0.189906	0.254023	0.459778	0.591386	0.474482	0.386916	0.995399	0.806891	0.803885	0.368208	0.646866	0.355296	4.13182	3.99739	3.33742	0.0762	0.0737	0.18939	0.39518	0.279214	0.17829
Os10g0517050	Hypothetical conserved gene.	3.15935	3.31828	3.55948	0.977228	1.68853	1.51453	1.51992	1.8478	1.50054	11.8788	5.50573	10.2742	21.7273	22.5575	23.9967	6.35648	5.11921	4.27326	2.7188	1.89095	1.16555
Os10g0530400	Similar to Glutathione-S-transferase Cla47.	0	0	0	0.314628	1.01649	0.521728	0.514062	0.477464	0.775769	0.915318	0.480072	0.94798	3.14065	3.19902	4.30425	1.01093	1.07489	0.783268	1.56123	1.75538	1.51663
Os10g0534600	Hypothetical protein.	0.99831	0.495204	0.484547	0.623742	0.83635	1.24721	0.274278	0.251011	0.34756	1.08179	0.879483	0.606932	2.71978	1.55394	1.61328	0.380383	0.240031	0.217436	0.311808	0.465546	0.581265
Os10g0535800	Protein of unknown function Cys-rich domain containing protein.	0	0.021727	0.052437	0.237382	0.472976	0.246137	0.887068	1.1395	0.951225	1.22673	1.28552	1.06874	6.5874	2.04214	3.20541	0.581512	1.53158	0.881089	1.0336	0.735688	0.652778
Os11g0115400	Lipid transfer protein, Response to pathogen invasion	0.528714	0.321355	2.75163	1.90638	4.18497	1.03658	6.4773	10.6751	6.35426	50.7185	34.9885	81.7419	192.446	181.187	145.782	15.5183	6.69547	15.4145	26.8641	16.9156	4.22806
Os11g0117400	OsWRKY100, Ultraviolet B tolerance, Disease resistance	2.13087	1.48548	2.37988	1.19671	1.60336	1.70637	1.26076	1.0538	0.850222	2.01917	1.97023	1.39187	3.08823	2.61514	6.23046	0.609038	1.26149	1.84858	1.65117	1.70967	1.1494
Os11g0168600	C-terminus of receptor-like cytoplasmic kinase, Salinity tolerance, Regulation of stomata response to stress	1.59255	1.8237	2.28948	0.790783	1.33564	1.10827	0.960577	1.47927	0.602969	3.81965	1.77459	0.931216	5.90351	4.97709	5.58355	0.723791	2.25863	0.904846	0.952984	1.05963	1.60567
Os11g0173366	Hypothetical gene.	0	0	0	0.036155	0.039668	0.041694	0.012444	0.036009	0.011099	0.365466	0.394966	0.304871	1.48802	1.9166	1.84538	0.200956	0.352514	0.345139	0.121933	0.051615	0.192518
Os11g0208651	Hypothetical protein.	0	0	0	0.03006	0	0	0	0.03309	0	0.126581	0.026642	0.173593	1.19095	0.353387	0.662006	0	0.196952	0.035797	0	0	0
Os11g0226933	Nucleotide-binding LRR receptor (NLR) family protein	2.02094	2.03193	3.26136	4.59788	9.08845	6.32021	4.7522	7.15699	7.27211	18.9846	16.5572	10.1689	37.7083	34.2439	37.2293	4.71381	10.6337	8.32608	4.70504	3.71135	10.8823
Os11g0226966	Hypothetical conserved gene.	0.230403	0.68749	0.675992	0.583836	1.00658	0.860228	0.952958	2.01997	1.36054	1.72668	1.55703	0.501056	5.34604	2.75775	4.30089	1.1932	0.68745	1.16843	1.12152	1.74732	2.4417
Os11g0454300	Group 2 late embryogenesis abundant (LEA) protein, Salt tolerance	41.7953	29.9958	9.24604	0.630829	1.5432	0.973263	0.873185	1.36617	0.382471	12.7324	7.42426	19.2088	98.282	76.6306	114.41	19.7165	11.9091	14.5964	58.5676	31.7016	26.6075
Os11g0502700	Glycosyl transferase, family 31 domain containing protein.	4.14322	5.93181	12.1367	2.8475	3.30584	2.85937	4.23788	4.39923	3.71806	10.0006	7.02175	7.38177	21.8113	20.4966	20.184	4.05053	1.88373	3.1826	4.08333	3.71427	5.26839
Os11g0547800	Conserved hypothetical protein.	0.889441	0.96496	1.21149	0.762175	0.399961	0.693325	1.00742	0.862332	0.474901	0.783723	0.864554	0.905608	5.2969	6.35727	4.52407	1.27729	1.12873	1.81041	2.31407	2.95712	2.47083
Os11g0559600	Conserved hypothetical protein.	0	0	0	0	0	0	0	0.012697	0	0.186259	0.250189	0.468421	3.17758	3.43972	3.93081	0.033493	0	0.018395	0	0	0
Os11g0570000	Leucine-rich repeat receptor like protein, Chilling tolerance in japonica rice	2.88014	2.61077	1.90927	1.31801	1.52984	1.45162	1.11697	1.23658	1.24759	4.21995	2.72526	2.15695	8.2525	7.28606	11.3593	0.647532	1.18564	1.02749	0.932996	0.726035	1.3023
Os11g0659200	Protein of unknown function DUF581 family protein.	0	0	0	0	0	0	0	0	0	0.100209	0	0.792839	2.49561	2.05767	2.10155	0.407773	0.703254	0.457202	1.17541	0.174223	0.239337
Os11g0705200	Similar to Scarecrow-like 9 (Fragment).	0.038111	0.017725	0.016702	0.112424	0.159335	0.058364	0.188101	0.297459	0.214397	0.299823	0.265214	0.297275	3.41462	1.97528	1.39831	0.47249	0.427924	0.366819	1.12352	0.589526	1.5788
Os11g0117400	WRKY transcription factor, Ultraviolet B tolerance, Disease resistance (OsWRKY100)	2.13087	1.48548	2.37988	1.19671	1.60336	1.70637	1.26076	1.0538	0.850222	2.01917	1.97023	1.39187	3.08823	2.61514	6.23046	0.609038	1.26149	1.84858	1.65117	1.70967	1.1494
Os12g0115100	Lipid transfer protein Class II, Lipid transfer protein a15	0.344107	0.797127	3.5891	4.33782	11.3512	2.86187	22.9746	28.8117	16.7765	41.8521	36.0779	63.5714	157.342	150.269	106.797	15.4336	7.90058	15.735	24.8592	15.847	6.33196
Os12g0115300	Plant lipid transfer protein and hydrophobic protein, helical domain containing protein.	0.091415	0	0	0.128192	0.279604	0.123404	0.358705	0.167752	0.3105	3.57463	2.63999	2.09347	6.53615	6.73654	6.05872	0.573092	0.628453	0.740503	2.04404	1.92692	1.84502
Os12g0116700	WRKY transcription factor 64, Specific role in defense signaling in rice during M. grisea interactions, Response to the rice pathogens, Regulation of root elongation under iron excess, Iron stress tolerance	0.171501	0.255767	0.229822	0.464347	0.254723	0.240545	0.121587	0.573209	0.368512	0.868172	0.591977	0.616856	4.20405	4.01837	3.4522	0.77043	1.11331	0.751995	0	0.093134	0.183
Os12g0127800	Similar to VQ motif family protein.	0.221347	0.323146	0.32064	0.815468	0.766277	0.940133	0.686015	1.04405	0.93734	0.663729	1.00485	0.403829	2.353	2.48659	1.44154	0.798808	0.232816	0.973272	0.9807	0.924874	0.880394
Os12g0178800	Hypothetical protein.	2.07663	2.17321	1.73421	1.53394	2.57796	2.17248	1.52102	2.06624	1.61454	2.15576	2.35892	2.07826	5.37169	5.66672	4.36583	2.24882	2.02381	1.8131	2.3	2.52904	2.60494
Os12g0206800	Transcription factor, MADS-box domain containing protein.	0.041626	0.13032	0	0.298512	0.254094	0.200289	0.196689	0.577122	0.296484	0.647048	0.312999	0.832219	2.76263	3.3876	2.74891	0.424001	0.614182	0.514515	0.736659	0.689361	0.293763
Os12g0242100	Similar to Glycine-rich cell wall structural protein 1 precursor.	0.121334	0.046054	0.057559	0.110619	0.141569	0.0167	0.499411	0.206765	0.21485	0.440064	0.612114	0.504833	1.76176	1.24999	2.31824	0.08076	0.059409	0.230035	0.299876	0.262978	0.438702
Os12g0466200	Conserved hypothetical protein.	13.1719	16.857	19.8493	18.0968	22.8357	22.2957	29.7507	24.065	16.0695	37.9345	35.1784	53.3772	98.6101	110.595	80.1658	43.1991	22.8279	50.9638	52.1018	40.8656	24.6376
Os12g0493900	Armadillo-like helical domain containing protein.	0	0	0.02588	0	0	0	0	0	0	0	0	0	0.37537	0.678183	0.455791	0.020894	0	0	0.073274	0	0
Os12g0538700	Similar to AT.I.24-1 protein (Fragment).	0.133784	0.030845	0.563187	8.28826	7.23549	6.67456	5.03439	5.83526	4.86251	10.6747	11.3519	9.94404	33.788	24.1463	22.101	4.85404	4.72634	5.66473	6.18609	4.15297	1.96803
Os12g0635400	VQ domain containing protein.	0.790437	0.292306	0.680892	0.146607	0.402473	0.239515	0.565305	0.521408	0.559591	2.52589	2.31209	1.55359	7.54587	2.92647	5.38641	1.26774	1.98618	1.96084	0.617606	0.905161	0.86845
