# Supplementary material for: Spatiotemporal Transcriptome Profiling Reveals Nutrient Transport Dynamics in Rice Nodes and Roots During Reproductive Development
Source: Int J Mol Sci. 2025 Sep 25;26(19):9357. doi: 10.3390/ijms26199357 (PMC12524880; doi:10.3390/ijms26199357)
Supplement: Supplementary file 1 [file ijms-26-09357-s001.zip › Table S9.xlsx]

## Sheet: NDI-specific genes
Table S9. Genes specifically highly expressed in node I and node II during the grain filling
Gene ID	Gene Annotation	FPKM value
		IN (S5-1)	IN (S5-2)	IN (S5-3)	FL (S5-1)	FL (S5-2)	FL (S5-3)	FLS (S5-1)	FLS (S5-2)	FLS (S5-3)	NDI (S5-1)	NDI (S5-2)	NDI (S5-3)	NDII (S5-1)	NDII (S5-2)	NDII (S5-3)	NPN (S5-1)	NPN (S5-2)	NPN (S5-3)	RT (S5-1)	RT (S5-2)	RT (S5-3)
Os01g0102000	Non-specific phospholipase C, Mesocotyl development	0	0.027859	0.046241	0	0	0	0	0	0	2.36163	2.30227	2.05505	4.57909	4.62143	3.75373	0.018745	0.205682	0.065845	0	0.138434	0.222578
Os01g0110500	Protein kinase, core domain containing protein.	7.17907	6.7302	6.72837	1.3688	2.31061	1.64847	2.87325	4.84696	3.23909	34.5438	39.8302	32.7415	38.21	33.9771	30.4346	16.92	15.699	19.4817	2.09592	2.21547	1.81467
Os01g0112000	Conserved hypothetical protein.	0.652329	0	0.354373	0	0	0	0.075426	0.070573	0.05865	8.31453	11.6675	7.42628	9.65542	11.2872	7.23432	0.037857	0.332341	0.049024	0.245941	0.096594	0.069847
Os01g0117900	Similar to nodulin-like protein.	0.707984	0.725723	1.33713	3.16754	1.5244	2.32426	1.0777	0.518651	0.678233	10.8973	12.6207	9.23542	16.5901	14.5742	17.4147	2.85597	2.04015	1.96525	1.03265	1.34606	1.21037
Os01g0119100	Similar to Glycosyltransferase.	1.05204	0.380328	2.35343	0	0.093107	0.14397	0.945534	0.621504	0.59442	5.7694	5.17878	4.75321	10.0096	8.07455	6.85733	1.32971	1.12337	1.1188	0.366731	0.577851	0.833866
Os01g0124401	Bowman-Birk inhibitor, Defense response, Regulation of salt tolerance	0	0.021736	0.198738	0	0	0	0.130154	0	0	26.1964	27.0082	29.4452	17.938	16.5689	12.5433	0.089669	0.048643	0.19816	0.15551	0.839328	0.937569
Os01g0125600	Heavy metal transport/detoxification protein domain containing protein.	4.04733	1.99693	4.76317	0.839191	1.07977	0.690165	0.90784	1.16757	1.54274	11.9038	10.0707	7.2222	12.0669	13.7558	14.3589	1.55609	2.82691	3.02191	0.320512	0.321751	1.28353
Os01g0130400	Similar to Alpha-xylosidase precursor (Fragment).	1.77813	1.30554	0.817135	0.582285	0.265252	0.316914	1.42857	1.23491	0.753761	10.4709	10.4217	8.89985	13.8389	11.0907	11.144	0.549771	0.77415	0.737344	0	0	0.080396
Os01g0133100	Conserved hypothetical protein.	2.28197	1.16058	1.42273	0.042126	0.286658	0.022106	0.106882	0.430351	0.04606	9.17041	8.17718	6.81678	10.4985	10.924	7.50499	0.384853	0.414042	0.265067	1.56575	0.695461	0.585654
Os01g0136100	16.9 kDa class I small heat shock protein	6.02069	4.01018	4.21231	0	0.080082	0	0.227284	0.509556	0.761555	28.7026	7.9147	8.96096	9.13519	12.5002	13.8714	2.91753	2.43168	2.76343	4.05857	5.11823	2.20548
Os01g0140100	Peptidase A1 domain containing protein, Regulation of spikelets number per panicle	2.51809	2.44258	3.02182	0.055885	0.160103	0.093321	0.537593	0.43426	0.130089	7.13369	6.76438	6.28498	7.90819	8.58197	7.08076	3.09803	2.71279	3.14298	0.179064	0.211764	0.39847
Os01g0169400	Similar to LOB domain protein 25.	0	0.159503	0	0	0	0	0.037314	0.312646	0.019881	12.2006	14.764	9.45578	16.4113	13.587	12.8383	0.93674	1.08217	1.17423	2.92072	3.52744	3.11695
Os01g0170300	LRR-receptor-like kinase (LRR-RLK) family protein	0.128085	0.053186	0.062438	0	0	0	0	0	0	0.544845	0.808217	0.371165	0.979145	1.36629	1.35183	0.009606	0.044076	0.026147	0.041501	0.11256	0.096388
Os01g0170500	Protein of unknown function DUF239, plant domain containing protein.	1.26731	0.497222	1.27105	0.079023	0.067757	0	0.113557	0.277426	0.166783	13.8619	20.2901	15.2745	8.7813	6.24472	11.4195	0.475742	0.381546	0.342674	0.264679	0.305658	0.45413
Os01g0180000	Pistil-specific extensin-like protein family protein.	6.81214	3.47018	3.5024	0.628732	0.425414	0.257334	0.288555	0.9348	0.041512	11.6617	10.3301	7.73349	14.0846	13.7274	11.1989	3.67303	3.70234	3.11741	2.2349	1.73426	1.64609
Os01g0182700	Transcriptional repressor for secondary cell wall formation, Repression of rice lignification	56.48	58.7498	51.3499	0.598586	0.624054	0.146723	2.28669	2.35197	1.6082	116.291	144.5	130.209	70.5564	68.5637	75.9028	56.6669	53.6545	73.9769	2.30362	0.941201	1.57209
Os01g0190300	Similar to Auxin-responsive protein IAA26 (Indoleacetic acid-induced protein 26) (Phytochrome-associated protein 1).	28.4102	23.5237	47.3582	6.07855	9.04701	6.90134	40.3704	28.6592	48.7084	199.299	203.484	162.799	73.5664	91.6018	157.346	77.193	94.5095	99.8429	26.3958	24.8724	23.1567
Os01g0190500	IQ domain-containing protein, Homolog of GW5, Negative regulation of grain size and salt stress tolerance	0.137215	0.050134	0.262571	0	0	0	0.025578	0	0.11483	1.20565	1.33843	1.39118	0.570226	0.616691	0.749327	0.081692	0.194073	0.08109	0.028571	0	0
Os01g0195200	Similar to Serine/threonine-protein kinase PBS1 (EC 2.7.1.37) (AvrPphB susceptible protein 1).	2.27294	2.00681	3.64904	1.09132	0.334138	0.447122	0.510299	0.587038	0.383331	8.40551	8.24997	6.56911	12.0194	10.619	9.56189	3.50035	2.41273	2.87519	0.352971	0.392655	0.361436
Os01g0198100	RNA-dependent RNA polymerase, eukaryotic-type domain containing protein	1.15768	1.03917	1.14896	0.548501	0.267073	0.426708	0.603607	0.547676	1.02704	3.74179	4.40894	2.60716	5.48834	7.06038	6.53256	1.03712	1.2428	0.935678	0.919708	1.0226	0.424163
Os01g0206800	LRR-receptor-like kinase (LRR-RLK) family protein	0.375968	0.405631	0.618773	0.56406	0.392245	0.453105	0.248596	0.169421	0.28669	1.99445	2.25829	2.17103	2.63657	2.55225	2.64288	0.463987	0.393946	0.403242	0.222306	0.171501	0.215827
Os01g0209500	Zinc finger, RING-type domain containing protein.	0	0	0.096444	0.172826	0.184482	0.049412	0.063091	0.073556	0.101695	2.17005	3.38238	2.94751	1.61698	1.2177	1.55811	0.780149	0.67345	1.1842	0.012568	0.116589	0.075053
Os01g0222001	Hypothetical conserved gene.	3.50581	5.59513	4.10593	0	0.017284	0.024541	0.102713	0.146173	0.382828	13.0038	12.3586	14.0527	11.0676	13.3353	12.7304	5.83323	5.32153	5.80265	0.880952	0.180388	0.388497
Os01g0232000	Major intrinsic protein family protein.	0.416241	0.828222	0.39797	3.30263	2.84068	3.81653	7.70974	5.08768	6.64999	92.1386	134.139	60.7886	45.7246	41.0864	34.6425	2.79455	2.33971	3.4131	0.632428	0	0
Os01g0264400	Conserved hypothetical protein.	2.19573	3.10691	3.94088	0.275546	0.373039	0.576378	0.772568	0.927636	1.07497	19.2739	21.6252	23.4409	10.9941	13.1757	15.39	8.85888	6.851	7.00955	3.70748	6.18374	5.43425
Os01g0266100	Similar to RING finger family protein.	0.980557	0.503639	1.3102	0.055794	0.369238	0.377511	0.421323	0.839125	0.144414	2.33656	3.04325	2.18435	1.70049	1.38923	1.39156	0.527419	0.660982	1.05628	0.098274	0.168865	0.038027
Os01g0304100	Similar to Cation chloride cotransporter.	0.445745	0.604072	0.382625	0.388312	0.476199	0.091945	0.389474	0.201706	0.175621	1.8106	1.87656	1.69074	1.29155	1.48262	1.07449	0.511092	0.572192	1.10225	0.141016	0.125056	0.035335
Os01g0312500	Pectin methylesterase, Regulation of diurnal flower opening time, Regulation of the stiffness of the lodicule cell wall	0	0	0	0	0	0	0	0.032781	0	2.71251	2.63622	1.97056	4.43707	3.45355	2.0836	0	0.068347	0	0	0	0.238551
Os01g0378100	Plant peroxidase domain containing protein.	0	0	0.11368	0	0.013411	0	0.102753	0.033126	0.074398	3.12359	2.77194	2.45613	3.03432	1.95461	2.05207	0.70179	0.97067	1.00961	0.009743	0	0.065827
Os01g0525350	Similar to RTFL15 (ROTUNDIFOLIA LIKE 15).	0.347582	0.434803	1.50966	0	0	0	0	0	0	7.19686	6.29985	5.56722	5.08572	10.7241	7.76099	1.49433	1.56487	1.60469	0.141644	0.385528	0.382128
Os01g0533800	Conserved hypothetical protein.	1.72359	1.17259	1.07911	1.204	0.856205	0.941808	0.68566	1.1259	1.45817	3.41021	3.84406	4.39925	2.76048	3.08072	3.11584	2.1871	1.86535	1.61137	0.623444	0.73693	0.686844
Os01g0546400	Protein of unknown function DUF6, transmembrane domain containing protein.	4.21157	2.75626	2.21183	3.23071	4.21291	2.18453	4.71392	8.27826	7.56339	57.457	78.4893	62.6646	50.0244	52.5905	62.1972	31.2345	22.4302	20.6033	2.31971	1.76939	1.75094
Os01g0550600	Conserved hypothetical protein.	0.394001	0.246459	0.522655	0.329232	0.306996	0.259244	0.560481	0.414857	0.363204	1.60235	1.78944	1.28066	2.00337	1.67149	1.52713	0.428333	0.42018	0.652907	0.424605	0.151677	0.656328
Os01g0566500	Similar to Dioxygenase RAMOSUS1.	1.13435	1.75699	2.84827	0.683082	0.267836	0.022555	3.09829	0.919052	1.36766	44.3183	48.8315	35.8941	58.7517	43.4348	58.3448	5.14927	13.8014	12.3785	0.498459	0.47766	0.238688
Os01g0577600	Similar to predicted protein.	0.607766	0.325926	0.492467	0	0	0	0	0.057211	0.185699	2.06979	2.36063	1.69583	1.93107	1.84239	2.97069	0.740518	0.340022	0.549931	0.343584	0.108455	0.307728
Os01g0598600	Peptidase A1 domain containing protein.	1.7074	1.33529	1.41122	2.25299	2.22067	2.11601	1.48158	1.28193	1.50071	13.6892	13.6362	10.9096	13.0007	15.3505	9.68249	2.98913	2.68037	3.1518	2.41772	0.96138	1.83724
Os01g0607900	LRR-receptor-like kinase (LRR-RLK) family protein	0.68088	0.394457	0.575213	0.630398	0.393158	0.251835	0.222615	0.366783	0.218899	3.29653	3.404	4.39253	5.74582	6.92999	4.11935	0.14803	0.514238	0.508979	0.849414	0.450125	0.26436
Os01g0611000	DUF642 domain containing protein, Control of diurnal flower opening time	3.13382	1.3242	1.37245	0.110614	0.042347	0.108097	1.44851	2.18917	1.23261	146.499	126.59	113.129	96.4261	59.4922	71.2715	4.17808	4.12702	4.86388	2.05342	1.41552	1.6556
Os01g0620800	UDP-glucuronosyl/UDP-glucosyltransferase family protein.	0.075054	0.123799	0.162423	0	0	0	0	0	0	1.51058	1.64727	1.38569	1.94609	1.11112	1.00753	0	0.040828	0.030427	0.053153	0.15731	0.149748
Os01g0621200	Similar to proline transporter.	8.16389	15.0896	7.44675	0.455229	0.98793	0.381326	9.48763	18.6075	19.0506	46.1604	43.107	41.9827	41.557	42.4435	49.9418	27.1223	19.3204	16.2879	17.3664	12.4829	12.8256
Os01g0647700	Epoxide hydrolase family protein.	4.56153	4.33754	5.58367	1.6716	1.76966	2.00624	4.67841	6.39193	5.645	18.3536	17.0533	12.3265	9.08115	10.6185	11.3007	6.17661	6.69778	4.986	3.00765	3.72471	4.38015
Os01g0651800	Phospholipase A1-IIbeta, Phospholipase A1-II&beta;	1.4346	1.21842	0.929336	0	0	0.038829	0	0	0.07413	2.81504	3.52236	2.92378	3.96928	4.61461	3.88305	0.107978	0.280213	0.055419	0.354834	0.23817	0.059116
Os01g0651932	Hypothetical conserved gene.	0.104299	0	0.177129	0	0.055228	0.042669	0	0	0	1.56198	1.60312	1.68158	3.64016	3.21921	3.70576	0.071103	0	0	0	0.027884	0
Os01g0652100	Protein of unknown function DUF231, plant domain containing protein.	0.375229	0.3767	0.173847	0	0	0	0.206358	0.142661	0.144321	1.82643	1.1997	0.885863	2.5449	2.04212	1.39954	0.226956	0.151942	0.137802	0.037964	0.07748	0.071802
Os01g0659400	Primary microRNA of osa-miR319a; Target gene(s): TCP genes (Os01g0213800, Os03g0785800, Os01g0755500, Os12g0616400, Os07g0152000), Leaf morphogenesis, Cold tolerance	0	0.015394	0	0	0	0	0	0	0	0.945862	1.44618	1.32822	1.15202	1.74436	1.56811	0	0	0	0	0	0
Os01g0663300	Similar to (1-4)-beta-mannan endohydrolase-like protein.	0.0595	0.102598	0.169785	0.335955	0.786326	0.785846	0.181844	0.099362	0.253095	9.58162	8.28054	6.9336	12.7059	6.11254	7.4327	0.887845	0.586389	0.915821	0.278419	0.152124	0.221519
Os01g0668200	Conserved hypothetical protein	1.47927	1.23202	0.462518	0.35311	0.790029	0.500587	0.510059	0.695599	0.82205	3.89417	2.6453	2.91384	3.28165	3.03741	4.39358	0.702415	1.03972	0.588715	0.902833	0.811657	1.47225
Os01g0668600	S-Domain receptor like kinase-12, Response to B. glumae in resistant rice genotype CL 161	1.39674	1.65185	2.29889	0.538969	0.674899	0.541877	1.8425	1.26654	2.97283	6.72864	6.55878	5.1752	4.49086	5.51612	7.69617	1.82367	1.74996	2.05794	0.930808	2.22004	1.4466
Os01g0672201	Homeobox domain containing protein.	1.91372	0.881999	1.57354	0.771489	0.957168	0.521888	0.753915	0.504182	1.10584	3.7404	5.08239	3.2387	3.30137	3.60531	4.24845	1.39105	1.29888	0.858978	1.11671	1.0371	1.00535
Os01g0677000	Galactose oxidase/kelch, beta-propeller domain containing protein.	0.058795	0	0.108327	0.141655	0	0	0.299859	0.073537	0.070416	1.89264	1.72408	2.60242	2.31592	3.02222	1.50544	0.238191	0.310819	0.220018	0.664401	0.172289	0.241473
Os01g0697100	UDP-glucuronosyl/UDP-glucosyltransferase family protein.	3.90992	2.76088	6.36	0.556801	0.673775	0.379743	2.57217	2.09375	2.91683	12.1798	21.8787	10.109	6.35505	9.49748	8.58135	6.13679	5.29452	5.21823	1.46745	0.892662	0.619799
Os01g0698900	Similar to nascent polypeptide-associated complex alpha subunit-like protein.	0.894167	0.691499	0.448113	0.063551	0.059517	0	0.221707	0.366143	0.656611	9.32582	9.27224	8.44195	4.95835	5.94396	7.66622	0.507152	0.627029	1.18342	2.18264	2.57014	2.10398
Os01g0705400	Hypothetical conserved gene.	1.17597	0.608332	1.38245	3.10774	1.3897	2.59015	0.641316	1.1185	1.36763	35.4727	42.4816	37.8848	20.5803	21.8217	32.5213	0.640931	0.596893	0.904881	0.25768	0.34326	0.175858
Os01g0723700	Transcriptional factor B3 family protein.	1.07192	0.603149	1.22108	0.559343	0.431996	0.491625	0.613493	0.452486	0.473558	3.34671	3.08909	3.38995	2.90233	3.26385	3.39684	1.4987	1.5825	1.13931	1.09644	0.716533	0.805641
Os01g0726400	MADS box transcription factor, Regulation of floral organ identity	0.38651	0.24393	0.168589	0	0.177168	0.312998	0.678713	0	0.319109	21.727	24.0027	21.3515	14.9909	11.5924	13.8721	3.31222	3.20414	3.40874	0	0	0
Os01g0729400	Similar to Too many mouths protein.	0.270237	0.046343	0.075821	0.068673	0	0.022889	0	0	0.06211	3.74263	3.46092	1.68149	4.25576	3.59777	2.83173	0.403959	0.629488	0.228016	0.108705	0	0.104318
Os01g0730900	DNA polymerase III, subunits gamma and tau domain containing protein.	2.01586	1.3497	1.69375	1.64277	1.9179	1.13513	1.11608	1.68558	1.05423	6.46742	6.95874	5.229	7.43611	9.4564	5.68256	1.64174	2.48308	1.40356	1.42419	1.03018	1.4202
Os01g0734150	Hypothetical gene.	3.95226	2.67047	4.80746	0.567894	1.00301	0.194694	0.65888	0.873922	0.504771	8.48171	9.25172	7.35512	6.13355	5.52308	4.44047	1.68042	2.13111	2.14883	2.54272	1.57678	3.74318
Os01g0734200	Plasma membrane NADPH oxidase, Developmental regulation, Drought-stress response	3.64276	2.88324	4.37287	0.462165	1.37753	0.43814	1.63893	1.67817	0.654713	10.9822	9.2522	8.40041	4.76262	5.31147	6.21114	3.20836	4.65754	1.57519	3.12272	2.72967	3.13164
Os01g0734333		7.77002	5.55319	10.538	1.22483	2.32369	1.0372	2.90686	2.7926	2.27407	22.4803	20.1028	18.2863	10.7294	9.50883	12.3764	7.70231	8.32653	4.64431	7.08758	6.09619	7.36811
Os01g0744000	Similar to Kinesin heavy chain (Fragment).	3.08663	3.57384	2.85347	0.250319	0.447743	0.077555	0.801484	0.597015	0.948874	9.29077	11.4907	9.08399	13.474	10.3123	10.9523	4.45553	5.37806	5.45035	0.643643	0.214721	0.470374
Os01g0745700	GATA transcription factor, Negative regulation of heading date, Positive regulation of panicle development and grain number, Regulation of grain size	0	0	0	0	0	0	0	0	0	3.69543	3.86038	3.76825	10.3018	10.6179	7.36775	0.208734	0.283842	0.326251	0.053939	0	0.099304
Os01g0769200	Peptidase S8, subtilisin-related domain containing protein.	0.439992	0.216817	0.147932	0.486591	0.344812	0.376992	0.386988	0.803738	0.540273	2.28558	2.31386	2.26587	3.8668	3.30333	3.25733	0.468021	0.59169	0.899561	0.410881	0.207946	0.246364
Os01g0784900	Basic helix-loop-helix transcription factor 069, Regulation of inflorescence axillary meristem formation during panicle development	1.89397	3.42506	5.17833	1.0778	1.14261	1.40798	3.0539	2.14292	2.69175	19.2321	19.5426	17.5097	17.5733	16.4522	17.1938	8.14952	9.40725	6.68532	2.95411	2.34664	3.59247
Os01g0785400	IAA-amido Synthetase, Control of leaf inclination, Auxin homeostasis, Regulation of defense response	0	0	0	0	0	0	0	0.065503	0.063337	5.1225	5.96609	3.91036	9.25334	11.5562	8.23784	0.289919	0.437053	0.301399	0	0	0
Os01g0799500	Methyladenine glycosylase domain containing protein.	0.78303	0.158313	0.317574	0	0.078786	0	0.302445	1.49488	0.237412	12.4301	17.6656	10.9759	11.6621	15.1224	9.73512	0.158506	0.137794	0.484033	0.557221	0.718709	1.0115
Os01g0801901	Similar to Transcription factor (Fragment).	0.431837	0.276476	0.262952	2.76695	2.45099	2.57276	6.78224	4.5825	7.20602	13.8863	20.4089	14.8842	9.14421	11.9864	16.1928	0.99821	1.25325	1.14567	1.6163	2.53239	1.87982
Os01g0824500	Epidermal patterning factor-like protein 9, Small secreted peptide, Control of panicle morphogenesis, Negative regulation of spikelet number per panicle	0	0.131534	0	0	0	0	0	0	0	5.68382	5.94195	5.00669	5.88986	4.82997	2.41934	0	0	0	0	0	0
Os01g0835700	CCT domain containing protein, Regulation of heading date	0.563872	0.622458	0.882032	1.39204	1.34104	2.49951	1.25255	0.863941	1.13834	11.6245	17.3989	15.9814	8.4564	6.64862	9.46416	3.19733	2.24982	1.90229	2.56549	1.91479	1.6799
Os01g0840900	Conserved hypothetical protein.	3.33833	3.19889	3.88149	2.89874	2.35483	3.1988	2.40751	5.71601	4.05367	13.5568	12.1843	14.2004	10.0953	11.7313	10.4013	5.00049	2.78564	3.57863	4.23242	3.93294	6.25413
Os01g0841000	ENTH/VHS domain containing protein.	12.3073	9.83574	9.97781	7.87416	10.4671	6.49618	16.006	20.7468	17.5095	143.472	147.82	127.941	102.883	125.481	110.867	29.0883	28.8103	28.1419	25.4906	38.3071	41.3299
Os01g0855000	Similar to Glycerol-3-phosphate acyltransferase 6 (EC 2.3.1.15) (AtGPAT6).	3.15253	2.33685	3.02953	0.278708	0.238864	0.141502	0.478471	0.342126	0.517839	5.93905	8.68602	6.15585	6.44223	4.93712	5.61078	3.05868	2.43976	2.36929	2.01302	2.02498	1.9665
Os01g0857650	Hypothetical protein.	0.509514	0.230793	0.580845	0.209899	0.232118	0.141923	0.033992	0.145484	0.053354	1.35356	1.79951	0.893955	3.742	3.70575	1.89738	0.318402	0.339102	0.636295	0.094839	0	0
Os01g0860900	Conserved hypothetical protein.	0.040732	0.126007	0.335135	0.114398	0.14966	0.070809	0.09255	0.13578	0	1.56034	0.866039	0.842667	2.10278	1.49708	1.21979	0.074857	0.067133	0.311159	0.096728	0.186738	0.055285
Os01g0875000	Conserved hypothetical protein.	0.310962	0.32159	1.47101	0.176446	0	0	0.471424	0.317911	0.573059	3.66648	6.6656	4.62133	2.12802	1.48075	2.1709	1.336	1.65405	2.29202	0.484825	0.342006	0.127713
Os01g0875300	Similar to Universal stress protein family protein.	3.75088	1.56873	2.14168	0.03104	0	0.048373	0.146393	0.469103	0.24267	12.0734	8.42049	9.44135	14.7601	14.836	9.62007	1.33448	1.57781	1.3675	0.993608	0.251473	0.469228
Os01g0875500	Similar to Beta-galactosidase (EC 3.2.1.23).	3.06414	2.63786	2.52569	0.162262	0.118861	0.132267	0.849525	3.23503	1.00786	25.0604	23.0797	22.2978	31.032	27.1424	23.6636	5.36225	6.1367	7.00068	9.72737	7.70498	7.23411
Os01g0908600	Proline (Pro) and &gamma;-aminobutyric acid (GABA) transporter, Stress tolerance, Cadmium stress tolerance	0.728054	0.623241	0.505929	0.07044	0	0	0.040152	0.467418	0.928866	14.9304	25.0561	14.3814	10.7705	17.373	18.2187	4.00836	4.42172	2.23962	0.750983	0.842805	0.637374
Os01g0910400	Similar to lysine ketoglutarate reductase trans-splicing related 1.	0.355734	0.493124	0.612456	0.17211	0.125263	0.091506	0.243856	0.172256	0.119876	1.33282	1.40351	1.39345	1.07316	1.1439	1.22399	0.727072	0.581886	0.514761	0.158994	0.124942	0
Os01g0922700	Conserved hypothetical protein.	0.327979	0.451729	0.378801	1.86449	0.730622	0.91557	1.83331	1.04128	1.66239	6.77357	7.24683	6.04239	2.82353	1.87543	2.64369	2.33174	1.98035	2.53042	0.390363	0.102732	0.390326
Os01g0957100	LRR-receptor-like kinase (LRR-RLK) family protein	0.078728	0.04711	0.097597	0	0	0.03148	0	0	0.033771	1.16906	1.06936	1.71021	3.38213	5.07312	4.64903	0.447766	0.334948	0.512979	0.03627	0.033868	0.061628
Os02g0106100	Vacuolar acid invertase, Sugar metabolism, Regulation of grain size	6.56507	6.07548	7.26405	19.4631	23.3707	22.5978	20.3145	5.01935	5.63821	69.2351	72.1617	60.7597	35.2659	25.8848	25.8622	25.1371	16.3301	13.967	0.372426	0.239847	0.170126
Os02g0106201	Hypothetical protein.	0.030606	0.091505	0.107875	0.114706	0.168153	0.196967	0.028092	0.091835	0	1.4227	1.31876	0.526451	0.503313	0.265573	0.360921	0.146815	0.214144	0	0	0	0
Os02g0116700	LRR-receptor-like kinase (LRR-RLK) family protein	0.188684	0.048745	0.299774	0.061014	0.037962	0	0.063988	0.033672	0.05615	2.76325	2.64537	1.67794	0.688814	1.50033	1.99891	0.20363	0.208521	0.130425	0.732406	0.561233	1.10228
Os02g0138000	Leucine-rich repeat, plant specific containing protein.	0.141964	0.143612	0.065925	0.0172	0.053401	0	0	0	0.023737	2.71938	3.20436	1.73766	4.19045	3.75948	1.97288	0.126149	0.121905	0.204824	0	0.064586	0.017013
Os02g0152800	RNA polymerase Rpb1, domain 2 family protein, expressed	2.80694	1.28644	1.65407	2.2066	1.85158	1.3076	1.07472	1.65428	1.38744	5.01619	6.1689	3.30504	5.06358	3.70074	6.75521	0.674388	1.24951	0.594283	0.810183	1.36878	1.21573
Os02g0166800	G1-like protein 1, Arabidopsis LSH1 and Oryza G1 (ALOG) gene family protein, Control of inflorescence development, Regulation of inflorescence branching	0.213623	0.182835	0.059065	0	0	0	0.673573	0.695737	0.726586	13.8676	14.2241	12.3601	10.6117	9.16243	8.16209	0.847384	1.02574	0.758012	0.526367	1.00967	0.498719
Os02g0199800	Similar to No pollen.	0.280213	0.063459	0.241799	0.040416	0.096328	0.161763	0.09299	0.096382	0.131848	0.744057	0.756181	0.416818	0.633993	1.34749	0.881217	0.101101	0.157841	0.273367	0.056787	0.014037	0
Os02g0219300	Hypothetical protein.	0.096877	0.063971	0.164163	0.016449	0.03118	0	0.075414	0.250743	0.47706	1.75717	2.92929	2.67914	1.08677	0.74457	1.02995	0.321212	0.154411	0.496498	0.271168	0.480589	0.75678
Os02g0230875	Conserved hypothetical protein.	0	0	0.079581	0.413774	0	0	0	0	0	5.28444	5.82463	5.48388	12.6523	6.67227	4.94828	0	0	0	0.7451	0.920307	2.13917
Os02g0433900	Conserved hypothetical protein.	0.310905	0.234996	0.586112	0.148128	0.077498	0	0.120069	0.299512	0.354526	2.77431	3.18647	2.66232	2.77876	2.59985	1.95632	0.97817	0.679586	0.571741	0.030981	0	0.094919
Os02g0450000	Ribonuclease H-like protein, Regulation of tiller angle, Regulation of grain size through brassinosteroids signal pathway	1.00659	1.06009	1.93349	0.06565	0.02409	0	0.201793	0.378923	0.460443	2.84827	4.37726	2.55561	2.99304	3.13442	3.63306	1.35865	1.71275	1.3044	0.999365	0.872503	1.25784
Os02g0493087	Hypothetical protein.	1.00438	0.984753	1.42292	0.059213	0.121757	0	0.325731	0.544156	0.049933	4.61726	5.52417	4.75301	4.90067	5.20504	4.54836	1.27169	0.761398	0.938356	0.070873	0	0
Os02g0493100	F-box domain, cyclin-like domain containing protein.	0.438051	1.06981	0.621607	0	0.030835	0	0.066652	0.259408	0	3.68402	4.56243	3.30336	3.31486	3.67164	3.56892	0.596185	0.5231	0.3846	0	0	0
Os02g0493200	Non-protein coding transcript.	0.427942	0.28164	0.177818	0	0	0	0	0	0	2.18173	3.48271	1.89809	3.19935	4.42053	3.05701	0	0.070968	0	0	0.088754	0
Os02g0507100	Conserved hypothetical protein.	0.045923	0.196992	0.072395	0	0	0	0.128782	0	0.147419	4.72073	4.29488	5.51096	4.85135	2.97543	2.38453	0.24646	0.216654	0.397528	0	0	0.076144
Os02g0526700	Conserved hypothetical protein.	1.25265	0.540325	1.36429	2.85278	1.5877	1.43876	0.224142	0.377219	0.371757	6.04575	6.61175	3.71647	5.90464	7.5785	5.40042	0.349171	0.488752	0.491717	0.397587	0.601708	0.721096
Os02g0528500	Nucleic acid-binding, OB-fold domain containing protein.	0.342534	0.13124	0.547524	0.337412	0.230455	0.148676	0.149153	0.289345	0.211384	5.75551	6.0717	5.63124	9.83031	10.2677	11.581	2.14591	1.77976	2.49618	0.192915	0.230084	1.15955
Os02g0586900	Hypothetical conserved gene.	0	0.264253	0.16054	0	0	0	0.197136	0.193195	0.120585	91.8341	70.1357	94.1975	393.586	470.196	211.818	0.718259	0.292377	0.925514	0.145342	0.757681	1.10285
Os02g0596700	Similar to protein binding protein.	1.26453	1.03155	0.731629	0.178842	0.475731	0.312495	0.513724	0.339871	0.678573	3.21076	4.14135	3.24778	2.47339	2.16686	1.71708	1.93614	1.23497	1.81298	1.11539	0.246161	0.474926
Os02g0602000	Remorin, C-terminal region domain containing protein.	0.047126	0	0	0.10032	0.261169	0	0.050815	0.028991	0	2.07553	2.08659	1.90096	6.99369	4.51877	2.7474	0.057235	0.092788	0.125864	0.377121	0	0.064065
Os02g0628000	Probable cytokinin riboside 5'-monophosphate phosphoribohydrolase LOGL2.	0.878012	0.733992	2.9862	0.149643	0.026737	0.101249	0.27817	0.183468	0.245275	22.4538	25.9542	17.2074	7.5121	9.15276	10.8486	7.09485	5.94621	5.53674	1.61035	0.232359	0.568804
Os02g0640100	Hypothetical conserved gene.	5.04088	2.90412	1.91961	0.160202	0.383627	0	1.04964	0.693958	0.45381	17.8198	22.8371	21.6913	39.9718	39.168	27.3507	8.47498	8.67682	7.24389	0.294756	0.457977	0.312305
Os02g0640300	Similar to Membrane steroid binding protein 1 (AtMP1).	32.8388	26.2503	43.6384	0.437308	0.722245	0.778768	5.15174	8.05955	4.30812	104.298	115.144	89.8691	95.0491	93.2536	79.4919	39.0799	53.6482	53.8893	2.7771	0.929881	0.645499
Os02g0641300	R2R3-MYB transcription factor 27	1.82724	0.727836	2.19549	0.172271	0.442812	0.162489	0.324722	0.654311	0.213973	11.6285	13.3612	10.1805	21.948	18.8072	14.6949	0.980465	1.02245	1.2973	1.36278	0.826967	0.947337
Os02g0643200	Transcription factor, DNA-binding intermediate protein for SLR1, Modulation of gibberellin signaling pathway, Regulation of plant growth and development	0	0	0	0	0	0	0	0	0	1.65247	1.63121	1.49128	2.80274	1.97228	2.34671	0	0	0	0	0	0
Os02g0648300	SANT domain, DNA binding domain containing protein.	0.627226	0.539715	0.345342	0.142608	0	0	0.265332	0.050948	0.114954	1.78352	2.05798	1.5116	1.94212	2.07045	1.3274	0.244981	0.113533	0.116838	0.030902	0.116574	0.110636
Os02g0668700	Non-protein coding transcript.	1.39551	1.28796	1.41767	1.4378	0.769935	0.947998	0.940393	1.80096	1.69552	10.1667	13.0455	13.1003	4.3811	3.62281	6.67595	2.71587	2.59416	3.70203	0.540558	0.27828	0.252876
Os02g0669900	Similar to H0211B05.8 protein.	0.477951	0.435665	1.34883	0.123749	0.170112	0.266181	0.679236	1.07301	0.935376	3.94835	4.97069	5.53111	1.89012	2.1462	2.83194	2.49945	2.17706	2.0919	0.264627	0.146952	0.154575
Os02g0673100	Aluminum-activated malate transporter, Maintenance of panicle size and grain yield	30.4685	18.8649	20.7863	0	0.120986	0.041045	6.55194	1.69355	2.26647	63.0159	60.6009	53.4942	20.7224	19.1892	24.617	16.8148	18.4542	19.2616	10.8389	13.1041	13.5259
Os02g0674050	Non-protein coding transcript.	2.47692	2.99795	2.80598	0.79773	1.09971	0.326361	1.86318	2.29323	1.81804	11.8122	13.7995	13.1786	9.17993	5.64293	5.55511	5.56775	5.0786	6.38155	4.16646	4.85434	3.18807
Os02g0689900	Low-affinity nitrate transporter, Ortholog of Arabidopsis NRT1.5/AtNPF7.3, Mediation of nitrate allocation	20.6828	11.1172	17.2858	2.43743	3.62332	2.59008	76.7716	97.5095	77.5485	338.022	372.992	281.488	184.416	170.431	252.827	79.4653	89.522	88.6164	6.16635	2.07266	2.31502
Os02g0691500	Similar to OSIGBa0142I02-OSIGBa0101B20.1 protein.	0	0	0.028005	0	0	0	0	0	0	2.05807	2.3166	2.19853	5.20021	8.52227	6.6703	0.350095	0.169452	0.255027	0.037656	0	0.111667
Os02g0702600	Rop nucleotide exchanger, PRONE domain containing protein.	1.25256	0.641007	1.48965	0.175374	0.300999	0	0.487486	0.436421	0.370303	5.65138	6.38018	4.91698	6.09286	6.20954	6.31454	0.777605	1.27818	1.48706	0.442432	0.163083	0.615461
Os02g0728001	BZIP transcription factor 43, Target of salivary microRNAs (miRNAs) from the rice planthopper, Resistance against brown planthopper	3.6053	4.33681	8.65902	1.23928	0.9733	1.31648	0.946598	0.479944	0.425744	60.9373	44.4238	23.9348	4.99624	6.68403	7.96421	10.2664	13.5582	10.2577	0	0.182769	0.079672
Os02g0731900	Beta-ketoacyl-CoA Synthase	1.7606	1.80241	2.64529	3.82553	5.8872	2.80086	9.57737	10.0017	10.0563	31.4167	29.3426	28.8827	29.8713	32.7027	21.3702	8.87216	10.4122	7.17132	1.94733	0.814748	1.18927
Os02g0732200	Armadillo-like helical domain containing protein.	13.9827	3.81273	6.82219	0.720291	4.91019	2.18883	3.19083	10.8849	0.650672	41.5434	37.5799	42.5255	53.3157	56.8056	39.1382	4.02958	6.87147	6.30366	10.8321	6.69124	7.98599
Os02g0741800	Similar to Permease 1.	0.929692	0.809334	0.574579	0.31583	0.149184	0.188161	0.095901	0.044037	0.01771	9.08695	11.8637	10.6052	16.9465	15.1882	12.3025	2.34763	3.75752	2.68349	1.71121	1.12876	1.23738
Os02g0742700	Conserved hypothetical protein.	0.310195	0.303485	0.683929	0	0.026297	0	0.029948	0.099119	0.234679	4.32143	3.18303	1.73207	4.44179	4.63655	4.12721	0.408743	0.477067	0.523094	0	0.106583	0
Os02g0747900	Atypical basic helix-loop-helix protein, Control of cell elongation, Regulator of grain size and leaf angle	0.078787	0	0	0.046378	0	0	0	0	0	3.0359	3.03859	2.9755	3.90169	3.17729	2.70279	0.378732	0.38921	0	0.126535	0.058804	0.090288
Os02g0752200	Similar to Beta-D-xylosidase.	1.60431	0.772731	1.36932	0	0	0	0	0	0	5.76591	5.05503	4.14192	1.70379	2.48173	2.70649	1.23608	1.06341	1.0935	0.864675	0.789078	0.721141
Os02g0767300	Flavonol synthase, Bifunctional 2-oxoglutarate-dependent dioxygenase	0	0	0	0	0	0	0	0	0.062632	2.15787	2.71773	1.91667	2.12889	1.264	1.6258	0	0.028413	0	0.193191	0.254118	0.062858
Os02g0770800	NADH/NADPH-dependent nitrate reductase	0	0.022858	0	1.11307	0.657076	0.230706	0.016204	0	0	2.90168	6.68393	3.46343	8.18571	10.8805	7.95522	0.172793	0.065935	0.045412	0.40476	0.36996	0.528423
Os02g0777400	ERECTA family protein, OsERECTA2 receptor-like kinase, LRR-receptor-like kinase (LRR-RLK) family protein, Regulation of cell proliferation and cell growth, Regulation of germline cell specification during megasporogenesis	0.712843	0.183199	1.48105	0.026803	0.241993	0.101918	1.6865	1.2653	0.93296	14.504	15.4714	12.223	24.2997	23.9542	21.3501	1.79663	1.7245	2.54172	0.042833	0	0.06559
Os02g0791300	Hypothetical conserved gene.	0	0	0	0	0	0	0	0	0	0.860147	0.799716	0.867513	1.54409	2.52584	0.820953	0	0.059426	0	0	0	0
Os02g0794500	Similar to Serine carboxypeptidase II precursor (EC 3.4.16.6) (Carboxypeptidase D) (Bri1 suppressor 1) [Contains: Serine carboxypeptidase II chain A; Serine carboxypeptidase II chain B].	0	0	0	0.163646	0.091864	0.066726	0.020807	0	0.036585	2.4857	2.23738	1.25889	0.700948	0.744285	1.29302	0	0	0.020793	0	0	0.024739
Os02g0809300	Conserved hypothetical protein.	0	0.038208	0.061673	0	0	0	0	0.024777	0	1.51657	2.50815	2.66658	1.82194	1.41569	1.42751	0.652482	0.359995	0.57825	0	0.06266	0
Os02g0809700	Pi homeostasis	0.264066	0.171525	0.025282	0	0.024844	0.00527	0.102315	0.061858	0.322248	4.12396	5.21221	2.14179	2.49773	2.04655	4.05332	0.177715	0.165443	0.062409	0.961904	1.05051	1.65088
Os02g0813600	Thiolase-like, subgroup domain containing protein.	0.071695	0.054318	0	0	0	0	0.569355	1.35027	0.405543	2.44134	2.1505	2.40969	5.02803	3.72281	2.9774	0.530331	0.577938	0.651816	0.016005	0.363077	0.290516
Os02g0814200	Similar to CER1-like gene protein (Fragment).	0.237751	0.113029	0.090389	0.060617	0	0	0	0	0	2.10573	1.84486	1.7001	5.1078	3.93674	5.62144	0.022699	0	0	0.024816	0	0
Os02g0823100	Plasma membrane intrinsic protein, Promotion of plant tolerance to water deficit and growth	18.0548	31.6013	12.6773	81.2817	89.076	92.6706	48.9677	67.5422	47.2948	567.746	589.705	395.457	208.57	249.632	352.174	42.9863	53.1416	43.4776	55.0582	58.1468	51.2217
Os02g0829000	Hypothetical gene.	1.60417	1.6325	6.08939	0.470937	0.134117	0.22509	0.939578	0.665126	0.746406	13.0755	10.6117	17.0802	17.471	11.3111	15.0872	3.10399	3.33941	3.15909	1.41063	1.08407	0.54082
Os02g0832000	Calcium-dependent protein kinase 6	0.333622	0.185901	0.115086	0.07646	0.119152	0.041585	0.206212	0.104912	0.174863	0.738083	1.06269	0.985915	0.535925	0.636236	0.605192	0.468405	0.337763	0.444978	0.057382	0	0.063674
Os02g0832100	Monosaccharide transporter (AZT subfamily), AZT protein 2, Response to sucrose treatment	3.20291	2.51975	2.82127	0.842396	0.336822	0.808266	1.15225	1.5777	1.35689	16.8184	20.7157	19.382	7.60495	9.46284	11.9167	7.61264	5.5607	6.45168	0.766113	0.196597	0.536022
Os02g0832400	Similar to Callose synthase 1 catalytic subunit.	24.0273	15.2585	15.6334	6.94587	8.78514	6.10723	5.67851	9.99268	12.0993	44.3368	48.8505	30.7684	35.6556	38.0255	47.7306	9.70937	11.6577	6.64206	8.56116	11.9679	11.535
Os02g0834300	Beta tubulin, autoregulation binding site domain containing protein.	1.04766	0.984359	1.42294	0.330778	0.119261	0.359487	0.13567	0	0	7.19734	9.21136	7.19269	2.88174	3.95276	3.35546	3.66823	3.27504	2.6008	0.180329	0	0.115955
Os03g0106100	Non-protein coding transcript.	0.674243	0.69114	0.969718	0.076528	0.065828	0	0.257363	0.402107	0.318667	1.75596	1.90102	1.92815	1.7643	3.15934	2.58916	0.185264	0.294452	0.41684	0.212351	0.144539	0.240469
Os03g0106200	Conserved hypothetical protein.	2.00681	1.61348	4.66103	0.748594	0.336472	0.740009	0.516589	0.687867	0.920936	7.98899	9.34857	6.60056	4.36691	4.42694	5.29733	2.49108	3.60095	2.85897	0.831393	1.4856	1.68088
Os03g0119300	Peptidase S8, subtilisin-related domain containing protein.	38.7176	24.5836	18.3221	3.54082	11.9433	10.9149	11.4059	35.2929	3.32766	194.446	226.955	193.918	89.4397	117.423	80.3372	25.3895	29.6205	31.7862	24.1567	19.589	16.7677
Os03g0124900	Polygalacturonase, Pectin degrading enzyme, Regulation of intercellular adhesion	0.777801	0.642049	0.994579	0.151443	0.294355	0.64495	0.509909	0.468369	0.719878	2.69159	3.73036	2.7611	2.48573	2.90225	2.70975	0.548656	0.660969	0.911329	0.411994	0.52829	0.341167
Os03g0141700	Conserved hypothetical protein.	0.752694	0.96144	0.737641	0.133828	0.108916	0.093718	0.288084	0.602986	0.267328	4.05944	4.04656	2.98159	3.16729	2.98637	3.25087	1.34117	1.42571	0.94635	0.785178	0.851835	0.526165
Os03g0157300	Ca2+-permeable mechanosensitive channel, Regulation of plasma membrane Ca2+ influx, ROS generation induced by hypo-osmotic stress	3.36159	3.10807	2.97367	2.00864	1.47291	1.78746	3.29722	3.30486	3.24256	13.9838	14.3856	12.8414	13.4043	14.8054	15.722	5.43318	5.7755	4.92604	0.644898	0.141437	0.287343
Os03g0159600	Similar to Rab28 protein.	0.59057	0.522837	2.13796	0.205728	0.68198	0.567554	0.584019	0.914439	0.061097	11.7254	11.2158	11.6915	10.2528	9.581	6.39542	2.75628	2.92238	4.17967	2.94882	1.38108	1.29943
Os03g0161100	Similar to Viral A-type inclusion protein repeat containing protein, expressed.	0.47314	0.285771	0.466513	0.402579	0.67915	0.618428	0.476226	0.725615	0.604232	1.86908	1.54618	1.61061	2.60848	2.80142	2.80972	0.598745	0.54429	0.638006	0.133157	0.12988	0.227925
Os03g0161400	Similar to IQ calmodulin-binding motif family protein, expressed.	0.313474	0.402271	0.078731	0.026992	0.015386	0.09901	0.109455	0.227776	0.10713	2.24469	2.12035	1.87495	3.96638	2.66651	1.33834	0	0	0.089494	0.339683	0.663115	0.306665
Os03g0162800	Beta-ketoacyl-CoA Synthase	0	0	0	0	0	0	0	0	0	1.47246	1.15468	0.976125	1.2335	0.833975	0.320718	0.029886	0.107517	0.04379	0.071147	0.026403	0.072142
Os03g0164901	Hypothetical gene.	0.52737	0.188285	0.732792	0.352113	0.66238	0.015698	0.336924	0	0.27121	3.64163	4.67203	4.38142	3.20427	4.24869	3.14162	2.52854	1.52464	1.23725	1.14873	0.606148	0.637887
Os03g0165400	Beta-galactosidase	0.062222	0.101694	0.264059	0	0	0	0	0	0	1.70788	2.38772	1.85902	4.12099	4.1173	3.98939	0.221541	0.476824	0.646768	0.548381	0.390608	0.393732
Os03g0170600	Similar to Homeobox-leucine zipper protein HOX21.	4.09298	1.85135	4.63122	0.109038	0.211684	0.141112	4.08033	2.18707	0.511588	7.13193	10.0314	8.85801	10.1785	11.187	7.48883	2.92018	2.21785	2.22521	0.628622	0.078737	0.203788
Os03g0170701	Hypothetical gene.	5.92553	2.92176	6.1843	0	0.292664	0.226713	1.61528	1.46174	0.632618	9.12692	12.1828	10.2335	14.2444	12.52	9.8849	0.882389	1.34769	1.2082	1.69039	0.431696	0.451045
Os03g0178550	Hypothetical gene.	2.30539	3.93918	4.12059	0.56884	0.475462	0.37078	1.3513	1.80575	1.86458	10.0245	7.96642	5.49814	2.7037	3.19233	2.72496	2.13252	2.82563	1.58105	0.204303	0.405971	0.335894
Os03g0186900	Aspartic proteinase, Promotion of programmed cell death	0	0.026528	0.103735	0	0	0	0	0	0	4.48962	4.48365	3.24423	12.5419	16.2945	12.0567	0.199503	0.191313	0.410789	0.09842	0	0
Os03g0195900	Hypothetical protein.	8.0063	7.7307	6.34487	0.504538	0.342547	0.329121	1.97904	4.64087	5.72166	25.4332	26.0913	21.2818	9.76042	15.2067	22.017	10.0798	12.6846	8.32535	1.38504	2.78974	2.76164
Os03g0196000	Sulfate transporter 1;2, Hexavalent chromium uptake	1.15311	0.75525	1.04629	0.094769	0.11672	0.247134	0.254503	0.242267	0.338342	2.52969	3.92053	1.83386	2.43391	1.78981	3.70461	0.731202	0.930664	0.799046	0.511796	1.06121	0.975027
Os03g0196250	Conserved hypothetical protein.	0.023663	0.423966	0.89142	1.84404	0.516575	0.723101	0.729258	0.401017	0.406258	6.33095	8.57298	7.13615	5.41427	4.87294	5.37128	1.40179	2.06727	2.46692	0.102311	0	0
Os03g0197900	Protein of unknown function DUF623, plant domain containing protein.	0.146277	0	0.104262	0.297837	0.516809	0.161462	0.403397	0.473174	0.540334	1.37464	1.87623	2.18742	3.52578	2.60611	2.05734	0.819846	0.747725	0.417694	0.064366	0.058051	0.07004
Os03g0199500	Conserved hypothetical protein.	0.106071	0	0.150346	0	0	0	0	0	0	3.77546	1.79536	2.36967	2.21421	2.43989	2.6808	0.969628	0.872349	0.965921	0.142808	0	0
Os03g0212800	Beta-glucosidase, ABA recycling, Drought tolerance, Control of photosynthesis	1.33105	0.545702	0.643983	0.088133	0.134233	0.132913	0.08329	0.099259	0.025814	6.60915	6.9719	6.22394	4.94667	4.1843	4.58799	0.298768	0.471119	0.401974	1.17273	0.839569	0.909292
Os03g0228800	Leucine-rich repeat receptor-like kinase, Rice blast resistance	1.36896	0.72217	1.53605	0.900555	2.23571	0.538466	1.06935	1.4535	1.06963	13.3765	19.6596	14.7526	12.9368	11.8553	12.4765	4.30824	4.01186	5.15219	0.506328	0.332794	0.695189
Os03g0233800	Protein of unknown function DUF547 domain containing protein.	1.08847	0.987556	1.04047	0.540418	0.616071	0.865996	0.488274	0.524977	0.805814	4.62894	5.21389	3.14884	3.15189	3.91826	4.91855	0.922783	1.09119	1.41182	0.28391	0.199273	0.274026
Os03g0237250	Indeterminate domain protein, Shoot gravitropism, Positive regulation of sheath blight resistance	0.190622	0.075599	0.480105	0	0	0	0	0	0	1.62929	2.06923	1.20555	2.19351	2.98146	2.48628	0.330526	0.377944	0.154239	0.035289	0.096166	0.129587
Os03g0253200	Similar to WAG1; kinase.	0	0	0	0	0.017944	0	0.047202	0	0	1.98528	2.05407	1.46554	2.19593	2.63865	2.1724	0.16547	0.202998	0.087429	0.40719	0.038604	0.11512
Os03g0264600	Similar to Nucleic acid binding protein.	0	0.027022	0.016042	0.005956	0.020721	0	0	0	0	0.814327	0.808396	0.659137	0.437562	0.565793	0.869604	0	0.08643	0.161632	0.043719	0	0.027286
Os03g0267600	Protein of unknown function DUF3527 domain containing protein.	5.59154	4.86246	6.96418	2.56437	2.48544	2.2139	4.73837	5.18409	5.79158	16.1301	14.9113	13.8369	20.9383	23.4092	21.2147	6.73913	7.45665	6.62572	3.28962	4.33404	3.07597
Os03g0271900	Peptidase aspartic, catalytic domain containing protein.	0	0.11795	0.042155	0	0	0.055491	0.023738	0.022442	0.018172	2.39654	2.75251	3.13142	4.95411	4.47112	3.77324	0	0.016145	0.041619	0	0	0.042977
Os03g0280700	Hypothetical conserved gene.	13.4779	10.9157	10.0104	3.84525	2.86054	2.87797	4.20569	6.27026	5.73908	34.204	38.0157	28.519	27.2646	26.7437	28.5362	11.2368	12.588	11.8524	6.6186	7.00439	7.57028
Os03g0287750	Hypothetical protein.	0.218486	0.076991	0.404656	0.054313	0	0.041458	0.054431	0.269127	0.025826	1.12698	1.29692	1.15039	4.71557	3.28648	1.66961	0.14489	0.282163	0.136386	0.079759	0.46133	0.270608
Os03g0311600	Helix-loop-helix DNA-binding domain containing protein.	0.516305	0.110373	0.099047	0.187574	0.053437	0.058222	0.174514	0.104649	0.071202	1.40079	2.38938	1.17741	2.76092	1.90878	2.7465	0.338464	0.299134	0.402046	0.204136	0.113186	0.241764
Os03g0314750	Trans-acting small interfering RNA precursor, Target of miR390, Regulation of ARF (auxin response factor) gene	0	0.319077	0.103768	0	0	0	0	0	0	65.9356	74.3551	71.9724	24.0493	23.2736	32.1189	15.0976	14.1556	17.3228	0.155217	0	0.073703
Os03g0320800	LRR-receptor-like kinase (LRR-RLK) family protein	0.196705	0.051384	0.115832	0	0	0	0	0.028927	0.028808	2.25568	2.56018	2.2373	1.32609	1.17335	1.89804	0.196433	0.427823	0.572497	0.113145	0.056629	0.179789
Os03g0328100	Similar to Axi 1 (Auxin-independent growth promoter)-like protein.	0.426193	0.31429	0.535314	0.091559	0.099434	0.145491	0.175518	0.147353	0.256348	3.70569	4.36416	4.12796	3.75384	4.24954	4.01625	1.61736	1.00635	2.09982	0	0	0.181289
Os03g0329200	Nucleotide-binding, alpha-beta plait domain containing protein.	0	0	0	0.024383	0.111054	0.01781	0	0.005386	0	1.38188	1.35551	1.04814	4.72354	2.35189	3.6917	0.065322	0.065123	0	0.091455	0.021827	0.309989
Os03g0329500	Glycoside hydrolase family 9 subclass A1, Endo-1, 4-beta-D-glucanase, Cellulose biosynthesis in the rice stem internode growth and development, Promotion of the internode elongation	21.4675	13.5963	16.1798	3.26005	7.27492	5.48752	7.85879	16.2919	8.52767	38.9168	38.3685	33.1621	44.0597	45.0874	35.9151	14.4361	20.1335	18.106	5.93535	6.00381	6.31254
Os03g0329700	LRR-receptor-like kinase (LRR-RLK) family protein	4.27959	2.91567	5.12296	35.4836	34.4317	19.6274	26.7691	30.4669	30.3214	74.6898	82.998	67.1254	65.7765	72.6851	68.4962	33.1833	31.7132	37.2464	6.75279	7.43305	4.74822
Os03g0332533	Similar to Plant acid phosphatase family protein, expressed.	0.048968	0.045807	0.07009	0.109935	0.029661	0	0	0	0	3.98683	3.4715	2.62136	1.03538	1.44402	1.51007	0.64351	1.25288	1.27868	0.861482	0.647668	1.52888
Os03g0336400	Similar to Alpha-expansin OsEXPA4.	0.042795	0.13279	0	0	0.039813	0	0	0	0	2.71565	2.24904	2.18992	5.45442	6.81459	3.01226	0.15809	0.178069	0.807566	0.078961	0	0.059158
Os03g0338400	Basic helix-loop-helix dimerisation region bHLH domain containing protein.	0	0.023598	0.051166	0.050672	0	0	0.032496	0	0.072865	3.91434	4.74579	5.34887	9.26604	12.638	10.5909	0.21873	0.517577	0.652463	1.62334	0.298903	0.258534
Os03g0347700	Protein containing a Bric-a-Brac/Tramtrack/Broad (BTB) complex and an NPH3domain (BTBN), Regulation of auxin transport	0.022709	0.079366	0.048121	0	0	0	0	0	0	1.47829	1.29516	0.624697	0.814575	1.12271	1.3961	0.02437	0.052662	0.107967	0.277657	0.102131	0.126575
Os03g0363600	Monosaccharide transporter (ERD subfamily), ERD protein 2, Salt, osmotic and drought stress response	1.45567	0.962821	0.867927	0.008014	0	0	0.047912	0	0.109956	11.0571	10.0587	15.8228	6.60797	4.16444	3.258	2.60783	2.86239	3.83681	0.431123	0.544379	0.237521
Os03g0383900	Heavy metal transport/detoxification protein domain containing protein.	1.29573	0.931538	2.95874	0	0	0	0.05721	0.052986	0.091859	8.87868	16.9537	15.97	8.16758	7.52941	8.42835	2.73602	1.42678	1.91871	0.321654	0.568895	0.528382
Os03g0387300	Similar to VQ motif family protein, expressed.	1.36443	1.33062	1.566	0.307512	0.514919	0.115361	0.65557	0.304301	1.06656	3.4678	3.25392	2.56835	3.45841	2.22546	2.81747	1.19491	1.21758	1.04247	1.47355	0.688454	0.71736
Os03g0418700	SLG7-like protein, Regulation of grain shape	0.60631	0.240705	0.605255	1.99798	2.05696	2.54741	1.2461	0.980128	1.15906	10.4237	12.8238	9.8574	14.2471	9.92672	8.24989	0.681644	0.780012	0.60711	0.397924	0.498509	0.590671
Os03g0421000	Zinc finger, FYVE/PHD-type domain containing protein.	0	0.068925	0.066381	0	0.06077	0	0	0	0.09862	3.47691	3.65571	2.45434	1.38769	1.30175	2.96774	0.301585	0.411899	0.287947	0.031097	0	0
Os03g0421250	Hypothetical gene.	0.47892	0.787518	0.727266	0.440851	0.378421	0.432491	1.26483	0.759232	0.383806	4.54212	5.60042	3.79174	2.38814	2.21037	2.83175	2.18074	0.726237	1.719	2.20908	0.736458	0.793833
Os03g0434800	Similar to Peroxidase 2.	0	0	0.08654	0.04603	0	0	0	0	0	4.34909	4.23573	1.55504	7.64839	8.06961	6.3382	0	0	0	0	0	0.055938
Os03g0611100	Non-protein coding transcript.	0.060184	0.661576	0.308936	5.30329	7.18847	12.853	7.68731	7.80733	2.24159	32.6881	33.861	42.4787	101.175	90.439	65.2703	0.613444	0.861364	0.808631	2.98311	0.608088	1.12007
Os03g0619600	Transcriptional factor B3 family protein.	0.16268	0.21315	0.244028	1.15868	0.952403	0.921721	0.434429	0.201242	0.337366	4.91259	4.86295	4.68431	1.66898	2.46883	2.82905	2.07566	1.55595	1.77097	0.735591	0.444265	0.457612
Os03g0633500	A member of Aux/IAA family protein, Regulation of lateral root initiation	0.209678	0	0.068246	0	0	0	0	0	0	7.27266	6.11406	5.30455	6.14916	7.86471	3.8884	0.111666	0	0.038973	0.166382	0	0.380902
Os03g0640800	Class III homeodomain Leu zipper (HD-Zip III) family member, Control of plant type architecture and leaf development	56.4074	48.3227	64.3933	10.4328	8.45187	7.77851	17.352	17.8649	13.3478	130.571	131.285	99.5637	73.0178	88.1105	115.131	50.1686	50.8849	45.3259	42.1108	37.6136	37.5987
Os03g0650000	YABBY transcription factor, Control of seed shattering	0.631616	0.604719	0.6277	1.8426	1.83904	1.64104	19.206	22.0591	15.1212	42.9938	50.2481	37.6694	27.685	26.818	37.4062	3.14242	2.68767	1.97069	0.31663	0.129933	0.295491
Os03g0672500	Epidermal patterning factor-like protein 4	3.32007	1.11362	2.78267	0.978344	0.794537	0.31995	0.757159	0.50133	0.569255	11.9459	13.918	12.892	8.37766	9.04535	9.68543	4.80193	5.32657	7.59768	0.163534	0.064136	0
Os03g0676300	Similar to cold shock protein-1.	12.9671	19.9595	16.5557	1.89398	2.43107	2.80983	10.2211	13.141	11.4639	58.5985	61.1955	63.843	61.6038	66.4933	48.0863	23.6995	28.0334	28.9341	2.24317	1.69039	1.65684
Os03g0692000	Glycosyl transferase, family 14 protein.	0.835751	0.329912	1.05593	0	0.028145	0	0	0	0	2.61763	2.86356	2.16519	2.75609	2.74201	1.54958	1.01653	1.10814	1.05706	0	0	0
Os03g0692400	Protein of unknown function DUF966 family protein.	0.93278	0.594053	0.794283	0.289658	0.189672	0.104329	0.163106	0.214271	0.395471	2.97784	4.27718	3.02705	2.83322	2.87005	3.24809	1.02973	0.821116	1.07979	0.188784	0.387062	0.330296
Os03g0719800	Phytochrome A, Photoreceptor	12.5708	10.643	10.682	2.3051	2.58281	2.77452	7.63725	9.91151	11.8313	37.8072	44.0584	30.3109	34.088	44.1202	47.1035	16.6733	16.5629	14.8945	6.51886	11.547	10.4456
Os03g0722500	Glycoside hydrolase, family 17 protein.	10.3583	6.66019	9.70043	0.101393	0.159858	0.052059	5.93459	8.45439	4.58127	23.8201	30.2305	16.853	15.1699	16.928	18.8454	5.60069	4.66156	5.16458	3.79847	3.25266	2.69815
Os03g0728900	Helix-loop-helix DNA-binding domain containing protein.	6.19413	8.15076	7.68685	2.68054	1.95198	2.65062	2.2382	2.18125	3.44912	29.2636	33.4171	27.6951	19.0037	24.9027	27.6051	15.0356	12.6456	11.2009	2.41941	3.47949	4.47052
Os03g0759700	Similar to ER33 protein (Fragment).	0.099672	0.406378	0.127878	0	0	0	0.044553	0.110752	0	4.15193	3.95275	2.79045	3.50485	4.63501	3.07872	0.438549	0.286698	0.387906	0.325023	0.114248	0.535645
Os03g0760800	A member of the GAST (gibberellin (GA)-Stimulated Transcript) family, Control of seedling growth and &alpha;-amylase expression, Cell proliferation in meristems and panicles development	1.66194	0.534936	1.14047	0	0.060353	0	0.259746	0	0.364843	115.073	93.978	94.7632	150.887	116.936	80.7303	3.12766	3.62208	3.79631	24.206	28.3464	28.7208
Os03g0761500	Similar to Subtilisin-like protease (Fragment).	0.507706	0.432971	0.498766	1.09397	1.1709	0.507325	0.949548	0.655848	0.46182	32.9096	32.4581	28.24	38.307	44.9707	36.4899	4.72399	5.95594	7.28675	3.03643	5.95817	4.88478
Os03g0771500	Similar to Isoform 2 of Homeobox protein knotted-1-like 8.	1.30023	1.17374	1.32111	0	0.029966	0	0.176126	0.20462	0	4.22655	3.56872	2.90747	6.07169	4.15198	4.31817	0.108275	0.046126	0.057677	0.15417	0.150142	0.298729
Os03g0773700	LRR-receptor-like kinase (LRR-RLK) family protein	2.9851	1.48289	3.50345	0.217994	0.092149	0.126946	0.396818	0.362947	0.766348	6.09625	10.1574	7.68428	6.1054	7.25759	9.45312	2.23453	1.83609	1.75202	0.760604	0.460239	0.541301
Os03g0791700	LRR-receptor-like kinase (LRR-RLK) family protein	0.725899	0.757941	0.522454	1.00945	0.972702	1.02386	0.517529	0.574853	0.622205	2.09984	3.12061	2.57749	2.33894	2.81924	3.34716	1.70503	1.16832	1.51063	0.063333	0.140697	0.065943
Os03g0802600	ATPase, AAA-type, core domain containing protein.	13.5741	9.9644	20.3468	1.38023	0.941032	0.89941	1.50888	1.95459	1.88695	61.0253	53.7051	62.0513	15.6453	13.8797	22.9838	9.84934	11.4695	13.4643	3.4889	5.4218	4.87411
Os03g0825300	Serine/threonine protein kinase domain containing protein.	2.92739	3.41906	3.10637	0.172952	0.156202	0.136069	0.403764	0.4277	0.398863	11.5504	13.9054	9.68263	11.6125	12.3717	13.5428	3.74898	3.0984	2.87585	1.45756	2.53529	2.93687
Os03g0825600	Hypothetical conserved gene.	0.628375	0.61073	0.421809	0.639724	0.386974	0.858662	0.418837	0.411731	0.606018	2.85954	2.49064	2.20134	4.54564	4.25969	2.61779	0.547373	0.50895	1.35471	0.116973	0.165164	0.490732
Os03g0839200	Multidrug and toxic compound extrusion (MATE) transporter, Regulation of grain size	3.35652	1.27323	5.31058	0.599772	0.911764	1.20519	1.02939	1.60264	2.5551	29.3128	27.3293	17.1625	5.6003	4.68416	8.88276	7.26883	8.07389	10.2185	3.61646	2.451	2.53385
Os03g0853500	BREVIS RADIX-like protein, Cold stress response	0.340794	0.95408	1.16143	0.171185	0.156326	0.194626	0	0	0.169757	3.65922	2.1986	2.52672	2.27555	2.55734	2.57471	1.29503	0.814322	0.917673	0	0	0
Os03g0858600	Protein of unknown function DUF668 family protein.	1.44583	1.5005	1.20322	0.030516	0.067175	0.02796	1.04473	0.777632	1.1307	15.7676	23.2002	20.5534	13.1362	18.1058	16.5977	3.46776	3.9739	3.46902	0.349721	0.249576	0.515779
Os04g0101800	RING finger E3 ubiquitin ligase, Regulation of root-specific ethylene response, Regulation of root system architecture	2.36748	2.72436	3.50109	0.500094	0.401294	0.424577	1.32126	0.938263	1.36615	8.25045	9.4234	6.98962	12.123	14.6583	10.503	2.00008	1.28574	2.07345	1.93118	2.38207	2.70574
Os04g0121100	Similar to OSIGBa0115D20.4 protein.	1.21133	0.199903	0.756576	0.758927	0.467363	0.393295	2.50851	1.25683	1.34223	467.2	576.286	327.186	224.352	215.367	342.082	9.20783	11.3427	7.8291	1.61372	0.610125	0.432924
Os04g0166600	Homolog of yeast SAP30 (sin3-associated polypeptide 30), Regulation of flowering time, Mediation of periodic histone deacetylation	0.285938	0.323216	0.400667	0	0.02585	0	0.07603	0	0.152834	2.72431	2.00094	2.22854	1.7841	2.38072	2.22711	0.616886	0.572866	0.818528	0.16068	0.227753	0.225574
Os04g0176400	Similar to serine carboxypeptidase 1.	2.95456	1.82465	4.58644	0	0	0	1.0242	1.78058	1.14774	19.3528	19.6993	15.2041	18.3104	18.216	16.9772	3.07509	3.89801	3.46309	0.972624	1.1921	0.339769
Os04g0208200	Cysteine proteinase.	0.199227	0.118015	0.376512	0.078015	0.030232	0.109473	1.33672	0.325789	0.739024	93.0679	83.7118	67.6506	22.9364	64.2735	76.6552	10.2654	13.8925	10.6137	2.9926	1.47232	1.57631
Os04g0228400	Expansin precursor (Alpha-expansin OsEXPA1).	0	0.150373	0	0	0	0	0.068459	0.040541	0.25164	4.61041	4.60395	3.48997	1.79388	0.801046	3.1901	0.404638	0.952027	0.86162	0	0	0.089346
Os04g0272200	UDP-glucuronosyl/UDP-glucosyltransferase family protein.	0.222879	0.120111	0.015745	0.519036	0.397872	0.667297	0.213101	0.320935	0.367861	4.97259	4.64889	5.24409	4.14755	3.27749	2.93861	0.06864	0.126509	0.086846	0.15694	0	0.025422
Os04g0350100	Proteinase inhibitor I25, cystatin domain containing protein.	0.793189	0.291167	1.0102	0.043876	0.058865	0.087667	0.555501	0.605013	0.376782	42.429	31.3786	32.2899	38.4517	64.2613	34.2655	0.752022	1.84643	2.68145	0.687455	0	0.714339
Os04g0357200	Non-protein coding transcript.	0.233203	0.115262	0.220321	0	0.032924	0	0.034507	0.137098	0.108328	1.84934	2.26481	1.41049	2.05508	2.0888	2.29997	0.27029	0.482877	0.333484	0.130164	0.41373	0.406645
Os04g0366000	Similar to OSIGBa0110B10.6 protein.	0	0	0.09998	0	0	0	0.038692	0.056205	0.074645	1.16872	1.60154	1.73019	6.09018	5.78538	5.29477	0	0	0	0	0.038278	0
Os04g0372100	Similar to OSIGBa0107E14.7 protein.	0.258919	0.132502	0.187162	0	0	0.018069	0.147673	0.19023	0.054074	1.14431	1.12512	1.00469	1.01514	1.19784	1.0402	0.105062	0.280638	0.159166	0.198532	0.339963	0.217163
Os04g0390100	Heavy metal transport/detoxification protein domain containing protein.	7.75093	6.84577	6.65222	0.965	0.460413	0.407767	1.38203	1.08517	1.63034	101.347	102.422	91.217	50.8617	48.2055	62.8285	5.16225	6.05451	4.54135	3.66463	5.64191	4.83312
Os04g0395100	Protein of unknown function DUF26 domain containing protein.	7.63595	10.5832	6.29783	0.985988	3.92267	1.80693	9.87074	19.2124	10.8666	29.2994	32.6202	32.7071	37.5418	37.865	26.6501	8.7831	10.0147	11.1849	4.70039	4.40869	4.18437
Os04g0404900	Similar to H0502B11.6 protein.	13.2114	14.0085	11.2317	1.63161	1.99259	2.18012	5.17845	10.1957	3.9733	46.2505	48.376	41.588	30.5844	27.9113	29.4384	23.5596	21.0762	18.9909	15.8797	14.4373	14.3971
Os04g0405500	Conserved hypothetical protein.	1.88227	1.43311	0.983501	0.327156	0	0.168054	1.42241	0.542671	0.923836	4.67913	5.86576	4.34383	5.51175	5.87627	3.32317	2.8155	2.18257	1.60594	0	0	0.015532
Os04g0410200	Similar to H0321H01.14 protein.	6.93831	5.57274	6.37705	1.80871	1.87051	1.33742	2.29813	1.83755	3.48449	13.3513	15.2825	11.3883	14.3389	17.0084	13.5465	3.40542	3.64877	2.45325	0.807052	1.2457	1.10948
Os04g0410250	Conserved hypothetical protein.	2.84329	2.42484	2.16192	1.24975	0.658819	1.26027	0.894331	0.634635	0.882319	7.62151	8.66256	4.67574	7.37802	8.55271	6.23713	0.606896	1.36417	0.592227	0.713496	1.24454	0.364074
Os04g0411100	Hypothetical conserved gene.	0.123888	0.581385	0.37518	0	0.093331	0.037542	0.576034	0.071991	0.114341	1.64418	1.39321	1.78251	2.89225	2.17196	2.52926	0.212829	0.172005	0.54743	0.093528	0.200649	0.024048
Os04g0418800	Similar to Hydroxyproline-rich glycoprotein.	0.515451	0.190402	0.473323	0.158971	0.058629	0.066232	0.464671	0.665217	0.141793	64.7076	53.4125	38.5762	117.537	104.928	104.404	5.46704	6.34334	5.36535	3.26571	3.71435	7.06747
Os04g0434600	Similar to OSIGBa0102D10.3 protein.	3.63257	3.95028	6.60582	0.999097	0.960843	1.28731	1.84898	1.41304	1.74702	10.1346	9.20877	10.3564	10.7493	9.96479	11.0182	4.5229	3.35785	3.46485	4.09824	3.22524	3.37206
Os04g0465300	A member of the GAST (gibberellin (GA)-Stimulated Transcript) family, Cell division, Differentiation of panicles	1.30048	0.255377	1.10306	0	0	0	0	0	0.17188	3.98313	3.66842	2.95101	15.6813	19.0585	23.1449	0	0.565971	0.367712	0.160403	0.064453	0.164592
Os04g0465900	Arbuscular receptor-like kinase 2, Regulation of arbuscular mycorrhizal (AM) symbiosis	0.634698	0.483884	1.10116	0.1226	0.098886	0	0.264159	0.088935	0.252332	6.65811	6.95412	4.90942	2.23268	3.53157	4.86351	2.16678	1.4872	1.93227	0.182971	0.171616	0.261669
Os04g0472300	PLC-like phosphodiesterase, TIM beta/alpha-barrel domain domain containing protein.	1.8345	0.969221	0.6969	0.448918	0.217843	0.377228	0.496084	0.647285	0.676312	9.47661	10.4443	8.23881	10.6057	9.32525	8.62912	0.646124	0.786104	0.609275	2.6917	1.01916	1.921
Os04g0490300	Similar to protein binding protein.	0	0	0.113425	0	0.061916	0	0	0.351594	0.270094	2.36451	2.49962	2.01215	3.55414	3.26155	1.04454	0.049963	0.044715	0.020013	0.347556	0.065603	0.170102
Os04g0505200	Leucine-rich repeat domain containing protein	0.112774	0	0.34085	0.723858	0.465366	0.500544	0.232111	0.025985	0.045055	7.0166	7.53589	4.25647	14.7683	15.8742	15.9306	0.82329	1.04769	0.639233	0.27514	0.162299	0.523467
Os04g0526600	Alpha-amylase/subtilisin inhibitor, Defense of the seed against microorganisms	0.124807	0	0.209181	0	0.104111	0	0.035919	0.060094	0	3.08818	2.89617	2.8737	4.1121	2.75241	3.52608	0.739878	0.766165	0.539187	0.904537	0.653718	0.456016
Os04g0536300	Transcription factor with zinc finger domain and helix-loop-helix domain (YABBY domain), Leaf development	0	0	0.032393	0	0	0	0	0	0	1.32465	2.33531	1.34495	2.77603	1.76323	3.36689	0	0	0	0	0	0
Os04g0540600	Aldehyde dehydrogenase domain containing protein.	0.058226	0.052571	0.035674	0.028214	0.01716	0	0	0	0	0.576087	0.770412	0.672077	2.99137	3.03965	3.35735	0	0.09575	0.189465	0	0.084243	0.024742
Os04g0546500	Oleosin 16 kDa, Seed oil body oleosin L-isoform	0.279447	0.562687	0.511318	0.028397	0.028771	0	0	0	0	2.65797	3.51963	2.09531	1.99918	0.720051	1.30487	0.417031	0.752913	1.36315	0	0	0
Os04g0550200	APETALA2/ETHYLENE RESPONSE FACTOR (AP2/ERF) family transcription factor, Positive regulation of secondary cell wall synthesis and mechanical strength in rice peduncles, Negative regulation of seed length	12.1829	3.687	12.1434	8.44274	9.80741	4.83592	13.7649	12.4015	6.1553	36.8383	32.037	26.7984	39.7375	44.8295	35.2371	14.9486	12.7648	15.9396	8.57911	8.9225	8.31788
Os04g0551600	Zinc finger, FYVE/PHD-type domain containing protein.	0.782244	0.598833	1.62632	0	0	0	0.630309	0.300021	0.434178	7.04253	6.7922	5.37842	5.18533	6.77234	5.36591	1.77301	1.86857	1.03787	0.325958	0.595182	0
Os04g0552300	Cyclin-related 2 domain containing protein.	1.39867	0.202654	2.97185	0	0.061243	0	0.191663	0.322085	0.113954	9.37083	10.8859	8.10846	12.4016	10.4203	9.07335	1.20184	1.19525	1.97605	2.10693	2.43569	5.07359
Os04g0569900	IQ calmodulin-binding region domain containing protein.	10.3171	4.72245	12.6069	16.0641	20.8564	12.3539	8.74312	10.624	7.44981	44.1231	41.8903	35.5163	62.8043	73.9364	56.8186	18.4436	19.0938	18.6121	2.34784	2.13585	2.78893
Os04g0574200	Fasciclin-like arabinogalactan protein, Positive regulation of pollen exine development, Pollen fertility	0.732314	0.585335	0.456345	0	0.057712	0	0.041197	0.050514	0.051885	5.99596	6.19393	6.48973	8.64739	5.94861	7.07791	1.30459	1.29196	1.53244	0.533687	0.284786	0.41
Os04g0582000	DNA replication helicase 2_12	0.118442	0.098131	0.176527	0	0	0	0.093976	0.045993	0.030493	0.873724	0.69123	0.75905	1.01089	0.965934	0.610284	0.082234	0.093192	0.072849	0.056447	0.118456	0.063603
Os04g0583700	Zinc finger, FYVE-type domain containing protein.	1.8717	1.15904	3.24583	1.14698	0.734076	1.22866	0.896242	0.9253	1.14207	12.4847	12.3312	10.6117	5.53934	5.2839	6.71982	2.49253	2.09808	2.8152	0.497135	0.442804	0.489507
Os04g0591900	F-box associated domain, type 3 domain containing protein.	0	0	0.027504	0	0	0	0	0.06451	0	1.87261	1.20329	0.833067	1.2923	1.0625	1.2745	0.101302	0	0	0	0	0
Os04g0594000	Similar to OSIGBa0142I02-OSIGBa0101B20.26 protein.	1.32505	1.66925	1.37666	0.777289	0.660947	0.574416	0.695901	0.911416	1.63582	3.6362	4.03219	3.95112	4.34603	5.11042	4.71708	1.64918	1.2308	1.75934	1.39576	0.912188	1.19639
Os04g0598000	Similar to OSJNba0093F12.14 protein.	196.502	187.643	266.373	40.0682	43.6111	42.5879	150.988	216.341	224.817	493.037	546.784	477.337	397.828	435.549	363.904	146.623	152.669	186.107	116.679	63.3887	78.4093
Os04g0600900	Similar to B0403H10-OSIGBa0105A11.9 protein.	10.6567	7.81343	17.0408	0.733068	0.849447	0.685546	1.87898	1.90064	2.36605	33.444	30.4585	28.4933	33.1848	34.3983	37.7434	6.64906	8.91367	9.53983	1.24087	1.00368	1.55051
Os04g0602500	Similar to Pectin acetylesterase.	4.38563	4.78489	2.64744	0.403161	0.484683	0.09846	0.99426	1.08341	0.730672	9.93877	8.28971	7.83744	12.1378	11.4454	8.8086	4.01217	3.53027	2.72365	0.442729	0.313516	0.342107
Os04g0613000	Zinc transporter, Preferential distribution of Zn to developing tissues	0.660652	0.86093	0.859139	0.47206	0.302298	0.399987	7.51255	5.46685	6.05659	105.269	184.148	86.9877	74.0418	41.5582	85.424	1.1716	0.643503	1.13124	0.936281	0.758431	0.574674
Os04g0613100	Non-protein coding transcript.	0.162072	0.269223	0	0.159398	0.053359	0.086425	0.234285	0.302424	0.7493	4.54037	5.65696	4.97249	2.06108	1.81617	1.95176	0.117478	0.797507	0.279167	0.068448	0.315931	0.123686
Os04g0616282	protein kinase domain containing protein, expressed	0.632959	0.934412	0.693295	0	0	0	1.98816	2.29025	1.85012	17.6365	16.2477	17.5521	16.4766	14.3956	12.6656	0	2.06742	0.927981	6.86126	3.64081	3.4757
Os04g0625100	Similar to OSIGBa0148A10.1 protein.	0.193762	0.165388	0.269692	0.076637	0.023831	0.062416	0.187116	0.093451	0.156793	0.767842	1.04936	0.917645	0.680995	0.775989	1.018	0.378782	0.516821	0.370038	0.379368	0.351217	0.269964
Os04g0631200	Similar to cDNA clone:J033024P08, full insert sequence.	0.067881	0.134888	0.147347	0	0	0	0	0.152599	0	1.62633	1.41515	0.775321	7.02768	10.9707	13.1197	0.08186	0.078952	0.047933	0.185335	0.063409	0.220109
Os04g0631600	bHLH transcription factor, Regulation of the salt stress response, Control of flowering	2.14663	3.76473	7.13663	7.7591	7.44854	4.90728	28.3479	14.2663	17.1925	89.1313	73.1606	95.315	173.99	191.613	159.042	38.2803	45.3511	31.8708	22.6844	31.1843	25.7591
Os04g0642100	Microtubule-associated protein EB1.	1.69931	1.36751	1.69908	0.49614	1.17146	0.95644	1.29106	1.33562	0.967981	5.1822	5.02345	3.6255	3.45938	3.81103	3.71469	0.816526	1.36186	2.23226	1.15899	1.32268	1.36155
Os04g0658800	Similar to OSIGBa0132E09-OSIGBa0108L24.9 protein.	0.582706	0.542934	0.230151	0.779526	0.456282	0.850449	0.449676	0.276929	0.576958	4.09087	2.55613	3.09773	0.699804	1.60688	1.37594	0.570711	0.465886	1.22518	0	0	0
Os04g0671900	Transcription factor, Regulator for phosphate homeostasis, Positive regulation of grain filling and grain size	32.1149	27.8898	51.3	5.49619	15.8795	8.63734	20.3512	52.677	19.4806	129.359	155.443	123.183	113.786	105.683	136.236	63.5621	73.9003	75.2539	22.4434	16.7231	18.2897
Os04g0674500	Hypothetical protein.	0.034928	0	0.019036	0.127047	0.161625	0.142925	0.102512	0.066932	0.200276	5.17717	4.73852	1.8168	0.486777	0.394666	1.16046	0.881436	1.45971	1.0651	0.027387	0.019048	0.023123
Os04g0681400	Protein of unknown function DUF580 family protein.	2.46882	1.53274	2.53543	0.048962	0.16494	0.092477	0.29662	0.343756	0.328319	7.999	9.67426	6.70076	7.74703	7.64969	9.90223	2.46786	2.30444	2.86797	1.29211	1.37253	1.8308
Os04g0681600	Protein of unknown function DUF580 family protein.	1.15076	0.575376	1.19883	0.081659	0.067976	0.127727	0.135571	0.126314	0.182537	2.56677	4.07222	2.73129	3.51911	2.65831	3.82942	1.00524	1.15848	0.71721	0.334789	0.568347	0.519984
Os04g0683600	Similar to H0306F12.6 protein.	0.334208	0.177133	0.569503	0.390133	0.649282	0.502061	0.307372	0.582227	0.262149	2.88217	3.63957	2.39403	6.76186	6.61452	6.18952	0.545893	0.285628	0.356606	0.829984	0.377948	0.917161
Os04g0685900	LRR-receptor-like kinase (LRR-RLK) family protein	7.98387	7.22758	12.891	2.82831	2.98515	2.84728	3.43892	3.84002	3.97263	28.6963	32.7512	26.6571	19.6875	21.0986	24.9422	12.7155	11.0678	11.5493	5.4313	4.98776	5.19653
Os04g0688300	Haem peroxidase, plant/fungal/bacterial family protein.	0.767974	0.399381	1.02512	0.230402	0.35037	0.939856	4.72635	2.95448	1.79133	75.9967	72.0866	65.5195	44.5657	42.2211	36.756	0.718758	0.247737	0.134619	4.69312	13.1032	9.60618
Os05g0101600	Cytochrome P450 family protein.	8.47042	5.27577	7.02875	6.8549	5.98072	6.05743	9.34018	7.94449	8.59773	96.6342	106.103	82.4988	51.2457	54.8333	75.0543	33.3863	35.1749	33.2931	1.25689	0.765016	0.789002
Os05g0104000	Actin-binding FH2 domain containing protein.	0.478995	0.231374	0.330397	0.441624	0.264969	0.289113	0.839269	0.743725	0.886989	1.88351	2.72186	1.58367	3.16442	1.87012	3.35717	0.764181	0.962139	1.23419	0.176994	0.19038	0.199936
Os05g0125100	Conserved hypothetical protein.	0.364485	0.39192	0.435516	0	0	0	0.196426	0.151257	0.070097	1.54647	1.4308	2.11739	1.24175	1.92921	1.76595	0.277121	0.464609	0.370255	0	0.034302	0.080037
Os05g0129700	KNOX (Knotted1-like) class homeobox protein, Regulation of embryogenesis, Regulation of shoot apical meristem (SAM) formation	20.5409	22.3043	23.6531	0.080561	0.056829	0.053452	0.346965	0.321904	0.43397	60.0468	62.9424	47.4804	43.1701	49.4776	48.6235	17.6333	17.8408	16.087	10.3662	14.8971	10.8176
Os05g0160300	Bifunctional inhibitor/plant lipid transfer protein/seed storage domain containing protein.	231.949	136.212	332.86	1.60211	1.12713	1.13202	23.6428	15.9714	23.8527	674.363	679.481	695.078	223.983	171.497	255.448	125.385	155.107	213.295	10.833	4.35661	7.06848
Os05g0163250	Similar to predicted protein.	5.13244	2.47477	2.81396	2.66742	3.02241	2.67555	1.98904	4.01551	5.12027	9.98613	11.3958	7.63513	8.03913	9.40298	13.9517	1.15222	1.97171	0.837759	0.713618	2.30674	3.4742
Os05g0168800	KIP1-like domain containing protein.	4.3504	3.39728	3.06123	0.380912	0.258746	0.094199	0.23153	1.06241	0.658944	11.9753	13.5275	10.1172	12.2543	15.5142	13.8927	5.89714	6.14799	5.45002	1.68057	2.00582	2.49906
Os05g0169800	Similar to Carboxyl-terminal proteinase.	0.384401	0.373622	0.885892	0	0	0.166476	0.094747	0.121447	0.078142	2.94383	4.35482	2.90448	4.64696	4.81372	4.38176	0.442362	0.78915	0.524647	0	0	0.022883
Os05g0169900	Hypothetical gene.	0.080481	0.111022	0.074683	0	0	0	0	0	0	0.797575	1.07429	0.791678	1.0499	1.21614	1.05177	0.251429	0.254713	0.406076	0.086685	0	0.051126
Os05g0180300	Leucine-rich repeat, plant specific containing protein.	3.52941	2.04729	0.974762	1.38391	2.84673	2.28356	1.77614	7.28051	1.23957	25.1877	28.5592	21.8775	21.1387	16.982	12.123	4.49754	3.45619	4.59983	6.61635	2.38285	3.79387
Os05g0188700	Leucine-rich repeat domain containing protein	0.021978	0	0.045736	0.100437	0.021335	0.110461	0	0	0.004824	1.33225	1.50508	0.851801	1.02645	1.00236	0.910757	0.072437	0.088563	0.034509	0	0	0
Os05g0192100	Similar to Stem 28 kDa glycoprotein.	0	0	0.062056	0	0.028517	0	0.272631	0.266343	0.124738	1.42939	0.860078	0.881235	11.9853	4.37268	2.65993	0	0.023194	0	0.055966	0.080293	0
Os05g0197900	Protein of unknown function DUF247, plant family protein.	0.143886	0.021394	0.163442	0	0	0	0	0	0	0.741862	0.85991	0.514108	0.615341	0.987455	1.08231	0.045099	0.098492	0.097358	0	0	0
Os05g0210600	Molecular chaperone, heat shock protein, Hsp40, DnaJ domain containing protein.	0.834294	0.483135	1.3802	0.446433	0.460967	0.912865	1.06797	1.01004	0.386508	3.99083	5.94901	4.26328	9.41619	5.88187	7.10746	0.86043	0.836589	0.803602	0.92284	0.595774	0.899221
Os05g0214900	Similar to A_IG002N01.14 protein.	6.63898	4.98904	7.57451	1.16057	1.16976	1.2025	2.85853	2.53542	3.47417	13.2973	16.5652	11.3597	15.3368	15.34	18.3167	5.01867	5.78157	3.94026	1.24666	1.00887	1.46972
Os05g0215300	UDP-glucuronosyl/UDP-glucosyltransferase family protein.	0.168771	0.333076	0.193622	0.11677	0.017553	0.029549	0.171164	0.029942	0.07806	2.19986	1.45547	1.28288	0.308206	0.443202	0.870525	0.135899	0.069782	0.115899	0	0	0.053274
Os05g0221900	Similar to BURP domain-containing protein 8.	0	0.036217	0.05626	0	0	0	0	0	0	1.48176	1.87221	2.34482	4.95144	2.08838	2.60408	0.814434	0.513874	0.515845	0.172186	0	0
Os05g0255800	Domain of unknown function DUF632 domain containing protein.	0.505944	0.47885	0.395585	0.230403	0.064196	0.199632	0.163312	0.078337	0.197055	1.26399	3.66483	1.2413	3.07425	2.2697	3.37225	0.465857	0.584622	0.550544	0	0.206559	0.128874
Os05g0269200	Similar to inner membrane transport protein.	0	0	0.061142	0	0	0	0.087682	0	0	2.76002	4.07936	3.41222	0.922653	0.447714	0.953142	0	0.027109	0	0	0	0
Os05g0273800	Similar to Soluble epoxide hydrolase.	10.9963	7.79997	9.05819	3.51625	8.60668	4.46549	6.67983	7.95847	4.38377	51.0459	57.5091	42.1499	56.0765	44.4078	39.8727	13.7246	20.0596	16.3145	2.61781	1.16974	1.42152
Os05g0304900	Similar to hydrolase, hydrolyzing O-glycosyl compounds.	2.21746	1.26121	0.643875	0	0.045485	0	0.030768	0	0	19.1994	23.3773	15.6072	2.8139	2.90024	4.27102	6.12359	9.34792	7.79296	0	0	0.095678
Os05g0305000	Similar to hydrolase, hydrolyzing O-glycosyl compounds.	3.12463	0.603032	0.624598	0	0.082366	0	0	0	0.180784	16.5641	23.8918	8.82678	2.41929	4.06878	4.52771	1.66593	3.52796	1.36752	0	0	0.294879
Os05g0313700	Conserved hypothetical protein.	0.45441	0.674493	0.41346	0.028214	0.064434	0.012302	0	0.023748	0.052232	1.33725	1.12085	1.27462	0.846544	1.01381	0.672384	0.122012	0.186489	0.117349	0.171144	0.396865	0.181575
Os05g0339000	VHS domain containing protein.	10.9149	10.8682	10.6542	0.873205	1.50622	1.6903	5.41316	6.94255	6.9414	39.6505	46.0964	30.2788	21.097	23.2666	27.94	15.8934	19.0752	14.9235	9.7283	10.0313	10.663
Os05g0345100	Phosphatidylinositol transfer protein, Class III SEC14 protein	0.555578	0.473355	0.671747	0	0	0	0.27775	0.022683	0.112124	1.55961	1.50077	1.80214	6.72268	5.24855	5.31497	0.055376	0.054458	0.139865	0.199973	0.115479	0.126543
Os05g0349800	Group I late embryogenesis abundant (LEA) protein, Positive regulation of drought tolerance	0.191066	0.946267	0.194866	0	0	0	0.382354	0.379841	0.198097	4.13535	3.34515	4.33385	7.70868	6.97173	5.77245	0	0.161261	0.057818	0.673062	1.62187	0.527378
Os05g0353500	Similar to ATP binding protein.	3.52293	1.61001	4.56596	0.943124	1.03007	2.24385	0.566491	0.385897	0.843279	8.8032	10.7561	8.63044	6.02993	5.67113	6.89963	3.65679	2.82842	2.81603	0.189851	0.145888	0.309667
Os05g0363566	Hypothetical conserved gene.	0.082876	0.040513	0.097211	0	0	0.035497	0.139268	0	0.064011	1.61958	1.56689	1.15581	1.43634	1.75784	2.24107	0.757997	0.114049	0.160452	0	0	0
Os05g0367200	Conserved hypothetical protein.	0.313502	0.232692	0.548238	0.55767	0.286809	0.371826	1.16255	0.833287	1.11397	3.78943	3.59165	3.28125	2.74008	4.19999	4.40997	1.83157	1.49341	1.48944	0.482183	0.645835	0.604486
Os05g0380700	Conserved hypothetical protein.	0.08326	0.071396	0.098439	0.013917	0	0.011804	0.011851	0.077079	0.112221	0.258676	0.267175	0.286461	0.239792	0.349774	0.372696	0.077889	0.056554	0.107885	0	0	0.0037
Os05g0410900	Similar to peptide transporter PTR2.	7.95395	6.32696	10.9188	9.71321	9.08284	10.2357	2.72099	3.74937	2.74382	42.1117	60.8343	33.3902	20.639	21.1221	31.1407	19.3319	25.9647	18.148	0.169095	0.281254	0.330461
Os05g0417700	Hypothetical conserved gene.	0.342071	0.075512	0.411818	0	0.156066	0.040961	1.13771	0.310918	0.454038	6.48055	9.67735	5.88085	5.32623	6.49634	6.59532	3.58042	4.03339	2.33048	0	0.07438	0
Os05g0421900	Gibberellin biosynthesis enzyme, Gibberellin 20 oxidase-4, Homologous to OsGA20ox2 (Sd1), GA metabolism, Regulation of panicle length	2.27585	3.59545	0.850465	0.482857	0.701163	0.433315	0.515239	0.385007	0.334533	9.76412	12.4513	4.86234	4.18619	5.8194	3.84112	3.96548	3.72748	3.96999	0.238796	0	0
Os05g0429700	C2 calcium-dependent membrane targeting domain containing protein.	1.0579	1.0375	1.21681	0	0	0.016008	0.048029	0.097032	0.281376	3.07792	3.43844	3.26114	2.60998	2.14545	4.00467	0.732202	0.695854	0.959879	0.294259	0.263392	0.443235
Os05g0435800	Similar to Subtilisin-like protease.	0	0.037872	0	0.063178	0.065192	0.062849	0.325407	0.501694	0.04872	2.44133	4.50777	2.25488	1.15738	0.584622	0.949805	0	0.017869	0.038814	0	0	0.01994
Os05g0445800	Conserved hypothetical protein.	0.959275	0.582191	0.840073	0.332479	0.29807	0	0.208293	0.165948	0.276248	2.66616	2.44151	1.90564	2.48817	2.98116	2.33767	1.15687	0.933304	1.16855	0.397458	0.24124	0.289842
Os05g0465800	Similar to RbohAp108.	0.64243	0.465658	0.364119	0.03853	0	0.029072	0	0.072243	0.04422	4.59512	4.80052	3.06118	3.3993	3.64294	4.13755	0.33249	0.34003	0.384659	0.067104	0.077631	0.118787
Os05g0466200	KIP1-like domain containing protein.	1.65177	1.05635	0.896893	0.031269	0.049298	0	0.187846	0.265775	0.254762	3.55729	4.08654	3.62718	3.01097	3.30721	3.36006	1.38784	0.870866	1.3502	0.644079	1.06743	0.7325
Os05g0476100	Protein of unknown function DUF827, plant family protein.	0.312407	0.061264	0.416664	0	0	0	0.061064	0.021763	0	1.46032	1.61961	1.1149	1.12635	0.85027	1.05792	0.045728	0.227417	0.164538	0.221562	0.245019	0.31771
Os05g0476400	Epidermal patterning factor-like protein 8, Small secreted peptide, Control of panicle morphogenesis, Negative regulation of spikelet number per panicle, Control of spikelet fertility	0	0	0.033784	0	0	0	0	0	0	2.67389	3.21914	2.98275	3.50054	2.85053	4.05453	0	0	0	0	0	0
Os05g0477600	Alpha-expansin 4, Suppression of rice bacterial blight resistance, Seed germination	0.408252	0.08168	0.063179	0	0	0.037551	1.45622	1.43108	2.12811	27.1278	22.14	32.2316	33.3985	34.5877	26.2661	3.3664	2.60236	2.71893	0.135965	0	0
Os05g0478000	Zinc finger, RING/FYVE/PHD-type domain containing protein.	0.080261	0.20174	0.295935	0.746157	0.730408	0.171226	0.45209	0.635356	0.46249	3.29787	3.75646	3.60219	2.21675	2.02548	1.32733	1.2825	0.95028	2.19824	0.282711	0.01676	0.587192
Os05g0478300	LRR-receptor-like kinase (LRR-RLK) family protein	1.40637	0.577668	2.36534	0.09087	0.136133	0.225744	0.373691	0.608055	0.233394	3.27031	4.10517	3.67516	3.85313	4.05203	3.9349	1.37679	1.22134	1.07568	0.177262	0.381942	0.426033
Os05g0511800	Protease inhibitor I4, serpin domain containing protein.	0.234512	0.466944	0.663736	0	0.106555	0.086742	0.124391	0.103454	0.114106	5.43031	6.75953	8.77012	4.58484	3.59698	3.21072	2.40234	1.38106	2.08996	1.3464	0.435083	0.390197
Os05g0534500	Phospholipase C, phosphatidylinositol-specific , X region domain containing protein.	0.064146	0	0.068076	0	0.025802	0	0	0	0.087571	1.32698	0.903613	1.3159	1.28984	1.62091	1.09965	0	0.111552	0	0	0	0
Os05g0537200	Similar to Myosin XI (Fragment).	3.19081	1.23254	2.70689	1.25664	1.08094	1.58268	0.756067	1.02965	1.73026	5.68641	6.20684	5.71861	4.1606	4.99472	7.46344	1.28471	2.13293	1.04477	1.00772	1.14319	1.64496
Os05g0542300	Conserved hypothetical protein.	0.436843	0.52192	1.39723	1.0755	0.921975	2.51734	2.84644	1.28045	1.18291	146.783	150.953	127.683	37.9478	46.4444	71.5299	7.61355	11.6665	15.6916	0.720351	0.096378	0.303613
Os05g0550200	Hypothetical protein.	0.738067	0.497882	1.1457	0.120962	0.12959	0.042294	0.306875	0.466506	0.667624	3.86247	5.13581	3.71101	3.49605	4.14526	3.19519	1.32476	1.43492	1.38058	0.985087	0.851386	1.15919
Os05g0550300	Similar to Lipid transfer protein (Fragment).	43.2069	29.0433	55.8134	0.134258	0.173728	0.084151	3.48681	1.24995	2.70456	193.174	220.427	322.027	118.752	78.5383	100.858	88.6532	83.3562	123.901	6.86596	3.17906	3.24145
Os05g0551100	Conserved hypothetical protein.	0.447121	0.254733	0.625499	0.055503	0.020532	0.012118	0.294777	0.666849	0.409302	4.53508	6.72966	2.82916	2.12655	4.19718	7.25966	0.565724	0.304097	0.369805	0.241183	0.184387	0.504413
Os05g0554601	Conserved hypothetical protein.	0.513829	0.250729	1.45534	0.08572	0	0	0	0	0	4.52297	4.07585	4.56909	0.764429	1.03655	3.6376	1.23037	0.999722	1.49044	0.072345	0.169734	0.244315
Os05g0554800	Conserved hypothetical protein.	0	0	0.015562	0.021176	0	0	0	0	0	0.695629	0.751028	0.529496	0.046575	0.103958	0.157842	0.144845	0.124557	0.167086	0	0	0
Os05g0555000	Conserved hypothetical protein.	0.318555	0.087678	0.167993	0.289737	0.157742	0.193702	0.210996	0.155061	0.249765	1.88581	1.75995	1.27524	1.59211	1.34125	1.33548	0.456663	0.28948	0.558497	0.01617	0	0
Os05g0567100	Aspartic proteinase	221.9	201.725	186.911	53.5548	52.375	36.2567	110.041	112.566	125.657	736.821	848.989	567.476	431.839	474.901	583.716	235.779	247.622	219.516	133.742	159.359	183.813
Os05g0571200	WRKY transcription factor, Regulation of defence response	4.9566	4.03798	3.8785	4.23417	4.75932	0.837256	10.244	7.98053	7.81066	68.6848	71.1711	42.2678	65.9139	80.536	61.8638	27.7075	14.0979	23.7494	2.73738	1.66236	2.71484
Os05g0579700	Similar to 10A19I.9.	0.067276	0	0	0.337733	0.259859	0.171002	0.14565	0.102041	0.457851	4.75366	8.61897	4.17433	3.82335	3.82356	5.85401	0.074143	0	0	0.252298	0	0.117185
Os05g0588200	Meiotic component, Regulation of crossover formation	4.43038	3.28888	4.26286	0.703411	1.15472	0.739193	1.13573	2.62953	2.9108	10.5911	9.89021	8.21304	7.31014	7.35097	9.68537	4.04077	4.17701	3.21247	2.21672	3.5145	4.18586
Os05g0589700	Similar to cDNA, clone: J090072P03, full insert sequence.	2.85933	1.36264	2.23361	1.46269	1.10514	1.80557	1.40677	1.78534	2.94204	6.90948	7.92025	5.52583	6.06962	6.59823	7.52456	2.34846	2.48892	2.78768	0.190016	0.068157	0.129346
Os06g0130100	Receptor-like kinase (RLK), Drought and salt stress tolerance	0.681787	0.323225	1.30799	0.056705	0.082881	0.045802	0.1441	0.332967	0.379477	13.9636	14.7736	13.1989	19.7912	21.26	20.5668	1.72057	2.14333	1.79768	0.086101	0	0.121768
Os06g0137400	Hypothetical conserved gene.	2.29695	2.14712	3.60617	0.089991	0.067813	0.056746	0.635315	0.427896	0.272466	8.74682	20.6334	19.078	5.65991	4.26244	3.80693	5.2179	4.48211	4.43005	0.198685	0	0.130481
Os06g0143750	Hypothetical protein.	0.200319	0.614687	0.284249	0.439936	0.228616	0.191962	0.403732	0.614043	0.395462	2.54955	2.41498	2.11357	1.28954	1.35512	1.91399	1.07246	1.0263	0.73232	0.807673	1.11416	0.54885
Os06g0145600	Transferase family protein.	0.860352	2.37773	0.879124	0.336266	0.163439	0.297735	0.878309	1.08941	1.08888	5.89417	5.80374	4.52888	4.49463	4.76265	3.86618	0.363449	0.089843	0.388036	0.065363	0.148607	0.024676
Os06g0156600	GDSL-type lipase, Positive regulation of rice immunity and yield, Modulation of lipid metabolism	0.194691	0	0.325634	0.061384	0.340553	0.424006	0	0.221002	0.15524	15.4627	18.8395	11.7224	19.7447	20.3219	19.8267	0.131849	0.432271	0.226951	1.14361	0.130039	0.656948
Os06g0160200	Similar to Lanatoside 15'-O-acetylesterase precursor.	2.47669	1.72651	0.490512	0	0	0.072502	0.046586	0.028741	0.030194	9.98637	14.5534	12.9377	9.5628	11.473	5.92853	2.18102	2.90357	2.2117	0.193938	0.033837	0.09422
Os06g0178900	Vacuolar H<sup>+</sup>-pyrophosphatase	6.73772	4.71914	7.31962	1.73363	1.68165	1.17271	2.10112	1.57724	1.74004	13.7064	17.5316	14.0388	19.9056	16.3352	14.8148	7.9761	7.21294	7.04755	5.54192	3.6542	3.97414
Os06g0181700	Ethylene responsive factor protein, Control of root architecture and ABA- and ethylene response	0	0	0	0	0.049154	0	0	0.085301	0	4.95331	4.27944	3.12207	9.48432	4.99935	6.70011	0.044861	0	0	0.430801	0.395221	0.401439
Os06g0202400	Conserved hypothetical protein.	1.40782	1.72577	1.03101	7.27105	4.82314	3.69316	4.77189	2.3434	2.89267	24.3685	25.881	15.5913	8.86113	8.71988	15.186	3.49197	4.32676	3.4033	1.1448	2.629	4.39245
Os06g0202600	Similar to cDNA clone:001-039-A08, full insert sequence.	0	0	0	0	0	0.043524	0	0.125309	0	2.31634	2.10483	2.18086	0.507994	0.46203	1.3476	0.227796	0.188468	0	0	0	0.03446
Os06g0203800	Receptor-like kinase, Heat tolerance	0.319913	0.271404	0.509128	0	0.017032	0	0.092804	0.045709	0.094625	6.95444	7.35452	5.10031	11.819	10.7846	12.1676	0.33152	0.412724	0.353321	0.198312	0	0.113283
Os06g0210000	Protein of unknown function DUF6 domain containing protein.	0.191343	0.471464	0.600527	0.093179	0.07633	0.069199	0.174013	0.151909	1.07315	15.5618	15.4023	9.65684	9.16953	12.536	15.8498	0.523711	0.705734	0.612151	2.74579	2.55493	1.22457
Os06g0210400	Concanavalin A-like lectin/glucanase, subgroup domain containing protein.	0.689354	1.11042	0.801978	0.355268	0.211817	0.386019	2.44969	2.67323	2.53434	9.60284	8.59713	7.03666	6.22303	7.65388	7.0092	1.6988	1.86124	1.17145	3.89888	2.65206	2.41988
Os06g0227250	Hypothetical conserved gene.	4.40376	3.82553	5.75633	0.248946	0.175894	0.028598	0.666732	0.586464	0.398273	11.0399	10.9957	8.77177	14.0808	13.4647	12.3111	1.74829	2.01971	1.77242	0.415526	0.570835	0.525021
Os06g0232700	Similar to SWIM zinc finger family protein.	0.105378	0.05203	0	0.289512	0.253747	0.35846	0.300121	0.291576	0.17291	0.720085	0.85985	0.779217	1.29846	0.70266	1.35943	0.151778	0.114622	0.299487	0	0.078578	0.163554
Os06g0238700	WD40 repeat domain containing protein.	0.143657	0.129693	0.184354	0.168818	0.195887	0	0.16855	0.158257	0.221451	1.02239	1.07683	1.55967	3.69156	1.59229	0.626024	0.179486	0.353261	0.142663	0.223231	0.09167	0.296927
Os06g0242000	Similar to benzoate carboxyl methyltransferase.	0.83303	4.16112	1.63251	0	0	0	1.06401	0.95884	0.758446	8.4219	10.8614	9.09785	17.8614	6.82793	13.2688	0.203504	1.24348	0.899925	0	0	0
Os06g0244700	Similar to microtubule-associated protein TORTIFOLIA1.	0.826686	0.64367	1.46932	0	0.152453	0.021629	0.020656	0.045035	0	5.00353	5.36821	3.71635	7.27961	8.32193	6.53927	0.630691	0.399912	0.582096	0.796898	0.611804	1.0763
Os06g0247101	Non-protein coding transcript.	7.80415	3.19505	5.52449	0.65608	0.925174	0.770628	3.7472	5.23543	2.32008	12.8269	14.298	8.39182	12.1514	13.1105	9.90663	2.33879	3.91633	3.72275	5.56729	2.40002	2.5745
Os06g0290701	Hypothetical protein.	0.73679	0.49322	0.74266	0.096208	0	0.04819	0	0.189691	0.654018	4.84989	7.63234	3.77872	15.017	10.685	12.9322	0.555435	0.828938	0.787696	1.02995	1.72184	1.30091
Os06g0308300	Similar to 65kD microtubule associated protein.	5.52743	3.55378	4.78982	0.017439	0.278038	0.2804	1.01849	1.12636	1.14835	14.408	14.5451	12.8914	23.5236	24.4764	24.225	4.04167	5.17419	4.7181	5.49604	2.74123	3.55467
Os06g0317200	Similar to glycine-rich cell wall structural protein.	8.41604	7.59923	9.31507	0.250056	1.561	0.690491	8.67493	5.81233	7.31727	73.7593	57.7314	92.5418	91.1085	93.5738	55.4763	30.9715	34.3258	42.0831	0	0	0.072801
Os06g0334300	Similar to Resistance protein candidate (Fragment).	14.6892	8.84748	9.892	6.11625	7.92346	7.73249	7.62807	10.1754	6.13366	39.5402	39.3918	34.34	36.7761	39.1704	34.061	14.1833	14.6636	13.6471	4.8762	4.66611	4.73935
Os06g0352900	Photosystem II (PSII) auxiliary protein, Regulation of D1 protein stability of PSII	4.76616	3.62989	4.87274	2.08212	1.66221	2.00132	3.51845	4.44466	4.67901	15.8808	12.4428	9.45767	12.5209	12.3703	10.9402	4.78642	4.25931	4.73661	0.904067	0.887882	0.89623
Os06g0486900	Similar to Formate dehydrogenase, mitochondrial precursor (EC 1.2.1.2) (NAD- dependent formate dehydrogenase) (FDH).	0.084106	0.008256	0.036365	0	0	0	0.074082	0.1044	0.109352	2.38531	2.17795	1.4408	1.45051	1.36089	1.38982	0.681765	0.462519	0.391219	0.17269	0.096443	0.132397
Os06g0498800	Homolog of Arabidopsis MOTHER OF FT AND TFL1, Regulation of heading and panicle architecture	9.07054	5.27929	4.90907	0.497927	0.307996	1.24524	3.69243	7.43706	2.02805	41.5428	53.2072	44.8431	22.5928	26.0402	30.9422	26.9097	17.8476	17.1654	3.5604	5.55689	2.56978
Os06g0531900	Lipase, GDSL domain containing protein.	1.07978	1.45524	0.638351	1.39463	1.34879	0.950011	1.56483	1.68796	0.75943	10.561	12.2219	8.49587	18.3753	14.4985	12.4125	1.53004	1.38165	1.71427	0.674859	0.436246	0.652793
Os06g0553550	Conserved hypothetical protein.	1.01417	1.43031	1.21389	0	0	0	0.12322	0.09654	0	2.62194	2.97141	2.68428	13.7698	7.39553	2.45417	0.453728	0.408113	0.473239	0	0	0
Os06g0557400	LRR-receptor-like protein (LRR-RLP) family protein	3.51025	3.42523	4.86931	0.709619	1.1209	1.22187	5.71592	6.25834	4.15469	19.9794	30.8919	19.6591	8.0596	7.8884	14.3319	8.20287	5.99637	6.82107	1.82233	1.44012	1.50081
Os06g0583600	Protein kinase, catalytic domain domain containing protein.	0.58699	0.403356	0.681803	0.05575	0.059712	0.056585	0.312556	0.20983	0.361659	4.03274	3.36811	3.52257	2.24312	2.49709	2.77898	1.60602	1.35494	1.45536	1.07042	1.39308	0.885558
Os06g0589800	LRR-receptor-like kinase (LRR-RLK) family protein, Non-canonical	0	0	0.011431	0	0	0	0.012682	0	0	1.49111	1.23355	0.7905	2.11525	1.77376	1.8004	0	0.024285	0	0.01503	0	0.16139
Os06g0610350	GRAS family nuclear protein, Control of tillering, Regulation of panicle and tiller development, Regulation of axillary meristem (AM) formation	0.009156	0.065205	0.026578	0	0	0.021186	0.030978	0.084557	0.041124	1.09625	1.27434	1.37853	0.426973	0.358103	0.491134	0.365422	0.290546	0.430084	0.024155	0	0
Os06g0638500	LRR-receptor-like kinase (LRR-RLK) family protein	2.317	0.999184	3.15841	0.174668	0.085087	0.06091	0.139313	0.431402	0.100684	5.45822	5.96326	4.41901	3.56189	4.28789	3.77879	1.5815	1.56841	1.65432	0.848037	0.83865	1.69699
Os06g0643500	Similar to ADR11 protein (Fragment).	0.403178	0.256498	0.191253	0	0	0.026734	0	0.018186	0	6.31858	3.41653	4.88219	33.7861	25.3177	28.6099	0.372838	0.113896	0.211998	0.466355	0.722363	1.87616
Os06g0647801	Hypothetical conserved gene.	1.52327	1.65899	2.87738	4.53927	2.90549	2.18356	2.18965	2.41604	2.01414	15.5334	14.0838	13.8636	6.68151	8.52222	9.92082	4.89046	4.00356	4.31873	2.65114	1.83326	3.73844
Os06g0647900	Conserved hypothetical protein.	1.90929	1.53786	2.52266	1.85829	1.7494	1.63325	0.979241	1.3287	1.60148	11.9575	11.3657	9.96321	6.96596	6.77644	7.27314	2.8205	2.78346	2.64863	3.33587	1.6196	2.63924
Os06g0653100	Tetraspanin 10, Control of rice architecture by regulating plant height and tiller number	5.13295	1.98073	4.64786	0.209528	0.108736	0.100887	0.064666	0.117131	0.032653	5.24436	12.3301	9.95582	8.58386	6.30928	5.99029	5.44776	3.56637	4.15732	0.25391	0.127799	0.247703
Os06g0661000	Zinc finger, CCHC-type domain containing protein.	0.466192	0.488403	0.35171	0	0.01289	0	0.027576	0.02747	0.028879	1.62207	0.962838	0.911429	1.04822	1.09497	0.864004	0.472149	0.521673	0.495851	0.052534	0	0.031481
Os06g0662150	Non-protein coding transcript.	2.07476	0.855111	1.74744	1.91492	1.9966	1.68673	0.557643	1.94974	1.96688	4.85825	5.06351	4.35186	1.64895	1.42399	4.35403	1.07101	1.68051	0.930627	1.15038	1.31628	2.02246
Os06g0672400	G1-like protein 2, Arabidopsis LSH1 and Oryza G1 (ALOG) gene family protein, Control of inflorescence development, Regulation of inflorescence branching	8.11579	7.09464	5.54823	0.043085	0.076748	0	8.09775	11.9472	8.75047	39.0556	38.9868	33.062	43.7745	42.8648	34.5132	6.23264	5.52774	7.01749	8.60887	7.2529	8.37205
Os06g0678651	Similar to WD-40 repeat family protein / beige-related.	1.07864	0.958088	1.11419	0.469012	0.299883	0.217619	0.854557	1.81586	0.802402	9.80632	8.66846	8.96569	7.03871	6.99091	9.12454	5.38729	4.04898	3.79572	0.363448	0.749127	0.356936
Os06g0678700	Conserved hypothetical protein.	1.70893	1.78232	1.28005	0.828925	0.404326	0.542135	0.399194	0.644012	0.646609	5.53406	5.63225	4.85112	3.02341	4.2535	5.15323	2.45803	2.21333	2.00661	0.155569	0.360216	0.459218
Os06g0678800	Similar to Pollen-specific protein NTP303 precursor.	0.058288	0.093148	0.13074	0.214638	0.030469	0.021057	0.116673	0.225115	0.188696	2.6848	1.76759	1.80806	2.41269	1.61219	2.03282	0.126453	0.318798	0.06475	0.237488	0.369663	0.284147
Os06g0692800	Protein of unknown function DUF547 domain containing protein.	0.167801	0	0.158135	0	0	0	0.021759	0	0	2.73494	2.69186	1.94055	1.94368	2.03249	3.30729	0.120996	0.225899	0.16643	0.243758	0.30345	0.600642
Os06g0693300	Replication protein A2c, Reguration of meiotic crossover	0.376822	0.286604	0.168452	0.399283	0.146166	0.148405	0.108822	0.398446	0.018028	2.01639	1.67634	1.62431	1.27234	1.40305	1.23704	0.589436	0.475979	1.08446	0.329059	0.193662	0.224058
Os06g0694200	Esterase, SGNH hydrolase-type domain containing protein.	1.51597	1.12788	2.01478	1.8519	1.6609	1.86552	2.03359	2.24713	3.10465	34.7566	25.2612	15.422	3.73241	5.32972	5.10442	2.42493	3.73412	2.30152	0.26708	0	0.165665
Os06g0695900	E3 ubiquitin ligase, Regulation of awn elongation	0.296878	0.1924	0.679886	0	0	0	0.026707	0	0.064121	1.71328	2.1254	1.21469	2.08087	1.64886	1.45423	0	0.012856	0	0	0.026947	0
Os06g0697000	Similar to Xyloglucan endo-transglucosylase/hydrolase 1.	77.9818	45.2011	41.8539	1.5001	30.2689	13.14	18.4894	42.1849	8.63893	429.056	435.631	365.93	480.381	458.912	420.893	14.4084	24.3479	25.002	18.8583	17.8785	15.9778
Os06g0704500	Leucine-rich repeat, plant specific containing protein.	0.329709	0.165206	0.30221	0.055708	0	0	0.145755	0.089729	0.12045	1.15957	1.20617	0.931844	2.36937	1.97765	1.7094	0.206323	0.159586	0.315754	0	0.04356	0.137215
Os06g0707700	Nucleotide-binding LRR receptor (NLR) family protein	1.14555	0.92219	1.98612	0.165482	0.403868	0.213387	0.607452	0.638999	0.689733	3.61376	3.71046	3.24802	2.74977	3.07207	3.18834	0.487817	0.799149	0.650036	0.327911	0.404449	0.420232
Os06g0711900	Bifunctional inhibitor/plant lipid transfer protein/seed storage domain containing protein.	0.15807	0.216274	0.361897	0.039159	0.046975	0.286227	0.015768	0.03149	0	2.24139	1.97175	1.401	2.58889	3.19639	2.32655	0.193441	0.345953	0.232325	0.303695	0.011668	0.093992
Os06g0712600	Similar to SHI.	0.088513	0.04729	0.0201	0	0	0	0.040307	0.000845	0.032281	15.8658	13.995	10.2938	5.2883	6.98451	6.69651	2.81689	2.63257	3.15414	0.227512	0.326086	0.365265
Os06g0717600	Zinc finger, RING/FYVE/PHD-type domain containing protein.	24.0871	20.2846	16.9556	2.54469	2.06501	3.06606	10.4514	8.99012	12.0622	49.6406	55.422	51.3637	45.1312	48.5758	50.1704	15.5936	14.7757	15.6437	4.72656	9.31701	8.08243
Os06g0718000	Hypothetical protein.	0.023886	0.019292	0.112455	0.446462	0.34867	0.30262	0.748457	0.593212	0.295824	1.41732	1.49012	1.86103	2.36035	3.81956	2.97374	0.744673	0.483982	0.516789	0.436461	0.546971	0.5759
Os06g0728902	Similar to predicted protein.	0.909866	0.575879	0.49687	1.50124	1.41401	0.931578	1.06162	1.25682	1.78347	7.74706	9.41253	6.43752	7.67132	6.97855	9.14536	0.580111	1.00488	0.547619	0.115033	0.510831	0.476443
Os07g0102200	Conserved hypothetical protein.	1.68991	1.24278	1.93887	0.107342	0.09885	0.035536	0.616692	0.093265	0.39875	3.30001	4.25634	3.10658	4.32097	4.91716	3.57814	0.768401	0.512918	0.549428	0.227329	0.683854	0.707909
Os07g0107800	Phytosulfokine (PSK) receptor-like protein	0.4822	0.363041	0.784754	0.631429	0.879653	1.25086	0.656043	0.484068	0.504446	3.23478	2.18273	2.18298	1.66049	2.05155	2.62576	0.524732	0.450543	0.650369	0.1258	0.056119	0.149164
Os07g0108200	Similar to transparent testa 12 protein.	7.22311	5.62688	7.62506	0.521742	0.61118	0.433668	1.14861	1.86931	1.86435	15.7708	16.647	11.9975	7.23932	7.91276	12.4984	5.11857	5.80395	5.72527	3.24502	4.41918	5.39332
Os07g0115300	Similar to Peroxidase2 precursor (EC 1.11.1.7).	0.094686	0.081492	0.073298	0	0	0	0.291811	0.794276	1.02479	45.3922	53.6416	36.4844	13.2503	21.6029	33.068	1.6428	2.03073	1.73485	1.93704	3.17951	3.5152
Os07g0133500	Protein of unknown function DUF1005 family protein.	1.827	2.36299	1.61653	0.236594	0.50555	0.606665	0.584698	1.48338	0.154874	5.10762	5.39308	5.15189	6.6584	7.50118	4.0388	1.51284	1.35925	2.50556	0.800844	0.945204	1.26042
Os07g0134200	LRR-receptor-like kinase (LRR-RLK) family protein	0.985841	0.650854	3.62014	0.103832	0.044116	0.117676	0.137246	0.170503	0.280952	6.68752	8.61992	6.13137	5.40479	7.78156	8.73663	2.4474	2.34905	2.12261	0.05765	0.086757	0.339863
Os07g0147600	Protein kinase, core domain containing protein.	1.20184	1.0344	0.93378	0.112277	0.014959	0.071027	0.188152	0.200397	0.222071	7.78014	8.15892	6.30529	7.42692	8.80414	6.94649	0.367769	0.306183	0.369202	0.275513	0.257878	0.371864
Os07g0152200	Similar to predicted protein.	0.241284	0.075797	0.288202	0.138229	0.26573	0.114429	0.31262	0.320369	0.228265	11.5808	14.6915	12.2935	7.03261	7.1078	11.7971	2.43613	2.843	3.00859	0.72654	2.17273	1.40098
Os07g0160100	Similar to cDNA clone:J023038F18, full insert sequence.	0.054269	0.014191	0.062498	0	0.106591	0.28119	0.170559	0.023825	0	3.47846	4.65805	3.38638	5.28584	4.76715	3.76326	0	0	0.008152	0	0	0
Os07g0235700	Similar to cDNA clone:J023006M12, full insert sequence.	0.160233	0.126199	0.262139	0	0	0	0	0.043726	0	0.891339	1.78773	1.93385	1.43207	1.83329	1.59118	0.683485	0.161226	0.300575	0	0	0
Os07g0287000	Cyclin-like F-box domain containing protein.	2.88072	1.81083	1.38802	1.46053	3.59037	2.43528	1.73944	3.33338	1.08147	7.52498	5.95512	7.79461	8.75343	12.1178	7.42172	2.76226	2.94181	3.33877	1.39615	1.21999	1.1905
Os07g0448100	Plasma membrane intrinsic protein, Boron transport, Tolerance to boron toxicity	8.67521	15.0178	13.7114	1.11751	1.02167	1.12762	18.835	9.08665	8.07442	114.738	129.983	113.221	30.6523	46.4272	74.0904	36.6712	54.8008	29.5081	39.2533	36.9576	32.9554
Os07g0471683	Hypothetical conserved gene.	0.878625	1.02317	0.782448	0.018309	0.012228	0.011962	0.105033	0.093453	0.190929	6.49593	7.96445	3.76608	3.19132	2.76291	2.86945	1.5139	1.33767	1.51928	0.365722	0.218468	0.25241
Os07g0502900	UDP-glucuronosyl/UDP-glucosyltransferase family protein.	1.4849	1.43278	1.61756	0.140917	0	0	0.320977	0.422246	0.20084	8.74014	10.2499	8.12392	4.50752	5.44623	6.10028	2.76397	4.10963	3.3204	1.21437	0.532548	0.577952
Os07g0505200	Plant-specific transcription factor, Control of grain size	2.44455	1.32378	5.10971	1.77141	1.53845	0.707593	5.43384	4.86975	4.27559	26.9819	27.6488	23.3238	16.0377	19.7457	17.8654	7.94232	5.90605	8.14759	0.21613	0	0
Os07g0507500	Similar to Arabidopsis MAIL1	0.187411	0.206699	0.308689	0.106493	0.146222	0.07461	0.146724	0.190695	0.113129	0.82876	0.962863	0.75511	0.579176	0.713139	0.291682	0.197915	0.191524	0.253784	0.052274	0.11304	0.063749
Os07g0510900	Similar to L-ascorbate oxidase.	0.054802	0	0.129645	0	0.091739	0.061114	0.068459	0.050601	0.096026	1.50556	1.69364	1.04513	2.46167	1.43065	1.88489	0	0.138536	0.039769	0.087887	0.215063	0.500716
Os07g0539100	Beta-glucanase 3, Positive regulation of the resistance to sheath blight	0.226448	0.125401	0.751863	0.088353	0.048388	0	0.578101	0.209782	0.532476	18.1523	11.2675	11.4307	33.3003	18.4489	54.5994	3.81447	0.931463	1.24074	1.58504	2.08395	2.82026
Os07g0568700	Polygalacturonase-inhibiting protein, Inhibitor of fungal polygalacturonase, Regulation of floral organ number	1.10067	0.999328	0.479607	0	0.032776	0.068125	0.434028	0.085777	1.22113	277.355	292.76	243.256	276.078	208.348	180.425	0.278556	0.301719	0.399279	0.791893	0.645729	1.58403
Os07g0592000	A member of gibberellic acid (GA)-stimulated transcript gene family, Regulation of grain size and yield	0.216291	0.262707	0.321748	0.067123	0.103202	0.261245	0.148052	0.519525	0.091189	1.89965	2.6185	1.51737	2.25677	3.21094	1.85931	0.151656	0.135172	0.096848	0.405351	0.162609	0.210001
Os07g0603300	TON1 RECRUIT MOTIF (TRM)-containing protein, Regulation of grain size and shape	16.544	14.2616	21.5714	0.348821	0.489006	0.466038	7.97884	17.777	5.92519	76.3991	66.6025	75.8936	73.0293	87.5808	67.6736	18.3925	27.4283	25.1387	3.67094	3.00158	4.98438
Os07g0659800	SIAH-type E3 ligase, Plant growth and development	0.078942	0.065914	0.054213	0	0.12868	0.01564	0.175013	0.024605	0	1.74276	2.25763	2.24527	0.67094	0.877535	0.78642	0.235926	0.478863	0.28114	0.05024	0	0
Os07g0674400	Pollen Ole e 1 allergen/extensin domain containing protein.	6.26019	4.86451	11.5839	0.288635	0.207356	0	4.30247	1.40948	3.63566	62.75	59.1985	83.8617	42.9684	36.891	48.2627	19.8666	17.3985	17.3207	5.85428	5.20971	3.77891
Os07g0676600	HLH (helix-loop-helix) protein, Mediation of defense to brown planthopper (BPH)	2.04506	0.635523	1.4483	0.149032	0	0	0.606218	0.864384	0.089785	4.77814	3.93457	5.20659	7.747	6.5271	6.27229	0.429179	0.450136	0.684005	0.650877	0.32898	0.489782
Os07g0676900	Similar to Peroxidase (EC 1.11.1.7).	0.208467	0.075201	0.234599	2.45515	1.41026	1.39688	0.581679	1.15169	0.843011	6.52433	5.17053	4.37672	5.10156	11.4322	12.4825	1.99602	1.14139	2.08246	1.16321	0.692139	0.811758
Os07g0681200	Vegetative storage protein/acid phosphatase domain containing protein.	0.105178	0.32543	0.449122	0	0	0	0	0	0	13.7803	26.7675	18.1594	11.1243	13.5776	8.66805	2.13245	0.935082	3.82516	0.37367	0.247635	0.272222
Os07g0688700	Hypothetical protein.	0.022792	0.010917	0.095221	0	0	0	0.084134	0.060695	0.009978	1.83072	2.19674	2.0549	6.17836	4.71875	2.44224	0.755608	0.591187	1.05614	0	0	0
Os08g0115200	Microtubule-localized IQ-domain containing protein, Modulation of microtubule cytoskeleton dynamics, Regulation of grain shape	0.997387	0.291667	0.436861	0	0.194202	0.083216	0.36491	1.18117	0.10652	5.71374	6.81818	4.3252	3.19698	4.18325	2.79602	0.802342	0.63343	0.815523	1.1422	0.616114	0.829878
Os08g0120200	ATPase, AAA+ type, core domain containing protein.	4.98621	3.60554	4.42264	2.13172	1.1195	1.90785	2.66204	2.68083	3.17127	8.07848	9.81552	9.42764	11.3174	13.0246	12.0249	4.25182	4.59436	4.43126	1.50933	2.20797	2.00612
Os08g0124100	Concanavalin A-like lectin/glucanase, subgroup domain containing protein.	1.60754	1.969	2.50863	0.454356	0.330159	0.030002	1.54824	1.23995	2.67665	5.04746	4.65731	4.76793	6.50972	5.3684	5.083	0.625241	1.2516	1.5494	0.223955	0.696887	0.388574
Os08g0125059	Hypothetical protein.	0	0.084654	0.050663	0	0	0	0.062814	0.102129	0.048156	2.01253	0.892849	1.26893	1.49946	2.39674	2.75344	0.111279	0.03125	0.035975	0	0.131939	0.228121
Os08g0148300	Conserved hypothetical protein.	0.1335	0.080305	0.563637	0.031681	0	0.049292	0.194577	0	0.126299	3.10489	4.15586	4.86508	1.71389	1.86864	1.95988	1.85625	1.46084	1.60921	0.276184	0.053742	0.289268
Os08g0156100	Conserved hypothetical protein.	2.67851	2.67609	1.40734	0	0.103239	0.102061	0.78287	0.393534	1.06739	6.97809	6.65824	6.85266	1.90409	3.69784	5.1093	2.12359	1.44689	0.704033	0.523464	1.58788	1.12677
Os08g0195400	Protein of unknown function DUF3778 domain containing protein.	64.0634	63.76	70.0042	4.83713	3.82756	4.26378	38.843	35.6465	32.9355	146.874	155.684	190.363	109.063	119.636	128.275	90.0505	65.774	87.1473	29.7665	36.6613	31.6245
Os08g0203300	Similar to SHR5-receptor-like kinase (Fragment).	11.7411	9.08166	20.1723	2.21693	2.04263	1.84015	5.73746	5.21265	6.03994	32.5279	43.4738	46.6587	17.0631	14.738	20.9252	8.04885	8.94056	8.69559	3.54306	4.18471	6.54379
Os08g0280600	Reticulon domain containing protein.	1.23958	0.802927	2.98433	1.77478	1.49697	0.648275	0.77564	0.551477	1.15857	4.31022	5.7823	4.41223	6.0665	6.45072	5.65572	3.24204	1.86538	1.91488	0.419233	0.904491	0.757928
Os08g0297800	Sulfotransferase family protein.	0.079527	0	0.153715	0	0	0	0.266895	0.179037	0.400125	2.24512	2.30322	2.44511	6.5233	2.76271	4.04356	0.251913	0.543118	0.339232	0.513717	0.441733	0.779269
Os08g0444500	Conserved hypothetical protein.	2.14136	1.7402	1.86678	0	0	0	0.055602	0	0.266321	33.5945	30.0733	23.9263	43.0072	29.5379	24.5099	0.362681	0.186283	1.36497	0.072644	0.128228	0.242278
Os08g0445000	RING-domain E3 ubiquitin ligase, Regulation of grain and leaf width	1.41376	0.644142	0.785269	0.026018	0.09115	0.032497	0	0.209315	0.167065	6.22567	6.17827	4.58268	3.19186	2.90725	4.52116	0.995508	1.40291	1.62683	0.164768	0	0.044442
Os08g0447900	Similar to Adenylyl cyclase associated protein.	0.183643	0.188004	0.072972	0.0604	0.0407	0.077094	0.025974	0.060339	0.048984	1.38421	1.44092	0.992995	0.479307	0.67915	0.855859	0.285384	0.092823	0.226757	0	0	0
Os08g0450100	Similar to Pectinesterase (EC 3.1.1.11) (Fragment).	0	0.091797	0.044192	0	0	0.025561	0.098714	0.139933	0.108702	6.56862	5.34855	5.74689	6.89939	4.0033	3.85304	0.911325	0.969193	0.312632	0.269147	0	0.137606
Os08g0474100	Hypothetical conserved gene.	0	0	0.049519	0	0	0	0	0	0	8.13028	8.87705	7.8636	3.84732	5.15346	3.9892	0	0.015257	0.087332	0	0	0
Os08g0474500	Conserved hypothetical protein.	0.330155	0.844171	0.298351	0	0.144566	0.048631	0.452594	0.313687	0.362209	1.84666	2.04453	1.50409	2.51265	1.90129	1.42542	0.024584	0.183351	0.373508	0	0.044746	0
Os08g0475100	Alpha/beta hydrolase fold-3 domain containing protein.	6.47834	4.3518	7.65278	3.83139	2.9661	1.0794	12.265	6.36401	6.38465	76.5488	77.2692	56.2299	21.319	30.0579	30.1472	21.7566	28.9081	21.3601	16.4487	14.1054	12.344
Os08g0479400	Zinc-finger homeobox transcription factor, Promotion of root meristem activity, Ethylene biosynthesis	0	0	0	0	0	0	0	0	0	1.24097	1.12228	1.70948	3.63561	1.66338	2.35658	0.408813	0.314095	0.521957	0	0	0
Os08g0487700	Helix-loop-helix DNA-binding domain containing protein.	0.790231	0.715555	0.621064	0.54246	0.817355	0.742861	0.876974	1.44569	1.4545	5.10578	7.08014	3.5261	2.29923	1.60259	3.04704	0.982758	1.01971	1.01125	1.01087	0.65522	0.721305
Os08g0490600	FAS1 domain domain containing protein.	3.57518	1.42347	2.73739	0.11767	0	0	0.494483	0.104977	0.05097	15.6164	11.0027	11.7443	18.1494	20.726	10.6402	0.822213	2.11769	1.48419	0.938074	0.264811	0.964419
Os08g0491200	AGC protein kinase	0.833747	0.510695	1.16817	1.47408	1.52738	1.66836	1.78275	1.77414	1.81343	5.21022	5.44094	5.57505	8.76597	8.44908	8.18051	0.968323	1.10192	0.916803	1.1089	0.876251	1.39975
Os08g0503000	Hypothetical protein.	1.67829	1.18648	2.62215	0.204153	0	0.063795	0.559135	0.174941	0.260934	119.898	83.5179	65.5418	55.6873	97.3363	97.9317	7.79127	11.8891	12.5466	0.78868	0.186069	0.513616
Os08g0505900	Leucine-rich repeat (LRR) protein, Inhibitor of fungal polygalacturonase, Defence response	6.80839	4.16541	7.02022	0.20888	0.515124	0.282166	1.03126	1.0237	0.70246	29.8662	31.1641	24.5596	32.0826	32.2012	22.2865	3.81463	4.38072	3.87703	0.035238	0.101874	0.248197
Os08g0508100	Conserved hypothetical protein.	2.06333	1.36105	1.39746	0.82385	0.774855	0.638729	1.29832	1.28789	1.19233	4.91575	5.06668	4.97304	5.64459	6.07765	4.94166	1.33945	1.87539	1.39209	0.873057	0.899717	0.905192
Os08g0509400	Similar to Amygdalin hydrolase isoform AH I precursor (EC 3.2.1.117).	0.714016	0.623025	0.839353	1.61051	1.24487	0.984114	2.09786	1.71867	0.639607	7.63014	6.85177	5.8664	11.3752	10.1163	9.1851	3.10045	2.55992	3.05255	0.608184	0.486468	0.197258
Os08g0526150	Hypothetical protein.	1.91351	1.85634	0.389838	0.353405	1.80885	0.493355	0.677084	0.546451	0.545721	13.7412	17.9083	7.42148	17.8832	18.9243	13.8063	0.394653	1.00505	0.341743	4.30283	3.31317	3.44881
Os08g0529800	Alpha/beta hydrolase fold-1 domain containing protein.	13.167	7.68703	17.5743	0.203599	0.448454	0.103925	2.82975	3.55024	2.61929	31.4792	32.1061	35.6481	16.6362	14.2049	20.2661	11.7435	14.6107	15.004	11.6181	4.88725	4.94243
Os08g0535200	Sugar transporter, A member of the MtN3 gene family, Host disease-susceptibility gene for bacterial blight	0.235148	0.233557	0.51954	0	0.024361	0.027452	0.127406	0.238435	0.099896	36.0453	31.7961	41.2772	20.725	21.0302	14.9565	0.679128	1.10476	0.643883	0	0	0
Os08g0537600	Arf GTPase activating protein family protein.	5.58517	3.77982	8.57408	1.72354	1.32975	1.65414	5.42026	3.74831	7.19894	20.9642	25.7378	19.058	13.0595	14.255	18.4482	10.5932	9.78465	9.32983	1.18954	1.00256	1.23217
Os08g0539100	Zinc finger, DHHC-type domain containing protein.	0.839646	0.669888	0.781128	0	0.078617	0.257345	0.224467	0.123457	0.239152	1.61595	1.73776	1.67273	2.62758	2.59844	2.2942	0.231758	0.44215	0.458364	0.339424	0.067939	0.129395
Os08g0547300	Cytochrome P450 protein, CYP78A family protein, Disease resistance, Regulation of growth rate and seed size	1.1759	1.13616	0.544306	6.79366	1.58241	2.72802	2.49371	1.61021	4.36444	30.7149	32.2216	26.3125	14.9985	29.661	25.7947	0.923214	1.22535	0.683909	0.106941	0.173243	0.319402
Os08g0551225	Hypothetical gene.	0.067319	0.058549	0.163818	0	0	0	0.011969	0	0.068855	0.313058	0.404333	0.4354	0.472155	0.180345	0.336343	0.102228	0.118941	0.160202	0	0	0
Os08g0561550	Hypothetical protein.	0.530083	0.340311	0.385372	0	0	0	0	0	0	2.73807	5.59164	1.70121	0.345078	0.506347	0.418459	0.543021	0.912282	0.952591	0	0	0
Os09g0103800	FK506 binding protein 15-3, Response to high-temperature stress, Response to drought stress.	1.46868	0.84171	2.40095	0.161871	0.102418	0.263222	0.171897	0.144284	0.341223	17.459	16.7294	9.4645	7.97077	10.2212	13.1491	2.23929	2.09301	2.19949	0.241341	0.237331	0.141891
Os09g0109600	Small peptide, Drought tolerance	7.20191	6.71565	2.65311	0.469183	0.255965	0.509982	1.91392	2.67389	1.17614	22.0589	19.0781	24.2276	18.1707	22.786	15.8705	1.64497	2.66918	4.12569	3.63144	7.23983	4.17153
Os09g0281750	Hypothetical protein.	10.2623	13.1834	9.2331	9.88067	8.79611	9.03423	10.1587	12.1023	10.1719	29.5817	26.0205	20.5974	16.6859	18.8603	24.238	10.5395	11.7021	10.2874	6.12266	7.38769	9.83019
Os09g0306232	Hypothetical gene.	0.536331	0.352699	0.686082	0.243056	0.380429	0.130033	0.626029	0.46697	1.36876	7.67744	8.19943	6.22694	3.82784	3.00267	4.91857	0.722037	0.909503	1.49796	1.95475	0.908677	0.651235
Os09g0337500	Conserved hypothetical protein.	0.353065	1.65117	0.884063	0.281986	0.184365	0.605251	0.189908	0.173588	0.37501	3.87012	4.94479	4.70762	3.56341	4.33411	4.82727	1.95199	1.77269	1.45455	0.983061	0.978375	1.03818
Os09g0396900	Protein of unknown function DUF125, transmembrane family protein.	14.4436	18.0675	11.1492	0.039055	0.231694	0.040002	7.94217	8.348	18.9232	74.496	130.528	90.9222	90.8825	50.6449	37.9032	42.4906	34.0979	29.2475	3.94984	1.32473	1.66308
Os09g0414900	Similar to GASA5-like protein (Fragment).	0	0.037845	0	0	0	0	0	0	0	5.66005	3.19116	2.67313	2.40754	1.73867	0.946252	0	0	0	0	0	0
Os09g0423200	LRR-receptor-like kinase (LRR-RLK) family protein	4.75891	5.05173	5.9048	0.806032	1.03065	0.593178	3.68744	3.21806	3.35299	12.0907	14.2225	10.3582	8.13941	6.57783	9.51833	4.55782	4.50688	4.00613	1.61691	0.971695	1.42244
Os09g0425200	Conserved hypothetical protein.	2.19839	0.943754	3.09518	0	0	0	1.37094	0.471378	0.078202	5.62242	8.43716	5.56896	4.83801	5.08447	4.43265	1.57676	2.20046	2.55199	0.649813	2.68605	1.46901
Os09g0439800	Control of root system architecture, Drought avoidance	0.729267	0.525191	0.680107	0	0	0	0.24167	0.051495	0.223347	6.00625	6.63177	3.62283	4.24543	3.32929	3.11161	1.13634	0.748594	0.712685	0.258756	0.121218	0.264242
Os09g0441400	Similar to Elicitor-inducible cytochrome P450.	165.443	198.789	274.857	44.4767	51.831	27.9903	127.75	119.702	133.325	688.787	623.737	572.973	816.994	897.779	708.436	209.862	214.085	208.394	271.251	213.875	130.639
Os09g0444500	Similar to Protein Brevis radix-like 1.	0.403414	0.046027	0.36463	0	0.071329	0.142957	0	0	0	4.41166	6.43804	4.74833	4.73451	4.99176	5.26525	0.219293	0.29451	0.659684	1.76198	1.81201	1.74859
Os09g0444550	Hypothetical protein.	0.067236	0	0.203631	0	0	0	0	0	0.063604	3.58844	2.55693	2.85147	3.00208	2.3612	3.54001	0.133541	0.482596	0	0.928701	0.82462	1.10556
Os09g0444600	brevis radix, putative, expressed	0.997474	1.27278	3.10158	0.322491	0.382443	0	0.849844	0.908964	0.242222	24.5471	23.0932	26.5125	17.1084	25.1995	27.8204	6.38158	6.98711	9.96951	12.2919	8.34227	4.59695
Os09g0449400	Hypothetical conserved gene.	1.66349	2.32084	2.6853	0.254015	0.147625	0.075799	1.34955	0.857116	1.18856	15.7285	15.8046	13.1812	10.8286	10.5524	12.3353	4.45557	3.28976	4.69172	1.8967	1.25116	1.91338
Os09g0452200	Lysin motif-containing protein, Pattern recognition receptor, Peptidoglycan and chitin perception in innate immunity	0.154856	0.143565	0.253357	0.033768	0	0	0.118496	0.018612	0.04793	1.21429	0.950108	0.736591	2.58078	2.69588	1.98965	0.081217	0.287939	0.25829	0.103409	0	0
Os09g0461500	Alpha/beta hydrolase fold-3 domain containing protein.	0.672429	0.321189	1.01483	4.89795	4.39172	1.84112	0.957887	0.968241	0.196106	10.6713	10.877	10.3833	13.8819	11.1582	10.2379	2.90655	2.86913	2.05008	2.19458	1.34345	1.2865
Os09g0469300	Cupredoxin domain containing protein.	4.81045	5.48904	10.2296	2.88006	3.24479	3.57203	6.72981	11.9159	8.26011	88.3897	101.194	61.8696	17.0327	20.8913	39.6235	2.40729	1.82872	1.46999	1.28353	1.30696	0.426916
Os09g0482660	Similar to Subtilisin-type protease.	10.7574	9.67286	8.72123	0.626978	0.20202	0.723526	7.90155	10.3288	7.31337	298.527	291.653	197.669	71.8463	112.131	176.398	86.013	89.446	80.1856	3.73603	2.51987	2.46084
Os09g0482681	Hypothetical protein.	1.11525	1.021	0.914664	0.146283	0.030024	0	0.83778	0.969448	0.828328	47.4615	59.3906	33.4658	15.0269	19.826	28.9815	4.11062	5.82994	4.54255	0.916949	0.321893	1.09967
Os09g0484200	Hypothetical protein.	874.461	725.473	1007.31	6.71134	4.5343	7.14638	112.533	97.0492	114.291	1991.6	1914.76	2125.36	1095.55	1143.61	1136.83	463.63	437.635	674.784	31.9278	20.4842	31.5337
Os09g0498800	Protein of unknown function DUF246, plant family protein.	0.805039	0.815796	2.60477	0	0.127361	0.078344	0.108443	0.120015	0.27565	10.2343	9.61992	7.25988	14.9572	14.1527	13.3517	1.53512	2.56562	2.52839	0.43964	0.485172	1.3451
Os09g0500151	Hypothetical genes.	0.145954	0.200011	0.168457	0.668446	0.334635	0.49087	0.376151	0.802374	0.665763	3.51229	4.92987	2.96647	2.64311	1.8378	1.02035	0.920758	0.706681	1.2624	1.61542	0.533942	0.731656
Os09g0520500	Conserved hypothetical protein.	7.64377	11.2995	8.71888	11.0415	7.8298	12.5791	15.8845	9.90024	22.816	38.6692	58.1898	48.3339	33.3946	47.3476	49.6204	18.6504	16.0119	20.6475	0.375925	0.420989	0.199642
Os09g0529300	Similar to Leaf angle-associated protein.	0.462299	0.279789	0.746542	0.570092	0.479271	1.11851	0.896715	1.19297	1.21171	2.65381	3.87309	1.71278	2.87184	2.65527	3.07144	1.24073	0.737116	1.18081	0.036158	0.040468	0.013647
Os09g0531600	Plant-specific transcription factor of the SHI family, Regulation of plant architecture, Regulation of tillering and panicle branching	0.04036	0.071049	0	0	0.022274	0	0	0	0.037028	12.0669	10.4607	8.54446	13.0013	17.0596	10.2077	2.63534	2.76397	3.05807	2.37455	0.807833	1.63382
Os09g0544400	Similar to glutathione transferase16.	0.837656	0.408481	0.574109	0.108311	0.249886	0.061141	0.213876	0.397202	0.590097	1.48354	1.26736	1.15381	1.14834	1.32018	1.92645	0.379385	0.633067	0.40327	0.19989	0.34774	0.398319
Os09g0544800	Small GTPase Rac/ROP guanine nucleotide exchange factor, Signal transduction	0.238192	0.494382	0.399802	0.218923	0.151346	0.036857	0.057413	0.103165	0.058567	2.36661	2.5206	2.6782	3.04177	3.71397	4.92856	0.625088	0.457263	0.606114	0.086033	0.298253	0.325847
Os09g0547033	Similar to SAUR44 - auxin-responsive SAUR family member.	0.367165	0.430416	0.723416	0	0	0	0.034562	0	0	5.59792	4.39706	3.55677	1.55656	2.31837	2.2636	0.185802	0.911435	0.592814	0	0	0.041903
Os09g0547100	Similar to Auxin induced protein.	1.00042	0.437792	0.725321	0	0	0	0.323446	0.990413	0.064309	9.17926	12.7639	10.112	10.6619	9.99255	7.0785	2.31482	1.99656	2.74569	0	0	0.057093
Os09g0565450	Hypothetical conserved gene	2.91942	1.45758	1.6508	0.583038	1.15454	0.583637	0.432485	1.29692	1.14675	4.96587	5.96708	3.7051	6.00311	4.81229	6.22171	0.652918	1.04585	0.757	2.05444	1.33418	1.88834
Os10g0155700	LRR-receptor-like kinase (LRR-RLK) family protein	0.513379	0.356043	1.16099	0.020814	0	0	0.069056	0.034394	0.025316	8.25101	7.52695	4.49717	2.56606	2.80854	4.8928	1.85246	1.76138	1.66047	0.066512	0.035026	0.038739
Os10g0159600	Heat shock protein Hsp20 domain containing protein.	7.44671	6.3524	6.39281	0.037238	0	0.037013	1.41868	0.925357	1.48315	23.2444	32.602	20.9876	26.2888	20.1714	23.1447	8.68866	6.55787	6.74886	0.117294	0	0.059661
Os10g0340100	Conserved hypothetical protein.	1.193	1.79001	2.21777	0	0	0.19213	0.26649	0.315013	0.312451	5.49594	4.94118	5.24857	1.85366	2.19162	2.39168	2.74585	1.9047	1.5656	0.565057	1.00602	0.314427
Os10g0394200	Similar to subtilase family protein.	0.260774	0.111199	0.171438	0	0	0	0.025833	0.08494	0	1.94919	2.02852	1.82707	1.6218	1.06925	1.42714	0.632848	0.5181	0.711201	0.191018	0.104844	0
Os10g0403800	Basic helix-loop-helix (bHLH) transcriptional factor, Regulation of leaf angle	0	0	0	0	0	0	0	0	0	1.25383	2.48072	1.27954	3.52248	2.96595	4.1403	0	0.275437	0.118422	0	0	0.186185
Os10g0404900	Similar to HAHB-5 (Fragment).	0.953134	0.794178	1.63137	0.035746	0.026487	0	0.111531	0.134184	0.157866	4.20219	3.08463	3.44133	6.4871	5.51849	4.87264	0.135742	0.09355	0.141798	0.268404	0.357863	0.498706
Os10g0422075	Similar to Viral A-type inclusion protein repeat containing protein, expressed.	16.2842	13.5333	13.5635	3.35915	3.04158	1.97406	4.67775	5.44055	9.30321	35.2327	32.7758	23.4221	15.7076	20.5476	29.5194	7.88136	8.84183	4.8406	5.6682	8.7096	10.7849
Os10g0425400	BTB/POZ-like domain containing protein.	1.50526	1.74987	2.07229	0.009957	0	0	0.211115	0.22487	0.185537	3.66427	4.53251	3.53869	1.9145	2.49834	3.07449	1.33964	1.60509	0.958223	0.18422	0.342948	0.102436
Os10g0458300	Domain of unknown function DUF1618 domain containing protein.	0.299895	0.026623	0.127765	0	0	0	0	0	0	0.788364	0.998294	0.645031	1.42055	0.941673	1.24027	0.02842	0.064958	0.05993	0	0	0
Os10g0474800	Similar to predicted protein.	0.528735	0.209947	0.274169	0.341647	0.058059	0.158429	0.792838	0.44859	0.726167	2.25325	1.87441	1.27971	2.1868	1.12358	1.77437	0.512392	0.104441	0.702823	0.511167	0.145159	0.429148
Os10g0479500	Similar to carboxy-lyase.	11.3501	12.8456	20.9363	2.31766	0.592286	1.35875	9.16424	4.39565	8.3291	54.1362	65.3572	39.165	17.4775	18.0638	22.8616	18.7013	12.8115	18.4828	0.613518	0.335702	0.54278
Os10g0494300	ATP binding cassette G transporter, Regulation of male reproduction, Anther cuticle development	0	0.076611	0	0.05503	0	0.088913	0.121627	0.167283	0.166161	1.88592	2.19457	1.72541	4.88756	6.21713	3.64858	0.261207	0.235771	0.221614	0	0.14552	0.038164
Os10g0506100	Heavy metal transport/detoxification protein domain containing protein.	13.2721	10.0018	31.3979	2.69721	3.57041	6.36984	6.09545	7.59036	3.94513	80.6517	87.3094	52.3313	36.2336	48.8179	62.0963	23.3893	25.3884	22.7294	5.00952	6.818	7.17467
Os10g0508300	YABBY family transcription factor, Leaf development	0	0	0	0	0	0	0.22203	0.140625	0.16409	0.796814	0.864467	0.931097	1.36403	1.34905	1.21454	0	0	0	0	0	0
Os10g0508700	pectin methylesterase inhibitor 36	0.150968	0.285012	0	0.03458	0	0	0.040041	0.028576	0.068757	4.13182	3.99739	3.33742	3.31947	2.80751	2.21609	0	0.088958	0	0.178395	0	0
Os10g0513200	Boric acid channel, Regulation of boron distribution	1.26615	2.33237	1.06396	1.64632	1.76645	2.08867	1.33433	1.29013	1.33143	39.3313	38.8732	26.9841	22.8568	27.722	26.5465	17.1883	10.7495	11.3569	6.61489	3.3147	2.64534
Os10g0517050	Hypothetical conserved gene.	0	0.051979	0	0.044796	0.121296	0.073607	0.151664	0.075238	0	21.7273	22.5575	23.9967	27.4847	27.4623	21.1533	0.038112	0.049213	0.177171	5.42623	8.34066	4.56078
Os10g0524600	Peptidase S8, subtilisin-related domain containing protein.	41.0579	26.3469	16.4131	3.71205	6.29329	3.08655	24.1312	30.9477	9.85635	92.0609	82.9472	60.3198	86.273	85.8362	64.0488	23.31	31.5842	27.5449	8.12209	7.87418	7.00083
Os10g0531900	Similar to BZIP-like protein.	2.07234	2.92251	0.841953	0	0.055982	0	1.43809	2.33912	0.625951	9.08081	8.65514	8.42193	11.3317	11.0085	5.97344	1.21419	1.34769	1.82218	0.824968	0.474402	0.067268
Os10g0545500	Similar to xyloglucan endotransglucosylase/hydrolase protein 32.	0.198584	0	0	0	0	0	0.579168	0.446092	0.163972	5.07139	2.81642	1.75635	4.43517	4.14473	3.55811	0	0.18935	0	0.035571	0	0
Os10g0546100	Pollen Ole e 1 allergen and extensin domain containing protein.	0.651012	0.315632	0.150877	0	0	0	0.043444	0	0	3.45013	2.03326	1.43744	1.79878	1.32499	1.59851	0.119771	0.117395	0	0	0.615519	0.176503
Os10g0547000	Prefoldin domain containing protein.	0.57475	0.632265	1.4218	0.184711	0.090507	0.068458	0.227363	0.185171	0.199893	4.93416	6.5956	6.3456	3.89843	3.24897	4.01771	2.37529	2.45123	2.28316	0.222903	0.607365	0.316308
Os10g0547650	Hypothetical protein.	13.937	12.8715	18.0094	0.06463	0	0	0	0.178187	0.259716	70.0907	104.537	45.4344	18.7095	26.8573	36.5988	9.52167	19.4298	8.58435	1.18999	2.72923	1.48214
Os10g0555300	Zinc finger, C2H2-like domain containing protein.	0.348559	0.48226	0.524932	0	0	0	0	0	0	4.4328	4.15847	4.43509	2.41738	2.95526	3.62456	0.561257	1.45487	0.830636	0.179326	0.141013	0.081628
Os10g0556100	Similar to beta-expansin EXPB4.	5.68405	4.75738	3.542	0	0.0452	0.114514	0.6223	0.151099	0.026671	15.8032	20.3902	12.9416	20.7401	17.2808	15.7806	3.20603	4.61731	3.88944	1.01875	0.038558	0.936638
Os10g0557600	GATA transcription factor, Brassinosteroids-mediated growth regulation, panicle development and grain shape/number/weight/yield	0	0	0	0	0.080898	0	0	0.085177	0	2.48367	2.93209	2.4613	3.40544	2.37305	1.92469	0.174051	0.079398	0.058866	0	0.036825	0.085765
Os10g0560700	Conserved hypothetical protein.	0.543583	0.512639	0.93237	0.045632	0	0	0.358953	0.589459	0.367364	13.6758	13.663	10.5762	14.2165	11.7536	8.10563	0.249895	0.214453	0.260042	0.082454	0.136032	0.104389
Os10g0562200	Lipase-like protein.	0.28311	0.503667	0.421268	0.142264	0.309157	0.20056	0.849535	0.916057	1.21898	4.61478	4.50496	4.34488	4.83199	3.56958	3.5985	1.27266	1.41571	1.92983	0.791645	0.45089	0.153853
Os10g0562700	DUF630 and DUF632 domains containing protein, Control of leaf rolling, Regulation of tiller number, Regulation of axillary bud development, Stomatal patterning	2.05604	1.83462	1.25831	0.846672	0.590744	0.522125	0.827191	1.57453	0.910318	9.62971	9.04117	8.10765	8.83578	9.67013	9.33452	4.05036	2.54336	3.3522	0.721551	0.84492	1.0042
Os10g0575600	Homeodomain-related containing protein.	0.012047	0.008479	0	0.015491	0.06966	0.011256	0.026404	0.090959	0.016194	0.558446	0.329628	0.51903	2.15206	1.53517	2.64214	0.097429	0.078553	0.057941	0.014664	0	0.021179
Os10g0579400	Conserved hypothetical protein.	3.7443	3.56888	6.00428	1.74539	0.356098	0.820053	0.415294	0.247067	0.733453	102.353	117.559	99.0369	32.2462	48.1543	61.0791	51.6614	52.2276	53.2813	0.932854	0.187693	0.064046
Os11g0109500	Staphylococcal nuclease (SNase-like), OB-fold domain containing protein.	0.838538	0.746134	1.7286	0	0	0	0.599159	0.466287	0.518121	9.93116	10.3606	8.46115	11.4059	13.1135	13.4438	2.27138	2.64376	2.46583	2.2704	2.63107	3.63485
Os11g0115100	Similar to Lipid transfer protein.	0.23787	0	0.211786	0.074452	0	0	0	0	0	5.44416	6.20692	6.06254	45.2922	52.2697	49.5476	1.24966	2.98289	2.20152	0.120528	0.168558	0.509118
Os11g0115350	Similar to Non-specific lipid-transfer protein 2.	4.44806	5.2158	3.71148	0.639315	0.271481	0.965907	17.7318	17.7104	12.0796	118.85	111.914	106.039	172.84	208.355	146.25	9.84109	14.6617	16.5477	0.065307	0	0.249911
Os11g0147500	Heavy metal transport/detoxification protein domain containing protein.	8.11373	7.1322	19.0737	0.024625	0.067126	0	0.219911	0.115048	0.394707	58.1066	66.7783	50.049	70.6875	60.3782	53.3471	9.3728	12.2247	14.1806	0.913592	1.8538	6.90884
Os11g0149400	Similar to Phytosulfokines 2 precursor.	3.23442	4.41293	3.78875	2.01598	1.93711	2.88807	3.73567	2.68478	3.41106	49.4787	57.056	69.794	29.5013	40.4944	35.3603	27.5456	23.1348	31.0267	11.103	14.2837	17.5674
Os11g0150400	Stress responsive alpha-beta barrel domain containing protein.	0.584044	1.20209	1.80256	0	0.036009	0.277975	0.516451	0.869253	0.401853	64.2175	69.2788	63.146	65.6764	78.2872	71.6113	0.781567	0.629298	1.2246	0.434124	0.360214	0.091019
Os11g0156200	Peptidase S28 family protein.	0.236989	0	0.082641	0	0	0	0.0322	0.054439	0.157142	2.98196	4.50325	3.521	0.751359	1.1424	1.20787	0.007622	0	0	0	0	0.072082
Os11g0170900	Similar to BURP domain-containing protein 17.	278.343	188.857	230.65	1.21692	1.92207	1.10466	326.486	399.913	452.148	1328.87	1735.04	1238.25	691.846	687.664	1103.15	16.2658	16.1274	12.9429	5.59352	1.45713	1.91235
Os11g0173432	LRR-receptor-like kinase (LRR-RLK) family protein	0.022237	0.013149	0.009718	0	0.059286	0.02382	0.083205	0.012143	0	0.458252	0.300813	0.369446	0.992453	1.13149	0.733628	0.06968	0.041938	0.037089	0.130398	0.10541	0.106246
Os11g0221000	Aux/IAA_ARF_dimerisation domain containing protein.	0	0.037862	0	0	0	0	0	0	0	1.35269	1.39228	1.38036	1.04631	0.614836	1.32613	0.404211	0.429294	0.402474	0	0.019072	0.06544
Os11g0239900	Hypothetical protein.	0.01968	0	0.031794	0	0	0	0	0	0	0.806534	1.00808	0.928403	0.600728	0.377754	0.494975	0.132811	0.092916	0.032171	0.03824	0	0
Os11g0425100	Peptidase C1A, papain family protein.	0.168424	0.100903	0.115194	0.131864	0.158716	0.054516	0.213313	0.165028	0.135051	0.459851	0.495569	0.717087	0.859806	0.908938	0.715214	0.25686	0.192155	0.122768	0.035769	0.009795	0
Os11g0432600	Similar to Beta-keto acyl reductase (Fragment).	0	0	0	0	0	0	0.57737	0.693385	0.471722	1.41734	1.73402	2.15988	1.84132	1.87912	1.88688	0	0	0	0.247747	0	0
Os11g0454200	Dehydrin	0	0.248897	0.048293	0	0	0	0.047749	0.441722	0.160484	2.13594	1.91739	1.95425	3.60692	5.40821	5.6235	0.139663	0.210759	0.047081	0.087948	0	0
Os11g0454300	Group 2 late embryogenesis abundant (LEA) protein, Salt tolerance	1.39987	2.44088	0.716132	0.210363	0.332606	0.280249	1.41884	6.24052	0.442869	98.282	76.6306	114.41	134.026	144.764	95.4776	0.476007	0.614678	0.646852	0	0.079465	0.308938
Os11g0457300	UDP-glucuronosyl/UDP-glucosyltransferase family protein.	0.123044	0.242159	0.62897	0.055367	0.083881	0.028233	0.167599	0.610772	0.192081	1.48698	1.42615	1.32254	2.88338	2.06015	0.961791	0	0.038671	0.081964	0	0	0.027616
Os11g0458100	Conserved hypothetical protein.	0.086582	0	0.071179	0	0.015474	0	0.036618	0	0.055954	1.63718	1.73847	1.41517	5.00667	6.80671	5.17103	0.118237	0.164168	0.257638	0.038388	0	0.025085
Os11g0477400	Hypothetical conserved gene.	0.72832	0.312553	1.15499	0.229728	0.173446	0.166332	0.680457	0.39278	0.607955	10.6159	10.5588	10.1619	6.85027	7.84922	9.10506	4.95764	2.31988	4.12298	1.48327	1.80573	1.64311
Os11g0489250	Similar to Cytochrome P450 family protein, expressed.	0.712592	0.524792	1.59079	38.9212	23.3501	25.192	32.4233	35.3257	26.9815	74.4846	82.2231	59.1772	12.2911	16.6248	19.8816	7.27071	7.69315	7.78779	28.8622	18.1081	18.4633
Os11g0490600	Regulation of shoot gravitropism and tiller angle, Regulation of polar auxin transport	0	0.150546	0.211654	0	0	0	0	0	0	32.486	34.5653	26.0085	44.8668	44.2022	31.8942	0.059687	0	0	0	0.07536	0.073477
Os11g0493000	Similar to NB-ARC domain containing protein.	0.838657	0.720794	0.661911	0	0	0	0	0	0	7.42669	7.43197	6.59999	1.61614	2.09908	4.33673	0.985003	1.38477	0.93177	0.344513	0.19142	0.333839
Os11g0494100	Nucleotide-binding LRR receptor (NLR) family protein, Non-canonical	1.44279	0.43558	0.928555	2.28286	0.787892	1.26793	0.2096	0.647734	1.22663	3.73109	4.94365	3.38273	3.57439	4.18025	4.14318	0.606691	1.64648	0.900391	0.154844	0.031904	0
Os11g0522900	Peptidase S10, serine carboxypeptidase family protein.	0.20057	0.156916	0.016836	0.078232	0	0	0	0	0	4.17676	7.34908	3.45539	5.22851	3.09223	7.42723	0.221368	0.258748	0.354223	0	0.032373	0
Os11g0539000	F-box domain, cyclin-like domain containing protein.	0.482364	0.263343	0.468622	0	0.017804	0.02002	0.190409	0.2527	0.319415	2.19023	2.48421	1.33299	2.53342	1.65354	1.44321	0.085978	0.229003	0.352094	0.462803	0.068689	0.166698
Os11g0539200	Xyloglucan endotransglycosylase, Cell wall-loosening enzyme essential for cell elongation, Internodal elongation	2.63295	1.1563	1.42603	0.035465	0.084108	0	0.145264	0.37438	0.044295	122.308	129.161	95.753	53.6797	29.0349	47.2899	1.33599	0.917586	1.17427	0.661058	0.366248	0.73083
Os11g0543100	Conserved hypothetical protein.	5.0063	7.04974	4.65008	2.73716	3.86911	3.00152	8.75395	8.86685	12.9885	32.8325	28.4376	37.5794	47.9206	45.8126	30.3158	22.1439	11.7485	14.399	5.73818	5.51564	7.42744
Os11g0546500	Galactosyl transferase family protein.	0.539187	0.560552	0.155894	0.760247	0.544725	0.316908	0.676057	1.30881	0.399847	5.40787	5.37661	3.92088	5.3356	4.72766	2.91768	0.959737	0.910118	0.941451	1.09709	0.562814	1.18701
Os11g0559600	Conserved hypothetical protein.	0	0	0.014436	0	0	0	0.014902	0.122234	0	3.17758	3.43972	3.93081	1.19855	1.13307	1.42478	0	0	0	0	0	0
Os11g0581700	Similar to EPIDERMAL PATTERNING FACTOR-like protein 4.	0	0	0.010241	0.01379	0	0	0	0	0	1.17943	0.995085	0.90384	1.93002	2.74166	1.85556	0.014903	0.009155	0.024387	0	0	0.031942
Os11g0587300	Conserved hypothetical protein.	0.16394	0.464131	0.139144	0	0	0	0	0.031861	0	2.65731	3.26025	1.83594	3.05212	4.41455	1.8961	0.173574	0.151334	0.232954	0	0	0.095106
Os11g0590700	Nucleotide-binding LRR receptor (NLR) family protein	8.73913	9.7705	11.2989	2.81197	2.56805	2.68617	14.6373	9.81916	13.3622	83.9018	83.9858	68.3736	24.2524	26.1905	68.0954	30.7613	31.5412	33.4722	7.48062	9.9844	10.3616
Os11g0605900	Conserved hypothetical protein.	0.222267	0.065317	0.126801	0.090156	0.078369	0.046049	0.077765	0.058554	0.068729	0.877664	0.945833	0.79439	0.481217	0.609726	0.370358	0.079579	0.185734	0.20519	0.034298	0.185672	0.072617
Os11g0673200	Similar to Auxin-induced beta-glucosidase.	0.051613	0.251809	0.366544	0	0.207471	0.03597	0.15322	0.247272	0.263326	3.85589	4.81348	4.0906	1.83177	1.34505	2.51029	0.152932	0.302882	0.214862	0.954791	1.03307	1.03689
Os11g0686900	Nucleotide-binding LRR receptor (NLR) family protein	0.257162	0.042771	0.264111	0.023673	0.057985	0	0	0.148512	0.05792	2.61884	2.38656	1.61733	1.07536	1.73965	1.32275	0.133675	0.303613	0.147491	0.392192	0.437563	0.466337
Os11g0687001	Hypothetical protein.	0.134076	0.015107	0.096267	0	0.010505	0	0	0	0.077812	2.05535	2.46691	1.58532	0.988758	1.27604	1.73976	0.136585	0.197849	0.192547	0.47547	0.48078	0.492129
Os11g0695800	LRR-receptor-like kinase (LRR-RLK) family protein, Non-canonical	0.125816	0.077726	0.263769	0.529021	0.742082	0.656346	1.28932	0.731803	0.990821	3.86541	3.74209	3.00012	0.995406	1.49353	3.30645	0.22848	0.269242	0.342075	0.037951	0.176012	0.081109
Os12g0109200	Similar to Ca(2+)-dependent nuclease.	4.81519	3.11937	3.70731	0.273141	0.213739	0.216643	0.987284	1.15425	1.58493	17.0474	21.9313	16.7197	24.9348	27.0646	25.7967	5.00855	5.45892	6.10988	7.5622	5.39294	5.28701
Os12g0122400	Hypothetical conserved gene.	0.726674	0.548252	0.80697	0	0.191058	0.02431	0.103416	0.346285	0	4.85353	4.59542	2.47116	3.29211	3.9349	3.39759	0.97463	0.969633	0.893623	0	0	0
Os12g0144600	Heavy metal transport/detoxification protein domain containing protein.	1.40851	0.842122	1.46174	0.043152	0	0	0	0.108903	0.015845	8.94384	10.5416	8.13936	19.9498	16.9598	14.889	1.29425	1.54349	1.78867	0.74772	0.882073	1.23583
Os12g0157066	Hypothetical protein.	0.157413	0.046102	0.259862	0	0	0	0	0	0.03748	0.617417	0.90315	0.707235	0.9484	0.992354	0.845804	0.114139	0.173973	0.228135	0.171524	0.052618	0.129486
Os12g0160400	Basic helix-loop-helix dimerisation region bHLH domain containing protein.	9.93661	11.1054	17.9084	14.7726	8.23632	11.1531	11.6578	6.36795	14.5535	36.7033	31.9135	25.5785	12.7607	16.0967	25.932	14.0448	13.9269	11.7515	6.86196	11.228	10.9741
Os12g0194900	Amino acid permease, A member of the amino acid transporter (AAT) family, Regulation of tillering and grain yield, Regulation of neutral amino acid transport	49.3348	66.688	60.4646	0.265175	0.488631	0.913188	4.50309	5.78512	11.6399	125.979	157.417	101.766	58.1215	61.2955	77.3259	56.1472	56.8873	48.3412	4.95234	9.63364	4.46224
Os12g0210000	NB-ARC domain containing protein, expressed	0.297784	0.195437	0.360678	0.252593	0.096687	0.055557	0.230119	0.193245	0.224949	0.738277	1.08508	0.451317	0.743928	0.728862	0.499942	0.195929	0.202333	0.135707	0	0.147984	0.070917
Os12g0231000	TGF-beta receptor, type I/II extracellular region family protein.	1.53318	0.801398	4.52367	15.7185	24.3791	17.8097	35.5965	23.5057	33.8478	146.591	141.151	85.1039	34.1554	53.2426	94.1576	48.0452	41.9559	52.0132	1.02317	0.069701	0.324827
Os12g0460400	Hypothetical conserved gene.	1.07417	0.75934	0.719605	0.453516	0.841515	0.56263	1.25253	0.538004	0.525376	9.38456	9.33015	14.5434	17.5073	20.615	10.0525	4.79423	6.02901	5.48206	0.700404	0.060023	0.293346
Os12g0472800	B repeat unit of collagen binding surface protein (cna) containing protein.	0.057682	0.123642	0.409002	0.077011	0.028178	0	0.254168	0.162157	0.16909	12.348	8.62867	8.32344	15.2783	23.074	15.2081	0.988082	1.05424	1.68751	0.307052	0.041986	0.193528
Os12g0485600	Lysine and histidine transporter 6	0.900381	0.738179	0.485528	0	0.08912	0.069459	0.574913	0.544857	0.927536	6.73756	7.76914	6.9193	9.88483	10.2901	9.49057	1.61838	2.24223	2.06723	0.0271	0.074008	0.045095
Os12g0495525	Conserved hypothetical protein.	16.3822	17.3622	7.82225	0.058064	0.428973	0.444182	11.3865	13.6503	17.1798	72.1516	57.5148	43.4522	25.6245	37.7761	47.4931	16.5979	27.2763	16.6073	0.852926	0.496007	0.669838
Os12g0501400	Rossmann-like alpha/beta/alpha sandwich fold domain containing protein.	0.753182	0.091607	0.99575	0	0	0	0	0	0	2.94696	2.58463	2.65071	3.64017	2.3324	1.54865	0.227055	0.046324	0.37903	0	0	0
Os12g0530100	Similar to Peroxidase 24 precursor (EC 1.11.1.7) (Atperox P24) (ATP47).	0.112126	0.140416	0.153846	0	0	0.025025	0	0	0	5.23003	4.24044	2.9376	4.75613	6.68058	3.78496	0.034103	0	0	0	0	0
Os12g0532600	Conserved hypothetical protein.	1.3553	2.45873	3.1086	0.156414	0.344972	0	0.334889	0.74644	0.293804	4.55668	5.34754	4.90149	6.81684	7.2455	5.2347	0.711597	0.245992	0.426603	0	0	0
Os12g0572000	R2R3-type MYB transcription factor, Adaptive growth, Salt tolerance	0.269199	0.183061	0.424347	0.025217	0.066436	0.04055	0.194039	0.077215	0.280857	8.69306	10.8611	7.78264	15.5327	14.2171	11.5285	0.566623	0.380117	0.788718	0.218691	0	0.050807
Os12g0586100	Serine/threonine protein kinase, Abscisic acid (ABA)-activated protein kinase, Hyperosmotic stress response, ABA signal transduction	8.61018	7.87525	5.35767	1.38475	1.43989	1.79085	3.58103	5.7574	4.46105	64.2711	94.1867	117.769	63.0006	44.0399	51.0122	27.5637	25.3965	27.7719	13.7409	18.0454	20.2813
Os12g0601300	Auxin-responsive family protein Aux/IAA, Regulation of plant height, panicle length, spikelets per panicle and yield per plant	6.82825	6.38341	10.1058	0.147383	0.100041	0	1.84995	0.901946	0.887342	35.0212	35.9072	30.5455	45.2251	48.2499	35.245	10.4844	10.8947	10.6834	0.877575	0.73435	1.04109
Os12g0605100	Conserved hypothetical protein.	2.67312	0.947087	4.28852	0.286996	0.144624	0.328491	0.377155	0.327966	0.399686	10.3584	9.9377	9.13105	11.7159	14.1891	12.1788	2.16451	2.43014	3.51439	0.408073	0.510913	0.706341
Os12g0605200	KIP1-like domain containing protein.	0.676488	0.533076	1.20891	0	0.062227	0.09891	0	0	0.036122	5.57662	7.13294	4.8599	7.12111	6.20593	7.71848	0.29457	0.283909	0.390655	0.271096	0.315949	0.446167
Os12g0608500	Serine/threonine protein kinase-related domain containing protein.	1.50417	1.93542	1.1521	0.5105	1.33428	0.3508	3.91801	3.8961	2.1561	8.02797	14.8157	9.78175	10.4745	10.0722	8.41649	4.74812	4.96655	4.11833	1.77215	1.70677	0.871885
Os12g0610300	Hypothetical conserved gene.	2.15057	1.92746	2.05395	0.154268	0.133346	0.238389	0.364262	0.485792	1.0365	7.50502	8.59752	5.99173	5.32033	5.15351	7.40448	1.20739	1.06659	2.00503	0.588271	0.33653	0.502455
Os12g0625200	Hypothetical conserved gene.	1.87426	1.59976	1.6213	0.246012	0.072644	0.064727	0.396626	0.927056	0.430045	3.53775	4.71784	3.31925	4.57756	3.88485	4.06665	0.658671	0.491008	0.837585	0.676014	0.309738	0.565346
Os12g0634900	Ankyrin repeat domain containing protein.	0.47937	0.378646	0.210016	0.420069	0.557971	0.083456	0.579068	0.321872	0.679358	2.78889	2.68595	2.41993	2.59637	2.35785	2.35483	0.897243	0.69125	0.424347	0.656897	0.848278	0.990875

## Sheet: NDII-specific genes
Table S9. Genes specifically highly expressed in node I and node II during the grain filling
Gene ID	Gene Annotation	FPKM value
		IN (S5-1)	IN (S5-2)	IN (S5-3)	FL (S5-1)	FL (S5-2)	FL (S5-3)	FLS (S5-1)	FLS (S5-2)	FLS (S5-3)	NDI (S5-1)	NDI (S5-2)	NDI (S5-3)	NDII (S5-1)	NDII (S5-2)	NDII (S5-3)	NPN (S5-1)	NPN (S5-2)	NPN (S5-3)	RT (S5-1)	RT (S5-2)	RT (S5-3)
Os01g0102000	Non-specific phospholipase C, Mesocotyl development	0	0.027859	0.046241	0	0	0	0	0	0	2.36163	2.30227	2.05505	4.57909	4.62143	3.75373	0.018745	0.205682	0.065845	0	0.138434	0.222578
Os01g0108600	Basic helix-loop-helix dimerisation region bHLH domain containing protein.	7.90511	8.15595	23.5968	23.9122	46.3556	24.5409	18.6966	16.0635	30.4379	67.8268	47.3077	63.6259	157.921	144.009	101.357	43.2802	40.395	36.3819	28.1648	18.8306	13.2336
Os01g0110500	Protein kinase, core domain containing protein.	7.17907	6.7302	6.72837	1.3688	2.31061	1.64847	2.87325	4.84696	3.23909	34.5438	39.8302	32.7415	38.21	33.9771	30.4346	16.92	15.699	19.4817	2.09592	2.21547	1.81467
Os01g0112000	Conserved hypothetical protein.	0.652329	0	0.354373	0	0	0	0.075426	0.070573	0.05865	8.31453	11.6675	7.42628	9.65542	11.2872	7.23432	0.037857	0.332341	0.049024	0.245941	0.096594	0.069847
Os01g0113200	Similar to Receptor serine/threonine kinase.	2.00168	1.58878	3.02008	0.495257	2.19622	0.464462	12.1025	7.67162	8.71478	43.8476	44.5424	39.0599	61.0841	77.7257	77.8388	10.3645	10.418	9.9717	18.4546	27.51	21.3252
Os01g0113650	Hypothetical conserved gene.	0.775923	0.467435	0.862276	7.26228	10.0627	3.60243	8.52174	7.30648	6.01731	13.9088	12.9291	12.3909	21.3822	30.1081	23.5333	5.83642	5.23651	6.43975	8.26683	8.06187	6.73319
Os01g0117900	Similar to nodulin-like protein.	0.707984	0.725723	1.33713	3.16754	1.5244	2.32426	1.0777	0.518651	0.678233	10.8973	12.6207	9.23542	16.5901	14.5742	17.4147	2.85597	2.04015	1.96525	1.03265	1.34606	1.21037
Os01g0119100	Similar to Glycosyltransferase.	1.05204	0.380328	2.35343	0	0.093107	0.14397	0.945534	0.621504	0.59442	5.7694	5.17878	4.75321	10.0096	8.07455	6.85733	1.32971	1.12337	1.1188	0.366731	0.577851	0.833866
Os01g0124401	Bowman-Birk inhibitor, Defense response, Regulation of salt tolerance	0	0.021736	0.198738	0	0	0	0.130154	0	0	26.1964	27.0082	29.4452	17.938	16.5689	12.5433	0.089669	0.048643	0.19816	0.15551	0.839328	0.937569
Os01g0125600	Heavy metal transport/detoxification protein domain containing protein.	4.04733	1.99693	4.76317	0.839191	1.07977	0.690165	0.90784	1.16757	1.54274	11.9038	10.0707	7.2222	12.0669	13.7558	14.3589	1.55609	2.82691	3.02191	0.320512	0.321751	1.28353
Os01g0127600	Similar to Bowman-Birk type proteinase inhibitor D-II precursor (IV).	0	0.04772	0.047963	0.125189	1.39165	0.224133	4.56698	0.819259	1.95778	0.988068	0.150219	0.503383	30.5834	5.57539	15.9479	0.40823	0.476493	0.239714	0.248458	0.652507	0.245457
Os01g0130400	Similar to Alpha-xylosidase precursor (Fragment).	1.77813	1.30554	0.817135	0.582285	0.265252	0.316914	1.42857	1.23491	0.753761	10.4709	10.4217	8.89985	13.8389	11.0907	11.144	0.549771	0.77415	0.737344	0	0	0.080396
Os01g0133100	Conserved hypothetical protein.	2.28197	1.16058	1.42273	0.042126	0.286658	0.022106	0.106882	0.430351	0.04606	9.17041	8.17718	6.81678	10.4985	10.924	7.50499	0.384853	0.414042	0.265067	1.56575	0.695461	0.585654
Os01g0136100	16.9 kDa class I small heat shock protein	6.02069	4.01018	4.21231	0	0.080082	0	0.227284	0.509556	0.761555	28.7026	7.9147	8.96096	9.13519	12.5002	13.8714	2.91753	2.43168	2.76343	4.05857	5.11823	2.20548
Os01g0140100	Peptidase A1 domain containing protein, Regulation of spikelets number per panicle	2.51809	2.44258	3.02182	0.055885	0.160103	0.093321	0.537593	0.43426	0.130089	7.13369	6.76438	6.28498	7.90819	8.58197	7.08076	3.09803	2.71279	3.14298	0.179064	0.211764	0.39847
Os01g0152600	LRR-receptor-like kinase (LRR-RLK) family protein	1.73214	2.09273	2.35589	1.90808	1.13887	1.25978	1.41096	1.55866	2.37706	3.40724	3.4767	3.41593	4.57544	5.06979	5.81872	2.19805	2.15631	2.9269	1.23117	1.78864	1.47749
Os01g0169400	Similar to LOB domain protein 25.	0	0.159503	0	0	0	0	0.037314	0.312646	0.019881	12.2006	14.764	9.45578	16.4113	13.587	12.8383	0.93674	1.08217	1.17423	2.92072	3.52744	3.11695
Os01g0170300	LRR-receptor-like kinase (LRR-RLK) family protein	0.128085	0.053186	0.062438	0	0	0	0	0	0	0.544845	0.808217	0.371165	0.979145	1.36629	1.35183	0.009606	0.044076	0.026147	0.041501	0.11256	0.096388
Os01g0170500	Protein of unknown function DUF239, plant domain containing protein.	1.26731	0.497222	1.27105	0.079023	0.067757	0	0.113557	0.277426	0.166783	13.8619	20.2901	15.2745	8.7813	6.24472	11.4195	0.475742	0.381546	0.342674	0.264679	0.305658	0.45413
Os01g0180000	Pistil-specific extensin-like protein family protein.	6.81214	3.47018	3.5024	0.628732	0.425414	0.257334	0.288555	0.9348	0.041512	11.6617	10.3301	7.73349	14.0846	13.7274	11.1989	3.67303	3.70234	3.11741	2.2349	1.73426	1.64609
Os01g0190500	IQ domain-containing protein, Homolog of GW5, Negative regulation of grain size and salt stress tolerance	0.137215	0.050134	0.262571	0	0	0	0.025578	0	0.11483	1.20565	1.33843	1.39118	0.570226	0.616691	0.749327	0.081692	0.194073	0.08109	0.028571	0	0
Os01g0195200	Similar to Serine/threonine-protein kinase PBS1 (EC 2.7.1.37) (AvrPphB susceptible protein 1).	2.27294	2.00681	3.64904	1.09132	0.334138	0.447122	0.510299	0.587038	0.383331	8.40551	8.24997	6.56911	12.0194	10.619	9.56189	3.50035	2.41273	2.87519	0.352971	0.392655	0.361436
Os01g0195300	Hypothetical conserved gene.	3.46967	4.46875	2.90771	1.69106	1.08076	1.16229	4.09122	5.38648	4.09187	8.78271	7.87604	7.54712	15.8643	18.9871	9.94196	5.10728	3.90162	10.3765	1.62996	1.40804	2.65523
Os01g0198100	RNA-dependent RNA polymerase, eukaryotic-type domain containing protein	1.15768	1.03917	1.14896	0.548501	0.267073	0.426708	0.603607	0.547676	1.02704	3.74179	4.40894	2.60716	5.48834	7.06038	6.53256	1.03712	1.2428	0.935678	0.919708	1.0226	0.424163
Os01g0201600	GA-regulated growth and development	0	0	0	0	0	0	0	0	0	0	0	0.091238	0.973255	0.940997	1.1024	0	0	0	0	0	0
Os01g0206800	LRR-receptor-like kinase (LRR-RLK) family protein	0.375968	0.405631	0.618773	0.56406	0.392245	0.453105	0.248596	0.169421	0.28669	1.99445	2.25829	2.17103	2.63657	2.55225	2.64288	0.463987	0.393946	0.403242	0.222306	0.171501	0.215827
Os01g0213800	Plant-specific transcription factor, miR319 target gene, Anther development, Jasmonic acid biosynthesis	0	0	0	0	0	0	0	0	0	0.642759	0.516739	0.244358	0.422962	0.417652	0.899426	0.053676	0.112294	0	0.073402	0	0.032325
Os01g0215700	Esterase, SGNH hydrolase-type domain containing protein.	0.701829	0.568008	0.690737	0	0	0	0.243144	0.234226	0.376109	0.498586	0.309113	0.930503	3.13831	2.50474	3.20443	0.403838	0.36075	0.236947	0	0	0.030448
Os01g0222001	Hypothetical conserved gene.	3.50581	5.59513	4.10593	0	0.017284	0.024541	0.102713	0.146173	0.382828	13.0038	12.3586	14.0527	11.0676	13.3353	12.7304	5.83323	5.32153	5.80265	0.880952	0.180388	0.388497
Os01g0226666	Hypothetical protein.	0	0.066538	0	0	0	0	0	0	0.051608	1.1529	1.08918	0.612182	1.51261	1.24667	1.38066	0	0.025741	0.065911	0.258712	0	0.078363
Os01g0228500	Harpin-induced 1 domain containing protein.	0.706495	0.362454	0.580998	0.258845	0.289555	0.520511	0.321871	0.433392	0.398224	0.99081	0.867542	0.773997	1.44504	1.52534	1.06545	0.292934	0.299976	0.338856	0.270882	0.589894	0.290611
Os01g0232000	Major intrinsic protein family protein.	0.416241	0.828222	0.39797	3.30263	2.84068	3.81653	7.70974	5.08768	6.64999	92.1386	134.139	60.7886	45.7246	41.0864	34.6425	2.79455	2.33971	3.4131	0.632428	0	0
Os01g0251400	Conserved hypothetical protein.	0	0	0	0	0.123304	0	0	0	0.042309	0	0	0	4.77543	3.26314	3.28597	0	0	0	0.102319	0	0
Os01g0258100	Hypothetical conserved gene.	2.25847	1.69973	2.21757	0.428532	0.783379	0.74303	0.532561	0.911002	0.532077	7.53507	6.5971	7.57912	7.19035	7.44239	8.23468	3.69406	2.89691	3.2955	3.44834	2.43706	2.28539
Os01g0263300	Similar to Peroxidase 72 precursor (EC 1.11.1.7) (Atperox P72) (PRXR8) (ATP6a).	1.48373	0.76577	1.99243	0.404576	0.367373	0.437533	0.393299	0.388712	0.461785	4.96025	5.40683	4.85018	20.4903	16.695	13.3118	0.850461	0.686138	0.960309	3.24027	2.51007	6.02515
Os01g0287600	Similar to Chitinase 10.	1.23706	1.1567	1.66063	1.68444	2.87908	2.5306	18.8009	17.3241	4.90928	20.588	27.3225	32.2373	36.0915	49.9435	29.9644	7.68839	7.28367	5.4389	5.09526	5.4966	5.6071
Os01g0312500	Pectin methylesterase, Regulation of diurnal flower opening time, Regulation of the stiffness of the lodicule cell wall	0	0	0	0	0	0	0	0.032781	0	2.71251	2.63622	1.97056	4.43707	3.45355	2.0836	0	0.068347	0	0	0	0.238551
Os01g0323500	Conserved hypothetical protein.	0.084139	0.066879	0.030252	0.040938	0.282127	0.062442	0.032503	0.069616	0.110864	0.810824	0.950896	1.00948	3.63262	1.58617	1.54146	0.184175	0.47277	0.157724	0.68406	0.25804	0.241867
Os01g0329900	Similar to Lipase homolog (Fragment).	1.42217	0.927793	3.337	0.11621	0.089841	0.067557	0.267604	0.212858	0.163944	3.4451	2.79752	2.39294	4.79157	5.29281	4.03841	0.546211	0.468518	0.591413	0.086823	0.123621	0.046476
Os01g0341000	Conserved hypothetical protein.	2.63699	1.89294	1.97603	0.186373	0.198869	0.122628	1.08879	1.13888	0.636755	6.16506	8.02134	6.4654	6.54865	9.06877	8.85088	4.17062	3.26668	3.47377	0.067066	0.372372	0.149715
Os01g0347000	Similar to PROPYZAMIDE-HTPERSENSITIVE 1.	0.082413	0	0.032932	0.02379	0	0	0	0	0	0.237974	0.247136	0.17573	0.552432	0.566179	0.511552	0	0.061111	0.076684	0	0	0.04526
Os01g0378100	Plant peroxidase domain containing protein.	0	0	0.11368	0	0.013411	0	0.102753	0.033126	0.074398	3.12359	2.77194	2.45613	3.03432	1.95461	2.05207	0.70179	0.97067	1.00961	0.009743	0	0.065827
Os01g0509900	F-box domain, Skp2-like domain containing protein.	0.490075	0.339814	0.619261	0.230389	0.201307	0.088508	0.324923	0.227263	0.433588	1.68684	2.07012	1.82453	2.22654	2.33668	2.07282	0.874314	0.957394	1.13097	0.186475	0.382337	0.129871
Os01g0511800	Conserved hypothetical protein.	0.33803	0.360639	0.653772	0	0	0.024174	0.053277	0.130751	0.021027	0.288861	0.434408	0.268575	1.07265	1.30605	1.54352	0.351908	0.310225	0.535694	0.081529	0	0.063004
Os01g0525350	Similar to RTFL15 (ROTUNDIFOLIA LIKE 15).	0.347582	0.434803	1.50966	0	0	0	0	0	0	7.19686	6.29985	5.56722	5.08572	10.7241	7.76099	1.49433	1.56487	1.60469	0.141644	0.385528	0.382128
Os01g0546400	Protein of unknown function DUF6, transmembrane domain containing protein.	4.21157	2.75626	2.21183	3.23071	4.21291	2.18453	4.71392	8.27826	7.56339	57.457	78.4893	62.6646	50.0244	52.5905	62.1972	31.2345	22.4302	20.6033	2.31971	1.76939	1.75094
Os01g0550600	Conserved hypothetical protein.	0.394001	0.246459	0.522655	0.329232	0.306996	0.259244	0.560481	0.414857	0.363204	1.60235	1.78944	1.28066	2.00337	1.67149	1.52713	0.428333	0.42018	0.652907	0.424605	0.151677	0.656328
Os01g0566500	Similar to Dioxygenase RAMOSUS1.	1.13435	1.75699	2.84827	0.683082	0.267836	0.022555	3.09829	0.919052	1.36766	44.3183	48.8315	35.8941	58.7517	43.4348	58.3448	5.14927	13.8014	12.3785	0.498459	0.47766	0.238688
Os01g0577600	Similar to predicted protein.	0.607766	0.325926	0.492467	0	0	0	0	0.057211	0.185699	2.06979	2.36063	1.69583	1.93107	1.84239	2.97069	0.740518	0.340022	0.549931	0.343584	0.108455	0.307728
Os01g0598600	Peptidase A1 domain containing protein.	1.7074	1.33529	1.41122	2.25299	2.22067	2.11601	1.48158	1.28193	1.50071	13.6892	13.6362	10.9096	13.0007	15.3505	9.68249	2.98913	2.68037	3.1518	2.41772	0.96138	1.83724
Os01g0606900	Heat shock protein DnaJ, N-terminal domain containing protein.	10.1445	9.29348	5.21878	2.54197	5.22164	1.7062	6.61228	7.74899	3.83834	85.7568	104.01	94.0124	131.667	111.557	88.6885	52.0325	45.8906	58.0675	7.40607	5.63493	6.04143
Os01g0607900	LRR-receptor-like kinase (LRR-RLK) family protein	0.68088	0.394457	0.575213	0.630398	0.393158	0.251835	0.222615	0.366783	0.218899	3.29653	3.404	4.39253	5.74582	6.92999	4.11935	0.14803	0.514238	0.508979	0.849414	0.450125	0.26436
Os01g0611000	DUF642 domain containing protein, Control of diurnal flower opening time	3.13382	1.3242	1.37245	0.110614	0.042347	0.108097	1.44851	2.18917	1.23261	146.499	126.59	113.129	96.4261	59.4922	71.2715	4.17808	4.12702	4.86388	2.05342	1.41552	1.6556
Os01g0620800	UDP-glucuronosyl/UDP-glucosyltransferase family protein.	0.075054	0.123799	0.162423	0	0	0	0	0	0	1.51058	1.64727	1.38569	1.94609	1.11112	1.00753	0	0.040828	0.030427	0.053153	0.15731	0.149748
Os01g0621200	Similar to proline transporter.	8.16389	15.0896	7.44675	0.455229	0.98793	0.381326	9.48763	18.6075	19.0506	46.1604	43.107	41.9827	41.557	42.4435	49.9418	27.1223	19.3204	16.2879	17.3664	12.4829	12.8256
Os01g0625900	Ovate Family Protein, Hormonal homeostasis, Vasculature development	0	0.028758	0.030431	0.542491	0.84921	0.737069	0.2249	0.314485	0.428306	0.786788	0.306051	0.581828	3.18475	3.25633	2.1189	1.00996	0.727479	0.856574	0.93402	0.38202	0.689375
Os01g0631400	Six-hairpin glycosidase domain containing protein.	0	0.055607	0	0.083745	0.146395	0.150645	0.27396	0.355319	0.309408	0.486529	0.686463	0.370952	0.924358	0.985277	1.05354	0	0.045576	0	0	0	0
Os01g0651800	Phospholipase A1-IIbeta, Phospholipase A1-II&beta;	1.4346	1.21842	0.929336	0	0	0.038829	0	0	0.07413	2.81504	3.52236	2.92378	3.96928	4.61461	3.88305	0.107978	0.280213	0.055419	0.354834	0.23817	0.059116
Os01g0651932	Hypothetical conserved gene.	0.104299	0	0.177129	0	0.055228	0.042669	0	0	0	1.56198	1.60312	1.68158	3.64016	3.21921	3.70576	0.071103	0	0	0	0.027884	0
Os01g0652100	Protein of unknown function DUF231, plant domain containing protein.	0.375229	0.3767	0.173847	0	0	0	0.206358	0.142661	0.144321	1.82643	1.1997	0.885863	2.5449	2.04212	1.39954	0.226956	0.151942	0.137802	0.037964	0.07748	0.071802
Os01g0656400	Similar to WRKY transcription factor 15.	0.888738	1.78907	1.70521	43.1323	35.9728	12.2911	26.9793	13.8353	20.2826	55.0656	39.2209	46.1105	93.5104	109.79	81.6046	29.2518	21.6414	32.9043	5.39626	8.59113	10.3428
Os01g0659400	Primary microRNA of osa-miR319a; Target gene(s): TCP genes (Os01g0213800, Os03g0785800, Os01g0755500, Os12g0616400, Os07g0152000), Leaf morphogenesis, Cold tolerance	0	0.015394	0	0	0	0	0	0	0	0.945862	1.44618	1.32822	1.15202	1.74436	1.56811	0	0	0	0	0	0
Os01g0663300	Similar to (1-4)-beta-mannan endohydrolase-like protein.	0.0595	0.102598	0.169785	0.335955	0.786326	0.785846	0.181844	0.099362	0.253095	9.58162	8.28054	6.9336	12.7059	6.11254	7.4327	0.887845	0.586389	0.915821	0.278419	0.152124	0.221519
Os01g0668200	Conserved hypothetical protein	1.47927	1.23202	0.462518	0.35311	0.790029	0.500587	0.510059	0.695599	0.82205	3.89417	2.6453	2.91384	3.28165	3.03741	4.39358	0.702415	1.03972	0.588715	0.902833	0.811657	1.47225
Os01g0668600	S-Domain receptor like kinase-12, Response to B. glumae in resistant rice genotype CL 161	1.39674	1.65185	2.29889	0.538969	0.674899	0.541877	1.8425	1.26654	2.97283	6.72864	6.55878	5.1752	4.49086	5.51612	7.69617	1.82367	1.74996	2.05794	0.930808	2.22004	1.4466
Os01g0672201	Homeobox domain containing protein.	1.91372	0.881999	1.57354	0.771489	0.957168	0.521888	0.753915	0.504182	1.10584	3.7404	5.08239	3.2387	3.30137	3.60531	4.24845	1.39105	1.29888	0.858978	1.11671	1.0371	1.00535
Os01g0677000	Galactose oxidase/kelch, beta-propeller domain containing protein.	0.058795	0	0.108327	0.141655	0	0	0.299859	0.073537	0.070416	1.89264	1.72408	2.60242	2.31592	3.02222	1.50544	0.238191	0.310819	0.220018	0.664401	0.172289	0.241473
Os01g0680950	Hypothetical gene.	1.3636	1.13445	1.45266	0.138628	0.012205	0.156874	0	0.064127	0.070956	2.77769	3.0122	2.07722	3.90142	2.60056	2.28566	0.157204	0.46727	0.165196	0	0.222213	0.121606
Os01g0689000	Protein of unknown function DUF1639 family protein.	3.40043	2.32638	3.47881	4.95611	7.41844	2.50558	3.40103	4.36805	4.0742	12.1138	12.2062	10.5269	12.8507	14.7126	10.253	3.19165	2.18311	3.24697	4.27956	3.03608	5.57381
Os01g0698900	Similar to nascent polypeptide-associated complex alpha subunit-like protein.	0.894167	0.691499	0.448113	0.063551	0.059517	0	0.221707	0.366143	0.656611	9.32582	9.27224	8.44195	4.95835	5.94396	7.66622	0.507152	0.627029	1.18342	2.18264	2.57014	2.10398
Os01g0705400	Hypothetical conserved gene.	1.17597	0.608332	1.38245	3.10774	1.3897	2.59015	0.641316	1.1185	1.36763	35.4727	42.4816	37.8848	20.5803	21.8217	32.5213	0.640931	0.596893	0.904881	0.25768	0.34326	0.175858
Os01g0705750	Hypothetical protein.	15.1335	6.59713	7.76187	4.71923	12.9802	3.35898	16.2855	24.6136	18.6733	25.8607	21.5779	20.6055	66.9897	65.8569	51.0974	10.7345	13.6933	10.105	24.1047	23.2148	14.6868
Os01g0706266	Conserved hypothetical protein.	0.186631	0.029908	0.117992	0	0	0.084405	0	0.224528	0	0.827001	0.739018	0.939098	1.69281	1.43857	0.925811	0.363391	0.24501	0.29639	0.113529	0	0
Os01g0706850	Non-protein coding transcript.	2.6283	3.61012	3.27078	2.49319	6.03293	3.33389	4.11079	8.30088	4.41376	16.8974	13.8571	3.42964	14.0417	13.1293	11.4104	2.59781	2.9151	3.60191	1.47584	0.451448	1.09843
Os01g0723500	Transcriptional factor B3 family protein.	0.042925	0	0	0.081488	0	0	0	0	0	1.85593	2.60607	1.57283	5.02685	6.18099	4.33502	0.068325	0.097203	0	1.37853	0.394336	0.534768
Os01g0723700	Transcriptional factor B3 family protein.	1.07192	0.603149	1.22108	0.559343	0.431996	0.491625	0.613493	0.452486	0.473558	3.34671	3.08909	3.38995	2.90233	3.26385	3.39684	1.4987	1.5825	1.13931	1.09644	0.716533	0.805641
Os01g0726400	MADS box transcription factor, Regulation of floral organ identity	0.38651	0.24393	0.168589	0	0.177168	0.312998	0.678713	0	0.319109	21.727	24.0027	21.3515	14.9909	11.5924	13.8721	3.31222	3.20414	3.40874	0	0	0
Os01g0726700	Conserved hypothetical protein.	0.05904	0	0.218636	0	0.106909	0	0.224601	0.784889	0.293712	0.167049	0.125393	0.202926	4.67469	3.53835	6.41938	0.799295	0.96795	0.738905	0	0	0
Os01g0728100	Lipase, GDSL domain containing protein.	0.008494	0	0.072775	0.027935	0	0	0.018555	0	0.031655	0.07393	0.022432	0.139689	1.24921	0.754828	1.18237	0.009489	0.077639	0.044809	0	0	0
Os01g0729400	Similar to Too many mouths protein.	0.270237	0.046343	0.075821	0.068673	0	0.022889	0	0	0.06211	3.74263	3.46092	1.68149	4.25576	3.59777	2.83173	0.403959	0.629488	0.228016	0.108705	0	0.104318
Os01g0730900	DNA polymerase III, subunits gamma and tau domain containing protein.	2.01586	1.3497	1.69375	1.64277	1.9179	1.13513	1.11608	1.68558	1.05423	6.46742	6.95874	5.229	7.43611	9.4564	5.68256	1.64174	2.48308	1.40356	1.42419	1.03018	1.4202
Os01g0738300	Protein kinase, core domain containing protein.	1.01942	0.571914	1.38244	0	0	0	0.034427	0	0.029111	1.12087	0.979736	0.929715	2.12479	1.95249	2.42375	0.531711	0.447337	0.530445	0.562858	0.503527	0.325739
Os01g0743200	Pectin lyase fold/virulence factor domain containing protein.	0	0.025582	0.014222	0	0	0	0	0	0	0.191999	0.025849	0.141335	1.30227	1.43093	0.990724	0	0	0	0.346223	0.118633	0.411161
Os01g0744000	Similar to Kinesin heavy chain (Fragment).	3.08663	3.57384	2.85347	0.250319	0.447743	0.077555	0.801484	0.597015	0.948874	9.29077	11.4907	9.08399	13.474	10.3123	10.9523	4.45553	5.37806	5.45035	0.643643	0.214721	0.470374
Os01g0745700	GATA transcription factor, Negative regulation of heading date, Positive regulation of panicle development and grain number, Regulation of grain size	0	0	0	0	0	0	0	0	0	3.69543	3.86038	3.76825	10.3018	10.6179	7.36775	0.208734	0.283842	0.326251	0.053939	0	0.099304
Os01g0746700	Similar to Mannan endo-1, 4-beta-mannosidase 2.	0.590838	0.194658	2.48984	0.146455	0	0.069828	0.122713	0	0	6.12912	6.27361	5.7558	10.4411	9.82149	7.19577	1.45553	1.67472	1.96704	0.397195	0.300522	0.24866
Os01g0753800	Conserved hypothetical protein.	0.163873	0.23434	0.371055	0.086066	0	0	0	0	0.068853	2.61338	3.04743	2.67811	3.63496	5.35869	5.27603	1.32273	3.00601	2.51939	0.177422	0.092719	0.061535
Os01g0756600	Protein of unknown function DUF642 family protein.	2.84228	1.92864	2.9037	0	0.112037	0	0.33118	0.538275	0.342526	5.509	5.77749	5.66935	11.8263	9.98302	11.2912	2.85471	3.14588	2.85365	1.64875	1.52973	1.21459
Os01g0757400	Similar to Katanin p60 ATPase-containing subunit A1 (EC 3.6.4.3) (Katanin p60 subunit A1) (p60 katanin). Splice isoform 2.	0.660765	0.497692	0.446032	0.22595	0.266895	0.154904	0.134849	0.138507	0.20764	1.41269	1.46083	1.19242	3.13028	2.28474	2.0312	0.935405	0.643035	0.701251	0.612623	0.209882	0.287105
Os01g0759800	Hypothetical protein.	0	0.03876	0.093427	0	0.139666	0.083425	0.131169	0.120845	0	0.947794	0.407532	0.286745	1.29504	1.00649	0.755622	0.197142	0.279531	0.050802	0.254548	0.117846	0.146478
Os01g0759900	Similar to Permease 1.	2.17129	1.31425	1.0971	1.34929	2.18212	1.75204	2.1607	3.73003	1.33602	6.66329	5.93873	7.36359	11.6897	10.8231	8.77574	3.58774	3.82918	2.88158	4.40297	3.17283	2.3379
Os01g0769200	Peptidase S8, subtilisin-related domain containing protein.	0.439992	0.216817	0.147932	0.486591	0.344812	0.376992	0.386988	0.803738	0.540273	2.28558	2.31386	2.26587	3.8668	3.30333	3.25733	0.468021	0.59169	0.899561	0.410881	0.207946	0.246364
Os01g0779800	Similar to SR protein related family member.	0	0	0.092538	0.042697	0	0	0	0	0	0.185797	0.094124	0.075894	1.47288	1.17504	0.886768	0.037847	0.02859	0.027253	0	0	0
Os01g0784900	Basic helix-loop-helix transcription factor 069, Regulation of inflorescence axillary meristem formation during panicle development	1.89397	3.42506	5.17833	1.0778	1.14261	1.40798	3.0539	2.14292	2.69175	19.2321	19.5426	17.5097	17.5733	16.4522	17.1938	8.14952	9.40725	6.68532	2.95411	2.34664	3.59247
Os01g0785400	IAA-amido Synthetase, Control of leaf inclination, Auxin homeostasis, Regulation of defense response	0	0	0	0	0	0	0	0.065503	0.063337	5.1225	5.96609	3.91036	9.25334	11.5562	8.23784	0.289919	0.437053	0.301399	0	0	0
Os01g0785900	Zinc finger, C2H2-type domain containing protein.	0.178016	0.235401	0	0	0	0	0	0.105317	0.073576	0.945573	0.800125	0.751134	1.13488	1.07315	1.51906	0.15478	0.0594	0	0.123252	0.107491	0
Os01g0788800	Similar to Isoform 2 of Homeobox-leucine zipper protein TF1.	1.35697	0.913533	1.01603	0.363567	0.439065	0.664831	0.744169	0.514335	0.514443	2.93722	2.10065	2.00481	3.80571	3.41275	2.92974	2.2747	2.06813	1.99801	0.053346	0.146076	0.194306
Os01g0799500	Methyladenine glycosylase domain containing protein.	0.78303	0.158313	0.317574	0	0.078786	0	0.302445	1.49488	0.237412	12.4301	17.6656	10.9759	11.6621	15.1224	9.73512	0.158506	0.137794	0.484033	0.557221	0.718709	1.0115
Os01g0822900	Non-specific lipid transfer protein (nsLTP), Regulation of plant height	0.252126	0.95459	0.049907	0.06039	0	0.130455	0.055805	0.059744	0.35926	6.69923	6.45571	11.5664	66.0203	48.684	56.4533	7.37038	8.35865	4.61317	0.636562	0.371422	0.12164
Os01g0823100	Alpha-expansin OsEXPA2.	0.526047	0	0.154	0	0.110742	0	1.93565	1.96386	1.23935	7.48032	8.52974	10.5265	24.9994	29.1313	21.6877	5.75735	4.74655	5.20546	1.25956	1.4653	1.27293
Os01g0824500	Epidermal patterning factor-like protein 9, Small secreted peptide, Control of panicle morphogenesis, Negative regulation of spikelet number per panicle	0	0.131534	0	0	0	0	0	0	0	5.68382	5.94195	5.00669	5.88986	4.82997	2.41934	0	0	0	0	0	0
Os01g0825000	Lateral organ boundary domain (LBD)-containing protein, LBD transcription factor, Regulation of constitutive aerenchyma and lateral root formation	0.431139	0.146178	0.137878	0	0	0	0	0	0	0.617474	0.633878	1.31553	1.28194	1.08693	0.992754	0.121003	0	0	0.174794	0	0.217707
Os01g0829400	Thioredoxin fold domain containing protein.	1.91014	2.28715	1.98892	2.13706	1.9262	2.13177	1.94493	1.77502	2.61535	5.27782	5.53449	2.5152	7.0343	6.71756	3.94271	2.10015	1.70589	2.71815	1.48488	0.3666	0.860523
Os01g0834100	Aldehyde dehydrogenase, conserved site domain containing protein.	10.4552	8.97535	8.67279	6.94222	2.23781	4.59325	5.90272	6.9913	6.48837	16.1064	13.5081	14.6645	21.1933	20.8927	14.8889	2.83695	5.41375	6.37749	2.86926	1.92483	2.21367
Os01g0834900	Hypothetical conserved gene.	67.7385	82.9675	142.509	11.0592	39.6596	15.4989	42.4692	38.7693	66.5796	96.1172	52.044	105.554	309.468	281.172	217.612	125.752	128.803	117.55	27.6638	13.2348	12.2927
Os01g0835700	CCT domain containing protein, Regulation of heading date	0.563872	0.622458	0.882032	1.39204	1.34104	2.49951	1.25255	0.863941	1.13834	11.6245	17.3989	15.9814	8.4564	6.64862	9.46416	3.19733	2.24982	1.90229	2.56549	1.91479	1.6799
Os01g0839900	Osmotin-like protein, Drought tolerance, Regulation of ABA biosynthesis and lignin accumulation	0.084828	0	0.084738	0.058366	0.027848	0.048941	0	0.060749	0	0.419588	0.1501	0.085102	8.00246	12.2068	8.5091	0.072215	0.067534	0.024777	0.489002	0.140513	0.470844
Os01g0841000	ENTH/VHS domain containing protein.	12.3073	9.83574	9.97781	7.87416	10.4671	6.49618	16.006	20.7468	17.5095	143.472	147.82	127.941	102.883	125.481	110.867	29.0883	28.8103	28.1419	25.4906	38.3071	41.3299
Os01g0852400	Homologue of the Arabidopsis OPS (OCTOPUS), Regulation of grain size, Brassinosteroid signaling	0	0.03187	0	0	0	0	0	0	0	0.017831	0.03744	0.147172	1.36244	0.810477	1.48487	0.021821	0.186546	0.221661	0.09499	0	0
Os01g0857600	Similar to H0811D08.6 protein.	2.61765	0.635633	4.21223	1.10955	1.02747	0.712314	0.324182	0.536673	0.244815	6.35876	5.73608	5.11286	10.932	13.6399	9.45867	1.9583	2.52932	3.12917	0.441508	0.150581	0.145482
Os01g0857650	Hypothetical protein.	0.509514	0.230793	0.580845	0.209899	0.232118	0.141923	0.033992	0.145484	0.053354	1.35356	1.79951	0.893955	3.742	3.70575	1.89738	0.318402	0.339102	0.636295	0.094839	0	0
Os01g0860900	Conserved hypothetical protein.	0.040732	0.126007	0.335135	0.114398	0.14966	0.070809	0.09255	0.13578	0	1.56034	0.866039	0.842667	2.10278	1.49708	1.21979	0.074857	0.067133	0.311159	0.096728	0.186738	0.055285
Os01g0875300	Similar to Universal stress protein family protein.	3.75088	1.56873	2.14168	0.03104	0	0.048373	0.146393	0.469103	0.24267	12.0734	8.42049	9.44135	14.7601	14.836	9.62007	1.33448	1.57781	1.3675	0.993608	0.251473	0.469228
Os01g0875500	Similar to Beta-galactosidase (EC 3.2.1.23).	3.06414	2.63786	2.52569	0.162262	0.118861	0.132267	0.849525	3.23503	1.00786	25.0604	23.0797	22.2978	31.032	27.1424	23.6636	5.36225	6.1367	7.00068	9.72737	7.70498	7.23411
Os01g0885900	Similar to transcriptional factor TINY.	0.110876	0	0.029244	0.076446	1.4362	0.236205	0.224493	0.453475	0.41731	1.34235	0.759513	2.59833	13.2929	9.98169	3.8065	0.539692	1.30886	0.440732	1.72264	0.780375	0.6617
Os01g0889400	LOB (LATERAL ORGAN BOUNDARIES) domain-containing protein, Regulation of empty-glume identity, floral organ number control and female gametophyte development	0	0	0	0	0.110966	0	0	0.128065	0	0.43762	0.327876	0.317268	0.726994	0.606043	0.692286	0	0	0	0	0	0
Os01g0897700	Putative type I Formin, Regulation of root-hair elongation	7.77035	6.47007	7.49348	0.124833	0.130239	0.39127	0.723025	1.42708	0.868516	10.3667	10.4848	14.2474	21.5398	17.0594	16.3458	4.54128	5.30003	4.41872	4.37092	5.01125	3.60224
Os01g0908600	Proline (Pro) and &gamma;-aminobutyric acid (GABA) transporter, Stress tolerance, Cadmium stress tolerance	0.728054	0.623241	0.505929	0.07044	0	0	0.040152	0.467418	0.928866	14.9304	25.0561	14.3814	10.7705	17.373	18.2187	4.00836	4.42172	2.23962	0.750983	0.842805	0.637374
Os01g0910800	Conserved hypothetical protein.	0	0.239067	0.198487	0	0.195552	0	0.214045	0.137048	0	4.21146	1.75337	3.93778	4.48944	5.91786	10.7319	2.03903	1.44417	1.50251	0	0.141297	0.079173
Os01g0917900	Zinc finger, RING/FYVE/PHD-type domain containing protein.	0.744032	0.873153	1.78557	0	0.098731	0.105254	0.884261	0.982702	0.897734	2.05268	1.89095	1.95175	8.06805	6.87616	4.23443	1.11418	0.937321	2.20295	0.508078	0.746373	1.31623
Os01g0925300	Zinc finger, DHHC-type domain containing protein.	0.531902	0.231623	0.795408	0.028612	0.046446	0	0	0.02689	0	0.161052	0.581669	0.444786	1.99262	1.56655	2.79745	0.204638	0.218464	0.257373	0.356373	0.318715	0.639806
Os01g0926700	Putative glycosyltransferase, Ortholog of Arabidopsis IRX10, Xylan biosynthesis, Secondary cell wall biosynthesis	22.9198	9.57131	45.6991	14.7619	24.5582	12.5115	16.7856	20.8418	7.34118	48.5542	45.3502	42.5783	89.4386	98.2348	72.8071	22.4855	25.9796	23.5758	26.5106	21.5496	20.4498
Os01g0928200	Conserved hypothetical protein.	0	0	0.059539	0	0	0	0	0	0	0.157475	0.596765	1.30302	3.27344	2.3906	3.65181	0.625276	0.500904	0.316886	0	0	0
Os01g0957100	LRR-receptor-like kinase (LRR-RLK) family protein	0.078728	0.04711	0.097597	0	0	0.03148	0	0	0.033771	1.16906	1.06936	1.71021	3.38213	5.07312	4.64903	0.447766	0.334948	0.512979	0.03627	0.033868	0.061628
Os02g0104500	MYB-like domain containing protein.	0.914578	0.365827	0.460962	0.164721	0.078296	0.046775	0.038721	0.273977	0.55262	1.35136	1.27635	1.00764	2.6431	3.1196	3.06566	0.294642	0.132224	0.199361	0.024961	0.160681	0.12187
Os02g0116800	Remorin, C-terminal region domain containing protein.	2.35981	1.894	2.92243	0.199259	0.232997	0.184577	0.735612	0.649415	0.801642	3.74005	3.80499	3.66223	4.18122	6.89409	7.47725	1.87798	2.11289	1.52907	1.38176	1.1772	1.8391
Os02g0118850	Hypothetical gene.	0.882566	0.770387	1.86417	1.61271	1.42528	0.792634	1.09883	1.99216	1.38291	2.55247	3.22189	2.56832	3.07692	3.64855	3.57538	1.44536	1.29192	2.1852	0.822373	0.959866	1.0583
Os02g0118875	NB-ARC domain containing protein.	2.95187	1.17086	3.06445	1.88848	0.848178	0.900022	0.226083	1.04934	1.89181	5.29289	5.21114	4.04906	4.99865	6.92921	5.91352	1.48	1.69152	1.22985	2.26472	1.98795	2.00293
Os02g0138000	Leucine-rich repeat, plant specific containing protein.	0.141964	0.143612	0.065925	0.0172	0.053401	0	0	0	0.023737	2.71938	3.20436	1.73766	4.19045	3.75948	1.97288	0.126149	0.121905	0.204824	0	0.064586	0.017013
Os02g0152750	Non-protein coding transcript	6.52358	3.0889	3.7719	1.68484	3.33708	1.01737	2.42633	2.91377	4.56566	8.90104	7.5251	6.10556	8.44621	9.17936	10.8969	2.2694	3.12059	2.67954	0.539499	1.93041	1.99565
Os02g0152800	RNA polymerase Rpb1, domain 2 family protein, expressed	2.80694	1.28644	1.65407	2.2066	1.85158	1.3076	1.07472	1.65428	1.38744	5.01619	6.1689	3.30504	5.06358	3.70074	6.75521	0.674388	1.24951	0.594283	0.810183	1.36878	1.21573
Os02g0155000	Hypothetical protein.	0.588044	0.541295	0.911756	0.054129	0.01507	0	0.22557	0.271956	0.199099	2.81217	1.72944	1.69447	2.26797	2.01758	3.72634	1.42683	0.953974	1.08156	0.408711	0.088262	0.15434
Os02g0162766	Hypothetical conserved gene.	3.17206	1.66081	3.24024	3.21494	3.7455	2.29127	1.12218	2.00992	2.68742	8.77984	8.06201	7.60424	6.76859	8.2259	11.9041	1.64352	2.10287	1.19902	2.74441	3.0217	4.15327
Os02g0166800	G1-like protein 1, Arabidopsis LSH1 and Oryza G1 (ALOG) gene family protein, Control of inflorescence development, Regulation of inflorescence branching	0.213623	0.182835	0.059065	0	0	0	0.673573	0.695737	0.726586	13.8676	14.2241	12.3601	10.6117	9.16243	8.16209	0.847384	1.02574	0.758012	0.526367	1.00967	0.498719
Os02g0190500	LRR-receptor-like kinase (LRR-RLK) family protein	0.56278	0.302465	0.633822	0.049557	0.050234	0.137511	0.276555	0.203768	0.158047	1.25326	1.13337	0.985289	2.05412	1.70796	2.01282	0.559727	0.547071	0.675646	0.482052	0.724565	0.635085
Os02g0192500	Cellulose synthase like protein A1	0.578698	0.105103	3.48185	0.080055	0	0	0.209368	0.057334	0.051847	7.54123	9.2888	8.26071	14.1928	14.4277	13.2841	3.13497	4.57033	4.55159	0.445533	0.858196	1.7065
Os02g0199800	Similar to No pollen.	0.280213	0.063459	0.241799	0.040416	0.096328	0.161763	0.09299	0.096382	0.131848	0.744057	0.756181	0.416818	0.633993	1.34749	0.881217	0.101101	0.157841	0.273367	0.056787	0.014037	0
Os02g0205200	Similar to Unidentified precursor.	0	0	0	0	0	0	0	0	0	0.503814	0.245332	0.034647	1.23413	0.595349	0.642247	0	0	0	0	0	0
Os02g0207100	Similar to UDP-glycosyltransferase UGT99C4.	0	0.008065	0.021775	0.058	0	0	0.094498	0.050404	0.10852	0.448917	0.416062	0.209743	0.878644	0.851384	0.910638	0	0.035212	0.027164	0	0	0
Os02g0219200	Similar to Beta-galactosidase precursor (EC 3.2.1.23) (Lactase) (Acid beta- galactosidase) (Exo-(1-->4)-beta-D-galactanase).	0.35335	0.213612	0.06226	0.077912	0	0	0.0606	0.162671	0.103903	0.769318	0.827503	0.864205	0.773593	0.796978	1.19391	0.207048	0.203176	0.219867	0.180044	0.110766	0.316794
Os02g0226600	Homeodomain-related domain containing protein.	0	0	0	0	0	0	0	0	0	0.539157	0.610379	0.359402	0.967932	0.917803	0.972551	0	0	0	0	0	0
Os02g0230875	Conserved hypothetical protein.	0	0	0.079581	0.413774	0	0	0	0	0	5.28444	5.82463	5.48388	12.6523	6.67227	4.94828	0	0	0	0.7451	0.920307	2.13917
Os02g0236600	Peroxidase P7 (EC 1.11.1.7) (TP7).	0.326503	0	0.047431	0	0	0	0	0	0	1.04969	0.943238	0.624941	2.37822	2.64354	2.57338	0.055173	0	0.114847	0.621513	0.465463	0.810028
Os02g0258300	Zinc finger, FYVE/PHD-type domain containing protein.	0.193775	0.205816	0.026946	0	0.014256	0	0	0	0	0.296125	0.384173	0.269547	1.71245	1.09191	1.71379	0.191463	0.206277	0.282417	0.019072	0.078706	0.032087
Os02g0327000	GTPase activating protein 1, Salinity stress tolerance, Abiotic stress response	113.889	127.533	91.4041	35.4241	64.8676	43.7567	123.297	158.759	104.369	493.564	501.784	413.885	621.57	772.825	600.245	218.233	219.11	242.795	209.686	232.253	253.848
Os02g0433900	Conserved hypothetical protein.	0.310905	0.234996	0.586112	0.148128	0.077498	0	0.120069	0.299512	0.354526	2.77431	3.18647	2.66232	2.77876	2.59985	1.95632	0.97817	0.679586	0.571741	0.030981	0	0.094919
Os02g0450000	Ribonuclease H-like protein, Regulation of tiller angle, Regulation of grain size through brassinosteroids signal pathway	1.00659	1.06009	1.93349	0.06565	0.02409	0	0.201793	0.378923	0.460443	2.84827	4.37726	2.55561	2.99304	3.13442	3.63306	1.35865	1.71275	1.3044	0.999365	0.872503	1.25784
Os02g0488600	Armadillo-like helical domain containing protein.	89.8991	81.4655	82.6233	28.1175	54.2767	39.8949	53.7479	79.3268	31.8443	158.03	130.185	143.367	209.13	211.013	169.675	73.1796	87.0139	76.7822	58.3045	54.5506	43.2873
Os02g0493050	Ankyrin repeat domain containing protein.	0	0	0	0	0	0	0	0	0	0.102061	0.26316	0.181144	0.71583	1.30678	0.933022	0.376741	0.401693	0.489154	0	0	0
Os02g0493087	Hypothetical protein.	1.00438	0.984753	1.42292	0.059213	0.121757	0	0.325731	0.544156	0.049933	4.61726	5.52417	4.75301	4.90067	5.20504	4.54836	1.27169	0.761398	0.938356	0.070873	0	0
Os02g0493100	F-box domain, cyclin-like domain containing protein.	0.438051	1.06981	0.621607	0	0.030835	0	0.066652	0.259408	0	3.68402	4.56243	3.30336	3.31486	3.67164	3.56892	0.596185	0.5231	0.3846	0	0	0
Os02g0493200	Non-protein coding transcript.	0.427942	0.28164	0.177818	0	0	0	0	0	0	2.18173	3.48271	1.89809	3.19935	4.42053	3.05701	0	0.070968	0	0	0.088754	0
Os02g0507100	Conserved hypothetical protein.	0.045923	0.196992	0.072395	0	0	0	0.128782	0	0.147419	4.72073	4.29488	5.51096	4.85135	2.97543	2.38453	0.24646	0.216654	0.397528	0	0	0.076144
Os02g0513100	Clade III SWEET transporter, Sucrose transporter, Regulation of sucrose transport in response to drought and salt stress, TAL effector-mediated susceptibility to bacterial pathogen	0	0.111238	0	0	0	0	0.05793	0.088895	0	1.85287	1.30063	3.00607	1.7155	2.24133	0.904958	0.095444	0.058246	0.992739	0.070475	0.080639	0
Os02g0524550	Non-protein coding transcript.	0.654594	0.336757	1.06634	0.244465	0.270673	0	0.336897	1.31924	0.44875	2.29551	2.79813	3.7883	6.40402	4.73675	3.1071	2.10229	1.49491	1.50752	0.24041	0.303314	0.100419
Os02g0526700	Conserved hypothetical protein.	1.25265	0.540325	1.36429	2.85278	1.5877	1.43876	0.224142	0.377219	0.371757	6.04575	6.61175	3.71647	5.90464	7.5785	5.40042	0.349171	0.488752	0.491717	0.397587	0.601708	0.721096
Os02g0528500	Nucleic acid-binding, OB-fold domain containing protein.	0.342534	0.13124	0.547524	0.337412	0.230455	0.148676	0.149153	0.289345	0.211384	5.75551	6.0717	5.63124	9.83031	10.2677	11.581	2.14591	1.77976	2.49618	0.192915	0.230084	1.15955
Os02g0530600	Poly(ADP-ribose) polymerase, Double-strand break (DSB) repair, Likely to be involved in the Ku-independent alternative non-homologous end-joining pathway (A-NHEJ pathway)	3.48721	2.3793	3.09841	1.00076	1.17346	0.945065	1.88602	1.79417	1.66582	5.91729	6.10418	6.4871	6.55176	7.17049	8.36341	2.86871	2.44238	2.83051	0.420166	1.14482	0.602292
Os02g0537400	Similar to Heat shock protein.	2.55985	2.49144	2.41379	1.54129	1.71951	1.3504	0.859525	0.986897	1.19287	5.91786	6.12799	5.54415	9.30139	12.75	13.3015	3.28373	3.77694	3.22928	2.15972	1.09349	2.09427
Os02g0586900	Hypothetical conserved gene.	0	0.264253	0.16054	0	0	0	0.197136	0.193195	0.120585	91.8341	70.1357	94.1975	393.586	470.196	211.818	0.718259	0.292377	0.925514	0.145342	0.757681	1.10285
Os02g0601700	Ankyrin repeat containing protein.	0.233538	0.214367	0.436427	0.078147	0.052378	0.076006	0	0.069635	0.072998	0.445732	0.48541	0.660843	1.96657	1.35645	1.5794	0.27721	0.371606	0.222266	0.259037	0.350454	0.512439
Os02g0602000	Remorin, C-terminal region domain containing protein.	0.047126	0	0	0.10032	0.261169	0	0.050815	0.028991	0	2.07553	2.08659	1.90096	6.99369	4.51877	2.7474	0.057235	0.092788	0.125864	0.377121	0	0.064065
Os02g0618400	R2R3-type MYB transcription factor, Adaptive growth regulation	3.81796	4.8408	4.98822	0.11406	0.030486	0	2.80051	1.57039	6.54574	30.9616	24.3952	36.2512	127.98	106.303	62.2398	14.1097	22.0286	20.1905	30.0274	27.5145	30.6584
Os02g0623400	G1 like protein 3	1.44431	2.17807	0.885617	0	0.189223	0	0.351857	0.80996	0.229211	2.61566	1.81024	1.54123	7.3001	6.28183	4.39421	0.237032	0.196184	0.247537	1.02005	1.14071	0.791557
Os02g0629800	Defensin-like protein, Antimicrobial peptide, Positive regulation of Cd accumulation in rice leaves, Mediation of Cd efflux from cytosol into extracellular spaces via chelation, Pathogen defense	0	0	0	0	0	0	0	0.06104	0	0.210287	0.112657	0	4.1293	2.0579	5.85721	0	0	0	0	0.312804	0.936181
Os02g0640100	Hypothetical conserved gene.	5.04088	2.90412	1.91961	0.160202	0.383627	0	1.04964	0.693958	0.45381	17.8198	22.8371	21.6913	39.9718	39.168	27.3507	8.47498	8.67682	7.24389	0.294756	0.457977	0.312305
Os02g0641300	R2R3-MYB transcription factor 27	1.82724	0.727836	2.19549	0.172271	0.442812	0.162489	0.324722	0.654311	0.213973	11.6285	13.3612	10.1805	21.948	18.8072	14.6949	0.980465	1.02245	1.2973	1.36278	0.826967	0.947337
Os02g0643200	Transcription factor, DNA-binding intermediate protein for SLR1, Modulation of gibberellin signaling pathway, Regulation of plant growth and development	0	0	0	0	0	0	0	0	0	1.65247	1.63121	1.49128	2.80274	1.97228	2.34671	0	0	0	0	0	0
Os02g0648300	SANT domain, DNA binding domain containing protein.	0.627226	0.539715	0.345342	0.142608	0	0	0.265332	0.050948	0.114954	1.78352	2.05798	1.5116	1.94212	2.07045	1.3274	0.244981	0.113533	0.116838	0.030902	0.116574	0.110636
Os02g0652550	Similar to predicted protein.	0.528934	0.240735	0.522061	0	0	0.031767	0.055644	0.136825	0.140491	0.486361	0.680638	0.525573	1.31232	1.14287	1.44684	0.118641	0.319237	0.254938	0.245045	0.12385	0.350089
Os02g0653000	Non-protein coding transcript.	0.18853	0.09307	1.11649	0.002438	0	0	0.017498	0	0	1.30178	0.524362	1.19747	5.48095	4.04179	3.20951	0.346291	0.341966	0.846292	0.882845	0.184039	0.51836
Os02g0658800	Beta-expansin.	0	0	0.02327	0	0	0	0.494911	0.103243	0.093186	0.395992	0.401627	0.111771	10.3141	3.64949	3.70681	0.81107	0.329019	1.07848	0.217555	0	0.206888
Os02g0663300	BEACH domain domain containing protein.	0.496082	0.348962	0.3946	0.157739	0.229586	0.141122	0.152041	0.227185	0.131573	0.874184	0.762671	0.740506	0.869532	1.14487	1.33182	0.460095	0.397937	0.373069	0.186391	0.150017	0.223064
Os02g0669000	Lipase, GDSL domain containing protein.	4.17638	3.2369	3.63084	0.119869	0.108894	0.050859	2.22419	2.68457	2.64923	2.12109	2.35512	2.05087	4.53199	8.46928	10.0629	1.53448	1.62506	1.75029	2.02272	2.43631	1.72626
Os02g0678800	Transcriptional activator/repressor, Reguration of KNOX gene, Oskn2 (regulator of meristem function), Floral organogenesis	0	0	0	0	0	0	0	0	0.091463	0.040863	0	0.037542	3.5494	2.71516	4.63467	0.107941	0.167918	0	0	0	0.137847
Os02g0681632	Peptidoglycan-binding Lysin subgroup domain containing protein.	21.9692	15.8197	22.5397	14.9244	21.3475	8.52472	28.572	23.9804	21.4121	50.9808	48.5965	53.5345	53.7314	67.0307	58.1986	27.129	30.5172	30.6854	10.4113	14.1444	9.65163
Os02g0687200	Protein of unknown function DUF581 family protein.	4.74055	4.02477	5.54143	19.6163	12.0242	10.121	19.0684	11.016	14.6856	35.762	38.0256	34.2161	55.1471	82.5268	61.591	24.8863	22.7379	32.9952	12.4547	20.5832	24.7174
Os02g0689900	Low-affinity nitrate transporter, Ortholog of Arabidopsis NRT1.5/AtNPF7.3, Mediation of nitrate allocation	20.6828	11.1172	17.2858	2.43743	3.62332	2.59008	76.7716	97.5095	77.5485	338.022	372.992	281.488	184.416	170.431	252.827	79.4653	89.522	88.6164	6.16635	2.07266	2.31502
Os02g0691500	Similar to OSIGBa0142I02-OSIGBa0101B20.1 protein.	0	0	0.028005	0	0	0	0	0	0	2.05807	2.3166	2.19853	5.20021	8.52227	6.6703	0.350095	0.169452	0.255027	0.037656	0	0.111667
Os02g0696900	Myb-like DNA-binding domain, SHAQKYF class domain containing protein.	0	0.094818	0.044369	1.21671	0.95824	0.408807	0.602072	0.954731	0.50449	2.81277	3.57492	2.57527	4.83451	3.86741	3.20919	0.623641	0.611604	0.68149	1.08797	1.11341	1.35052
Os02g0701300	Growth-regulating factor, Regulation of grain shape and panicle length, Negative regulation of seed shattering	0.208101	0.397786	0.265375	0.140029	0.159875	0.151473	0.123348	0.476141	0.203577	2	2.20039	1.97857	2.77854	2.13252	2.16826	1.1583	0.903836	1.44954	0.130783	0	0.046975
Os02g0702600	Rop nucleotide exchanger, PRONE domain containing protein.	1.25256	0.641007	1.48965	0.175374	0.300999	0	0.487486	0.436421	0.370303	5.65138	6.38018	4.91698	6.09286	6.20954	6.31454	0.777605	1.27818	1.48706	0.442432	0.163083	0.615461
Os02g0706600	Similar to zinc finger homeodomain protein 1.	0.55958	0.553919	1.2608	0.594061	0.767872	0.64042	0.981018	1.06202	0.615769	2.64465	2.27745	2.13091	4.26114	4.44726	3.36526	1.9076	1.82743	1.49358	0.604905	0.175659	0.174304
Os02g0720200	Similar to 65kD microtubule associated protein.	2.69066	2.03686	1.82147	0.43158	0.423195	0.524619	0.644863	0.684302	0.521533	2.40848	2.73267	2.09404	4.33589	4.4057	4.48803	1.20364	1.624	1.461	0.322064	0.585394	0.354635
Os02g0730400	Six-bladed beta-propeller, TolB-like domain containing protein.	2.85099	2.4457	3.29989	0.284624	0.376785	0.133512	0.605815	0.526312	0.796831	4.24407	4.98498	4.64127	8.04319	7.59831	7.38183	2.55821	3.01241	2.53013	0.830939	0.67395	0.842228
Os02g0731900	Beta-ketoacyl-CoA Synthase	1.7606	1.80241	2.64529	3.82553	5.8872	2.80086	9.57737	10.0017	10.0563	31.4167	29.3426	28.8827	29.8713	32.7027	21.3702	8.87216	10.4122	7.17132	1.94733	0.814748	1.18927
Os02g0732200	Armadillo-like helical domain containing protein.	13.9827	3.81273	6.82219	0.720291	4.91019	2.18883	3.19083	10.8849	0.650672	41.5434	37.5799	42.5255	53.3157	56.8056	39.1382	4.02958	6.87147	6.30366	10.8321	6.69124	7.98599
Os02g0733300	Glycoside hydrolase family 9 subclass B1, Endo-beta-1, 4-glucanase, Lignocellulose crystallinity modification in stem internode growth and development, Plant strength, cellulose modification, and biomass saccharification	0.028351	0.015545	0.040668	0	0.029969	0	0	0	0	0.078591	0.114528	0.078422	1.1656	0.721694	1.76036	0.018435	0	0.08594	0.213353	0	0.087323
Os02g0741800	Similar to Permease 1.	0.929692	0.809334	0.574579	0.31583	0.149184	0.188161	0.095901	0.044037	0.01771	9.08695	11.8637	10.6052	16.9465	15.1882	12.3025	2.34763	3.75752	2.68349	1.71121	1.12876	1.23738
Os02g0742700	Conserved hypothetical protein.	0.310195	0.303485	0.683929	0	0.026297	0	0.029948	0.099119	0.234679	4.32143	3.18303	1.73207	4.44179	4.63655	4.12721	0.408743	0.477067	0.523094	0	0.106583	0
Os02g0747900	Atypical basic helix-loop-helix protein, Control of cell elongation, Regulator of grain size and leaf angle	0.078787	0	0	0.046378	0	0	0	0	0	3.0359	3.03859	2.9755	3.90169	3.17729	2.70279	0.378732	0.38921	0	0.126535	0.058804	0.090288
Os02g0767300	Flavonol synthase, Bifunctional 2-oxoglutarate-dependent dioxygenase	0	0	0	0	0	0	0	0	0.062632	2.15787	2.71773	1.91667	2.12889	1.264	1.6258	0	0.028413	0	0.193191	0.254118	0.062858
Os02g0770800	NADH/NADPH-dependent nitrate reductase	0	0.022858	0	1.11307	0.657076	0.230706	0.016204	0	0	2.90168	6.68393	3.46343	8.18571	10.8805	7.95522	0.172793	0.065935	0.045412	0.40476	0.36996	0.528423
Os02g0777400	ERECTA family protein, OsERECTA2 receptor-like kinase, LRR-receptor-like kinase (LRR-RLK) family protein, Regulation of cell proliferation and cell growth, Regulation of germline cell specification during megasporogenesis	0.712843	0.183199	1.48105	0.026803	0.241993	0.101918	1.6865	1.2653	0.93296	14.504	15.4714	12.223	24.2997	23.9542	21.3501	1.79663	1.7245	2.54172	0.042833	0	0.06559
Os02g0791300	Hypothetical conserved gene.	0	0	0	0	0	0	0	0	0	0.860147	0.799716	0.867513	1.54409	2.52584	0.820953	0	0.059426	0	0	0	0
Os02g0794500	Similar to Serine carboxypeptidase II precursor (EC 3.4.16.6) (Carboxypeptidase D) (Bri1 suppressor 1) [Contains: Serine carboxypeptidase II chain A; Serine carboxypeptidase II chain B].	0	0	0	0.163646	0.091864	0.066726	0.020807	0	0.036585	2.4857	2.23738	1.25889	0.700948	0.744285	1.29302	0	0	0.020793	0	0	0.024739
Os02g0797100	Similar to Dehydration responsive element binding protein 2B (DREB2B protein).	0.048359	0	0	0	0	0	0.071294	0.079234	0	3.40565	2.25318	1.01838	2.79965	2.7088	2.11417	0	0.142579	0.12625	0	0.026362	0.14503
Os02g0809300	Conserved hypothetical protein.	0	0.038208	0.061673	0	0	0	0	0.024777	0	1.51657	2.50815	2.66658	1.82194	1.41569	1.42751	0.652482	0.359995	0.57825	0	0.06266	0
Os02g0811000	DUF640 domain containing protein, ALOG domain-containing nuclear protein, Reguration of plant height, floral development and grain yield, Spikelet morphogenesis	0	0	0	0	0	0	0.148677	0.189577	0.235508	0.501555	0.708122	0.304865	0.69013	0.814881	0.590673	0	0	0	0	0	0
Os02g0813600	Thiolase-like, subgroup domain containing protein.	0.071695	0.054318	0	0	0	0	0.569355	1.35027	0.405543	2.44134	2.1505	2.40969	5.02803	3.72281	2.9774	0.530331	0.577938	0.651816	0.016005	0.363077	0.290516
Os02g0814200	Similar to CER1-like gene protein (Fragment).	0.237751	0.113029	0.090389	0.060617	0	0	0	0	0	2.10573	1.84486	1.7001	5.1078	3.93674	5.62144	0.022699	0	0	0.024816	0	0
Os02g0818900	Heavy metal transport/detoxification protein domain containing protein.	1.62654	2.42044	2.18558	2.0226	5.69133	1.395	3.63617	2.80416	4.08063	12.9462	7.14843	7.41231	30.0317	27.8198	21.2492	3.58362	3.65115	4.99728	3.71968	4.44095	3.45809
Os02g0823100	Plasma membrane intrinsic protein, Promotion of plant tolerance to water deficit and growth	18.0548	31.6013	12.6773	81.2817	89.076	92.6706	48.9677	67.5422	47.2948	567.746	589.705	395.457	208.57	249.632	352.174	42.9863	53.1416	43.4776	55.0582	58.1468	51.2217
Os02g0829000	Hypothetical gene.	1.60417	1.6325	6.08939	0.470937	0.134117	0.22509	0.939578	0.665126	0.746406	13.0755	10.6117	17.0802	17.471	11.3111	15.0872	3.10399	3.33941	3.15909	1.41063	1.08407	0.54082
Os02g0832400	Similar to Callose synthase 1 catalytic subunit.	24.0273	15.2585	15.6334	6.94587	8.78514	6.10723	5.67851	9.99268	12.0993	44.3368	48.8505	30.7684	35.6556	38.0255	47.7306	9.70937	11.6577	6.64206	8.56116	11.9679	11.535
Os03g0102700	Expansin-B7	0.160525	0.075594	0.101312	0	0	0	0	0	0	0.828163	1.49581	0.593523	1.99962	2.00519	1.6132	0	0.107193	0	0	0.07134	0
Os03g0103000	Similar to Nitrate transporter.	0.47602	0.907187	0.959116	0	0	0	0.043939	0	0	2.31127	2.38406	2.52222	3.97774	4.87003	5.95804	0.233864	0.945379	0.961976	0.127931	1.08045	1.60699
Os03g0103300	Hybrid proline- or glycine-rich protein, Controll of low-temperature germinability, Pre-harvest sprouting resistance	6.86458	2.55839	15.6697	4.34036	6.80898	2.91109	19.5658	16.0542	13.6242	133.418	120.446	137.452	133.693	150.014	153.75	53.4236	66.7231	89.5479	0.621187	1.05055	2.25912
Os03g0106100	Non-protein coding transcript.	0.674243	0.69114	0.969718	0.076528	0.065828	0	0.257363	0.402107	0.318667	1.75596	1.90102	1.92815	1.7643	3.15934	2.58916	0.185264	0.294452	0.41684	0.212351	0.144539	0.240469
Os03g0117900	Similar to Transcription factor.	0.60716	0.40969	0.463152	0.058862	0.036465	0.1424	0.250953	1.76383	0.251285	1.96981	2.31088	1.99367	4.22753	5.22375	1.91027	2.06302	1.0019	2.41456	1.06528	0.339626	0.271935
Os03g0119300	Peptidase S8, subtilisin-related domain containing protein.	38.7176	24.5836	18.3221	3.54082	11.9433	10.9149	11.4059	35.2929	3.32766	194.446	226.955	193.918	89.4397	117.423	80.3372	25.3895	29.6205	31.7862	24.1567	19.589	16.7677
Os03g0120000	Conserved hypothetical protein.	0.072172	0.094296	0.325464	0.360953	0.350514	0.513144	0.059798	0.021313	0.033029	0.856788	0.644072	0.649593	1.46601	1.85447	1.81304	0.206962	0.215662	0.292924	0	0	0.047206
Os03g0124900	Polygalacturonase, Pectin degrading enzyme, Regulation of intercellular adhesion	0.777801	0.642049	0.994579	0.151443	0.294355	0.64495	0.509909	0.468369	0.719878	2.69159	3.73036	2.7611	2.48573	2.90225	2.70975	0.548656	0.660969	0.911329	0.411994	0.52829	0.341167
Os03g0127500	bZIP transcription factor, bZIP-1 domain containing protein.	2.64998	0.817681	1.24989	0.536732	1.38882	0.603355	1.34529	1.82945	0.907697	7.72769	9.90123	7.17497	17.7661	20.1752	10.801	1.93743	2.30178	2.75169	7.48405	4.86766	3.62747
Os03g0127700	LRR-receptor-like kinase (LRR-RLK) family protein	0.023889	0.009595	0.007476	0	0	0	0.031999	0	0	0.202461	0.080147	0.152996	0.708321	0.625982	0.634825	0	0.017334	0.0718	0.134927	0.118573	0.16221
Os03g0134900	Similar to Glutathione S-transferase GSTF14 (Fragment).	0.35816	0.319357	0.760732	0	0	0	0	0	0	0	0.021225	0.039909	2.15086	3.89366	3.68686	0.067622	0.05007	0.0404	0.612922	0.048558	0.626141
Os03g0135100	Glutathione S-transferase GSTF15.	0.373993	0.037254	0.460819	0	0	0	0	0	0	0.057049	0	0	1.87159	4.4162	3.28315	0	0.085303	0	0.40483	0	0.409439
Os03g0141700	Conserved hypothetical protein.	0.752694	0.96144	0.737641	0.133828	0.108916	0.093718	0.288084	0.602986	0.267328	4.05944	4.04656	2.98159	3.16729	2.98637	3.25087	1.34117	1.42571	0.94635	0.785178	0.851835	0.526165
Os03g0144800	Similar to Xyloglucan galactosyltransferase KATAMARI 1 (EC 2.4.1.-) (MURUS3 protein).	8.23793	7.13833	9.48145	1.58593	3.39044	1.93716	5.04242	11.5243	4.74862	18.7109	19.2659	15.1166	25.7438	23.6135	20.0282	5.79473	6.60592	6.50877	9.71398	6.4681	6.76483
Os03g0157300	Ca2+-permeable mechanosensitive channel, Regulation of plasma membrane Ca2+ influx, ROS generation induced by hypo-osmotic stress	3.36159	3.10807	2.97367	2.00864	1.47291	1.78746	3.29722	3.30486	3.24256	13.9838	14.3856	12.8414	13.4043	14.8054	15.722	5.43318	5.7755	4.92604	0.644898	0.141437	0.287343
Os03g0159600	Similar to Rab28 protein.	0.59057	0.522837	2.13796	0.205728	0.68198	0.567554	0.584019	0.914439	0.061097	11.7254	11.2158	11.6915	10.2528	9.581	6.39542	2.75628	2.92238	4.17967	2.94882	1.38108	1.29943
Os03g0161100	Similar to Viral A-type inclusion protein repeat containing protein, expressed.	0.47314	0.285771	0.466513	0.402579	0.67915	0.618428	0.476226	0.725615	0.604232	1.86908	1.54618	1.61061	2.60848	2.80142	2.80972	0.598745	0.54429	0.638006	0.133157	0.12988	0.227925
Os03g0161400	Similar to IQ calmodulin-binding motif family protein, expressed.	0.313474	0.402271	0.078731	0.026992	0.015386	0.09901	0.109455	0.227776	0.10713	2.24469	2.12035	1.87495	3.96638	2.66651	1.33834	0	0	0.089494	0.339683	0.663115	0.306665
Os03g0161600	Epidermal patterning factor-like protein 6, Small secreted peptide, Control of panicle morphogenesis, Negative regulation of spikelet number per panicle	0.387128	0.56864	0.760033	0	0.094318	0.125312	0.649691	0.317078	0.51706	1.82651	1.96663	1.73232	2.57611	2.86795	2.45064	0.958364	1.30095	1.06655	0	0.112977	0
Os03g0163000	Hypothetical conserved gene.	1.12618	0.705505	0.654746	0.377734	0.133473	0.258532	0.656765	0.925565	0.540244	7.67018	5.36526	9.6243	9.83183	9.72001	9.85482	0.812424	0.747007	0.742669	2.71907	2.54747	3.20246
Os03g0164901	Hypothetical gene.	0.52737	0.188285	0.732792	0.352113	0.66238	0.015698	0.336924	0	0.27121	3.64163	4.67203	4.38142	3.20427	4.24869	3.14162	2.52854	1.52464	1.23725	1.14873	0.606148	0.637887
Os03g0165400	Beta-galactosidase	0.062222	0.101694	0.264059	0	0	0	0	0	0	1.70788	2.38772	1.85902	4.12099	4.1173	3.98939	0.221541	0.476824	0.646768	0.548381	0.390608	0.393732
Os03g0167000	Lipid transporter protein, Transport activities for cutin monomer hydroxymonoacylglycerols (HMGs)	0.387602	0.051881	0.140421	0	0	0	0.051771	0	0	0.808092	1.14963	1.11038	4.001	3.56523	4.81089	0.049694	0.148811	0.256664	0.244356	0.317809	0.639786
Os03g0168100	Late embryogenesis abundant protein repeat containing protein.	0.03599	0.170044	0.038644	0	0	0	0	0	0.079135	1.42304	1.14811	1.14737	0.929551	1.64839	1.77667	0.71911	0.658092	0.268861	0.158498	0.28248	0.284262
Os03g0170600	Similar to Homeobox-leucine zipper protein HOX21.	4.09298	1.85135	4.63122	0.109038	0.211684	0.141112	4.08033	2.18707	0.511588	7.13193	10.0314	8.85801	10.1785	11.187	7.48883	2.92018	2.21785	2.22521	0.628622	0.078737	0.203788
Os03g0170701	Hypothetical gene.	5.92553	2.92176	6.1843	0	0.292664	0.226713	1.61528	1.46174	0.632618	9.12692	12.1828	10.2335	14.2444	12.52	9.8849	0.882389	1.34769	1.2082	1.69039	0.431696	0.451045
Os03g0181500	Fatty acid elongase (beta-ketoacyl-CoA synthase), Shoot development	8.07649	11.7196	11.5338	1.83565	1.8837	1.3972	9.57331	10.0685	9.76448	8.96439	9.82387	11.7892	23.4039	26.4321	22.4824	9.93631	13.2995	10.8965	0	0.158462	0.088536
Os03g0186900	Aspartic proteinase, Promotion of programmed cell death	0	0.026528	0.103735	0	0	0	0	0	0	4.48962	4.48365	3.24423	12.5419	16.2945	12.0567	0.199503	0.191313	0.410789	0.09842	0	0
Os03g0188400	Basic helix-loop-helix (bHLH) protein, Defense to brown planthopper	1.34435	0.670038	1.34061	0.128326	0	0	0.169534	0.41244	0	25.2563	27.6676	24.7491	36.7848	69.4624	32.6835	4.66715	6.10738	5.8439	16.0566	6.94113	8.49556
Os03g0188900	Similar to HAHB-7 (Fragment).	5.98903	5.33659	5.84378	5.56014	7.18832	4.43587	14.0302	22.0657	18.4443	25.968	29.5055	29.6916	49.4598	53.132	34.816	17.2506	15.4323	25.633	4.82826	5.63761	7.5727
Os03g0196000	Sulfate transporter 1;2, Hexavalent chromium uptake	1.15311	0.75525	1.04629	0.094769	0.11672	0.247134	0.254503	0.242267	0.338342	2.52969	3.92053	1.83386	2.43391	1.78981	3.70461	0.731202	0.930664	0.799046	0.511796	1.06121	0.975027
Os03g0196250	Conserved hypothetical protein.	0.023663	0.423966	0.89142	1.84404	0.516575	0.723101	0.729258	0.401017	0.406258	6.33095	8.57298	7.13615	5.41427	4.87294	5.37128	1.40179	2.06727	2.46692	0.102311	0	0
Os03g0197850	Hypothetical gene.	5.80275	5.03118	6.82131	7.2125	5.73844	4.21966	5.70395	6.08025	2.3256	6.87535	5.53525	6.94604	18.1226	17.426	16.8451	3.7282	5.77949	4.16089	2.14713	3.04804	0.779452
Os03g0197900	Protein of unknown function DUF623, plant domain containing protein.	0.146277	0	0.104262	0.297837	0.516809	0.161462	0.403397	0.473174	0.540334	1.37464	1.87623	2.18742	3.52578	2.60611	2.05734	0.819846	0.747725	0.417694	0.064366	0.058051	0.07004
Os03g0198600	Homeodomain-leucine zipper transcription factor, Regulation of panicle exsertion, Negative regulation of sheath blight disease resistance	1.66642	0.583413	0.447605	0.042303	0	0	0.62234	0.418024	0.385028	2.19543	1.66849	2.30279	4.94563	7.6595	7.01463	2.48421	2.53483	4.04135	2.28869	1.74854	2.73485
Os03g0199100	Protein of unknown function DUF677 family protein.	2.67821	1.90856	2.78717	0.370396	0.622507	0.254878	0.660737	1.48462	0.727418	9.71653	8.70561	7.20272	12.7018	12.6052	8.89047	3.74944	4.29987	4.25252	5.83464	3.41426	3.54384
Os03g0199500	Conserved hypothetical protein.	0.106071	0	0.150346	0	0	0	0	0	0	3.77546	1.79536	2.36967	2.21421	2.43989	2.6808	0.969628	0.872349	0.965921	0.142808	0	0
Os03g0212800	Beta-glucosidase, ABA recycling, Drought tolerance, Control of photosynthesis	1.33105	0.545702	0.643983	0.088133	0.134233	0.132913	0.08329	0.099259	0.025814	6.60915	6.9719	6.22394	4.94667	4.1843	4.58799	0.298768	0.471119	0.401974	1.17273	0.839569	0.909292
Os03g0221500	Glycoside hydrolase, family 17 protein.	1.11659	0.973858	0.874592	0	0.117492	0.084334	0.49112	2.34901	0.594263	1.93078	2.29573	2.29291	7.81996	8.18557	6.04533	2.46787	1.63875	2.2852	0.414865	0.373348	0.210792
Os03g0228800	Leucine-rich repeat receptor-like kinase, Rice blast resistance	1.36896	0.72217	1.53605	0.900555	2.23571	0.538466	1.06935	1.4535	1.06963	13.3765	19.6596	14.7526	12.9368	11.8553	12.4765	4.30824	4.01186	5.15219	0.506328	0.332794	0.695189
Os03g0232200	Similar to BABY BOOM.	0	0	0	0	0	0	0	0	0	0	0	0	0.476219	0.648059	0.930669	0.039204	0	0	0.024213	0	0.095988
Os03g0233800	Protein of unknown function DUF547 domain containing protein.	1.08847	0.987556	1.04047	0.540418	0.616071	0.865996	0.488274	0.524977	0.805814	4.62894	5.21389	3.14884	3.15189	3.91826	4.91855	0.922783	1.09119	1.41182	0.28391	0.199273	0.274026
Os03g0234900	Similar to Peroxidase (EC 1.11.1.7).	0	0	0	0	0	0.0615	0	0	0.033961	1.06282	0.964175	0.722034	3.30182	2.97629	1.8543	0.428081	0.584776	0.683831	0.118062	0.146115	0
Os03g0237250	Indeterminate domain protein, Shoot gravitropism, Positive regulation of sheath blight resistance	0.190622	0.075599	0.480105	0	0	0	0	0	0	1.62929	2.06923	1.20555	2.19351	2.98146	2.48628	0.330526	0.377944	0.154239	0.035289	0.096166	0.129587
Os03g0243700	Similar to Glycosyl hydrolase family 10 protein, expressed.	1.23764	0.687542	1.18031	0.177017	0.011377	0.090463	0.401888	0.188354	0	1.45773	0.909858	1.69875	5.49807	4.45008	2.69274	1.63533	1.12649	0.807802	0.270313	0	0.187727
Os03g0246500	Protein of unknown function DUF869, plant family protein.	18.0515	9.70723	19.7912	1.19133	4.62657	1.04064	4.85541	8.95094	2.28716	19.0229	17.4011	20.7405	39.0967	35.5193	29.3031	13.0431	15.7712	15.0523	10.6253	8.19021	11.1196
Os03g0253200	Similar to WAG1; kinase.	0	0	0	0	0.017944	0	0.047202	0	0	1.98528	2.05407	1.46554	2.19593	2.63865	2.1724	0.16547	0.202998	0.087429	0.40719	0.038604	0.11512
Os03g0256800	Similar to RhoGAP domain containing protein, expressed.	0.098834	0.056372	0.135851	0.046175	0	0	0.014856	0.070343	0.11161	0.244154	0.319119	0.473876	0.627873	0.836834	0.742893	0.087029	0.112996	0.077516	0.044314	0.149128	0.096935
Os03g0259100	Uclacyanin 7, Plastocyanin-like domain-containing protein	0	0	0.150696	1.04218	0.057472	0.042397	0	0	0.235368	1.39965	1.95272	1.96977	11.8549	16.5437	12.8275	0.349981	0	1.19834	0.222257	0.838329	0.547324
Os03g0262000	Similar to AtPIP5K1.	0.074518	0.099712	0.277015	0.115084	0.403279	0.116794	0.202222	0.216425	0.084976	1.02592	0.883569	0.739964	1.76594	1.56367	1.67699	0.334043	0.35622	0.408317	0.363583	0.115144	0.377428
Os03g0267600	Protein of unknown function DUF3527 domain containing protein.	5.59154	4.86246	6.96418	2.56437	2.48544	2.2139	4.73837	5.18409	5.79158	16.1301	14.9113	13.8369	20.9383	23.4092	21.2147	6.73913	7.45665	6.62572	3.28962	4.33404	3.07597
Os03g0271900	Peptidase aspartic, catalytic domain containing protein.	0	0.11795	0.042155	0	0	0.055491	0.023738	0.022442	0.018172	2.39654	2.75251	3.13142	4.95411	4.47112	3.77324	0	0.016145	0.041619	0	0	0.042977
Os03g0274400	Similar to GRF zinc finger family protein, expressed.	0.602489	1.13704	0.477259	0.426771	1.19373	0.81765	1.06253	0.851516	0.5099	2.01957	2.19292	1.61068	3.47688	2.97113	2.95187	1.2666	1.12913	1.43434	0	0	0.272604
Os03g0280700	Hypothetical conserved gene.	13.4779	10.9157	10.0104	3.84525	2.86054	2.87797	4.20569	6.27026	5.73908	34.204	38.0157	28.519	27.2646	26.7437	28.5362	11.2368	12.588	11.8524	6.6186	7.00439	7.57028
Os03g0287750	Hypothetical protein.	0.218486	0.076991	0.404656	0.054313	0	0.041458	0.054431	0.269127	0.025826	1.12698	1.29692	1.15039	4.71557	3.28648	1.66961	0.14489	0.282163	0.136386	0.079759	0.46133	0.270608
Os03g0287800	Glycosyltransferase 43B	3.4076	1.17278	3.03083	0	0.156246	0	0.718293	1.53851	0.208766	13.005	9.15237	8.17823	20.1035	20.7957	12.2186	2.05992	2.11083	2.87206	8.44289	1.9163	1.92949
Os03g0290900	Protein of unknown function DUF231, plant domain containing protein.	0.033894	0	0.047624	0	0	0	0.063391	0.070754	0.05534	0.907079	1.09319	0.696507	1.36504	1.17923	0.899999	0.060457	0	0	0.190163	0.219342	0
Os03g0291200	Protein of unknown function DUF231, plant domain containing protein.	0	0	0	0	0	0	0.013095	0	0.0276	0.116582	0.246335	0	0.730957	1.47756	0.741064	0	0	0.166283	0.067639	0	0.075301
Os03g0304500	Tetratricopeptide-like helical domain containing protein.	23.0339	11.2765	4.71958	1.45555	2.80156	1.26209	3.06937	8.77422	1.11715	45.1756	44.8576	43.5612	55.5134	84.0921	48.3598	26.9201	33.7325	28.5812	6.48288	4.45896	4.58509
Os03g0308200	Modulation of leaf rolling, Regulation of abaxial side cell differentiation, Regulation of leaf shape, male fertility and seed size, Positive regulation of heading date	8.12663	7.47879	8.15102	5.36235	3.64874	5.29412	6.30168	5.72803	6.59345	14.5158	15.4956	13.3962	16.8993	18.9249	22.2647	9.62903	10.7612	10.1911	2.5925	2.02222	2.17934
Os03g0311600	Helix-loop-helix DNA-binding domain containing protein.	0.516305	0.110373	0.099047	0.187574	0.053437	0.058222	0.174514	0.104649	0.071202	1.40079	2.38938	1.17741	2.76092	1.90878	2.7465	0.338464	0.299134	0.402046	0.204136	0.113186	0.241764
Os03g0320800	LRR-receptor-like kinase (LRR-RLK) family protein	0.196705	0.051384	0.115832	0	0	0	0	0.028927	0.028808	2.25568	2.56018	2.2373	1.32609	1.17335	1.89804	0.196433	0.427823	0.572497	0.113145	0.056629	0.179789
Os03g0328100	Similar to Axi 1 (Auxin-independent growth promoter)-like protein.	0.426193	0.31429	0.535314	0.091559	0.099434	0.145491	0.175518	0.147353	0.256348	3.70569	4.36416	4.12796	3.75384	4.24954	4.01625	1.61736	1.00635	2.09982	0	0	0.181289
Os03g0329200	Nucleotide-binding, alpha-beta plait domain containing protein.	0	0	0	0.024383	0.111054	0.01781	0	0.005386	0	1.38188	1.35551	1.04814	4.72354	2.35189	3.6917	0.065322	0.065123	0	0.091455	0.021827	0.309989
Os03g0329500	Glycoside hydrolase family 9 subclass A1, Endo-1, 4-beta-D-glucanase, Cellulose biosynthesis in the rice stem internode growth and development, Promotion of the internode elongation	21.4675	13.5963	16.1798	3.26005	7.27492	5.48752	7.85879	16.2919	8.52767	38.9168	38.3685	33.1621	44.0597	45.0874	35.9151	14.4361	20.1335	18.106	5.93535	6.00381	6.31254
Os03g0335500	LRR-receptor-like kinase (LRR-RLK) family protein	0.056232	0.071681	0.032478	0	0	0	0	0	0.012741	0.232319	0.337528	0.293225	1.91989	1.15053	2.96247	0.02429	0.059832	0.029579	0.228691	0.071814	0.176945
Os03g0336400	Similar to Alpha-expansin OsEXPA4.	0.042795	0.13279	0	0	0.039813	0	0	0	0	2.71565	2.24904	2.18992	5.45442	6.81459	3.01226	0.15809	0.178069	0.807566	0.078961	0	0.059158
Os03g0338400	Basic helix-loop-helix dimerisation region bHLH domain containing protein.	0	0.023598	0.051166	0.050672	0	0	0.032496	0	0.072865	3.91434	4.74579	5.34887	9.26604	12.638	10.5909	0.21873	0.517577	0.652463	1.62334	0.298903	0.258534
Os03g0347700	Protein containing a Bric-a-Brac/Tramtrack/Broad (BTB) complex and an NPH3domain (BTBN), Regulation of auxin transport	0.022709	0.079366	0.048121	0	0	0	0	0	0	1.47829	1.29516	0.624697	0.814575	1.12271	1.3961	0.02437	0.052662	0.107967	0.277657	0.102131	0.126575
Os03g0355700	Hypothetical conserved gene.	0.271731	0.192599	0.320799	0.569279	0.340477	0.627968	0.427954	0.645504	0.199437	1.0875	1.42356	1.16959	2.30419	2.43216	1.62753	0.264108	0.120875	0.177109	0.144397	0	0.065194
Os03g0383900	Heavy metal transport/detoxification protein domain containing protein.	1.29573	0.931538	2.95874	0	0	0	0.05721	0.052986	0.091859	8.87868	16.9537	15.97	8.16758	7.52941	8.42835	2.73602	1.42678	1.91871	0.321654	0.568895	0.528382
Os03g0418700	SLG7-like protein, Regulation of grain shape	0.60631	0.240705	0.605255	1.99798	2.05696	2.54741	1.2461	0.980128	1.15906	10.4237	12.8238	9.8574	14.2471	9.92672	8.24989	0.681644	0.780012	0.60711	0.397924	0.498509	0.590671
Os03g0421000	Zinc finger, FYVE/PHD-type domain containing protein.	0	0.068925	0.066381	0	0.06077	0	0	0	0.09862	3.47691	3.65571	2.45434	1.38769	1.30175	2.96774	0.301585	0.411899	0.287947	0.031097	0	0
Os03g0434800	Similar to Peroxidase 2.	0	0	0.08654	0.04603	0	0	0	0	0	4.34909	4.23573	1.55504	7.64839	8.06961	6.3382	0	0	0	0	0	0.055938
Os03g0611100	Non-protein coding transcript.	0.060184	0.661576	0.308936	5.30329	7.18847	12.853	7.68731	7.80733	2.24159	32.6881	33.861	42.4787	101.175	90.439	65.2703	0.613444	0.861364	0.808631	2.98311	0.608088	1.12007
Os03g0633500	A member of Aux/IAA family protein, Regulation of lateral root initiation	0.209678	0	0.068246	0	0	0	0	0	0	7.27266	6.11406	5.30455	6.14916	7.86471	3.8884	0.111666	0	0.038973	0.166382	0	0.380902
Os03g0633800	Similar to IAA6 (Fragment).	12.4338	11.9431	8.06147	0	0	0	0.461511	1.25809	0.332786	17.8467	17.2652	16.9999	31.5737	30.555	19.4434	1.76179	1.86924	1.5501	6.41962	4.00404	2.66013
Os03g0639800	Component of the ESCRT (endosomal sorting complex required for transport)-III complex	2.80258	2.76468	5.44687	0.427648	0.402845	0.317911	0.949714	0.368187	0.950231	5.9223	6.82972	4.89998	11.0802	17.2448	14.4592	1.48145	0.978283	0.991581	0.737472	2.02135	1.32314
Os03g0645000	Similar to Expansin-B12.	0	0	0	0	0	0	0	0	0	0.251044	0.148369	0.292915	1.8618	2.05343	2.26654	0.050816	0.110325	0.122419	0	0	0.084883
Os03g0649000	Conserved hypothetical protein.	2.33193	3.96456	4.70749	19.6286	14.6782	11.2754	11.5349	7.2105	11.0224	36.8776	28.5947	38.1893	87.0766	77.8837	55.8441	23.6414	22.4235	14.8679	6.14648	5.50259	4.80753
Os03g0676300	Similar to cold shock protein-1.	12.9671	19.9595	16.5557	1.89398	2.43107	2.80983	10.2211	13.141	11.4639	58.5985	61.1955	63.843	61.6038	66.4933	48.0863	23.6995	28.0334	28.9341	2.24317	1.69039	1.65684
Os03g0683800	Similar to Proline-rich protein APG-like.	0	0.149546	0	0.076123	0.02833	0.031547	0.07046	0	0	0.222581	0	0	2.65848	2.27782	2.36843	0.145616	0.077762	0.08882	0.060043	0.071677	0.13708
Os03g0692000	Glycosyl transferase, family 14 protein.	0.835751	0.329912	1.05593	0	0.028145	0	0	0	0	2.61763	2.86356	2.16519	2.75609	2.74201	1.54958	1.01653	1.10814	1.05706	0	0	0
Os03g0692400	Protein of unknown function DUF966 family protein.	0.93278	0.594053	0.794283	0.289658	0.189672	0.104329	0.163106	0.214271	0.395471	2.97784	4.27718	3.02705	2.83322	2.87005	3.24809	1.02973	0.821116	1.07979	0.188784	0.387062	0.330296
Os03g0708000	Secretory phospholipase A2alpha, Secretory phospholipase A2&alpha;	0.283844	0.064063	0.957171	0	0	0	0.135929	0	0.064798	2.76597	2.12914	2.99661	5.05245	5.41397	5.19421	0.17165	0.246634	0.476884	1.03127	1.13461	2.73222
Os03g0719800	Phytochrome A, Photoreceptor	12.5708	10.643	10.682	2.3051	2.58281	2.77452	7.63725	9.91151	11.8313	37.8072	44.0584	30.3109	34.088	44.1202	47.1035	16.6733	16.5629	14.8945	6.51886	11.547	10.4456
Os03g0729500	Transcription factor, Floral organ development	0	0	0.051369	0	0	0	0	0	0	0.223842	0.04752	0.101249	0.863729	0.550048	1.19966	0	0	0.074165	0	0.065219	0.129146
Os03g0733600	Transcriptional cofactor, Ortholog of Arabidopsis ANGUSTIFOLIA3(AN3), Regulation of stem, leaf and grain size, Positive regulation of cell proliferation	0	0	0.050149	0	0	0	0	0	0	0.600807	0.858736	0.883951	4.71355	2.61044	5.23993	0	0	0	0	0	0.080732
Os03g0754500	Similar to COBRA-like protein 3.	8.06956	3.24299	20.9105	2.88655	2.25054	0.796712	0.933049	0.344448	0.635268	19.298	23.8537	15.5022	38.0699	30.8641	30.5847	2.16878	4.14791	1.53217	3.4026	2.78118	3.07021
Os03g0758500	Cupredoxin domain containing protein.	19.4996	12.2931	13.1001	8.04977	12.4276	7.28585	28.7849	34.1903	22.5905	68.5044	68.5072	58.5336	94.4863	93.8666	66.2051	28.745	34.0967	37.2541	20.5133	17.3567	18.1713
Os03g0759700	Similar to ER33 protein (Fragment).	0.099672	0.406378	0.127878	0	0	0	0.044553	0.110752	0	4.15193	3.95275	2.79045	3.50485	4.63501	3.07872	0.438549	0.286698	0.387906	0.325023	0.114248	0.535645
Os03g0760800	A member of the GAST (gibberellin (GA)-Stimulated Transcript) family, Control of seedling growth and &alpha;-amylase expression, Cell proliferation in meristems and panicles development	1.66194	0.534936	1.14047	0	0.060353	0	0.259746	0	0.364843	115.073	93.978	94.7632	150.887	116.936	80.7303	3.12766	3.62208	3.79631	24.206	28.3464	28.7208
Os03g0761500	Similar to Subtilisin-like protease (Fragment).	0.507706	0.432971	0.498766	1.09397	1.1709	0.507325	0.949548	0.655848	0.46182	32.9096	32.4581	28.24	38.307	44.9707	36.4899	4.72399	5.95594	7.28675	3.03643	5.95817	4.88478
Os03g0762900	Protein of unknown function DUF566 family protein.	1.43597	0.538741	1.54161	0.251684	0.602561	0.467737	0.723881	0.676974	0.829851	2.88732	3.08305	2.82075	3.73484	3.90332	3.48937	1.84811	1.52737	1.97982	0.164757	0.077544	0.242149
Os03g0771500	Similar to Isoform 2 of Homeobox protein knotted-1-like 8.	1.30023	1.17374	1.32111	0	0.029966	0	0.176126	0.20462	0	4.22655	3.56872	2.90747	6.07169	4.15198	4.31817	0.108275	0.046126	0.057677	0.15417	0.150142	0.298729
Os03g0772750	Hypothetical protein.	0.041495	0.021457	0.034593	0.022558	0.062974	0	0.173224	0.183134	0.295807	0.652219	0.666322	0.56436	1.41099	1.4612	1.06635	0.384992	0.175702	0.182071	0.295432	0.272585	0.552579
Os03g0773700	LRR-receptor-like kinase (LRR-RLK) family protein	2.9851	1.48289	3.50345	0.217994	0.092149	0.126946	0.396818	0.362947	0.766348	6.09625	10.1574	7.68428	6.1054	7.25759	9.45312	2.23453	1.83609	1.75202	0.760604	0.460239	0.541301
Os03g0787200	IQ calmodulin-binding region domain containing protein.	8.99242	8.59278	8.00332	1.56025	1.15252	1.08408	3.64471	2.76983	4.45538	16.3182	19.5409	14.2386	18.3319	20.6803	21.2831	8.29582	7.14887	8.08604	0.404159	0.627737	1.31926
Os03g0791700	LRR-receptor-like kinase (LRR-RLK) family protein	0.725899	0.757941	0.522454	1.00945	0.972702	1.02386	0.517529	0.574853	0.622205	2.09984	3.12061	2.57749	2.33894	2.81924	3.34716	1.70503	1.16832	1.51063	0.063333	0.140697	0.065943
Os03g0802900	Similar to MYC1.	0.883902	0.79187	1.2786	0.570622	0.693582	0.263051	0.568723	0.723645	0.145898	2.99757	3.04761	3.25643	5.26586	6.07118	4.21101	2.76798	2.11433	1.92528	1.16057	0.430459	0.871219
Os03g0805700	Similar to Pheophorbide a oxygenase.	0.948707	0.244517	2.90298	0	0.024406	0	0	0.074055	0.030822	0.591087	0.59518	0.271431	7.74055	6.05295	6.51889	0.068319	0.066541	0	0.050367	0.021053	0.075453
Os03g0807100	Protein of unknown function DUF239 domain containing protein.	0.78237	0.469714	1.10037	0.482501	0.280893	0.333921	0.39449	0.408058	0.971678	6.67233	6.82455	6.69164	7.26973	8.74118	8.09948	3.99974	3.61803	3.72357	0.19195	0.10601	0.242232
Os03g0808100	Cellulose synthase A2	9.16832	4.88777	10.4361	1.22107	4.276	5.93842	2.82154	7.34083	3.04683	10.7626	12.7586	11.5479	16.9837	15.8254	16.399	3.95892	5.62551	5.46082	2.53522	3.27232	3.1364
Os03g0822000	Expansin7, Salt stress tolerance	0.412374	0.282061	0.274309	0	0.156538	0	0.070977	0.118993	0.003151	2.1951	2.20566	1.99933	6.05335	4.38313	3.54053	0.56915	1.45082	1.6495	0.291797	0.334598	0.295832
Os03g0825300	Serine/threonine protein kinase domain containing protein.	2.92739	3.41906	3.10637	0.172952	0.156202	0.136069	0.403764	0.4277	0.398863	11.5504	13.9054	9.68263	11.6125	12.3717	13.5428	3.74898	3.0984	2.87585	1.45756	2.53529	2.93687
Os03g0825600	Hypothetical conserved gene.	0.628375	0.61073	0.421809	0.639724	0.386974	0.858662	0.418837	0.411731	0.606018	2.85954	2.49064	2.20134	4.54564	4.25969	2.61779	0.547373	0.50895	1.35471	0.116973	0.165164	0.490732
Os03g0826000	Conserved hypothetical protein.	0	0.106684	0.072655	0.301972	0.203341	0.388999	0.03705	0	0	0.463112	0.365352	0.522338	0.858295	0.973086	0.906078	0.104716	0	0.209481	0	0	0.034428
Os03g0838800	Zinc finger, C2H2 domain containing protein.	0.556388	0.470761	0.185629	0.192299	0.716241	0.099475	0.803596	0.881252	0.904552	2.08527	0.972887	1.00614	3.80383	2.96903	3.83598	0.965506	0.419331	0.562276	0.455724	0.144327	0.064733
Os03g0849900	Nucleotide-diphospho-sugar transferase domain containing protein.	0	0	0.171525	0	0	0	0.506325	0.409129	0.160912	2.43381	1.84678	2.00074	1.82805	1.97374	1.71973	0.096007	0.059255	0	0.077297	0.448061	0.094263
Os03g0853350	Hypothetical gene.	0.063443	0.025482	0.331025	0.079952	0.031019	0.136483	0	0	0.067117	0.493248	1.20497	0.815687	0.906413	1.18731	0.75985	0.435932	0.29803	0.572556	0	0	0
Os03g0853500	BREVIS RADIX-like protein, Cold stress response	0.340794	0.95408	1.16143	0.171185	0.156326	0.194626	0	0	0.169757	3.65922	2.1986	2.52672	2.27555	2.55734	2.57471	1.29503	0.814322	0.917673	0	0	0
Os03g0855100	WRKY transcription factor, Defense response to sheath blight pathogen	0	0	0	0	0	0	0	0	0	0.217103	0.486546	0.202209	1.47705	1.47068	0.995575	0	0	0	0	0	0
Os03g0858600	Protein of unknown function DUF668 family protein.	1.44583	1.5005	1.20322	0.030516	0.067175	0.02796	1.04473	0.777632	1.1307	15.7676	23.2002	20.5534	13.1362	18.1058	16.5977	3.46776	3.9739	3.46902	0.349721	0.249576	0.515779
Os03g0861100	Conserved hypothetical protein.	2.14039	1.93864	4.17215	0.802537	0.493333	0.356154	0.671031	0.73957	0.89845	3.81184	3.61767	2.8947	5.44552	5.73549	5.99653	1.1815	1.04328	1.19599	0.446772	0.473272	0.568789
Os04g0101800	RING finger E3 ubiquitin ligase, Regulation of root-specific ethylene response, Regulation of root system architecture	2.36748	2.72436	3.50109	0.500094	0.401294	0.424577	1.32126	0.938263	1.36615	8.25045	9.4234	6.98962	12.123	14.6583	10.503	2.00008	1.28574	2.07345	1.93118	2.38207	2.70574
Os04g0121100	Similar to OSIGBa0115D20.4 protein.	1.21133	0.199903	0.756576	0.758927	0.467363	0.393295	2.50851	1.25683	1.34223	467.2	576.286	327.186	224.352	215.367	342.082	9.20783	11.3427	7.8291	1.61372	0.610125	0.432924
Os04g0137201	Pectate lyase-like protein, Pollen development	0.562283	0.315515	1.29333	0.050023	0	0.079906	0.04043	0.041233	0.032643	1.20995	0.745659	0.644147	3.48611	2.90624	1.97076	0.461479	0.56876	0.630183	0.869579	0.186627	0.155282
Os04g0166600	Homolog of yeast SAP30 (sin3-associated polypeptide 30), Regulation of flowering time, Mediation of periodic histone deacetylation	0.285938	0.323216	0.400667	0	0.02585	0	0.07603	0	0.152834	2.72431	2.00094	2.22854	1.7841	2.38072	2.22711	0.616886	0.572866	0.818528	0.16068	0.227753	0.225574
Os04g0176400	Similar to serine carboxypeptidase 1.	2.95456	1.82465	4.58644	0	0	0	1.0242	1.78058	1.14774	19.3528	19.6993	15.2041	18.3104	18.216	16.9772	3.07509	3.89801	3.46309	0.972624	1.1921	0.339769
Os04g0208200	Cysteine proteinase.	0.199227	0.118015	0.376512	0.078015	0.030232	0.109473	1.33672	0.325789	0.739024	93.0679	83.7118	67.6506	22.9364	64.2735	76.6552	10.2654	13.8925	10.6137	2.9926	1.47232	1.57631
Os04g0221000	Conserved hypothetical protein.	0.692062	0.301556	0.746681	0.863486	0.503188	0.441785	0.305812	0.452741	0.76217	0.837042	1.00493	1.04598	1.44288	1.45699	1.65451	0.727939	0.628111	0.568441	0	0.037803	0.1948
Os04g0223500	Dimethylaniline monooxygenase, N-oxide-forming domain containing protein.	7.10757	5.08238	3.48015	0.806817	0.659473	0.417812	3.44063	1.87607	1.34358	9.30696	12.2953	7.0012	10.4202	10.31	10.9396	3.19944	6.17125	6.13739	1.12662	3.08568	2.57096
Os04g0228400	Expansin precursor (Alpha-expansin OsEXPA1).	0	0.150373	0	0	0	0	0.068459	0.040541	0.25164	4.61041	4.60395	3.48997	1.79388	0.801046	3.1901	0.404638	0.952027	0.86162	0	0	0.089346
Os04g0272200	UDP-glucuronosyl/UDP-glucosyltransferase family protein.	0.222879	0.120111	0.015745	0.519036	0.397872	0.667297	0.213101	0.320935	0.367861	4.97259	4.64889	5.24409	4.14755	3.27749	2.93861	0.06864	0.126509	0.086846	0.15694	0	0.025422
Os04g0301500	Basic helix-loop-helix transcription activator, Control of disease resistance, Regulation of salicylic acid (SA) and jasmonic acid (JA) signaling	1.16725	3.3638	0.470863	9.17141	59.0269	15.8605	18.2734	25.3671	32.9531	38.8862	24.5651	42.4582	266.366	175.264	123.67	54.6906	51.3952	37.3727	85.9968	49.3868	53.363
Os04g0350100	Proteinase inhibitor I25, cystatin domain containing protein.	0.793189	0.291167	1.0102	0.043876	0.058865	0.087667	0.555501	0.605013	0.376782	42.429	31.3786	32.2899	38.4517	64.2613	34.2655	0.752022	1.84643	2.68145	0.687455	0	0.714339
Os04g0350700	Basic helix-loop-helix protein, Regulation of awn development, grain size, and grain number	0.251439	0.028056	0.587071	0	0	0	0	0	0	1.07701	0.855419	1.35382	3.24253	3.11274	1.89165	0.111197	0.258334	0.132216	0.414031	0.825667	0.770798
Os04g0357200	Non-protein coding transcript.	0.233203	0.115262	0.220321	0	0.032924	0	0.034507	0.137098	0.108328	1.84934	2.26481	1.41049	2.05508	2.0888	2.29997	0.27029	0.482877	0.333484	0.130164	0.41373	0.406645
Os04g0357300	Similar to Helicase-like protein [Oryza sativa (japonica cultivar-group)].	0.967817	0.628285	1.09157	0	0	0.010822	0.007165	0.111832	0.101423	1.74437	2.10564	1.40179	1.91824	2.23474	2.27862	0.226866	0.127865	0.210888	0.155195	0.467283	0.468075
Os04g0366000	Similar to OSIGBa0110B10.6 protein.	0	0	0.09998	0	0	0	0.038692	0.056205	0.074645	1.16872	1.60154	1.73019	6.09018	5.78538	5.29477	0	0	0	0	0.038278	0
Os04g0372100	Similar to OSIGBa0107E14.7 protein.	0.258919	0.132502	0.187162	0	0	0.018069	0.147673	0.19023	0.054074	1.14431	1.12512	1.00469	1.01514	1.19784	1.0402	0.105062	0.280638	0.159166	0.198532	0.339963	0.217163
Os04g0386700	Similar to OSIGBa0148P16.6 protein.	0.284096	0.053022	0	0	0	0	0	0.064764	0	0.306866	0.156877	0.173764	0.934513	2.0962	1.91615	0.04605	0.128154	0.04888	0.093618	0.202881	0.056221
Os04g0390100	Heavy metal transport/detoxification protein domain containing protein.	7.75093	6.84577	6.65222	0.965	0.460413	0.407767	1.38203	1.08517	1.63034	101.347	102.422	91.217	50.8617	48.2055	62.8285	5.16225	6.05451	4.54135	3.66463	5.64191	4.83312
Os04g0395100	Protein of unknown function DUF26 domain containing protein.	7.63595	10.5832	6.29783	0.985988	3.92267	1.80693	9.87074	19.2124	10.8666	29.2994	32.6202	32.7071	37.5418	37.865	26.6501	8.7831	10.0147	11.1849	4.70039	4.40869	4.18437
Os04g0396800	Peptidase S10, serine carboxypeptidase family protein.	0.671757	0.10324	0.656516	0.05648	0.033228	0	0.062195	0	0.076073	0.718145	0.961772	0.458201	1.93151	2.15495	2.51811	0.340055	0.376124	0.227519	0	0	0.168428
Os04g0405500	Conserved hypothetical protein.	1.88227	1.43311	0.983501	0.327156	0	0.168054	1.42241	0.542671	0.923836	4.67913	5.86576	4.34383	5.51175	5.87627	3.32317	2.8155	2.18257	1.60594	0	0	0.015532
Os04g0410200	Similar to H0321H01.14 protein.	6.93831	5.57274	6.37705	1.80871	1.87051	1.33742	2.29813	1.83755	3.48449	13.3513	15.2825	11.3883	14.3389	17.0084	13.5465	3.40542	3.64877	2.45325	0.807052	1.2457	1.10948
Os04g0410250	Conserved hypothetical protein.	2.84329	2.42484	2.16192	1.24975	0.658819	1.26027	0.894331	0.634635	0.882319	7.62151	8.66256	4.67574	7.37802	8.55271	6.23713	0.606896	1.36417	0.592227	0.713496	1.24454	0.364074
Os04g0411100	Hypothetical conserved gene.	0.123888	0.581385	0.37518	0	0.093331	0.037542	0.576034	0.071991	0.114341	1.64418	1.39321	1.78251	2.89225	2.17196	2.52926	0.212829	0.172005	0.54743	0.093528	0.200649	0.024048
Os04g0418800	Similar to Hydroxyproline-rich glycoprotein.	0.515451	0.190402	0.473323	0.158971	0.058629	0.066232	0.464671	0.665217	0.141793	64.7076	53.4125	38.5762	117.537	104.928	104.404	5.46704	6.34334	5.36535	3.26571	3.71435	7.06747
Os04g0434600	Similar to OSIGBa0102D10.3 protein.	3.63257	3.95028	6.60582	0.999097	0.960843	1.28731	1.84898	1.41304	1.74702	10.1346	9.20877	10.3564	10.7493	9.96479	11.0182	4.5229	3.35785	3.46485	4.09824	3.22524	3.37206
Os04g0447600	Similar to NADPH-dependent codeinone reductase (EC 1.1.1.247).	1.09528	0.639364	1.47194	0.707106	1.02019	0.990563	1.58359	3.10055	1.35437	2.68713	2.53879	4.20394	5.08984	7.84311	4.1921	1.22975	1.29371	0.781917	2.42784	1.38472	1.38446
Os04g0459000	Multidrug-resistance(MDR)-like ATP Binding Cassette B (ABCB) transporter, P-glyco-protein, Auxin transport, Iron homeostasis	0.139892	0.329722	0.054719	0	0	0	0.069467	0.07963	0.088462	0.384905	0.633971	0.47765	2.85045	2.00888	3.11087	0.19629	0.206614	0.069382	0.194565	0.185496	0.318605
Os04g0461600	Similar to Fw2.2.	0.799095	1.37696	0.855754	1.8851	3.16829	3.49226	2.64791	3.41393	2.41935	32.2122	22.8076	34.1784	70.8213	75.4801	51.5977	21.9033	30.1001	25.9633	13.1098	8.93654	5.38909
Os04g0461800	Actin-binding FH2 domain containing protein.	0.062962	0.033633	0.059104	0	0.047369	0.07131	0.08343	0.068932	0.088899	0.359128	0.159379	0.134669	0.696306	0.657837	0.828303	0.035709	0	0.031844	0.037322	0.169748	0.081157
Os04g0465300	A member of the GAST (gibberellin (GA)-Stimulated Transcript) family, Cell division, Differentiation of panicles	1.30048	0.255377	1.10306	0	0	0	0	0	0.17188	3.98313	3.66842	2.95101	15.6813	19.0585	23.1449	0	0.565971	0.367712	0.160403	0.064453	0.164592
Os04g0465600	Major latex protein, Bet v1 family protein, Positive regulation of drought and salinity tolerance	0	0	0	0	0	0	0.173888	0	0.05705	1.57578	1.68535	1.55799	12.7237	5.55877	5.92081	0.699508	1.26937	0.917847	0.141541	0	0.260315
Os04g0472300	PLC-like phosphodiesterase, TIM beta/alpha-barrel domain domain containing protein.	1.8345	0.969221	0.6969	0.448918	0.217843	0.377228	0.496084	0.647285	0.676312	9.47661	10.4443	8.23881	10.6057	9.32525	8.62912	0.646124	0.786104	0.609275	2.6917	1.01916	1.921
Os04g0498700	Haem peroxidase family protein.	0	0	0	0	0	0.009085	0	0	0	0.120775	0.101527	0.043928	1.0486	1.05574	0.928481	0.529661	0.264911	0.27159	0.056585	0	0
Os04g0505200	Leucine-rich repeat domain containing protein	0.112774	0	0.34085	0.723858	0.465366	0.500544	0.232111	0.025985	0.045055	7.0166	7.53589	4.25647	14.7683	15.8742	15.9306	0.82329	1.04769	0.639233	0.27514	0.162299	0.523467
Os04g0507950	Hypothetical conserved gene.	23.7385	23.9117	33.9447	0	0.04253	0	5.08765	4.27162	5.55659	52.8441	45.6327	65.8986	61.7752	60.8848	66.3077	29.6831	23.116	36.1745	29.052	13.5368	9.60509
Os04g0516200	G1 like protein 4	0	0	0	0	0	0	0	0	0	0.081847	0	0.032475	2.43662	2.88669	2.7768	0	0	0	0	0	0
Os04g0526600	Alpha-amylase/subtilisin inhibitor, Defense of the seed against microorganisms	0.124807	0	0.209181	0	0.104111	0	0.035919	0.060094	0	3.08818	2.89617	2.8737	4.1121	2.75241	3.52608	0.739878	0.766165	0.539187	0.904537	0.653718	0.456016
Os04g0530100	Similar to Beta-expansin 1 precursor (AtEXPB1) (At-EXPB1) (Ath-ExpBeta-1.5).	0.290718	0.305677	0.372902	0	0	0	0.057213	0	0	0.873776	1.02425	1.01369	1.52494	1.23739	1.63859	0.173592	0.14059	0.810195	0.143032	0.150247	0
Os04g0532800	R2R3-MYB transcription factor 47, Response to drought and cadmium stresses	0.924449	0.859744	0.888936	1.25716	0.44664	0.879288	0.268225	0	0.508336	0.885886	1.00497	0.984276	2.56448	2.57617	2.03468	0	0.250794	0.343641	0.489549	0.387626	0
Os04g0536300	Transcription factor with zinc finger domain and helix-loop-helix domain (YABBY domain), Leaf development	0	0	0.032393	0	0	0	0	0	0	1.32465	2.33531	1.34495	2.77603	1.76323	3.36689	0	0	0	0	0	0
Os04g0536500	Similar to H0502G05.5 protein.	0.029719	0.032589	0.041379	0	0.021889	0	0	0.054412	0.030597	9.16263	7.85313	8.84741	16.7413	20.7029	12.0629	5.12168	5.49586	5.75464	2.59899	1.59538	2.24476
Os04g0537800	Protein of unknown function DUF26 domain containing protein.	39.9198	49.3107	27.7349	2.55308	3.69348	3.42346	25.3032	35.9436	19.3334	85.2494	84.8269	72.1111	96.063	113.36	77.6532	44.8204	39.6427	40.1214	4.41116	7.90743	3.45451
Os04g0540600	Aldehyde dehydrogenase domain containing protein.	0.058226	0.052571	0.035674	0.028214	0.01716	0	0	0	0	0.576087	0.770412	0.672077	2.99137	3.03965	3.35735	0	0.09575	0.189465	0	0.084243	0.024742
Os04g0540900	Receptor-like cytoplasmic kinase, Salt tolerance, Oxidative stress tolerance	42.9943	47.2494	36.86	0.319508	2.26764	0.958346	23.6458	14.9562	22.129	27.4002	25.3534	31.0609	124.739	74.0613	61.276	19.3058	23.7493	18.2392	11.3442	5.50172	4.04467
Os04g0550200	APETALA2/ETHYLENE RESPONSE FACTOR (AP2/ERF) family transcription factor, Positive regulation of secondary cell wall synthesis and mechanical strength in rice peduncles, Negative regulation of seed length	12.1829	3.687	12.1434	8.44274	9.80741	4.83592	13.7649	12.4015	6.1553	36.8383	32.037	26.7984	39.7375	44.8295	35.2371	14.9486	12.7648	15.9396	8.57911	8.9225	8.31788
Os04g0551600	Zinc finger, FYVE/PHD-type domain containing protein.	0.782244	0.598833	1.62632	0	0	0	0.630309	0.300021	0.434178	7.04253	6.7922	5.37842	5.18533	6.77234	5.36591	1.77301	1.86857	1.03787	0.325958	0.595182	0
Os04g0552300	Cyclin-related 2 domain containing protein.	1.39867	0.202654	2.97185	0	0.061243	0	0.191663	0.322085	0.113954	9.37083	10.8859	8.10846	12.4016	10.4203	9.07335	1.20184	1.19525	1.97605	2.10693	2.43569	5.07359
Os04g0553500	Pectin lyase fold domain containing protein.	0	0	0	0	0.046488	0	0.101983	0	0	0.597753	0.331936	0.372731	2.06786	3.06227	3.13582	0	0	0.12372	0.032991	0.053702	0.288387
Os04g0554800	Similar to RCc3 protein.	3.41257	0.596414	6.65024	0	0.357819	0.032995	0.141214	0.331874	0	15.667	13.5212	9.14746	18.05	11.6945	10.6307	0.028889	0	0.133217	0	0	0.074968
Os04g0569900	IQ calmodulin-binding region domain containing protein.	10.3171	4.72245	12.6069	16.0641	20.8564	12.3539	8.74312	10.624	7.44981	44.1231	41.8903	35.5163	62.8043	73.9364	56.8186	18.4436	19.0938	18.6121	2.34784	2.13585	2.78893
Os04g0570500	Cytochrome P450 family protein.	0	0	0	0	0	0	0	0	0	0.401241	0.395999	0.779674	0.947948	1.28885	2.44669	0.175396	0.483921	0.11338	0	0	0
Os04g0574200	Fasciclin-like arabinogalactan protein, Positive regulation of pollen exine development, Pollen fertility	0.732314	0.585335	0.456345	0	0.057712	0	0.041197	0.050514	0.051885	5.99596	6.19393	6.48973	8.64739	5.94861	7.07791	1.30459	1.29196	1.53244	0.533687	0.284786	0.41
Os04g0576900	LRR receptor-like kinase, Non-canonical, Control of organ size	0.060921	0.049398	0.203238	0	0	0.015943	0	0	0	0	0	0	1.0841	0.92953	1.35986	0	0	0.044144	0.038992	0.079996	0.087363
Os04g0582000	DNA replication helicase 2_12	0.118442	0.098131	0.176527	0	0	0	0.093976	0.045993	0.030493	0.873724	0.69123	0.75905	1.01089	0.965934	0.610284	0.082234	0.093192	0.072849	0.056447	0.118456	0.063603
Os04g0583700	Zinc finger, FYVE-type domain containing protein.	1.8717	1.15904	3.24583	1.14698	0.734076	1.22866	0.896242	0.9253	1.14207	12.4847	12.3312	10.6117	5.53934	5.2839	6.71982	2.49253	2.09808	2.8152	0.497135	0.442804	0.489507
Os04g0591900	F-box associated domain, type 3 domain containing protein.	0	0	0.027504	0	0	0	0	0.06451	0	1.87261	1.20329	0.833067	1.2923	1.0625	1.2745	0.101302	0	0	0	0	0
Os04g0592300	Hypothetical protein.	1.11556	0.453122	0.651205	0.470037	0.525136	0.563276	0.606125	1.06558	0.381771	3.21023	3.54533	1.32518	3.61805	2.67951	2.82004	0.35616	0.240542	0.189672	1.36781	0.728234	0.700895
Os04g0594000	Similar to OSIGBa0142I02-OSIGBa0101B20.26 protein.	1.32505	1.66925	1.37666	0.777289	0.660947	0.574416	0.695901	0.911416	1.63582	3.6362	4.03219	3.95112	4.34603	5.11042	4.71708	1.64918	1.2308	1.75934	1.39576	0.912188	1.19639
Os04g0600900	Similar to B0403H10-OSIGBa0105A11.9 protein.	10.6567	7.81343	17.0408	0.733068	0.849447	0.685546	1.87898	1.90064	2.36605	33.444	30.4585	28.4933	33.1848	34.3983	37.7434	6.64906	8.91367	9.53983	1.24087	1.00368	1.55051
Os04g0602500	Similar to Pectin acetylesterase.	4.38563	4.78489	2.64744	0.403161	0.484683	0.09846	0.99426	1.08341	0.730672	9.93877	8.28971	7.83744	12.1378	11.4454	8.8086	4.01217	3.53027	2.72365	0.442729	0.313516	0.342107
Os04g0608900	Serine/threonine/tyrosine protein kinase, Dual-specificity protein kinase 4	31.5905	29.0966	26.5691	8.2525	16.7775	10.3259	11.4084	30.9733	10.5001	97.639	84.1261	97.3126	192.858	173.476	109.779	34.1329	45.4898	37.3054	50.4653	33.1607	30.0716
Os04g0609000	Hypothetical protein.	0.734966	0.353235	0.891249	0.022729	0.658497	0.013479	0.072457	0.641076	0	4.61749	3.85888	3.89304	9.53764	10.6823	4.96554	0.737146	2.1741	0.55464	2.04016	0.527054	0.645775
Os04g0613000	Zinc transporter, Preferential distribution of Zn to developing tissues	0.660652	0.86093	0.859139	0.47206	0.302298	0.399987	7.51255	5.46685	6.05659	105.269	184.148	86.9877	74.0418	41.5582	85.424	1.1716	0.643503	1.13124	0.936281	0.758431	0.574674
Os04g0613100	Non-protein coding transcript.	0.162072	0.269223	0	0.159398	0.053359	0.086425	0.234285	0.302424	0.7493	4.54037	5.65696	4.97249	2.06108	1.81617	1.95176	0.117478	0.797507	0.279167	0.068448	0.315931	0.123686
Os04g0616282	protein kinase domain containing protein, expressed	0.632959	0.934412	0.693295	0	0	0	1.98816	2.29025	1.85012	17.6365	16.2477	17.5521	16.4766	14.3956	12.6656	0	2.06742	0.927981	6.86126	3.64081	3.4757
Os04g0619800	Similar to H0714H04.3 protein.	0.145978	0	0.282449	0.046343	1.35117	0.791789	0.057228	0.318426	0.102934	4.10046	2.47422	2.24157	7.16905	7.52594	5.58305	0.170806	0.382869	0.183999	0.249058	0.146104	0.20066
Os04g0625350	Similar to OSIGBa0148A10.3 protein.	0.409964	0.170607	0.262724	0.15011	0.17931	0.200781	0.141508	0.138978	0.198056	0.601531	0.928671	0.695917	0.662044	0.748901	1.01259	0.178246	0.126272	0.049145	0.203637	0.183904	0.424182
Os04g0631200	Similar to cDNA clone:J033024P08, full insert sequence.	0.067881	0.134888	0.147347	0	0	0	0	0.152599	0	1.62633	1.41515	0.775321	7.02768	10.9707	13.1197	0.08186	0.078952	0.047933	0.185335	0.063409	0.220109
Os04g0631600	bHLH transcription factor, Regulation of the salt stress response, Control of flowering	2.14663	3.76473	7.13663	7.7591	7.44854	4.90728	28.3479	14.2663	17.1925	89.1313	73.1606	95.315	173.99	191.613	159.042	38.2803	45.3511	31.8708	22.6844	31.1843	25.7591
Os04g0642000	Similar to MDR-like p-glycoprotein.	0.099401	0.189528	0.739774	0.421724	0.192344	0.375255	0	0.030213	0.075249	8.35815	10.4345	6.88335	9.44068	9.26168	9.69781	0.618021	0.652815	0.402799	3.04772	3.1349	4.36857
Os04g0642100	Microtubule-associated protein EB1.	1.69931	1.36751	1.69908	0.49614	1.17146	0.95644	1.29106	1.33562	0.967981	5.1822	5.02345	3.6255	3.45938	3.81103	3.71469	0.816526	1.36186	2.23226	1.15899	1.32268	1.36155
Os04g0664400	Auxin response factor 1.	0	0	0	0	0	0	0	0.017948	0.023673	0.042233	0.049228	0.027764	0.73164	0.703981	1.02261	0	0.038651	0.020943	0.014379	0.043899	0.016495
Os04g0681400	Protein of unknown function DUF580 family protein.	2.46882	1.53274	2.53543	0.048962	0.16494	0.092477	0.29662	0.343756	0.328319	7.999	9.67426	6.70076	7.74703	7.64969	9.90223	2.46786	2.30444	2.86797	1.29211	1.37253	1.8308
Os04g0681600	Protein of unknown function DUF580 family protein.	1.15076	0.575376	1.19883	0.081659	0.067976	0.127727	0.135571	0.126314	0.182537	2.56677	4.07222	2.73129	3.51911	2.65831	3.82942	1.00524	1.15848	0.71721	0.334789	0.568347	0.519984
Os04g0683600	Similar to H0306F12.6 protein.	0.334208	0.177133	0.569503	0.390133	0.649282	0.502061	0.307372	0.582227	0.262149	2.88217	3.63957	2.39403	6.76186	6.61452	6.18952	0.545893	0.285628	0.356606	0.829984	0.377948	0.917161
Os04g0685400	Harpin-induced 1 domain containing protein.	33.5214	12.5603	30.23	0.598817	2.58053	0.27667	2.03429	3.69894	2.24184	33.5832	36.9475	38.8247	63.6979	50.4528	44.0636	20.055	18.1518	20.8256	9.26122	19.715	9.58048
Os04g0688200	Similar to Peroxidase (EC 1.11.1.7).	0	0	0	0	0	0	0	0	0.028267	0.91309	0.692083	0.562574	1.68778	0.825624	1.25077	0	0	0	0.102	0.314599	0.169294
Os04g0688300	Haem peroxidase, plant/fungal/bacterial family protein.	0.767974	0.399381	1.02512	0.230402	0.35037	0.939856	4.72635	2.95448	1.79133	75.9967	72.0866	65.5195	44.5657	42.2211	36.756	0.718758	0.247737	0.134619	4.69312	13.1032	9.60618
Os04g0689400	Protein kinase, core domain containing protein.	1.57387	1.0903	1.66291	0.043923	0.291275	0.126208	0.13609	0.204708	0.231538	2.4571	2.66522	2.90851	2.91482	3.08772	3.56096	1.51865	1.11094	1.40084	0.120523	0.092376	0.252814
Os04g0692900	WIYLD domain domain containing protein.	6.1515	4.02799	4.47923	4.78766	4.41904	3.49984	2.83702	3.56089	4.26444	9.89726	12.5383	6.44971	10.5519	10.6291	11.4064	2.60172	3.26782	2.02409	2.86404	3.56622	2.95541
Os05g0103000	Similar to MYC1.	0.294532	0.210712	0.256367	1.73677	1.85541	1.78845	0.278228	0.515796	0.291842	2.81179	3.21854	2.59734	3.80059	5.74866	3.53149	0.402676	0.423327	0.207667	0.065673	0.309938	0.173011
Os05g0104000	Actin-binding FH2 domain containing protein.	0.478995	0.231374	0.330397	0.441624	0.264969	0.289113	0.839269	0.743725	0.886989	1.88351	2.72186	1.58367	3.16442	1.87012	3.35717	0.764181	0.962139	1.23419	0.176994	0.19038	0.199936
Os05g0112000	E3 ubiquitin ligase, XA21-mediated disease resistance	75.8248	72.0607	92.4081	17.4511	22.0755	13.6106	36.7555	43.2294	44.0943	163.744	185.187	179.759	216.456	219.799	199.1	97.3387	104.211	107.561	52.7862	77.529	74.9953
Os05g0119850	Hypothetical protein.	0.88259	0.576224	3.05344	0	0	0	0.025207	0	0	2.32388	3.42636	2.49367	5.59653	4.8279	4.91716	1.4983	1.25388	0.900522	0.689377	0.71776	0.900906
Os05g0125100	Conserved hypothetical protein.	0.364485	0.39192	0.435516	0	0	0	0.196426	0.151257	0.070097	1.54647	1.4308	2.11739	1.24175	1.92921	1.76595	0.277121	0.464609	0.370255	0	0.034302	0.080037
Os05g0129700	KNOX (Knotted1-like) class homeobox protein, Regulation of embryogenesis, Regulation of shoot apical meristem (SAM) formation	20.5409	22.3043	23.6531	0.080561	0.056829	0.053452	0.346965	0.321904	0.43397	60.0468	62.9424	47.4804	43.1701	49.4776	48.6235	17.6333	17.8408	16.087	10.3662	14.8971	10.8176
Os05g0134700	Haem peroxidase family protein.	0	0	0	0	0	0	0	0	0	2.33182	1.66195	2.01265	6.81247	8.66268	4.45871	0.036045	0.108625	0	0.667933	1.85115	1.79874
Os05g0141700	Phosphoglycerate mutase domain containing protein.	17.1539	9.98151	9.32456	8.10236	8.04143	8.56421	13.0968	14.5196	10.3075	31.4791	27.7888	27.2374	33.4495	42.6984	29.686	15.1117	17.3806	17.977	14.8603	9.05635	9.5351
Os05g0148500	Hypothetical conserved gene.	0	0	0.031247	0.05598	0.073545	0.090403	0	0.059942	0.044177	0.112906	0.19336	0.108581	0.357898	0.490781	0.627128	0.059566	0.129447	0	0.095611	0.061353	0.057584
Os05g0163250	Similar to predicted protein.	5.13244	2.47477	2.81396	2.66742	3.02241	2.67555	1.98904	4.01551	5.12027	9.98613	11.3958	7.63513	8.03913	9.40298	13.9517	1.15222	1.97171	0.837759	0.713618	2.30674	3.4742
Os05g0168800	KIP1-like domain containing protein.	4.3504	3.39728	3.06123	0.380912	0.258746	0.094199	0.23153	1.06241	0.658944	11.9753	13.5275	10.1172	12.2543	15.5142	13.8927	5.89714	6.14799	5.45002	1.68057	2.00582	2.49906
Os05g0169800	Similar to Carboxyl-terminal proteinase.	0.384401	0.373622	0.885892	0	0	0.166476	0.094747	0.121447	0.078142	2.94383	4.35482	2.90448	4.64696	4.81372	4.38176	0.442362	0.78915	0.524647	0	0	0.022883
Os05g0169900	Hypothetical gene.	0.080481	0.111022	0.074683	0	0	0	0	0	0	0.797575	1.07429	0.791678	1.0499	1.21614	1.05177	0.251429	0.254713	0.406076	0.086685	0	0.051126
Os05g0180300	Leucine-rich repeat, plant specific containing protein.	3.52941	2.04729	0.974762	1.38391	2.84673	2.28356	1.77614	7.28051	1.23957	25.1877	28.5592	21.8775	21.1387	16.982	12.123	4.49754	3.45619	4.59983	6.61635	2.38285	3.79387
Os05g0188700	Leucine-rich repeat domain containing protein	0.021978	0	0.045736	0.100437	0.021335	0.110461	0	0	0.004824	1.33225	1.50508	0.851801	1.02645	1.00236	0.910757	0.072437	0.088563	0.034509	0	0	0
Os05g0192100	Similar to Stem 28 kDa glycoprotein.	0	0	0.062056	0	0.028517	0	0.272631	0.266343	0.124738	1.42939	0.860078	0.881235	11.9853	4.37268	2.65993	0	0.023194	0	0.055966	0.080293	0
Os05g0197900	Protein of unknown function DUF247, plant family protein.	0.143886	0.021394	0.163442	0	0	0	0	0	0	0.741862	0.85991	0.514108	0.615341	0.987455	1.08231	0.045099	0.098492	0.097358	0	0	0
Os05g0202800	Similar to Metallothionein-like protein 3B.	487.197	895.006	237.374	1233.35	1148.8	2081.57	509.05	582.219	1082.72	3425.13	2916.96	3650.37	5492.65	7623.15	6851.12	1106	1351.07	1242.25	390.156	232.166	230.619
Os05g0207700	Similar to Serine/threonine-protein kinase PBS1 (EC 2.7.1.37) (AvrPphB susceptible protein 1).	0.572003	0.547449	0.404097	0.030152	0	0	0.112144	0.134489	0.137118	1.84063	1.35493	1.59558	2.52217	1.87603	3.13495	1.34595	0.951387	1.19318	0.293343	0.182297	0.314712
Os05g0209600	GDSL esterase/lipase protein	1.556	1.89004	1.53303	0.227408	0.231664	0.230559	0.524749	0.699882	0.534084	5.80208	5.63072	4.12293	6.51211	7.19297	9.38766	3.56026	2.64903	4.26203	0.686918	0.990159	0.994574
Os05g0210600	Molecular chaperone, heat shock protein, Hsp40, DnaJ domain containing protein.	0.834294	0.483135	1.3802	0.446433	0.460967	0.912865	1.06797	1.01004	0.386508	3.99083	5.94901	4.26328	9.41619	5.88187	7.10746	0.86043	0.836589	0.803602	0.92284	0.595774	0.899221
Os05g0214300	Bidirectional sugar transporter, Gibberellin (GA) and glucose transporter, Energy source during germination and at early stages of seedling growth	8.73602	4.00555	8.22591	0.296546	1.21931	0.199837	0.815235	1.45462	1.31573	5.27956	5.27872	5.55039	14.11	26.0238	26.5208	7.1972	8.30526	6.38156	2.16978	0.292241	0.684097
Os05g0214900	Similar to A_IG002N01.14 protein.	6.63898	4.98904	7.57451	1.16057	1.16976	1.2025	2.85853	2.53542	3.47417	13.2973	16.5652	11.3597	15.3368	15.34	18.3167	5.01867	5.78157	3.94026	1.24666	1.00887	1.46972
Os05g0221900	Similar to BURP domain-containing protein 8.	0	0.036217	0.05626	0	0	0	0	0	0	1.48176	1.87221	2.34482	4.95144	2.08838	2.60408	0.814434	0.513874	0.515845	0.172186	0	0
Os05g0223300	Similar to RNA-binding protein.	0	0	0	0.116679	0.13391	0	0.09511	0	0	0	0.143474	0	1.56866	2.16729	2.07386	0	0	0	0	0	0
Os05g0255800	Domain of unknown function DUF632 domain containing protein.	0.505944	0.47885	0.395585	0.230403	0.064196	0.199632	0.163312	0.078337	0.197055	1.26399	3.66483	1.2413	3.07425	2.2697	3.37225	0.465857	0.584622	0.550544	0	0.206559	0.128874
Os05g0273800	Similar to Soluble epoxide hydrolase.	10.9963	7.79997	9.05819	3.51625	8.60668	4.46549	6.67983	7.95847	4.38377	51.0459	57.5091	42.1499	56.0765	44.4078	39.8727	13.7246	20.0596	16.3145	2.61781	1.16974	1.42152
Os05g0325400	Conserved hypothetical protein.	1.56355	1.16518	2.55281	1.00562	0.959461	0.720528	1.25293	0.869544	1.15174	6.34774	7.02886	6.92642	8.29242	7.72516	8.19119	3.46936	3.40686	3.73519	0.611181	1.17611	0.932347
Os05g0345100	Phosphatidylinositol transfer protein, Class III SEC14 protein	0.555578	0.473355	0.671747	0	0	0	0.27775	0.022683	0.112124	1.55961	1.50077	1.80214	6.72268	5.24855	5.31497	0.055376	0.054458	0.139865	0.199973	0.115479	0.126543
Os05g0345137	Hypothetical protein.	0.158664	0.259826	0.489076	0	0	0	0	0	0.244253	1.14431	0.935856	0.860488	4.51524	3.27221	4.28963	0	0	0.147498	0	0.172984	0.126912
Os05g0345175	patellin protein, putative, expressed	1.27193	0.548779	2.39846	0.346746	0	0	0.081403	0.065926	0.192818	1.98973	2.54933	2.83583	8.04878	6.42308	7.34227	0.40407	0.493973	0.609928	0.123378	0.124538	0.787937
Os05g0349800	Group I late embryogenesis abundant (LEA) protein, Positive regulation of drought tolerance	0.191066	0.946267	0.194866	0	0	0	0.382354	0.379841	0.198097	4.13535	3.34515	4.33385	7.70868	6.97173	5.77245	0	0.161261	0.057818	0.673062	1.62187	0.527378
Os05g0362100	Similar to Protein MFP-b.	0.877482	0.553917	1.77735	0.239536	0.255013	0.297936	0.097206	0.190038	0.223452	2.26782	2.14605	1.82768	4.39921	4.78785	4.30694	0.433495	0.272215	0.330822	0.137105	0.017587	0
Os05g0363566	Hypothetical conserved gene.	0.082876	0.040513	0.097211	0	0	0.035497	0.139268	0	0.064011	1.61958	1.56689	1.15581	1.43634	1.75784	2.24107	0.757997	0.114049	0.160452	0	0	0
Os05g0367200	Conserved hypothetical protein.	0.313502	0.232692	0.548238	0.55767	0.286809	0.371826	1.16255	0.833287	1.11397	3.78943	3.59165	3.28125	2.74008	4.19999	4.40997	1.83157	1.49341	1.48944	0.482183	0.645835	0.604486
Os05g0373300	Copine protein, Negative regulation of disease resistance, Positive regulation of plant growth and development	14.7512	18.2921	19.0063	2.28772	3.96412	3.13091	5.61088	12.9187	10.3943	61.913	49.5637	99.3893	127.846	172.744	75.4193	48.4815	62.7191	51.8622	28.5487	15.4743	18.925
Os05g0373900	Similar to Eukaryotic peptide chain release factor subunit 1 (eRF1) (Eukaryotic release factor 1) (TB3-1) (Cl1 protein).	4.03253	3.47216	3.32558	1.45669	1.30293	1.65838	1.24148	2.35351	2.2154	7.60951	7.89044	7.0928	7.84102	9.90686	9.06406	5.01131	4.40886	3.91881	1.18014	0.993344	1.02761
Os05g0380700	Conserved hypothetical protein.	0.08326	0.071396	0.098439	0.013917	0	0.011804	0.011851	0.077079	0.112221	0.258676	0.267175	0.286461	0.239792	0.349774	0.372696	0.077889	0.056554	0.107885	0	0	0.0037
Os05g0384300	Peptidase aspartic, catalytic domain containing protein.	0	0	0	0	0	0	0	0	0	0.485658	0.569193	0.75753	1.00182	0.898093	1.01642	0.254664	0.091684	0.222159	0	0	0
Os05g0389600	Zinc finger, RING/FYVE/PHD-type domain containing protein.	0.75979	0.372405	0.677854	0.048856	0.044394	0.041951	0.076573	0.188082	0.132522	1.09658	1.12207	0.852162	2.34518	2.61526	2.27296	0.325126	0.339787	0.501472	0.282761	0.18326	0.247273
Os05g0390550	Conserved hypothetical protein.	0.152305	0.208931	0.569584	0.169027	0.057909	0.028268	0.43566	0.222893	0.809029	2.83965	2.69184	1.42818	5.18078	5.71852	6.10214	1.27854	1.11366	1.2534	0.097358	0.039062	0.488959
Os05g0396900	Conserved hypothetical protein.	6.64084	3.70702	9.24591	0.026294	0.200764	0.131879	0.398905	1.25648	0.640638	11.9608	11.1697	11.8283	21.7807	19.9105	15.916	3.20697	5.26175	3.98444	3.45888	2.05516	1.59685
Os05g0406800	Leucine-rich repeat, N-terminal domain containing protein	0.621757	0.84821	1.83245	0	0.040228	0	0.363861	0.097799	0.048677	1.87745	1.755	1.57157	5.80119	4.79057	3.71305	0.09202	0.210444	0.079517	0.25307	0.11363	0.302181
Os05g0419800	Lipase, GDSL domain containing protein.	0.097111	0.141188	0.175848	0	0.019953	0	0	0	0	0.133164	0.10477	0	5.13217	4.29713	7.59167	0	0	0	0	0	0
Os05g0420500	Conserved hypothetical protein.	3.44921	3.03607	4.1282	1.80071	1.26134	1.02012	1.82916	1.27132	2.0821	7.27266	8.10401	6.21608	7.78915	9.17977	8.73198	4.72156	4.22183	3.86576	0.590928	1.29536	1.65433
Os05g0425000	Hypothetical conserved gene.	0	0	0	0	0	0	0	0	0	0.029325	0	0.037974	0.355385	0.359232	0.599439	0	0.026356	0	0.068957	0.021187	0.05261
Os05g0426900	Conserved hypothetical protein.	0.370479	0.354062	0.691691	0.034995	0.025473	0.029682	0.399245	0.30388	0.604622	1.7744	1.4754	2.28123	3.138	4.05747	4.1155	1.39613	1.67001	1.81224	0.13295	0	0
Os05g0428400	Rossmann-like alpha/beta/alpha sandwich fold domain containing protein.	0.102273	0	0.053702	0	0	0	0	0	0	1.67332	1.41145	1.15373	2.4304	1.92567	1.98892	0.301815	0.16292	0.075142	0.39887	0	0.268747
Os05g0429700	C2 calcium-dependent membrane targeting domain containing protein.	1.0579	1.0375	1.21681	0	0	0.016008	0.048029	0.097032	0.281376	3.07792	3.43844	3.26114	2.60998	2.14545	4.00467	0.732202	0.695854	0.959879	0.294259	0.263392	0.443235
Os05g0439300	Pentatricopeptide repeat domain containing protein.	0.978502	0.901389	1.08348	0.8713	1.01404	0.535312	0.973651	0.968676	0.972108	2.86533	3.72621	3.12176	4.37043	6.38622	3.96675	1.06995	1.22967	1.20047	1.53268	1.23481	1.32682
Os05g0440466	Hypothetical protein.	0.866949	1.38441	0.711876	0.512002	0.537339	0.484441	0.857471	1.99981	1.90898	3.69899	3.94794	2.32487	5.18935	5.06128	3.78679	2.02681	2.26604	2.44698	0.865285	0	0.364937
Os05g0445800	Conserved hypothetical protein.	0.959275	0.582191	0.840073	0.332479	0.29807	0	0.208293	0.165948	0.276248	2.66616	2.44151	1.90564	2.48817	2.98116	2.33767	1.15687	0.933304	1.16855	0.397458	0.24124	0.289842
Os05g0465800	Similar to RbohAp108.	0.64243	0.465658	0.364119	0.03853	0	0.029072	0	0.072243	0.04422	4.59512	4.80052	3.06118	3.3993	3.64294	4.13755	0.33249	0.34003	0.384659	0.067104	0.077631	0.118787
Os05g0466100	CCT domain containing protein.	0.034619	0.033511	0.091613	0	0	0.027369	0	0.030778	0.319015	16.2686	25.3017	14.9272	4.79503	8.1984	13.3514	0.214155	0	0	1.96677	1.98818	2.08555
Os05g0466200	KIP1-like domain containing protein.	1.65177	1.05635	0.896893	0.031269	0.049298	0	0.187846	0.265775	0.254762	3.55729	4.08654	3.62718	3.01097	3.30721	3.36006	1.38784	0.870866	1.3502	0.644079	1.06743	0.7325
Os05g0476100	Protein of unknown function DUF827, plant family protein.	0.312407	0.061264	0.416664	0	0	0	0.061064	0.021763	0	1.46032	1.61961	1.1149	1.12635	0.85027	1.05792	0.045728	0.227417	0.164538	0.221562	0.245019	0.31771
Os05g0476400	Epidermal patterning factor-like protein 8, Small secreted peptide, Control of panicle morphogenesis, Negative regulation of spikelet number per panicle, Control of spikelet fertility	0	0	0.033784	0	0	0	0	0	0	2.67389	3.21914	2.98275	3.50054	2.85053	4.05453	0	0	0	0	0	0
Os05g0477600	Alpha-expansin 4, Suppression of rice bacterial blight resistance, Seed germination	0.408252	0.08168	0.063179	0	0	0.037551	1.45622	1.43108	2.12811	27.1278	22.14	32.2316	33.3985	34.5877	26.2661	3.3664	2.60236	2.71893	0.135965	0	0
Os05g0477800	Conserved hypothetical protein.	1.19426	0.684287	1.07733	0.757092	1.35644	0.507852	0.964657	1.53557	0.737972	2.34388	1.92268	2.3085	3.00372	3.53695	2.35309	1.39959	0.837961	1.22558	0.394593	0.242594	0.271979
Os05g0478300	LRR-receptor-like kinase (LRR-RLK) family protein	1.40637	0.577668	2.36534	0.09087	0.136133	0.225744	0.373691	0.608055	0.233394	3.27031	4.10517	3.67516	3.85313	4.05203	3.9349	1.37679	1.22134	1.07568	0.177262	0.381942	0.426033
Os05g0506200	KOW domain containing protein.	20.7471	15.7081	16.8848	17.9245	19.3105	17.956	15.5216	18.7183	24.7274	35.5893	42.2334	31.7384	42.9914	47.7645	47.4748	15.0904	17.0913	13.7064	7.92204	10.3224	13.9656
Os05g0512301	Similar to CLE family OsCLE508 protein.	2.28886	0.727851	0.493912	0	0	0.063098	0.431385	0.843644	0.357029	3.73047	3.08805	4.11483	3.78496	5.73335	2.8726	1.48262	1.27253	1.53878	0.708702	0.502055	0.410965
Os05g0512600	X8 domain containing protein.	4.16829	3.32877	5.23463	0.038426	0.120518	0	0.135532	0	0.129822	8.34037	7.79306	6.30125	16.0337	13.4367	11.5631	1.1389	1.094	1.72153	2.88374	2.12037	1.89499
Os05g0523300	Auxin/indoleacetic acid (Aux/IAA) transcription factor, Regulation of salt and drought tolerance	1.6442	1.24474	1.45751	0.807153	0.6503	0.558788	1.74166	1.75789	1.0233	9.81393	10.0926	8.65714	12.9007	8.15727	10.3141	4.99577	5.27334	5.05441	2.08309	1.80005	1.86764
Os05g0526400	Reticulon family protein.	2.48535	3.97671	3.9827	3.07844	2.89499	1.76189	1.22628	1.66163	1.54151	16.3335	17.8646	16.2714	23.8134	18.8634	15.0379	8.53063	6.59141	7.54919	8.0378	4.66794	6.01267
Os05g0530701	Leucine-rich repeat, plant specific containing protein.	0.278942	0.286086	0.351661	0	0.040561	0	0	0	0	1.82128	1.95485	1.34606	2.99176	7.73201	3.5627	0.48724	0.368871	0.623071	0.121127	0.820355	0.608361
Os05g0534500	Phospholipase C, phosphatidylinositol-specific , X region domain containing protein.	0.064146	0	0.068076	0	0.025802	0	0	0	0.087571	1.32698	0.903613	1.3159	1.28984	1.62091	1.09965	0	0.111552	0	0	0	0
Os05g0537200	Similar to Myosin XI (Fragment).	3.19081	1.23254	2.70689	1.25664	1.08094	1.58268	0.756067	1.02965	1.73026	5.68641	6.20684	5.71861	4.1606	4.99472	7.46344	1.28471	2.13293	1.04477	1.00772	1.14319	1.64496
Os05g0542300	Conserved hypothetical protein.	0.436843	0.52192	1.39723	1.0755	0.921975	2.51734	2.84644	1.28045	1.18291	146.783	150.953	127.683	37.9478	46.4444	71.5299	7.61355	11.6665	15.6916	0.720351	0.096378	0.303613
Os05g0550200	Hypothetical protein.	0.738067	0.497882	1.1457	0.120962	0.12959	0.042294	0.306875	0.466506	0.667624	3.86247	5.13581	3.71101	3.49605	4.14526	3.19519	1.32476	1.43492	1.38058	0.985087	0.851386	1.15919
Os05g0551100	Conserved hypothetical protein.	0.447121	0.254733	0.625499	0.055503	0.020532	0.012118	0.294777	0.666849	0.409302	4.53508	6.72966	2.82916	2.12655	4.19718	7.25966	0.565724	0.304097	0.369805	0.241183	0.184387	0.504413
Os05g0555000	Conserved hypothetical protein.	0.318555	0.087678	0.167993	0.289737	0.157742	0.193702	0.210996	0.155061	0.249765	1.88581	1.75995	1.27524	1.59211	1.34125	1.33548	0.456663	0.28948	0.558497	0.01617	0	0
Os05g0555100	Similar to Protein phosphatase 2A B'kappa subunit.	1.09377	0.464787	1.67598	0.23364	0.499885	0.972205	0.058521	0.243587	0.11966	2.02637	1.5585	1.30911	2.40859	2.43228	2.90099	0.626447	0.900244	0.698305	0.045331	0.155514	0.178102
Os05g0567100	Aspartic proteinase	221.9	201.725	186.911	53.5548	52.375	36.2567	110.041	112.566	125.657	736.821	848.989	567.476	431.839	474.901	583.716	235.779	247.622	219.516	133.742	159.359	183.813
Os05g0571200	WRKY transcription factor, Regulation of defence response	4.9566	4.03798	3.8785	4.23417	4.75932	0.837256	10.244	7.98053	7.81066	68.6848	71.1711	42.2678	65.9139	80.536	61.8638	27.7075	14.0979	23.7494	2.73738	1.66236	2.71484
Os05g0579700	Similar to 10A19I.9.	0.067276	0	0	0.337733	0.259859	0.171002	0.14565	0.102041	0.457851	4.75366	8.61897	4.17433	3.82335	3.82356	5.85401	0.074143	0	0	0.252298	0	0.117185
Os05g0585400	Similar to Protein ABIL1.	0.12136	0	0.087202	0.15263	0.100318	0.105797	0.067979	0.207998	0.130795	0.671451	0.895234	1.09584	1.58727	1.31442	1.33629	0.317673	0.130912	0.237542	0.11002	0.140182	0.208776
Os05g0587300	Molecular chaperone, heat shock protein, Hsp40, DnaJ domain containing protein.	0.199732	0.043087	0.48647	0.316867	0.057853	0.172926	0.123217	0	0.224435	0.753727	1.02133	0.741795	1.69306	2.27735	2.01645	0.245177	0.17688	0.256096	0.410816	0.197368	0.420084
Os05g0589700	Similar to cDNA, clone: J090072P03, full insert sequence.	2.85933	1.36264	2.23361	1.46269	1.10514	1.80557	1.40677	1.78534	2.94204	6.90948	7.92025	5.52583	6.06962	6.59823	7.52456	2.34846	2.48892	2.78768	0.190016	0.068157	0.129346
Os05g0595800	LRR-receptor-like kinase (LRR-RLK) family protein	0.033582	0	0.03923	0	0.015867	0	0	0.013167	0	0.285132	0.067159	0.104066	0.892116	0.443738	0.513167	0.031051	0	0	0.038698	0.034079	0.05184
Os06g0104300	Similar to Pectinesterase-like protein.	0.467942	0.325759	0.234542	0.153252	0.148387	0.172329	0.080376	0.121524	0.130478	0.654624	0.825137	0.745865	1.15694	1.35873	1.68798	0.104392	0.217723	0.416329	0.274545	0.381297	0.73709
Os06g0130100	Receptor-like kinase (RLK), Drought and salt stress tolerance	0.681787	0.323225	1.30799	0.056705	0.082881	0.045802	0.1441	0.332967	0.379477	13.9636	14.7736	13.1989	19.7912	21.26	20.5668	1.72057	2.14333	1.79768	0.086101	0	0.121768
Os06g0132500	Control of wax biosynthesis	0.107198	0.018061	0	0	0	0	0	0.08755	0.056518	0.377427	0.564166	0.307792	1.28318	1.32116	1.06955	0	0.062487	0	0.299652	0.175711	0.14635
Os06g0141400	Similar to Early nodulin.	2.04132	1.49956	3.4256	0.057581	0	0.122084	0.158082	0.340379	0.153868	5.65843	4.50359	5.29199	4.32882	5.27724	7.04865	2.53586	3.01374	2.7663	2.38033	1.49662	1.29715
Os06g0145600	Transferase family protein.	0.860352	2.37773	0.879124	0.336266	0.163439	0.297735	0.878309	1.08941	1.08888	5.89417	5.80374	4.52888	4.49463	4.76265	3.86618	0.363449	0.089843	0.388036	0.065363	0.148607	0.024676
Os06g0148200	Lipase, GDSL domain containing protein.	1.10566	1.29868	1.27109	0	0	0	0.28511	0.335312	0.067702	1.6342	1.30433	1.00772	2.70976	2.71952	2.45933	0.465624	1.0206	1.01617	0	0	0
Os06g0156600	GDSL-type lipase, Positive regulation of rice immunity and yield, Modulation of lipid metabolism	0.194691	0	0.325634	0.061384	0.340553	0.424006	0	0.221002	0.15524	15.4627	18.8395	11.7224	19.7447	20.3219	19.8267	0.131849	0.432271	0.226951	1.14361	0.130039	0.656948
Os06g0160200	Similar to Lanatoside 15'-O-acetylesterase precursor.	2.47669	1.72651	0.490512	0	0	0.072502	0.046586	0.028741	0.030194	9.98637	14.5534	12.9377	9.5628	11.473	5.92853	2.18102	2.90357	2.2117	0.193938	0.033837	0.09422
Os06g0168700	Similar to Prolin rich protein.	0.052438	0	0.024135	0	0	0	0	0	0	1.67516	1.01092	0.413464	25.0113	25.9993	21.8969	0	0.042853	0.025889	0	0	0
Os06g0178900	Vacuolar H<sup>+</sup>-pyrophosphatase	6.73772	4.71914	7.31962	1.73363	1.68165	1.17271	2.10112	1.57724	1.74004	13.7064	17.5316	14.0388	19.9056	16.3352	14.8148	7.9761	7.21294	7.04755	5.54192	3.6542	3.97414
Os06g0181700	Ethylene responsive factor protein, Control of root architecture and ABA- and ethylene response	0	0	0	0	0.049154	0	0	0.085301	0	4.95331	4.27944	3.12207	9.48432	4.99935	6.70011	0.044861	0	0	0.430801	0.395221	0.401439
Os06g0203800	Receptor-like kinase, Heat tolerance	0.319913	0.271404	0.509128	0	0.017032	0	0.092804	0.045709	0.094625	6.95444	7.35452	5.10031	11.819	10.7846	12.1676	0.33152	0.412724	0.353321	0.198312	0	0.113283
Os06g0210000	Protein of unknown function DUF6 domain containing protein.	0.191343	0.471464	0.600527	0.093179	0.07633	0.069199	0.174013	0.151909	1.07315	15.5618	15.4023	9.65684	9.16953	12.536	15.8498	0.523711	0.705734	0.612151	2.74579	2.55493	1.22457
Os06g0227250	Hypothetical conserved gene.	4.40376	3.82553	5.75633	0.248946	0.175894	0.028598	0.666732	0.586464	0.398273	11.0399	10.9957	8.77177	14.0808	13.4647	12.3111	1.74829	2.01971	1.77242	0.415526	0.570835	0.525021
Os06g0232700	Similar to SWIM zinc finger family protein.	0.105378	0.05203	0	0.289512	0.253747	0.35846	0.300121	0.291576	0.17291	0.720085	0.85985	0.779217	1.29846	0.70266	1.35943	0.151778	0.114622	0.299487	0	0.078578	0.163554
Os06g0239500	TGF-beta receptor, type I/II extracellular region family protein.	0.853971	0.489714	1.14064	0.098983	0.092977	0.197097	1.02265	0.89518	1.67074	1.92709	1.83452	1.75877	1.56332	3.41689	3.69805	0.435571	0.844796	0.394197	0.534459	0.489601	1.11663
Os06g0242000	Similar to benzoate carboxyl methyltransferase.	0.83303	4.16112	1.63251	0	0	0	1.06401	0.95884	0.758446	8.4219	10.8614	9.09785	17.8614	6.82793	13.2688	0.203504	1.24348	0.899925	0	0	0
Os06g0244700	Similar to microtubule-associated protein TORTIFOLIA1.	0.826686	0.64367	1.46932	0	0.152453	0.021629	0.020656	0.045035	0	5.00353	5.36821	3.71635	7.27961	8.32193	6.53927	0.630691	0.399912	0.582096	0.796898	0.611804	1.0763
Os06g0247101	Non-protein coding transcript.	7.80415	3.19505	5.52449	0.65608	0.925174	0.770628	3.7472	5.23543	2.32008	12.8269	14.298	8.39182	12.1514	13.1105	9.90663	2.33879	3.91633	3.72275	5.56729	2.40002	2.5745
Os06g0255200	Conserved hypothetical protein.	4.38347	2.46034	3.04274	2.72008	4.04676	1.63896	1.95188	2.91933	5.24343	15.8138	14.4287	12.24	11.0343	14.6723	21.131	1.48836	2.95282	0.804823	3.58916	4.88516	8.0326
Os06g0256900	Glycoside hydrolase family 9 subclass B3, Endo-beta-1, 4-glucanase, Lignocellulose crystallinity modification in stem internode growth and development, Plant strength, cellulose modification, and biomass saccharification	0	0	0	0	0	0	0	0	0	0.228911	0.041076	0.07039	1.85685	1.3257	2.31473	0	0.022598	0.047157	0	0	0.069057
Os06g0260250	Hypothetical protein.	0.354156	0.839968	0.799593	0	0	0	0.024191	0.008555	0	0.968501	0.705322	0.886407	3.03099	2.55608	2.32306	0.159915	0.2122	0.461194	0.023304	0.025124	0
Os06g0290701	Hypothetical protein.	0.73679	0.49322	0.74266	0.096208	0	0.04819	0	0.189691	0.654018	4.84989	7.63234	3.77872	15.017	10.685	12.9322	0.555435	0.828938	0.787696	1.02995	1.72184	1.30091
Os06g0291100	Non-protein coding transcript.	1.21191	0.075764	0.799773	0	0	0	0.533668	0.603764	0.391545	1.98284	2.14186	2.67008	7.13662	4.80685	7.43221	1.20862	1.17505	1.19647	0.634079	1.30472	0.250909
Os06g0308300	Similar to 65kD microtubule associated protein.	5.52743	3.55378	4.78982	0.017439	0.278038	0.2804	1.01849	1.12636	1.14835	14.408	14.5451	12.8914	23.5236	24.4764	24.225	4.04167	5.17419	4.7181	5.49604	2.74123	3.55467
Os06g0317200	Similar to glycine-rich cell wall structural protein.	8.41604	7.59923	9.31507	0.250056	1.561	0.690491	8.67493	5.81233	7.31727	73.7593	57.7314	92.5418	91.1085	93.5738	55.4763	30.9715	34.3258	42.0831	0	0	0.072801
Os06g0334300	Similar to Resistance protein candidate (Fragment).	14.6892	8.84748	9.892	6.11625	7.92346	7.73249	7.62807	10.1754	6.13366	39.5402	39.3918	34.34	36.7761	39.1704	34.061	14.1833	14.6636	13.6471	4.8762	4.66611	4.73935
Os06g0351500	Lipase, GDSL domain containing protein.	0	0	0.033289	0	0	0	0	0.040446	0.225605	0.172461	0.306907	0.627517	1.45856	1.27003	0.930289	0.418475	0.304024	0.435065	0	0	0
Os06g0352900	Photosystem II (PSII) auxiliary protein, Regulation of D1 protein stability of PSII	4.76616	3.62989	4.87274	2.08212	1.66221	2.00132	3.51845	4.44466	4.67901	15.8808	12.4428	9.45767	12.5209	12.3703	10.9402	4.78642	4.25931	4.73661	0.904067	0.887882	0.89623
Os06g0470350	Hypothetical gene.	1.22454	2.30422	1.00467	0	0.209277	0.07325	0.845409	0.590881	1.21498	1.5741	1.67181	1.02536	6.35305	9.2266	5.47968	0.888039	1.51682	1.11386	1.45136	1.28914	1.01368
Os06g0478600	Leucine-rich repeat family protein-like	0.066341	0.023358	0.220595	0.033334	0.017967	0.050547	0	0	0	0.52853	0.472527	0.239541	1.48013	1.08563	0.644245	0	0	0.030097	0	0	0
Os06g0486900	Similar to Formate dehydrogenase, mitochondrial precursor (EC 1.2.1.2) (NAD- dependent formate dehydrogenase) (FDH).	0.084106	0.008256	0.036365	0	0	0	0.074082	0.1044	0.109352	2.38531	2.17795	1.4408	1.45051	1.36089	1.38982	0.681765	0.462519	0.391219	0.17269	0.096443	0.132397
Os06g0503100	ABC-2 type transporter domain containing protein.	0	0	0	0	0	0	0	0	0	0.665474	0.338005	0.644968	2.1342	2.25908	1.99111	0.020374	0	0	0	0	0.104995
Os06g0531900	Lipase, GDSL domain containing protein.	1.07978	1.45524	0.638351	1.39463	1.34879	0.950011	1.56483	1.68796	0.75943	10.561	12.2219	8.49587	18.3753	14.4985	12.4125	1.53004	1.38165	1.71427	0.674859	0.436246	0.652793
Os06g0546500	Similar to Class III peroxidase GvPx2b (Fragment).	0	0.121399	0	0	0	0	0.026394	0	0	0.21959	0.498655	0.459527	2.07878	1.19961	1.05221	0	0	0	0.35733	0.297908	0.509736
Os06g0547400	Similar to Peroxidase P7 (EC 1.11.1.7) (TP7).	0.217746	0.077018	0.053893	0.203954	0	0	0.350903	0.133719	0.589004	5.59604	3.32437	2.87023	8.36009	7.69672	9.0241	0.979231	0.178938	0.264724	2.46716	2.68443	4.01431
Os06g0553200	Similar to Meiosis 5.	0	0	0	0	0	0.048634	0.098946	0	0	0.087773	0.068392	0.111632	2.88535	1.25421	2.19851	0.31243	0.507674	0.14213	0	0	0
Os06g0553550	Conserved hypothetical protein.	1.01417	1.43031	1.21389	0	0	0	0.12322	0.09654	0	2.62194	2.97141	2.68428	13.7698	7.39553	2.45417	0.453728	0.408113	0.473239	0	0	0
Os06g0553800	Cupredoxin domain containing protein.	1.23889	2.22895	0.869968	0	0	0	1.19582	1.02146	1.29664	1.70117	2.07683	3.13632	7.48381	3.30921	2.73793	1.24041	1.80933	1.25487	0	0.069477	0
Os06g0557100	LRR-receptor-like kinase (LRR-RLK) family protein	25.7023	25.8172	26.9121	40.7399	55.8421	31.2465	42.1002	50.4484	52.451	97.4303	92.9562	99.0906	103.622	114.349	110.159	43.8941	46.7337	47.2234	37.5665	37.3111	36.2184
Os06g0572400	Tetraspanin 9, Control of rice architecture by regulating plant height and tiller number	6.96596	5.21241	7.20711	0.54677	0.909096	0.5107	2.25099	5.09563	2.0904	11.6726	13.629	12.3137	16.6424	15.5867	11.6722	4.14075	5.7192	7.22343	3.34596	1.68273	1.73892
Os06g0589800	LRR-receptor-like kinase (LRR-RLK) family protein, Non-canonical	0	0	0.011431	0	0	0	0.012682	0	0	1.49111	1.23355	0.7905	2.11525	1.77376	1.8004	0	0.024285	0	0.01503	0	0.16139
Os06g0604000	Similar to Ethylene response factor 1.	0.396958	0.225604	0.226845	0.24045	0	0	0	0.189895	0.19122	0.527289	0.69857	0.48954	1.63965	2.09082	1.15648	0.343601	0.21455	0.466514	0.060098	0.075879	0.031488
Os06g0604200	Chloroplast-localized phospholipase D, Herbivore defense	1.57166	1.71128	3.92019	1.02211	1.51522	0.529432	4.63708	1.71858	3.54755	7.63014	7.37552	6.74134	36.5201	10.0458	13.5312	1.65533	2.22721	1.58894	2.72721	1.45552	0.555849
Os06g0625700	Cellulose synthase like protein A9	0	0.078818	0	0.317639	0.164198	0.09425	0.030722	0.075607	0	0	0	0	1.06066	1.04506	1.20872	0	0	0	0.210395	0.243468	0.215549
Os06g0643500	Similar to ADR11 protein (Fragment).	0.403178	0.256498	0.191253	0	0	0.026734	0	0.018186	0	6.31858	3.41653	4.88219	33.7861	25.3177	28.6099	0.372838	0.113896	0.211998	0.466355	0.722363	1.87616
Os06g0647900	Conserved hypothetical protein.	1.90929	1.53786	2.52266	1.85829	1.7494	1.63325	0.979241	1.3287	1.60148	11.9575	11.3657	9.96321	6.96596	6.77644	7.27314	2.8205	2.78346	2.64863	3.33587	1.6196	2.63924
Os06g0653000	Glossy1(GL1) homolog, Cuticular wax biosynthesis, Drought tolerance	0	0	0.056601	0	0	0	0.322124	0.304718	0.244116	1.12463	1.49605	1.41251	7.31241	6.20651	5.59061	1.02977	1.00186	0.917138	0	0	0
Os06g0661000	Zinc finger, CCHC-type domain containing protein.	0.466192	0.488403	0.35171	0	0.01289	0	0.027576	0.02747	0.028879	1.62207	0.962838	0.911429	1.04822	1.09497	0.864004	0.472149	0.521673	0.495851	0.052534	0	0.031481
Os06g0672400	G1-like protein 2, Arabidopsis LSH1 and Oryza G1 (ALOG) gene family protein, Control of inflorescence development, Regulation of inflorescence branching	8.11579	7.09464	5.54823	0.043085	0.076748	0	8.09775	11.9472	8.75047	39.0556	38.9868	33.062	43.7745	42.8648	34.5132	6.23264	5.52774	7.01749	8.60887	7.2529	8.37205
Os06g0675900	glycosyl hydrolase, family 31, putative, expressed	0.028568	0.067337	0.023109	0	0	0.01255	0.066141	0.099362	0.09682	0.208874	0.264722	0.230904	0.26754	0.295973	0.391686	0.082182	0.047014	0.034256	0.032483	0.057313	0.073235
Os06g0677000	Patatin-related phospholipase A, Regulation of panicle length, grain shape and grain number per panicle	1.75281	0.858057	1.32074	0	0.047961	0	0.171832	0	0.214867	12.688	12.1958	12.3995	20.119	12.2535	13.0899	7.67535	7.20708	5.99317	0.075352	0.165477	0.344457
Os06g0678800	Similar to Pollen-specific protein NTP303 precursor.	0.058288	0.093148	0.13074	0.214638	0.030469	0.021057	0.116673	0.225115	0.188696	2.6848	1.76759	1.80806	2.41269	1.61219	2.03282	0.126453	0.318798	0.06475	0.237488	0.369663	0.284147
Os06g0679500	Similar to Avr9 elicitor response-like protein.	3.0929	3.83543	2.39277	0.120068	0.063564	0.128333	0.532949	0.53856	0.411659	3.52102	2.93617	4.38018	6.10008	7.33714	6.47841	1.45926	2.21463	2.45373	2.29906	1.47927	1.90351
Os06g0692800	Protein of unknown function DUF547 domain containing protein.	0.167801	0	0.158135	0	0	0	0.021759	0	0	2.73494	2.69186	1.94055	1.94368	2.03249	3.30729	0.120996	0.225899	0.16643	0.243758	0.30345	0.600642
Os06g0695900	E3 ubiquitin ligase, Regulation of awn elongation	0.296878	0.1924	0.679886	0	0	0	0.026707	0	0.064121	1.71328	2.1254	1.21469	2.08087	1.64886	1.45423	0	0.012856	0	0	0.026947	0
Os06g0697000	Similar to Xyloglucan endo-transglucosylase/hydrolase 1.	77.9818	45.2011	41.8539	1.5001	30.2689	13.14	18.4894	42.1849	8.63893	429.056	435.631	365.93	480.381	458.912	420.893	14.4084	24.3479	25.002	18.8583	17.8785	15.9778
Os06g0704500	Leucine-rich repeat, plant specific containing protein.	0.329709	0.165206	0.30221	0.055708	0	0	0.145755	0.089729	0.12045	1.15957	1.20617	0.931844	2.36937	1.97765	1.7094	0.206323	0.159586	0.315754	0	0.04356	0.137215
Os06g0707700	Nucleotide-binding LRR receptor (NLR) family protein	1.14555	0.92219	1.98612	0.165482	0.403868	0.213387	0.607452	0.638999	0.689733	3.61376	3.71046	3.24802	2.74977	3.07207	3.18834	0.487817	0.799149	0.650036	0.327911	0.404449	0.420232
Os06g0707733	Nucleotide-binding LRR receptor (NLR) family protein	0.303049	0.295411	0.205307	0.061692	0.084626	0.045273	0.141316	0.117739	0.101033	0.375506	0.382802	0.280427	0.536602	0.561255	0.678482	0.183416	0.113689	0.10458	0	0.011686	0
Os06g0711900	Bifunctional inhibitor/plant lipid transfer protein/seed storage domain containing protein.	0.15807	0.216274	0.361897	0.039159	0.046975	0.286227	0.015768	0.03149	0	2.24139	1.97175	1.401	2.58889	3.19639	2.32655	0.193441	0.345953	0.232325	0.303695	0.011668	0.093992
Os06g0712600	Similar to SHI.	0.088513	0.04729	0.0201	0	0	0	0.040307	0.000845	0.032281	15.8658	13.995	10.2938	5.2883	6.98451	6.69651	2.81689	2.63257	3.15414	0.227512	0.326086	0.365265
Os06g0717600	Zinc finger, RING/FYVE/PHD-type domain containing protein.	24.0871	20.2846	16.9556	2.54469	2.06501	3.06606	10.4514	8.99012	12.0622	49.6406	55.422	51.3637	45.1312	48.5758	50.1704	15.5936	14.7757	15.6437	4.72656	9.31701	8.08243
Os06g0718000	Hypothetical protein.	0.023886	0.019292	0.112455	0.446462	0.34867	0.30262	0.748457	0.593212	0.295824	1.41732	1.49012	1.86103	2.36035	3.81956	2.97374	0.744673	0.483982	0.516789	0.436461	0.546971	0.5759
Os06g0724800	Basic helix-loop-helix dimerisation region bHLH domain containing protein.	0.448499	0.552236	0.847649	0.645985	0.779354	0.582395	2.75042	1.81933	1.25424	2.36196	2.00196	2.28524	6.7112	7.80786	7.53121	1.23076	1.94441	1.92067	0.624954	1.98966	1.17206
Os06g0728902	Similar to predicted protein.	0.909866	0.575879	0.49687	1.50124	1.41401	0.931578	1.06162	1.25682	1.78347	7.74706	9.41253	6.43752	7.67132	6.97855	9.14536	0.580111	1.00488	0.547619	0.115033	0.510831	0.476443
Os07g0102200	Conserved hypothetical protein.	1.68991	1.24278	1.93887	0.107342	0.09885	0.035536	0.616692	0.093265	0.39875	3.30001	4.25634	3.10658	4.32097	4.91716	3.57814	0.768401	0.512918	0.549428	0.227329	0.683854	0.707909
Os07g0115300	Similar to Peroxidase2 precursor (EC 1.11.1.7).	0.094686	0.081492	0.073298	0	0	0	0.291811	0.794276	1.02479	45.3922	53.6416	36.4844	13.2503	21.6029	33.068	1.6428	2.03073	1.73485	1.93704	3.17951	3.5152
Os07g0133500	Protein of unknown function DUF1005 family protein.	1.827	2.36299	1.61653	0.236594	0.50555	0.606665	0.584698	1.48338	0.154874	5.10762	5.39308	5.15189	6.6584	7.50118	4.0388	1.51284	1.35925	2.50556	0.800844	0.945204	1.26042
Os07g0134200	LRR-receptor-like kinase (LRR-RLK) family protein	0.985841	0.650854	3.62014	0.103832	0.044116	0.117676	0.137246	0.170503	0.280952	6.68752	8.61992	6.13137	5.40479	7.78156	8.73663	2.4474	2.34905	2.12261	0.05765	0.086757	0.339863
Os07g0145400	LRR-receptor-like kinase (LRR-RLK) family protein	0	0	0	0	0	0.012188	0.012254	0	0	0.064953	0.079656	0.064388	0.798301	0.694308	1.19126	0.022359	0	0.025985	0	0	0.05625
Os07g0147600	Protein kinase, core domain containing protein.	1.20184	1.0344	0.93378	0.112277	0.014959	0.071027	0.188152	0.200397	0.222071	7.78014	8.15892	6.30529	7.42692	8.80414	6.94649	0.367769	0.306183	0.369202	0.275513	0.257878	0.371864
Os07g0152200	Similar to predicted protein.	0.241284	0.075797	0.288202	0.138229	0.26573	0.114429	0.31262	0.320369	0.228265	11.5808	14.6915	12.2935	7.03261	7.1078	11.7971	2.43613	2.843	3.00859	0.72654	2.17273	1.40098
Os07g0152700	Similar to Glutathione transferase.	0	0	0	0	0.112465	0.062117	0.210312	0.29012	0.063699	0.502927	1.00121	0.721008	2.13349	3.0476	2.81044	0.174949	0	0.202494	0	0.138993	0
Os07g0160100	Similar to cDNA clone:J023038F18, full insert sequence.	0.054269	0.014191	0.062498	0	0.106591	0.28119	0.170559	0.023825	0	3.47846	4.65805	3.38638	5.28584	4.76715	3.76326	0	0	0.008152	0	0	0
Os07g0166700	LRR-receptor-like kinase (LRR-RLK) family protein	1.93786	0.702826	4.28604	0.353267	0.222509	0.257519	0.270709	0.377728	0.237428	5.03481	6.07774	4.69098	7.68727	9.47823	9.24591	0.369427	0.487907	0.590009	0.038394	0.026985	0.023057
Os07g0190600	Domain of unknown function DUF223 domain containing protein.	0	0	0	0	0	0	0	0	0	0	0	0	0.733942	1.83539	3.40569	0	0	0	0	0	0.017685
Os07g0215500	Seed allergenic protein, Positive regulation of grain weight and seed germination	0	0	0	0	0.428053	0.199375	0.476947	0.076255	0	1.061	0.755065	1.88242	3.60927	3.90442	1.98402	0.266723	0.124431	0	0	0	0
Os07g0235700	Similar to cDNA clone:J023006M12, full insert sequence.	0.160233	0.126199	0.262139	0	0	0	0	0.043726	0	0.891339	1.78773	1.93385	1.43207	1.83329	1.59118	0.683485	0.161226	0.300575	0	0	0
Os07g0252400	Cellulose synthase A6	45.0692	18.8878	42.244	2.5516	5.8989	3.35048	7.53438	24.9283	4.2318	76.0555	72.8667	69.1075	117.296	121.467	88.5477	13.5847	20.4804	20.6086	48.5653	25.3826	28.5383
Os07g0287000	Cyclin-like F-box domain containing protein.	2.88072	1.81083	1.38802	1.46053	3.59037	2.43528	1.73944	3.33338	1.08147	7.52498	5.95512	7.79461	8.75343	12.1178	7.42172	2.76226	2.94181	3.33877	1.39615	1.21999	1.1905
Os07g0287400	Plant lipid transfer protein/seed storage/trypsin-alpha amylase inhibitor domain containing protein.	0	0	0	0	0.044819	0.065987	0.049402	0	0	0.980786	0.853101	0.183078	3.94538	9.11415	8.52501	0	0	0.058141	1.23202	0.098928	1.10482
Os07g0471683	Hypothetical conserved gene.	0.878625	1.02317	0.782448	0.018309	0.012228	0.011962	0.105033	0.093453	0.190929	6.49593	7.96445	3.76608	3.19132	2.76291	2.86945	1.5139	1.33767	1.51928	0.365722	0.218468	0.25241
Os07g0480800	Cellulase (EC 3.2.1.4).	0.048612	0	0	0.033314	0	0	0	0	0	1.01363	2.05302	0.580847	3.18314	1.56613	1.76202	0.7336	0.15183	0.627169	0	0	0.165739
Os07g0501800	LRR-receptor-like protein (LRR-RLP) family protein	0.183848	0.092715	0.520723	0	0	0	0.130847	0.032612	0.063099	0.750735	0.861388	0.653294	1.92192	1.99451	2.22388	0.589846	0.814418	0.752164	0.056255	0	0.099313
Os07g0505200	Plant-specific transcription factor, Control of grain size	2.44455	1.32378	5.10971	1.77141	1.53845	0.707593	5.43384	4.86975	4.27559	26.9819	27.6488	23.3238	16.0377	19.7457	17.8654	7.94232	5.90605	8.14759	0.21613	0	0
Os07g0510900	Similar to L-ascorbate oxidase.	0.054802	0	0.129645	0	0.091739	0.061114	0.068459	0.050601	0.096026	1.50556	1.69364	1.04513	2.46167	1.43065	1.88489	0	0.138536	0.039769	0.087887	0.215063	0.500716
Os07g0516050	Similar to predicted protein.	1.52782	1.18685	1.37962	0.428842	0.636571	0.37186	0.833435	1.32876	0.875302	2.5583	2.34256	2.33602	3.14566	3.97673	3.31303	1.57441	1.48275	1.81595	0.573434	0.952362	1.4337
Os07g0539100	Beta-glucanase 3, Positive regulation of the resistance to sheath blight	0.226448	0.125401	0.751863	0.088353	0.048388	0	0.578101	0.209782	0.532476	18.1523	11.2675	11.4307	33.3003	18.4489	54.5994	3.81447	0.931463	1.24074	1.58504	2.08395	2.82026
Os07g0553633	S-Domain receptor like kinase-41	0.84315	1.24701	0.857178	4.61838	3.91048	3.92562	3.11409	2.27541	2.57225	6.34054	5.2279	5.942	10.6803	10.5954	9.30478	2.36804	0.931122	1.55398	5.01298	3.16953	2.3598
Os07g0568700	Polygalacturonase-inhibiting protein, Inhibitor of fungal polygalacturonase, Regulation of floral organ number	1.10067	0.999328	0.479607	0	0.032776	0.068125	0.434028	0.085777	1.22113	277.355	292.76	243.256	276.078	208.348	180.425	0.278556	0.301719	0.399279	0.791893	0.645729	1.58403
Os07g0591100	Protein of unknown function DUF620 family protein.	0.936607	0.501522	0.609309	0.376489	0.347774	0.231927	0.550959	1.20148	0.320892	0.831626	0.781358	1.09851	1.9409	2.03065	1.88467	0.844496	0.787078	1.14217	0.187108	0.36994	0.158144
Os07g0592000	A member of gibberellic acid (GA)-stimulated transcript gene family, Regulation of grain size and yield	0.216291	0.262707	0.321748	0.067123	0.103202	0.261245	0.148052	0.519525	0.091189	1.89965	2.6185	1.51737	2.25677	3.21094	1.85931	0.151656	0.135172	0.096848	0.405351	0.162609	0.210001
Os07g0592100	Similar to Oxidoreductase, short chain dehydrogenase/reductase family protein, expressed.	0.370968	0.631545	0.596246	0.343908	0.093272	0.263076	0.310592	0.486991	0.508172	0.729501	0.371593	0.543123	2.22048	1.55878	0.988455	0.132666	0.126168	0.427656	0.411843	0.229736	0.089613
Os07g0596000	Zinc finger, DHHC-type domain containing protein.	0.619626	0.273488	0.816277	0.726412	0.637615	0.437402	0.252933	0.400018	0.356239	1.03627	1.88971	1.17616	2.45196	2.49518	2.97499	0.666732	0.574361	0.250529	0	0.076907	0.185652
Os07g0603300	TON1 RECRUIT MOTIF (TRM)-containing protein, Regulation of grain size and shape	16.544	14.2616	21.5714	0.348821	0.489006	0.466038	7.97884	17.777	5.92519	76.3991	66.6025	75.8936	73.0293	87.5808	67.6736	18.3925	27.4283	25.1387	3.67094	3.00158	4.98438
Os07g0607000	Non-protein coding transcript.	1.1239	0.804361	1.66576	0	0	0	0.258319	0	0.337591	5.10526	4.96547	2.95748	10.6228	8.15572	8.84935	0.450715	0.618545	0.622817	2.68336	3.17339	3.82162
Os07g0634600	Similar to Pectin acetylesterase (Fragment).	13.959	10.8109	12.1567	0.644985	1.47636	0.38689	17.5228	27.4063	23.9899	77.2906	77.262	75.1921	81.1258	78.8104	79.2165	18.3035	21.366	21.1534	29.6354	27.921	30.0066
Os07g0645500	Similar to predicted protein.	7.00443	3.93324	5.59141	0.575915	1.39852	0.930774	6.33449	18.2637	3.17118	25.1152	24.5368	22.6559	39.064	42.5914	27.1007	6.69454	10.7868	9.68271	10.0085	5.28479	7.35255
Os07g0646200	Zinc finger, SWIM-type domain containing protein.	0.018043	0.035184	0	0	0	0	0	0	0	0.02538	0	0	0.676951	1.12274	1.23131	0.039162	0	0	0.02399	0	0
Os07g0659800	SIAH-type E3 ligase, Plant growth and development	0.078942	0.065914	0.054213	0	0.12868	0.01564	0.175013	0.024605	0	1.74276	2.25763	2.24527	0.67094	0.877535	0.78642	0.235926	0.478863	0.28114	0.05024	0	0
Os07g0674100	Hypothetical conserved gene.	6.72284	6.16599	6.5843	13.545	9.48043	6.33484	5.51878	5.18115	5.79192	12.2763	10.862	11.3599	28.5749	29.8709	21.738	5.37581	5.29996	6.12795	1.37098	1.83998	2.24183
Os07g0674150	Hypothetical protein.	3.49111	2.13465	2.83552	3.28728	3.39103	1.47776	1.33443	2.08087	1.57794	5.11563	5.22867	4.39436	12.2221	11.7854	9.30504	0.962624	0.854368	0.687655	0.404704	0.740368	0.524868
Os07g0674400	Pollen Ole e 1 allergen/extensin domain containing protein.	6.26019	4.86451	11.5839	0.288635	0.207356	0	4.30247	1.40948	3.63566	62.75	59.1985	83.8617	42.9684	36.891	48.2627	19.8666	17.3985	17.3207	5.85428	5.20971	3.77891
Os07g0675100	Pectin methylesterase, Regulation of diurnal flower opening time, Regulation of the stiffness of the lodicule cell wall	0	0.024625	0	0	0	0	0.014272	0.038629	0	0.442822	0.419825	0.374232	0.886057	0.479525	0.633212	0.059896	0.024464	0.099145	0	0	0
Os07g0676600	HLH (helix-loop-helix) protein, Mediation of defense to brown planthopper (BPH)	2.04506	0.635523	1.4483	0.149032	0	0	0.606218	0.864384	0.089785	4.77814	3.93457	5.20659	7.747	6.5271	6.27229	0.429179	0.450136	0.684005	0.650877	0.32898	0.489782
Os07g0676900	Similar to Peroxidase (EC 1.11.1.7).	0.208467	0.075201	0.234599	2.45515	1.41026	1.39688	0.581679	1.15169	0.843011	6.52433	5.17053	4.37672	5.10156	11.4322	12.4825	1.99602	1.14139	2.08246	1.16321	0.692139	0.811758
Os07g0677300	Peroxidase.	0	0	0.09343	0	0.031606	0	0.059825	0	0.011572	0.311103	0.135756	0.339768	2.64848	2.40359	2.59544	0.157012	0.102512	0.12496	0.555695	0.146985	0.456169
Os07g0681200	Vegetative storage protein/acid phosphatase domain containing protein.	0.105178	0.32543	0.449122	0	0	0	0	0	0	13.7803	26.7675	18.1594	11.1243	13.5776	8.66805	2.13245	0.935082	3.82516	0.37367	0.247635	0.272222
Os07g0681600	RecQ homologue, DNA helicase, Nuclear DNA maintenance, Repair of alkyl DNA lesions, oxidative DNA damage and double strand breaks	0.205805	0.254205	0.273553	0.086414	0.12802	0	0.109021	0.147787	0.128147	0.103723	0.121994	0.076997	0.559828	0.628455	0.741247	0.140952	0.173401	0.070561	0.082106	0.09182	0.090138
Os07g0682000	Metallochaperone, Heavy metal-associated isoprenylated plant protein 9, Retention of cadmium and copper	0	0.308074	1.27591	0	0	0	0.757855	0.339611	0.950088	11.3602	9.6813	5.27698	29.0921	19.9439	16.744	0.831518	0.074149	0.941734	1.35398	1.15811	0.933998
Os07g0688700	Hypothetical protein.	0.022792	0.010917	0.095221	0	0	0	0.084134	0.060695	0.009978	1.83072	2.19674	2.0549	6.17836	4.71875	2.44224	0.755608	0.591187	1.05614	0	0	0
Os07g0689800	Tetratricopeptide-like helical domain containing protein.	0.068461	0.015612	0.08182	0	0	0	0.022152	0	0	0.211396	0.427399	0.175535	0.457192	0.635263	0.470689	0	0	0	0.023802	0	0.059939
Os07g0694400	Glycosyltransferase 43C, Xylan biosynthesis	0.625434	0.265006	3.23726	0	0	0	0.041291	0	0.063095	5.37819	4.48191	3.28023	7.03688	7.84699	6.72384	0.690213	0.750917	0.932123	0.229685	0	0.036815
Os08g0114200	Glycoside hydrolase family 9 subclass B16, Endo-beta-1, 4-glucanase, Lignocellulose crystallinity modification in stem internode growth and development	0	0	0	0	0	0	0	0	0	0	0	0	2.31697	2.95271	1.75931	0	0	0	0.091118	0	0
Os08g0115200	Microtubule-localized IQ-domain containing protein, Modulation of microtubule cytoskeleton dynamics, Regulation of grain shape	0.997387	0.291667	0.436861	0	0.194202	0.083216	0.36491	1.18117	0.10652	5.71374	6.81818	4.3252	3.19698	4.18325	2.79602	0.802342	0.63343	0.815523	1.1422	0.616114	0.829878
Os08g0120200	ATPase, AAA+ type, core domain containing protein.	4.98621	3.60554	4.42264	2.13172	1.1195	1.90785	2.66204	2.68083	3.17127	8.07848	9.81552	9.42764	11.3174	13.0246	12.0249	4.25182	4.59436	4.43126	1.50933	2.20797	2.00612
Os08g0124000	Similar to Resistance protein candidate (Fragment).	0.629129	0.44145	0.701611	0.454101	0.244944	0.29756	1.19554	1.08192	1.82053	2.45372	1.88745	2.24103	3.78835	3.00538	2.19061	0.670637	0.694239	0.676411	0.179179	0.282048	0.29615
Os08g0124100	Concanavalin A-like lectin/glucanase, subgroup domain containing protein.	1.60754	1.969	2.50863	0.454356	0.330159	0.030002	1.54824	1.23995	2.67665	5.04746	4.65731	4.76793	6.50972	5.3684	5.083	0.625241	1.2516	1.5494	0.223955	0.696887	0.388574
Os08g0125059	Hypothetical protein.	0	0.084654	0.050663	0	0	0	0.062814	0.102129	0.048156	2.01253	0.892849	1.26893	1.49946	2.39674	2.75344	0.111279	0.03125	0.035975	0	0.131939	0.228121
Os08g0201500	Similar to SHR5-receptor-like kinase (Fragment).	0.929961	1.20978	3.24071	1.58858	0.279307	0.383446	1.66263	1.27757	1.77595	3.99803	3.87836	3.72842	10.1912	12.125	9.33944	1.75778	2.11581	1.69342	1.63929	2.46656	2.15133
Os08g0201600	Non-protein coding transcript	0	0.365139	0.887473	0	0	0	0.151342	0.105859	0.353631	1.71709	1.0132	1.84236	5.24494	8.765	5.52534	1.16698	0.747345	0.385784	0.369357	0.659824	1.13583
Os08g0201700	SHR5-receptor-like kinase, putative, expressed	0.190241	1.61852	2.47284	0	0	0	0.996894	0.563531	0.260088	7.15144	5.01449	6.06022	16.4341	26.6624	16.7943	2.38818	2.66697	1.49654	2.62725	3.66893	1.94895
Os08g0203400	LRR-receptor-like kinase (LRR-RLK) family protein	0.508513	0.307891	1.04655	0	0.027567	0	2.95861	1.94146	0.938294	12.4412	11.5898	10.2347	24.292	26.1972	20.8869	7.92041	9.92014	6.10338	0.737482	1.02549	0.60179
Os08g0267300	Peptidase A1 domain containing protein.	0	0	0	0	0	0	0	0	0	0.940873	0.379841	0.584424	2.75926	4.24973	2.43303	0	0	0	0	0.096368	0
Os08g0280100	Similar to Phytase.	2.6571	1.52599	2.41597	0.057504	0.115456	0.138006	0.154688	0.424676	0.170768	4.74543	4.54921	4.36529	9.91302	9.0636	6.5301	1.37096	1.00474	1.72551	0.636248	0.673093	0.390552
Os08g0280600	Reticulon domain containing protein.	1.23958	0.802927	2.98433	1.77478	1.49697	0.648275	0.77564	0.551477	1.15857	4.31022	5.7823	4.41223	6.0665	6.45072	5.65572	3.24204	1.86538	1.91488	0.419233	0.904491	0.757928
Os08g0297800	Sulfotransferase family protein.	0.079527	0	0.153715	0	0	0	0.266895	0.179037	0.400125	2.24512	2.30322	2.44511	6.5233	2.76271	4.04356	0.251913	0.543118	0.339232	0.513717	0.441733	0.779269
Os08g0335600	Protein of unknown function DUF568, DOMON-like domain containing protein.	0.094913	0	0.087865	0	0.076814	0.01541	0.261928	0.102321	0.093378	0.40236	0.41962	0.372833	2.5179	2.08129	2.67697	0.343513	0.246721	0	0.246346	0.515862	0.736293
Os08g0337001	Hypothetical conserved gene.	1.20439	0.870718	0.99377	1.18341	0.784753	0.727217	0.808966	0.724919	1.18077	5.04544	4.05509	4.68632	5.52372	5.45366	5.69919	1.27474	1.44213	0.9436	1.66684	2.07913	1.44078
Os08g0361300	Conserved hypothetical protein.	0.122608	0.057018	0.358225	0	0.08429	0	0.056951	0.159212	0.028965	1.87846	2.07272	1.43859	1.49321	2.25711	2.29726	0.28242	0.28497	0.228433	0.830355	0.596845	0.643341
Os08g0395800	Protein of unknown function DUF247, plant family protein.	0.225649	0.210315	0.19532	0.026386	0.149855	0.090691	0.398393	1.06267	0.79764	1.82293	1.65078	1.12089	5.52885	3.12015	3.67335	0.281593	0.317246	0.309079	0.144963	0	0.250416
Os08g0420600	Similar to Permease 1.	1.0461	0.827395	1.35701	1.12791	0.91184	0.715407	0.508071	0.771522	0.594859	1.8267	1.86204	1.1947	2.59289	3.02446	3.18695	0.77143	0.666602	0.794082	0.785791	1.10975	1.39662
Os08g0444500	Conserved hypothetical protein.	2.14136	1.7402	1.86678	0	0	0	0.055602	0	0.266321	33.5945	30.0733	23.9263	43.0072	29.5379	24.5099	0.362681	0.186283	1.36497	0.072644	0.128228	0.242278
Os08g0445000	RING-domain E3 ubiquitin ligase, Regulation of grain and leaf width	1.41376	0.644142	0.785269	0.026018	0.09115	0.032497	0	0.209315	0.167065	6.22567	6.17827	4.58268	3.19186	2.90725	4.52116	0.995508	1.40291	1.62683	0.164768	0	0.044442
Os08g0450100	Similar to Pectinesterase (EC 3.1.1.11) (Fragment).	0	0.091797	0.044192	0	0	0.025561	0.098714	0.139933	0.108702	6.56862	5.34855	5.74689	6.89939	4.0033	3.85304	0.911325	0.969193	0.312632	0.269147	0	0.137606
Os08g0452100	Similar to Subtilisin-like serine protease.	0.07052	0.060927	0.042857	0	0.069351	0	0.040107	0.022181	0	0.100684	0.359475	0.320828	0.758699	0.908934	0.942223	0.080131	0.022525	0.13509	0	0.025342	0.101166
Os08g0452500	Small auxin-up RNA (SAUR) gene family member, Regulation of seed vigor	1.51225	0.644926	0.640459	2.87118	16.2301	3.31694	1.43965	3.52731	0.272	23.329	25.5151	21.9436	31.2359	43.3713	22.622	1.01885	0.89822	1.59062	7.34777	1.58807	2.43502
Os08g0470000	Conserved hypothetical protein.	0.088405	0.077821	0.442601	0.179256	0.120041	0.140805	0.220988	0.042342	0.241928	0.962948	0.959263	0.347137	1.18453	1.18912	1.3558	0.320533	0.185068	0.326432	0.356748	0.36009	0.167384
Os08g0474100	Hypothetical conserved gene.	0	0	0.049519	0	0	0	0	0	0	8.13028	8.87705	7.8636	3.84732	5.15346	3.9892	0	0.015257	0.087332	0	0	0
Os08g0474500	Conserved hypothetical protein.	0.330155	0.844171	0.298351	0	0.144566	0.048631	0.452594	0.313687	0.362209	1.84666	2.04453	1.50409	2.51265	1.90129	1.42542	0.024584	0.183351	0.373508	0	0.044746	0
Os08g0479400	Zinc-finger homeobox transcription factor, Promotion of root meristem activity, Ethylene biosynthesis	0	0	0	0	0	0	0	0	0	1.24097	1.12228	1.70948	3.63561	1.66338	2.35658	0.408813	0.314095	0.521957	0	0	0
Os08g0490600	FAS1 domain domain containing protein.	3.57518	1.42347	2.73739	0.11767	0	0	0.494483	0.104977	0.05097	15.6164	11.0027	11.7443	18.1494	20.726	10.6402	0.822213	2.11769	1.48419	0.938074	0.264811	0.964419
Os08g0491200	AGC protein kinase	0.833747	0.510695	1.16817	1.47408	1.52738	1.66836	1.78275	1.77414	1.81343	5.21022	5.44094	5.57505	8.76597	8.44908	8.18051	0.968323	1.10192	0.916803	1.1089	0.876251	1.39975
Os08g0502000	N<sup>6</sup>-adenine methyltransferase-like (MTL) domain-containing protein, Anther development	0	0	0.034541	0.073383	0.08848	0.106619	0	0	0	0.192874	0.21153	0.292409	0.467832	0.354072	0.506483	0.099542	0.038924	0.056328	0	0.033088	0
Os08g0503000	Hypothetical protein.	1.67829	1.18648	2.62215	0.204153	0	0.063795	0.559135	0.174941	0.260934	119.898	83.5179	65.5418	55.6873	97.3363	97.9317	7.79127	11.8891	12.5466	0.78868	0.186069	0.513616
Os08g0505900	Leucine-rich repeat (LRR) protein, Inhibitor of fungal polygalacturonase, Defence response	6.80839	4.16541	7.02022	0.20888	0.515124	0.282166	1.03126	1.0237	0.70246	29.8662	31.1641	24.5596	32.0826	32.2012	22.2865	3.81463	4.38072	3.87703	0.035238	0.101874	0.248197
Os08g0506400	LRR-receptor-like kinase (LRR-RLK) family protein	0.021772	0.023285	0.100399	0.546652	0.141414	0.276728	0.026562	0.048673	0.061297	0.74085	0.428062	0.562513	2.20094	1.83946	2.28855	0.147951	0.170597	0.334604	0	0.049845	0.097007
Os08g0508100	Conserved hypothetical protein.	2.06333	1.36105	1.39746	0.82385	0.774855	0.638729	1.29832	1.28789	1.19233	4.91575	5.06668	4.97304	5.64459	6.07765	4.94166	1.33945	1.87539	1.39209	0.873057	0.899717	0.905192
Os08g0509400	Similar to Amygdalin hydrolase isoform AH I precursor (EC 3.2.1.117).	0.714016	0.623025	0.839353	1.61051	1.24487	0.984114	2.09786	1.71867	0.639607	7.63014	6.85177	5.8664	11.3752	10.1163	9.1851	3.10045	2.55992	3.05255	0.608184	0.486468	0.197258
Os08g0509600	Squamosa promter-binding-like transcription activator, Regulation of branching in panicles and vegetative shoots, Semidominant regulator of plant architecture	3.0303	2.33436	2.93504	0.52659	0.717407	0.418189	1.07174	0.847193	1.05513	6.21695	6.47958	6.5796	5.90072	9.07513	9.04809	4.65852	2.74231	3.94853	1.06073	1.53312	0.957909
Os08g0526100	NAD(P)-binding domain containing protein.	34.9981	33.4154	23.6902	8.75172	9.24198	8.40473	16.9582	16.0041	24.6263	157.127	138.193	141.277	209.026	263.344	159.269	75.1729	83.6121	82.6321	47.9308	64.0874	66.7584
Os08g0526150	Hypothetical protein.	1.91351	1.85634	0.389838	0.353405	1.80885	0.493355	0.677084	0.546451	0.545721	13.7412	17.9083	7.42148	17.8832	18.9243	13.8063	0.394653	1.00505	0.341743	4.30283	3.31317	3.44881
Os08g0535200	Sugar transporter, A member of the MtN3 gene family, Host disease-susceptibility gene for bacterial blight	0.235148	0.233557	0.51954	0	0.024361	0.027452	0.127406	0.238435	0.099896	36.0453	31.7961	41.2772	20.725	21.0302	14.9565	0.679128	1.10476	0.643883	0	0	0
Os08g0539100	Zinc finger, DHHC-type domain containing protein.	0.839646	0.669888	0.781128	0	0.078617	0.257345	0.224467	0.123457	0.239152	1.61595	1.73776	1.67273	2.62758	2.59844	2.2942	0.231758	0.44215	0.458364	0.339424	0.067939	0.129395
Os08g0547300	Cytochrome P450 protein, CYP78A family protein, Disease resistance, Regulation of growth rate and seed size	1.1759	1.13616	0.544306	6.79366	1.58241	2.72802	2.49371	1.61021	4.36444	30.7149	32.2216	26.3125	14.9985	29.661	25.7947	0.923214	1.22535	0.683909	0.106941	0.173243	0.319402
Os08g0550200	Multi antimicrobial extrusion protein MatE family protein.	0.056368	0.143466	0.411901	0.059899	0	0.045724	0.47056	0.420051	0.231001	0.225241	0.251879	0.34463	1.6194	0.849398	1.35735	0.059188	0.315338	0.1859	0.153168	0.254195	0.175943
Os08g0562500	BAHD acyltransferase-like protein, Control of grain size and leaf angle, Regulation of brassinosteroid homeostasis	0.012989	0.028168	0.01876	0	0.018698	0.020944	0.031685	0	0	0.012063	0.016984	0	1.76842	0.729602	1.67278	0	0	0	0	0.019288	0
Os08g0564700	LRR-receptor-like kinase (LRR-RLK) family protein	6.88532	5.08261	9.09471	0.173518	0.29322	0.391648	0.855308	0.612218	1.1372	13.673	16.7363	13.0043	18.071	18.8995	12.9011	2.71041	2.87647	2.79158	0.614465	0.787609	0.752172
Os08g0566100	Protein of unknown function DUF239, plant domain containing protein.	0.033647	0	0	0.049102	0.049518	0	0	0	0.064334	0.458518	0.576766	0.542637	2.01231	1.9246	3.13308	0.732436	0.351473	0.729154	0	0.058089	0.222784
Os09g0103800	FK506 binding protein 15-3, Response to high-temperature stress, Response to drought stress.	1.46868	0.84171	2.40095	0.161871	0.102418	0.263222	0.171897	0.144284	0.341223	17.459	16.7294	9.4645	7.97077	10.2212	13.1491	2.23929	2.09301	2.19949	0.241341	0.237331	0.141891
Os09g0109600	Small peptide, Drought tolerance	7.20191	6.71565	2.65311	0.469183	0.255965	0.509982	1.91392	2.67389	1.17614	22.0589	19.0781	24.2276	18.1707	22.786	15.8705	1.64497	2.66918	4.12569	3.63144	7.23983	4.17153
Os09g0110100	LRR-receptor-like kinase (LRR-RLK) family protein	0	0.035292	0.125565	0	0	0.049804	0	0.028277	0.129051	0.124576	0.241694	0.264217	0.997245	1.3388	1.01619	0.129215	0.034684	0	0	0.143261	0.123722
Os09g0272600	Conserved hypothetical protein.	0.222504	0.221206	1.34986	0.072172	0.097181	0.126768	0.880804	0.411424	0	12.6927	5.70764	11.0534	17.6026	16.9019	25.1644	0.235271	1.23311	0.839262	1.6247	7.15833	3.24468
Os09g0337500	Conserved hypothetical protein.	0.353065	1.65117	0.884063	0.281986	0.184365	0.605251	0.189908	0.173588	0.37501	3.87012	4.94479	4.70762	3.56341	4.33411	4.82727	1.95199	1.77269	1.45455	0.983061	0.978375	1.03818
Os09g0385900	Conserved hypothetical protein.	0.597587	0.292063	0.415837	0.1299	0.031962	0.033067	0.276362	0.532682	0.235596	1.19938	1.70149	1.15981	1.81448	2.2739	1.53512	0.55608	0.616779	0.764913	0.052897	0.171704	0.130888
Os09g0416900	Armadillo-like helical domain containing protein.	0.133455	0.067944	0.631904	0.041193	0.071099	0.08615	0.027294	0.018682	0.015419	0.843572	0.623977	0.471649	1.54039	1.69038	1.40626	0.112338	0.104609	0.165754	0.070298	0.048037	0.164019
Os09g0423500	Peptidase A1 domain containing protein.	0.709353	0.446982	0.574793	0.075245	0	0.028298	0.239199	0.210395	0.508441	1.15867	0.91528	0.771634	2.05383	2.00929	1.54729	0.48589	0.962349	1.01512	0.20266	0.237984	0.333298
Os09g0439800	Control of root system architecture, Drought avoidance	0.729267	0.525191	0.680107	0	0	0	0.24167	0.051495	0.223347	6.00625	6.63177	3.62283	4.24543	3.32929	3.11161	1.13634	0.748594	0.712685	0.258756	0.121218	0.264242
Os09g0441400	Similar to Elicitor-inducible cytochrome P450.	165.443	198.789	274.857	44.4767	51.831	27.9903	127.75	119.702	133.325	688.787	623.737	572.973	816.994	897.779	708.436	209.862	214.085	208.394	271.251	213.875	130.639
Os09g0441900	Unknown phosphatidylethanolamine-binding protein (PEBP) like domain protein, 426-amino-acid protein, homologous to the keratin-associated protein (KAP) 5-4 family, Panicle architecture, Panicle erectness	5.95969	3.15282	3.66345	0.059381	0.09873	0	2.49027	5.43601	1.36426	7.18178	6.29081	7.34734	9.91436	9.59224	11.2352	0.842847	1.15782	0.913446	0.195125	0.129361	0.211796
Os09g0442700	Chromatin remodeling factor, Genome-wide DNA methylation	0.352092	0.162832	0.273722	0.069396	0.066108	0.025821	0.181769	0.160204	0.114397	0.250891	0.346769	0.17884	0.644006	0.628239	0.788884	0.215658	0.099385	0.306929	0.075103	0	0.149535
Os09g0444500	Similar to Protein Brevis radix-like 1.	0.403414	0.046027	0.36463	0	0.071329	0.142957	0	0	0	4.41166	6.43804	4.74833	4.73451	4.99176	5.26525	0.219293	0.29451	0.659684	1.76198	1.81201	1.74859
Os09g0444550	Hypothetical protein.	0.067236	0	0.203631	0	0	0	0	0	0.063604	3.58844	2.55693	2.85147	3.00208	2.3612	3.54001	0.133541	0.482596	0	0.928701	0.82462	1.10556
Os09g0449400	Hypothetical conserved gene.	1.66349	2.32084	2.6853	0.254015	0.147625	0.075799	1.34955	0.857116	1.18856	15.7285	15.8046	13.1812	10.8286	10.5524	12.3353	4.45557	3.28976	4.69172	1.8967	1.25116	1.91338
Os09g0452200	Lysin motif-containing protein, Pattern recognition receptor, Peptidoglycan and chitin perception in innate immunity	0.154856	0.143565	0.253357	0.033768	0	0	0.118496	0.018612	0.04793	1.21429	0.950108	0.736591	2.58078	2.69588	1.98965	0.081217	0.287939	0.25829	0.103409	0	0
Os09g0461500	Alpha/beta hydrolase fold-3 domain containing protein.	0.672429	0.321189	1.01483	4.89795	4.39172	1.84112	0.957887	0.968241	0.196106	10.6713	10.877	10.3833	13.8819	11.1582	10.2379	2.90655	2.86913	2.05008	2.19458	1.34345	1.2865
Os09g0466100	Cyclin, A/B/D/E domain containing protein.	0.045427	0.169874	0.108621	0	0.017961	0	0.05078	0	0	0.914682	1.45567	0.52166	2.56739	2.56112	2.80998	0.397117	0.270697	0.242113	0.146657	0.16828	0.380757
Os09g0469300	Cupredoxin domain containing protein.	4.81045	5.48904	10.2296	2.88006	3.24479	3.57203	6.72981	11.9159	8.26011	88.3897	101.194	61.8696	17.0327	20.8913	39.6235	2.40729	1.82872	1.46999	1.28353	1.30696	0.426916
Os09g0479400	Phenylalanyl-tRNA synthetase, class IIc family protein.	0.125183	0.02211	0.151942	0	0	0	0	0.01986	0.046536	0.353099	0.631252	0.262475	0.950199	1.85248	1.76691	0.541519	0.437896	0.320368	0.024658	0.025774	0.096576
Os09g0481100	Phosphatidylinositol transfer protein, Class III SEC14 protein	0.451885	0.134649	0.725972	0.15425	0.056139	0.159012	0.185243	0.252569	0.152218	1.36387	1.10243	0.759935	2.72935	2.45105	3.50613	0.121893	0.124735	0.113004	0.063257	0.064597	0.084351
Os09g0482681	Hypothetical protein.	1.11525	1.021	0.914664	0.146283	0.030024	0	0.83778	0.969448	0.828328	47.4615	59.3906	33.4658	15.0269	19.826	28.9815	4.11062	5.82994	4.54255	0.916949	0.321893	1.09967
Os09g0491100	Beta-glucosidase 2	0.853209	0.276956	1.23813	0	0.04666	0	0	0	0	2.21298	2.04694	1.74578	12.5233	6.08666	10.5244	0.14011	0.37682	0.053045	0.116154	0.156698	0.089173
Os09g0491532	Squamosa promoter-binding-like protein 17, Transcription factor, Target gene of microRNA156, SBP-box family protein, Modulation of root elongation in response to nitrate supply	2.88934	1.99588	2.63878	0.234141	0.32301	0.216549	1.9567	2.35192	1.95062	9.43668	7.25842	7.1462	13.8577	12.6664	11.3552	3.8704	5.08165	4.73775	0.623038	0.347672	0.637192
Os09g0498800	Protein of unknown function DUF246, plant family protein.	0.805039	0.815796	2.60477	0	0.127361	0.078344	0.108443	0.120015	0.27565	10.2343	9.61992	7.25988	14.9572	14.1527	13.3517	1.53512	2.56562	2.52839	0.43964	0.485172	1.3451
Os09g0502100	Von Willebrand factor type A (VWA) domain containing protein, RNA binding protein, Regulation of vegetative growth and development	0.483487	0.321711	0.770428	0	0.075182	0	0.073836	0.147043	0.049077	0.321556	0.384385	0.291628	1.20309	1.12577	1.81323	0.60635	0.144966	0.10517	0	0.22353	0.082669
Os09g0508500	Double-stranded RNA binding protein 5, Response to UV-B stress, Response to biotic stress imposed by X. oryzae	0.338667	0.697371	0.524088	0.117301	0.045933	0.117874	0.452657	0.244908	0.392532	0.193691	0.182819	0.344578	1.28461	1.85879	2.17472	0.225604	0.193446	0.438246	0.031527	0.151011	0.409061
Os09g0520500	Conserved hypothetical protein.	7.64377	11.2995	8.71888	11.0415	7.8298	12.5791	15.8845	9.90024	22.816	38.6692	58.1898	48.3339	33.3946	47.3476	49.6204	18.6504	16.0119	20.6475	0.375925	0.420989	0.199642
Os09g0529300	Similar to Leaf angle-associated protein.	0.462299	0.279789	0.746542	0.570092	0.479271	1.11851	0.896715	1.19297	1.21171	2.65381	3.87309	1.71278	2.87184	2.65527	3.07144	1.24073	0.737116	1.18081	0.036158	0.040468	0.013647
Os09g0531600	Plant-specific transcription factor of the SHI family, Regulation of plant architecture, Regulation of tillering and panicle branching	0.04036	0.071049	0	0	0.022274	0	0	0	0.037028	12.0669	10.4607	8.54446	13.0013	17.0596	10.2077	2.63534	2.76397	3.05807	2.37455	0.807833	1.63382
Os09g0533200	Glycoside hydrolase, family 17 domain containing protein.	0.298398	0.568629	0.643181	0	0.142854	0.112874	0.095458	0.039028	0.099298	0.049375	0.187753	0.183769	1.94041	1.28248	0.977379	0.259946	0.149795	0.052066	0.212823	0	0.23018
Os09g0542700	Protein phosphatase 2A, regulatory B subunit, B56 family protein.	0	0	0	0	0.050205	0.035125	0	0.046654	0	0.24177	0.619219	0.148944	0.715015	0.636664	0.60674	0.031403	0.046307	0.066665	0.054854	0.177079	0.074632
Os09g0544400	Similar to glutathione transferase16.	0.837656	0.408481	0.574109	0.108311	0.249886	0.061141	0.213876	0.397202	0.590097	1.48354	1.26736	1.15381	1.14834	1.32018	1.92645	0.379385	0.633067	0.40327	0.19989	0.34774	0.398319
Os09g0544800	Small GTPase Rac/ROP guanine nucleotide exchange factor, Signal transduction	0.238192	0.494382	0.399802	0.218923	0.151346	0.036857	0.057413	0.103165	0.058567	2.36661	2.5206	2.6782	3.04177	3.71397	4.92856	0.625088	0.457263	0.606114	0.086033	0.298253	0.325847
Os09g0546900	Similar to Auxin induced protein.	0.161968	0.055643	0.470908	0.633322	0.163062	0.080055	0.090934	0.079755	0.06335	1.23308	1.70614	0.670634	2.05866	2.2331	1.64098	0.642395	0.135213	0.170681	0	0	0
Os09g0547033	Similar to SAUR44 - auxin-responsive SAUR family member.	0.367165	0.430416	0.723416	0	0	0	0.034562	0	0	5.59792	4.39706	3.55677	1.55656	2.31837	2.2636	0.185802	0.911435	0.592814	0	0	0.041903
Os09g0547100	Similar to Auxin induced protein.	1.00042	0.437792	0.725321	0	0	0	0.323446	0.990413	0.064309	9.17926	12.7639	10.112	10.6619	9.99255	7.0785	2.31482	1.99656	2.74569	0	0	0.057093
Os09g0548200	Peptidoglycan-binding Lysin subgroup domain containing protein.	0.241282	0	0.234565	0	0	0	0	0	0	0.092369	0.045601	0.193933	1.66395	1.3076	1.91762	0.035464	0	0	0.031249	0.088074	0.272914
Os09g0556700	SET domain domain containing protein.	3.72961	2.91981	5.89198	0.44813	0.068287	0.862536	1.93045	1.20643	1.61916	3.41064	4.59801	5.2334	7.39227	9.33086	9.52683	4.44991	4.05788	4.19945	0.537451	0.258919	0.38721
Os09g0565450	Hypothetical conserved gene	2.91942	1.45758	1.6508	0.583038	1.15454	0.583637	0.432485	1.29692	1.14675	4.96587	5.96708	3.7051	6.00311	4.81229	6.22171	0.652918	1.04585	0.757	2.05444	1.33418	1.88834
Os09g0568700	RmlC-like jelly roll fold domain containing protein.	0	0.035719	0.113246	0	0	0.064905	0	0.04016	0.006954	1.04705	1.05313	0.765388	2.71987	3.76964	1.78809	0	0	0.151881	0	0	0
Os10g0159600	Heat shock protein Hsp20 domain containing protein.	7.44671	6.3524	6.39281	0.037238	0	0.037013	1.41868	0.925357	1.48315	23.2444	32.602	20.9876	26.2888	20.1714	23.1447	8.68866	6.55787	6.74886	0.117294	0	0.059661
Os10g0160100	Glycoside hydrolase, family 17 protein.	0	0.027049	0.139796	0	0	0	0.028104	0	0	0.229121	0.196424	0.239505	0.663155	1.13262	0.590828	0	0	0	0.032207	0.033412	0.073915
Os10g0363700	Conserved hypothetical protein.	0.34126	0.181346	0.418544	0.172285	0.117527	0.052089	0.014948	0	0.127122	0.517407	0.76358	0.311084	0.847068	1.14844	0.999078	0	0.05708	0.042334	0.200885	0.236617	0.158505
Os10g0371000	Extensin-like protein, Lodging resistance, Regulation of cell elongation and cell wall thickening	29.376	26.2476	34.0081	1.40738	1.80194	1.12362	6.62368	4.27876	5.55498	68.5537	61.2698	51.7463	73.8329	92.8137	65.2829	18.1547	19.631	23.6623	4.59307	2.70298	4.49492
Os10g0394200	Similar to subtilase family protein.	0.260774	0.111199	0.171438	0	0	0	0.025833	0.08494	0	1.94919	2.02852	1.82707	1.6218	1.06925	1.42714	0.632848	0.5181	0.711201	0.191018	0.104844	0
Os10g0403000	Cytochrome P450 protein, CYP78A11, Regulation of leaf initiation rate and vegetative-reproductive phase change	0	0	0	0	0	0	0	0	0	0	0.033007	0	0.896762	1.35361	0.871467	0	0	0	0	0	0.065769
Os10g0403800	Basic helix-loop-helix (bHLH) transcriptional factor, Regulation of leaf angle	0	0	0	0	0	0	0	0	0	1.25383	2.48072	1.27954	3.52248	2.96595	4.1403	0	0.275437	0.118422	0	0	0.186185
Os10g0404900	Similar to HAHB-5 (Fragment).	0.953134	0.794178	1.63137	0.035746	0.026487	0	0.111531	0.134184	0.157866	4.20219	3.08463	3.44133	6.4871	5.51849	4.87264	0.135742	0.09355	0.141798	0.268404	0.357863	0.498706
Os10g0416200	Fatty acid elongase (beta-ketoacyl-CoA synthase), Shoot development	0	0	0	0	0	0	0	0	0	0	0	0	0.983819	0.492805	1.76612	0.106214	0	0	0	0	0
Os10g0442000	Similar to Lectin-like receptor kinase 7;2.	4.22174	2.46589	3.27563	3.38328	5.43906	2.64348	5.72209	6.52268	5.83827	13.6403	14.1175	11.7888	12.3712	14.0341	15.2232	5.51467	4.67819	4.388	5.04849	4.8185	4.19626
Os10g0456950	expressed protein	0.601491	0.279422	0.063773	0.422295	0	0.242952	0.097834	0.148691	0.255114	0.774626	0.793784	0.928278	0.93277	1.80289	2.35949	0.092138	0.129392	0	0.375595	0.254099	0.541166
Os10g0458300	Domain of unknown function DUF1618 domain containing protein.	0.299895	0.026623	0.127765	0	0	0	0	0	0	0.788364	0.998294	0.645031	1.42055	0.941673	1.24027	0.02842	0.064958	0.05993	0	0	0
Os10g0472900	Beta-ketoacyl-CoA synthase, &beta;-ketoacyl-CoA synthase, Ethylene biosynthesis, Regulation of plant height	0.025547	0	0.011823	0	0.01227	0	0.039946	0.066713	0.073715	0.513866	0.675682	0.412305	1.61221	1.39827	1.2703	0.310703	0.288478	0.234626	0	0	0
Os10g0474800	Similar to predicted protein.	0.528735	0.209947	0.274169	0.341647	0.058059	0.158429	0.792838	0.44859	0.726167	2.25325	1.87441	1.27971	2.1868	1.12358	1.77437	0.512392	0.104441	0.702823	0.511167	0.145159	0.429148
Os10g0478000	Transcriptional regulator, Regulator of meristem activity, Regulation of inflorescence development	1.1469	1.81376	0.937583	0	0.02178	0	0.735011	0.773053	0.528526	8.50144	10.8359	6.94078	22.2456	22.7454	16.3122	0.243566	0.589055	0.273167	2.97912	6.97027	6.36791
Os10g0494300	ATP binding cassette G transporter, Regulation of male reproduction, Anther cuticle development	0	0.076611	0	0.05503	0	0.088913	0.121627	0.167283	0.166161	1.88592	2.19457	1.72541	4.88756	6.21713	3.64858	0.261207	0.235771	0.221614	0	0.14552	0.038164
Os10g0497600	Serine/threonine protein kinase-related domain containing protein.	4.01875	2.2049	4.08344	0.699518	0.578022	0.283661	1.29307	0.956631	1.00529	5.65484	6.18528	4.48812	7.22171	6.77848	8.06086	2.9424	2.69516	2.75157	0.378021	0.303436	0.34356
Os10g0506100	Heavy metal transport/detoxification protein domain containing protein.	13.2721	10.0018	31.3979	2.69721	3.57041	6.36984	6.09545	7.59036	3.94513	80.6517	87.3094	52.3313	36.2336	48.8179	62.0963	23.3893	25.3884	22.7294	5.00952	6.818	7.17467
Os10g0508000	Similar to C-terminal peptide-binding protein 1.	0	0	0	0	0	0	0	0.080595	0	0.6808	0.587332	0.631741	1.16479	1.14676	0.828554	0	0.097462	0.116367	0.441036	0.373558	0.270939
Os10g0508300	YABBY family transcription factor, Leaf development	0	0	0	0	0	0	0.22203	0.140625	0.16409	0.796814	0.864467	0.931097	1.36403	1.34905	1.21454	0	0	0	0	0	0
Os10g0508700	pectin methylesterase inhibitor 36	0.150968	0.285012	0	0.03458	0	0	0.040041	0.028576	0.068757	4.13182	3.99739	3.33742	3.31947	2.80751	2.21609	0	0.088958	0	0.178395	0	0
Os10g0509800	Conserved hypothetical protein.	1.32516	1.01046	1.72693	0	0.048537	0	0.911411	0.284206	0.056507	1.54371	3.21945	2.20032	4.6805	5.45422	5.00448	1.19799	0.970568	1.93347	0.077042	0	0.374011
Os10g0513900	Cytochrome P450 family protein.	1.58404	1.66417	1.06211	1.07726	1.07324	0.477659	3.12531	4.41919	3.48533	6.08029	5.75841	4.88003	10.1105	11.4992	6.892	3.6246	2.6706	2.189	2.00791	0.968579	0.817688
Os10g0517050	Hypothetical conserved gene.	0	0.051979	0	0.044796	0.121296	0.073607	0.151664	0.075238	0	21.7273	22.5575	23.9967	27.4847	27.4623	21.1533	0.038112	0.049213	0.177171	5.42623	8.34066	4.56078
Os10g0524600	Peptidase S8, subtilisin-related domain containing protein.	41.0579	26.3469	16.4131	3.71205	6.29329	3.08655	24.1312	30.9477	9.85635	92.0609	82.9472	60.3198	86.273	85.8362	64.0488	23.31	31.5842	27.5449	8.12209	7.87418	7.00083
Os10g0530800	Hypothetical protein.	3.17179	1.32725	1.39102	0.148087	0.208492	0.113658	0.383296	0.803526	1.14446	4.70528	4.51106	1.68763	10.9578	4.8421	5.43634	0.196043	0.568251	0.106131	0	0	0.187405
Os10g0531900	Similar to BZIP-like protein.	2.07234	2.92251	0.841953	0	0.055982	0	1.43809	2.33912	0.625951	9.08081	8.65514	8.42193	11.3317	11.0085	5.97344	1.21419	1.34769	1.82218	0.824968	0.474402	0.067268
Os10g0545500	Similar to xyloglucan endotransglucosylase/hydrolase protein 32.	0.198584	0	0	0	0	0	0.579168	0.446092	0.163972	5.07139	2.81642	1.75635	4.43517	4.14473	3.55811	0	0.18935	0	0.035571	0	0
Os10g0550500	Similar to Pectinacetylesterase.	0.129911	0.228374	1.21203	0.271596	0.348162	0.43903	0.412591	0.235964	0.423019	1.46522	1.54385	1.50384	2.34112	3.48309	2.50235	0.361796	0.294794	0.354836	0.1788	0.152969	0.042815
Os10g0555300	Zinc finger, C2H2-like domain containing protein.	0.348559	0.48226	0.524932	0	0	0	0	0	0	4.4328	4.15847	4.43509	2.41738	2.95526	3.62456	0.561257	1.45487	0.830636	0.179326	0.141013	0.081628
Os10g0555900	Similar to Beta-expansin.	1.96784	0.396082	9.82674	0.061589	0	0	8.51043	8.3365	3.63617	26.069	21.8812	17.5731	56.338	43.0002	43.3202	7.78778	7.37078	6.56992	0.768729	1.01789	1.08498
Os10g0556100	Similar to beta-expansin EXPB4.	5.68405	4.75738	3.542	0	0.0452	0.114514	0.6223	0.151099	0.026671	15.8032	20.3902	12.9416	20.7401	17.2808	15.7806	3.20603	4.61731	3.88944	1.01875	0.038558	0.936638
Os10g0557600	GATA transcription factor, Brassinosteroids-mediated growth regulation, panicle development and grain shape/number/weight/yield	0	0	0	0	0.080898	0	0	0.085177	0	2.48367	2.93209	2.4613	3.40544	2.37305	1.92469	0.174051	0.079398	0.058866	0	0.036825	0.085765
Os10g0560700	Conserved hypothetical protein.	0.543583	0.512639	0.93237	0.045632	0	0	0.358953	0.589459	0.367364	13.6758	13.663	10.5762	14.2165	11.7536	8.10563	0.249895	0.214453	0.260042	0.082454	0.136032	0.104389
Os10g0562200	Lipase-like protein.	0.28311	0.503667	0.421268	0.142264	0.309157	0.20056	0.849535	0.916057	1.21898	4.61478	4.50496	4.34488	4.83199	3.56958	3.5985	1.27266	1.41571	1.92983	0.791645	0.45089	0.153853
Os10g0562700	DUF630 and DUF632 domains containing protein, Control of leaf rolling, Regulation of tiller number, Regulation of axillary bud development, Stomatal patterning	2.05604	1.83462	1.25831	0.846672	0.590744	0.522125	0.827191	1.57453	0.910318	9.62971	9.04117	8.10765	8.83578	9.67013	9.33452	4.05036	2.54336	3.3522	0.721551	0.84492	1.0042
Os10g0565401	Hypothetical conserved gene.	4.84753	2.56756	4.16267	2.2078	2.08379	2.00255	1.22949	2.10038	2.48395	8.52795	6.37577	6.16241	6.14219	8.43425	12.812	1.68209	3.31666	1.18413	1.43515	2.39906	2.80189
Os10g0575600	Homeodomain-related containing protein.	0.012047	0.008479	0	0.015491	0.06966	0.011256	0.026404	0.090959	0.016194	0.558446	0.329628	0.51903	2.15206	1.53517	2.64214	0.097429	0.078553	0.057941	0.014664	0	0.021179
Os10g0575900	Conserved hypothetical protein.	0.453337	0.310024	0.552127	0.23959	0	0	0.30686	0.04547	0.26992	1.11698	2.07922	1.69271	3.25419	3.83011	2.78157	0.093246	0.137524	0.489299	0.152892	0	0
Os11g0109400	Cation/H+ exchanger domain containing protein.	0	0	0	0	0	0	0	0	0	0.269672	0.254027	0.283917	0.360256	0.55836	0.409032	0.065368	0.051494	0.006555	0.037277	0.07504	0.063478
Os11g0109500	Staphylococcal nuclease (SNase-like), OB-fold domain containing protein.	0.838538	0.746134	1.7286	0	0	0	0.599159	0.466287	0.518121	9.93116	10.3606	8.46115	11.4059	13.1135	13.4438	2.27138	2.64376	2.46583	2.2704	2.63107	3.63485
Os11g0114900	Similar to Nonspecific lipid-transfer protein (LTP) (Fragment).	0	0	0	0	0	0	0	0	0	0.604928	0.408164	0.669467	6.19917	4.79384	4.95925	0.119534	0.192139	0.142309	0	0	0.183383
Os11g0115100	Similar to Lipid transfer protein.	0.23787	0	0.211786	0.074452	0	0	0	0	0	5.44416	6.20692	6.06254	45.2922	52.2697	49.5476	1.24966	2.98289	2.20152	0.120528	0.168558	0.509118
Os11g0115350	Similar to Non-specific lipid-transfer protein 2.	4.44806	5.2158	3.71148	0.639315	0.271481	0.965907	17.7318	17.7104	12.0796	118.85	111.914	106.039	172.84	208.355	146.25	9.84109	14.6617	16.5477	0.065307	0	0.249911
Os11g0144900	Conserved hypothetical protein.	7.66822	1.63969	3.46415	0.575223	1.55716	0.598327	1.09641	1.44375	0.609874	33.8933	30.8122	27.6936	31.7274	47.3318	37.8705	18.2629	18.1937	17.3796	7.79708	6.06926	7.7381
Os11g0147500	Heavy metal transport/detoxification protein domain containing protein.	8.11373	7.1322	19.0737	0.024625	0.067126	0	0.219911	0.115048	0.394707	58.1066	66.7783	50.049	70.6875	60.3782	53.3471	9.3728	12.2247	14.1806	0.913592	1.8538	6.90884
Os11g0150400	Stress responsive alpha-beta barrel domain containing protein.	0.584044	1.20209	1.80256	0	0.036009	0.277975	0.516451	0.869253	0.401853	64.2175	69.2788	63.146	65.6764	78.2872	71.6113	0.781567	0.629298	1.2246	0.434124	0.360214	0.091019
Os11g0156200	Peptidase S28 family protein.	0.236989	0	0.082641	0	0	0	0.0322	0.054439	0.157142	2.98196	4.50325	3.521	0.751359	1.1424	1.20787	0.007622	0	0	0	0	0.072082
Os11g0173432	LRR-receptor-like kinase (LRR-RLK) family protein	0.022237	0.013149	0.009718	0	0.059286	0.02382	0.083205	0.012143	0	0.458252	0.300813	0.369446	0.992453	1.13149	0.733628	0.06968	0.041938	0.037089	0.130398	0.10541	0.106246
Os11g0213733	Conserved hypothetical protein.	2.58644	1.25433	0.734189	0.766754	1.20927	0.431115	0.260061	1.26997	0.354489	4.75558	5.23357	4.56653	6.58599	10.5164	5.84997	0.819299	2.02215	1.43941	3.38742	1.35646	1.65972
Os11g0221000	Aux/IAA_ARF_dimerisation domain containing protein.	0	0.037862	0	0	0	0	0	0	0	1.35269	1.39228	1.38036	1.04631	0.614836	1.32613	0.404211	0.429294	0.402474	0	0.019072	0.06544
Os11g0302750	Hypothetical protein.	0	0	0	0.031485	0.021004	0.074572	0.057937	0.053137	0.161658	0.034114	0	0	0.479278	0.429474	0.57812	0	0.057948	0.082911	0	0	0.072743
Os11g0302800	Protein of unknown function DUF724 family protein.	0.049538	0	0.121589	0.324861	0.199532	0.348933	0.573372	0.267927	0.665244	0.245671	0.258775	0.234007	0.918233	2.21287	2.0358	0.269103	0.157138	0.204998	0	0	0.046507
Os11g0425100	Peptidase C1A, papain family protein.	0.168424	0.100903	0.115194	0.131864	0.158716	0.054516	0.213313	0.165028	0.135051	0.459851	0.495569	0.717087	0.859806	0.908938	0.715214	0.25686	0.192155	0.122768	0.035769	0.009795	0
Os11g0432600	Similar to Beta-keto acyl reductase (Fragment).	0	0	0	0	0	0	0.57737	0.693385	0.471722	1.41734	1.73402	2.15988	1.84132	1.87912	1.88688	0	0	0	0.247747	0	0
Os11g0454200	Dehydrin	0	0.248897	0.048293	0	0	0	0.047749	0.441722	0.160484	2.13594	1.91739	1.95425	3.60692	5.40821	5.6235	0.139663	0.210759	0.047081	0.087948	0	0
Os11g0454300	Group 2 late embryogenesis abundant (LEA) protein, Salt tolerance	1.39987	2.44088	0.716132	0.210363	0.332606	0.280249	1.41884	6.24052	0.442869	98.282	76.6306	114.41	134.026	144.764	95.4776	0.476007	0.614678	0.646852	0	0.079465	0.308938
Os11g0456050	Hypothetical gene.	0.044611	0	0.574812	0.619336	0.212958	0	0.057849	0	0	0.725773	0.944767	1.31171	1.93452	2.43465	2.5698	0	0.249957	0.037808	0	0	0.140648
Os11g0457300	UDP-glucuronosyl/UDP-glucosyltransferase family protein.	0.123044	0.242159	0.62897	0.055367	0.083881	0.028233	0.167599	0.610772	0.192081	1.48698	1.42615	1.32254	2.88338	2.06015	0.961791	0	0.038671	0.081964	0	0	0.027616
Os11g0458100	Conserved hypothetical protein.	0.086582	0	0.071179	0	0.015474	0	0.036618	0	0.055954	1.63718	1.73847	1.41517	5.00667	6.80671	5.17103	0.118237	0.164168	0.257638	0.038388	0	0.025085
Os11g0470500	Similar to Protein kinase domain containing protein, expressed.	0	0	0.018286	0.372256	0.497958	0.19136	0.076644	0.054069	0.148117	0.701457	0.719177	0.909041	2.13938	2.87558	3.19191	0.113495	0.151779	0.064868	0.229534	0.62234	0.875342
Os11g0477400	Hypothetical conserved gene.	0.72832	0.312553	1.15499	0.229728	0.173446	0.166332	0.680457	0.39278	0.607955	10.6159	10.5588	10.1619	6.85027	7.84922	9.10506	4.95764	2.31988	4.12298	1.48327	1.80573	1.64311
Os11g0484700	Bifunctional inhibitor/plant lipid transfer protein/seed storage domain containing protein.	0	0	0	0	0.8197	0.133604	0.44075	0.980482	1.48796	0.679048	2.02239	0.733963	3.53242	3.10587	3.34509	0.499549	0.46493	0.102969	0.211269	0	0.099338
Os11g0490600	Regulation of shoot gravitropism and tiller angle, Regulation of polar auxin transport	0	0.150546	0.211654	0	0	0	0	0	0	32.486	34.5653	26.0085	44.8668	44.2022	31.8942	0.059687	0	0	0	0.07536	0.073477
Os11g0494100	Nucleotide-binding LRR receptor (NLR) family protein, Non-canonical	1.44279	0.43558	0.928555	2.28286	0.787892	1.26793	0.2096	0.647734	1.22663	3.73109	4.94365	3.38273	3.57439	4.18025	4.14318	0.606691	1.64648	0.900391	0.154844	0.031904	0
Os11g0497350	Promotion of cell division, Regulation of grain and organ development, Abiotic stress tolerance	0.288772	0.3984	0.410489	0.107959	0.096298	0	0.056021	0.129776	0.081664	0.382572	0.644679	0.623251	0.775849	1.44242	0.992446	0.279285	0.015882	0.188684	0.281237	0.105768	0.196992
Os11g0522900	Peptidase S10, serine carboxypeptidase family protein.	0.20057	0.156916	0.016836	0.078232	0	0	0	0	0	4.17676	7.34908	3.45539	5.22851	3.09223	7.42723	0.221368	0.258748	0.354223	0	0.032373	0
Os11g0539000	F-box domain, cyclin-like domain containing protein.	0.482364	0.263343	0.468622	0	0.017804	0.02002	0.190409	0.2527	0.319415	2.19023	2.48421	1.33299	2.53342	1.65354	1.44321	0.085978	0.229003	0.352094	0.462803	0.068689	0.166698
Os11g0539200	Xyloglucan endotransglycosylase, Cell wall-loosening enzyme essential for cell elongation, Internodal elongation	2.63295	1.1563	1.42603	0.035465	0.084108	0	0.145264	0.37438	0.044295	122.308	129.161	95.753	53.6797	29.0349	47.2899	1.33599	0.917586	1.17427	0.661058	0.366248	0.73083
Os11g0542100	Zinc finger, RING-type domain containing protein.	0.797734	1.35249	0.818929	0.169759	0.453369	0	0.144282	0.871303	0.907863	11.9301	8.35361	11.3494	22.9133	20.8951	9.59058	3.22905	2.7311	3.64098	3.67067	3.62145	5.17152
Os11g0543100	Conserved hypothetical protein.	5.0063	7.04974	4.65008	2.73716	3.86911	3.00152	8.75395	8.86685	12.9885	32.8325	28.4376	37.5794	47.9206	45.8126	30.3158	22.1439	11.7485	14.399	5.73818	5.51564	7.42744
Os11g0546500	Galactosyl transferase family protein.	0.539187	0.560552	0.155894	0.760247	0.544725	0.316908	0.676057	1.30881	0.399847	5.40787	5.37661	3.92088	5.3356	4.72766	2.91768	0.959737	0.910118	0.941451	1.09709	0.562814	1.18701
Os11g0559600	Conserved hypothetical protein.	0	0	0.014436	0	0	0	0.014902	0.122234	0	3.17758	3.43972	3.93081	1.19855	1.13307	1.42478	0	0	0	0	0	0
Os11g0581700	Similar to EPIDERMAL PATTERNING FACTOR-like protein 4.	0	0	0.010241	0.01379	0	0	0	0	0	1.17943	0.995085	0.90384	1.93002	2.74166	1.85556	0.014903	0.009155	0.024387	0	0	0.031942
Os11g0587300	Conserved hypothetical protein.	0.16394	0.464131	0.139144	0	0	0	0	0.031861	0	2.65731	3.26025	1.83594	3.05212	4.41455	1.8961	0.173574	0.151334	0.232954	0	0	0.095106
Os11g0605900	Conserved hypothetical protein.	0.222267	0.065317	0.126801	0.090156	0.078369	0.046049	0.077765	0.058554	0.068729	0.877664	0.945833	0.79439	0.481217	0.609726	0.370358	0.079579	0.185734	0.20519	0.034298	0.185672	0.072617
Os11g0652100	Nucleotide-binding LRR receptor (NLR) family protein	0.045757	0.134508	0.13205	0	0.005214	0.01056	0.079507	0.100731	0.052863	0	0.018611	0.040303	0.702669	1.01575	1.15768	0.042743	0.048011	0.039157	0.250586	0.26342	0.148274
Os11g0654000	Hypothetical protein.	2.89653	1.62153	2.64771	0.242652	0.332731	0.504002	1.02834	0.853641	0.750158	3.14579	3.41364	3.70956	4.15132	5.40099	5.24303	1.73212	1.8893	2.20925	2.45979	1.87952	2.08544
Os11g0661600	Similar to Peroxidase (EC 1.11.1.7).	0	0	0	0	0	0	0	0	0	0.115549	0.0502	0	0.713528	0.733434	0.71978	0	0	0	0	0	0
Os11g0686900	Nucleotide-binding LRR receptor (NLR) family protein	0.257162	0.042771	0.264111	0.023673	0.057985	0	0	0.148512	0.05792	2.61884	2.38656	1.61733	1.07536	1.73965	1.32275	0.133675	0.303613	0.147491	0.392192	0.437563	0.466337
Os11g0687001	Hypothetical protein.	0.134076	0.015107	0.096267	0	0.010505	0	0	0	0.077812	2.05535	2.46691	1.58532	0.988758	1.27604	1.73976	0.136585	0.197849	0.192547	0.47547	0.48078	0.492129
Os12g0109200	Similar to Ca(2+)-dependent nuclease.	4.81519	3.11937	3.70731	0.273141	0.213739	0.216643	0.987284	1.15425	1.58493	17.0474	21.9313	16.7197	24.9348	27.0646	25.7967	5.00855	5.45892	6.10988	7.5622	5.39294	5.28701
Os12g0114500	Similar to Nonspecific lipid-transfer protein (LTP) (Fragment).	0	0	0.053238	0.209537	0.164057	0	0.061136	0.115932	0.109196	0.531338	0.504943	0.878284	12.1065	7.41231	10.8135	0.059081	0	0	0	0	0
Os12g0114800	Similar to Lipid transfer protein.	0	0	0	0	0	0	0	0	0	0.38985	0.094034	0.192425	2.85259	2.94732	1.67195	0	0.079676	0	0	0	0.07603
Os12g0114900	Non-protein coding transcript.	0	0	0.257169	0.063574	0	0	2.95551	2.33063	0.92243	2.01519	2.49281	3.45018	6.30295	5.70801	4.68893	0.99152	0.849102	1.14417	0	0	0
Os12g0115000	Lipid transfer protein Class I, Lipid transfer protein b1	1.06576	0.957862	0.348742	0.01982	0.09485	0.18409	5.82684	5.03291	3.1887	7.62068	8.36508	6.54341	14.5463	17.9765	13.0015	1.46117	2.18344	2.61572	0	0	0.046702
Os12g0122400	Hypothetical conserved gene.	0.726674	0.548252	0.80697	0	0.191058	0.02431	0.103416	0.346285	0	4.85353	4.59542	2.47116	3.29211	3.9349	3.39759	0.97463	0.969633	0.893623	0	0	0
Os12g0138100	Similar to GRAS family transcription factor containing protein, expressed.	0.005761	0.070104	0.03657	0	0.021923	0.064958	0.045515	0.075877	0.279864	0.175585	0.381627	0.479705	1.25473	1.048	0.62843	0.429385	0.294616	0.339626	0.277183	0.198956	0.233738
Os12g0144600	Heavy metal transport/detoxification protein domain containing protein.	1.40851	0.842122	1.46174	0.043152	0	0	0	0.108903	0.015845	8.94384	10.5416	8.13936	19.9498	16.9598	14.889	1.29425	1.54349	1.78867	0.74772	0.882073	1.23583
Os12g0145900	LRR-receptor-like kinase (LRR-RLK) family protein	0	0	0	0.02956	0	0	0	0	0	0.04151	0	0.074572	1.16928	1.36469	0.965914	0.034811	0	0.049713	0.020916	0.023692	0.092678
Os12g0152000	TERMINAL FLOWER 1 (TFL1)/CENTRORADIALIS (CEN)-like protein	0.387879	0.100868	0.261746	0.11672	0.010187	0.040692	0	0.138705	0	0.688402	0.336486	0.388726	1.07953	2.21303	1.7608	0.042179	0	0.092526	0	0.358352	0.061295
Os12g0157000	DNA-binding pseudobarrel domain domain containing protein.	0.109443	0.050554	0.520436	0	0	0	0	0	0.029807	0.831966	0.901431	0.47803	1.26765	1.1461	0.94115	0.443073	0.172329	0.179066	0	0	0
Os12g0157066	Hypothetical protein.	0.157413	0.046102	0.259862	0	0	0	0	0	0.03748	0.617417	0.90315	0.707235	0.9484	0.992354	0.845804	0.114139	0.173973	0.228135	0.171524	0.052618	0.129486
Os12g0161700	Conserved hypothetical protein.	2.46155	3.0114	2.30982	2.76551	2.66791	2.26952	2.51376	3.50596	3.08544	7.2012	7.41625	7.65979	13.5984	12.0216	8.86316	4.96048	3.57379	4.30085	5.07576	4.26138	3.69841
Os12g0161900	Hypothetical conserved gene.	0	0	0.039513	0	0	0	0.025779	0.103458	0	0.474825	0.529752	0.147273	0.90867	0.936281	1.56704	0.095273	0.060717	0.070845	0	0.08326	0
Os12g0181701	Hypothetical protein.	1.08281	1.82731	2.81813	0.213654	0.222229	0.140953	0.718295	1.62749	0.728147	15.4981	20.7115	21.4667	56.7944	50.3155	39.0998	3.41689	6.83295	3.69238	21.1145	6.75551	13.8762
Os12g0209300	Similar to ATPase, AAA family protein.	0.083424	0.019979	0.078457	0	0	0.007753	0	0.00394	0	0	0	0.020135	0.545766	0.585397	0.75546	0.007036	0.018457	0	0.025	0.044883	0.158101
Os12g0239000	Conserved hypothetical protein.	2.6173	1.58431	2.65115	1.04671	0.85879	0.546748	1.27189	0.97785	1.23596	3.47826	4.2722	3.61947	4.32222	5.19604	5.31761	2.72728	2.05983	1.95343	0.37893	0.425884	0.564249
Os12g0460400	Hypothetical conserved gene.	1.07417	0.75934	0.719605	0.453516	0.841515	0.56263	1.25253	0.538004	0.525376	9.38456	9.33015	14.5434	17.5073	20.615	10.0525	4.79423	6.02901	5.48206	0.700404	0.060023	0.293346
Os12g0472800	B repeat unit of collagen binding surface protein (cna) containing protein.	0.057682	0.123642	0.409002	0.077011	0.028178	0	0.254168	0.162157	0.16909	12.348	8.62867	8.32344	15.2783	23.074	15.2081	0.988082	1.05424	1.68751	0.307052	0.041986	0.193528
Os12g0484900	Growth-regulating factor, Modulation of plant architecture, Regulation of auxin and gibberellin metabolism	0	0	0	0	0	0	0	0	0	0	0	0	1.40624	0.549255	2.26427	0	0	0	0	0	0
Os12g0485600	Lysine and histidine transporter 6	0.900381	0.738179	0.485528	0	0.08912	0.069459	0.574913	0.544857	0.927536	6.73756	7.76914	6.9193	9.88483	10.2901	9.49057	1.61838	2.24223	2.06723	0.0271	0.074008	0.045095
Os12g0511200	Hly-III related domain containing protein.	0.331726	0.876796	0.487083	0	0	0	0	0	0	0.609991	0.677409	0.615555	2.31985	1.50138	1.45515	0.251976	0.102292	0.338177	0.176926	0.168691	0.179147
Os12g0516000	Conserved hypothetical protein.	1.0005	1.76379	0.214944	17.2708	36.491	26.3964	105.712	344.703	381.016	325.937	332.426	282.172	716.016	634.038	742.598	6.81898	1.38988	2.81531	136.938	33.8681	8.52473
Os12g0516200	Conserved hypothetical protein.	164.398	303.528	55.3447	216.147	373.293	214.702	476.786	824.739	806.845	1348.56	1178.01	1004.62	1625.84	1720.09	2202.77	761.757	725.789	485.332	400.594	200.529	110.437
Os12g0530100	Similar to Peroxidase 24 precursor (EC 1.11.1.7) (Atperox P24) (ATP47).	0.112126	0.140416	0.153846	0	0	0.025025	0	0	0	5.23003	4.24044	2.9376	4.75613	6.68058	3.78496	0.034103	0	0	0	0	0
Os12g0532600	Conserved hypothetical protein.	1.3553	2.45873	3.1086	0.156414	0.344972	0	0.334889	0.74644	0.293804	4.55668	5.34754	4.90149	6.81684	7.2455	5.2347	0.711597	0.245992	0.426603	0	0	0
Os12g0568100	Similar to Zinc knuckle family protein, expressed.	0.464067	0.195096	0.619545	0.211103	0.235703	0.389945	0.212353	0.364844	0.226975	1.15737	0.761566	0.895863	1.19547	1.53597	1.25547	0.49004	0.291513	0.259968	0	0	0
Os12g0569200	Conserved hypothetical protein.	0.046336	0	0	0	0	0	0	0	0	1.24771	1.01832	0.557007	2.72496	2.59392	1.92016	0	0	0.032749	0.231632	0	0.696264
Os12g0572000	R2R3-type MYB transcription factor, Adaptive growth, Salt tolerance	0.269199	0.183061	0.424347	0.025217	0.066436	0.04055	0.194039	0.077215	0.280857	8.69306	10.8611	7.78264	15.5327	14.2171	11.5285	0.566623	0.380117	0.788718	0.218691	0	0.050807
Os12g0580600	Conserved hypothetical protein.	0.292232	0.908752	0.966417	0.824431	0.317483	0.788848	0.083581	0.083739	0.182881	1.36637	2.23566	1.36355	3.60114	4.04069	3.54185	0.617105	0.499964	0.432085	0.133424	0.102353	0.483511
Os12g0586100	Serine/threonine protein kinase, Abscisic acid (ABA)-activated protein kinase, Hyperosmotic stress response, ABA signal transduction	8.61018	7.87525	5.35767	1.38475	1.43989	1.79085	3.58103	5.7574	4.46105	64.2711	94.1867	117.769	63.0006	44.0399	51.0122	27.5637	25.3965	27.7719	13.7409	18.0454	20.2813
Os12g0601300	Auxin-responsive family protein Aux/IAA, Regulation of plant height, panicle length, spikelets per panicle and yield per plant	6.82825	6.38341	10.1058	0.147383	0.100041	0	1.84995	0.901946	0.887342	35.0212	35.9072	30.5455	45.2251	48.2499	35.245	10.4844	10.8947	10.6834	0.877575	0.73435	1.04109
Os12g0604700	Similar to LSTK-1-like kinase.	2.77142	2.38862	5.72408	0.115293	0.256422	0.261545	0.886623	0.813008	0.880711	5.73108	4.39298	3.55556	8.39766	7.47621	6.70879	1.61121	1.29875	1.283	0.181582	0.467014	0.571131
Os12g0605100	Conserved hypothetical protein.	2.67312	0.947087	4.28852	0.286996	0.144624	0.328491	0.377155	0.327966	0.399686	10.3584	9.9377	9.13105	11.7159	14.1891	12.1788	2.16451	2.43014	3.51439	0.408073	0.510913	0.706341
Os12g0605200	KIP1-like domain containing protein.	0.676488	0.533076	1.20891	0	0.062227	0.09891	0	0	0.036122	5.57662	7.13294	4.8599	7.12111	6.20593	7.71848	0.29457	0.283909	0.390655	0.271096	0.315949	0.446167
Os12g0608500	Serine/threonine protein kinase-related domain containing protein.	1.50417	1.93542	1.1521	0.5105	1.33428	0.3508	3.91801	3.8961	2.1561	8.02797	14.8157	9.78175	10.4745	10.0722	8.41649	4.74812	4.96655	4.11833	1.77215	1.70677	0.871885
Os12g0610300	Hypothetical conserved gene.	2.15057	1.92746	2.05395	0.154268	0.133346	0.238389	0.364262	0.485792	1.0365	7.50502	8.59752	5.99173	5.32033	5.15351	7.40448	1.20739	1.06659	2.00503	0.588271	0.33653	0.502455
Os12g0613250	Similar to BTB/POZ; Superoxide dismutase, copper/zinc binding; NPH3.	0	0.021536	0.074339	0.057292	0.017126	0.022258	0	0	0.0197	0.129919	0.094354	0.1914	0.876377	1.34706	1.00822	0.073424	0.016017	0.071268	0.021106	0	0
Os12g0625200	Hypothetical conserved gene.	1.87426	1.59976	1.6213	0.246012	0.072644	0.064727	0.396626	0.927056	0.430045	3.53775	4.71784	3.31925	4.57756	3.88485	4.06665	0.658671	0.491008	0.837585	0.676014	0.309738	0.565346
Os12g0630600	Carbohydrate/puine kinase, PfkB, conserved site containing protein.	0	0	0.264746	0	0	0	0	0	0	1.44678	0.934537	0.863816	3.69698	3.20663	3.3282	0.11234	0.487523	0.776703	1.19676	0.33761	0.817208
Os12g0634900	Ankyrin repeat domain containing protein.	0.47937	0.378646	0.210016	0.420069	0.557971	0.083456	0.579068	0.321872	0.679358	2.78889	2.68595	2.41993	2.59637	2.35785	2.35483	0.897243	0.69125	0.424347	0.656897	0.848278	0.990875
Os12g0638100	LRR-receptor-like kinase (LRR-RLK) family protein	0.527466	0.455769	0.15148	0	0.03488	0.056214	0.059466	0.079437	0.172341	1.46911	1.54653	1.42739	3.80553	2.9138	2.6574	0.990473	0.670287	1.06244	0	0.027562	0.079071

## Sheet: Total genes
Table S9. Genes specifically highly expressed in node I and node II during the grain filling
Gene ID	Gene Annotation	Gene symbol in Fig 5	FPKM value
			IN (S5-1)	IN (S5-2)	IN (S5-3)	FL (S5-1)	FL (S5-2)	FL (S5-3)	FLS (S5-1)	FLS (S5-2)	FLS (S5-3)	NDI (S5-1)	NDI (S5-2)	NDI (S5-3)	NDII (S5-1)	NDII (S5-2)	NDII (S5-3)	NPN (S5-1)	NPN (S5-2)	NPN (S5-3)	RT (S5-1)	RT (S5-2)	RT (S5-3)
Os01g0102000	Non-specific phospholipase C, Mesocotyl development	-	0	0.027859	0.046241	0	0	0	0	0	0	2.36163	2.30227	2.05505	4.57909	4.62143	3.75373	0.018745	0.205682	0.065845	0	0.138434	0.222578
Os01g0108600	Basic helix-loop-helix dimerisation region bHLH domain containing protein.	-	7.90511	8.15595	23.5968	23.9122	46.3556	24.5409	18.6966	16.0635	30.4379	67.8268	47.3077	63.6259	157.921	144.009	101.357	43.2802	40.395	36.3819	28.1648	18.8306	13.2336
Os01g0110500	Protein kinase, core domain containing protein.	-	7.17907	6.7302	6.72837	1.3688	2.31061	1.64847	2.87325	4.84696	3.23909	34.5438	39.8302	32.7415	38.21	33.9771	30.4346	16.92	15.699	19.4817	2.09592	2.21547	1.81467
Os01g0112000	Conserved hypothetical protein.	-	0.652329	0	0.354373	0	0	0	0.075426	0.070573	0.05865	8.31453	11.6675	7.42628	9.65542	11.2872	7.23432	0.037857	0.332341	0.049024	0.245941	0.096594	0.069847
Os01g0113200	Similar to Receptor serine/threonine kinase.	-	2.00168	1.58878	3.02008	0.495257	2.19622	0.464462	12.1025	7.67162	8.71478	43.8476	44.5424	39.0599	61.0841	77.7257	77.8388	10.3645	10.418	9.9717	18.4546	27.51	21.3252
Os01g0113650	Hypothetical conserved gene.	-	0.775923	0.467435	0.862276	7.26228	10.0627	3.60243	8.52174	7.30648	6.01731	13.9088	12.9291	12.3909	21.3822	30.1081	23.5333	5.83642	5.23651	6.43975	8.26683	8.06187	6.73319
Os01g0117900	Similar to nodulin-like protein.	-	0.707984	0.725723	1.33713	3.16754	1.5244	2.32426	1.0777	0.518651	0.678233	10.8973	12.6207	9.23542	16.5901	14.5742	17.4147	2.85597	2.04015	1.96525	1.03265	1.34606	1.21037
Os01g0119100	Similar to Glycosyltransferase.	-	1.05204	0.380328	2.35343	0	0.093107	0.14397	0.945534	0.621504	0.59442	5.7694	5.17878	4.75321	10.0096	8.07455	6.85733	1.32971	1.12337	1.1188	0.366731	0.577851	0.833866
Os01g0124401	Bowman-Birk inhibitor, Defense response, Regulation of salt tolerance	-	0	0.021736	0.198738	0	0	0	0.130154	0	0	26.1964	27.0082	29.4452	17.938	16.5689	12.5433	0.089669	0.048643	0.19816	0.15551	0.839328	0.937569
Os01g0125600	Heavy metal transport/detoxification protein domain containing protein.	-	4.04733	1.99693	4.76317	0.839191	1.07977	0.690165	0.90784	1.16757	1.54274	11.9038	10.0707	7.2222	12.0669	13.7558	14.3589	1.55609	2.82691	3.02191	0.320512	0.321751	1.28353
Os01g0127600	Similar to Bowman-Birk type proteinase inhibitor D-II precursor (IV).	-	0	0.04772	0.047963	0.125189	1.39165	0.224133	4.56698	0.819259	1.95778	0.988068	0.150219	0.503383	30.5834	5.57539	15.9479	0.40823	0.476493	0.239714	0.248458	0.652507	0.245457
Os01g0130400	Similar to Alpha-xylosidase precursor (Fragment).	-	1.77813	1.30554	0.817135	0.582285	0.265252	0.316914	1.42857	1.23491	0.753761	10.4709	10.4217	8.89985	13.8389	11.0907	11.144	0.549771	0.77415	0.737344	0	0	0.080396
Os01g0133100	Conserved hypothetical protein.	-	2.28197	1.16058	1.42273	0.042126	0.286658	0.022106	0.106882	0.430351	0.04606	9.17041	8.17718	6.81678	10.4985	10.924	7.50499	0.384853	0.414042	0.265067	1.56575	0.695461	0.585654
Os01g0136100	16.9 kDa class I small heat shock protein	-	6.02069	4.01018	4.21231	0	0.080082	0	0.227284	0.509556	0.761555	28.7026	7.9147	8.96096	9.13519	12.5002	13.8714	2.91753	2.43168	2.76343	4.05857	5.11823	2.20548
Os01g0140100	Peptidase A1 domain containing protein, Regulation of spikelets number per panicle	-	2.51809	2.44258	3.02182	0.055885	0.160103	0.093321	0.537593	0.43426	0.130089	7.13369	6.76438	6.28498	7.90819	8.58197	7.08076	3.09803	2.71279	3.14298	0.179064	0.211764	0.39847
Os01g0152600	LRR-receptor-like kinase (LRR-RLK) family protein	OsRLCK24	1.73214	2.09273	2.35589	1.90808	1.13887	1.25978	1.41096	1.55866	2.37706	3.40724	3.4767	3.41593	4.57544	5.06979	5.81872	2.19805	2.15631	2.9269	1.23117	1.78864	1.47749
Os01g0169400	Similar to LOB domain protein 25.	-	0	0.159503	0	0	0	0	0.037314	0.312646	0.019881	12.2006	14.764	9.45578	16.4113	13.587	12.8383	0.93674	1.08217	1.17423	2.92072	3.52744	3.11695
Os01g0170300	LRR-receptor-like kinase (LRR-RLK) family protein	-	0.128085	0.053186	0.062438	0	0	0	0	0	0	0.544845	0.808217	0.371165	0.979145	1.36629	1.35183	0.009606	0.044076	0.026147	0.041501	0.11256	0.096388
Os01g0170500	Protein of unknown function DUF239, plant domain containing protein.	-	1.26731	0.497222	1.27105	0.079023	0.067757	0	0.113557	0.277426	0.166783	13.8619	20.2901	15.2745	8.7813	6.24472	11.4195	0.475742	0.381546	0.342674	0.264679	0.305658	0.45413
Os01g0180000	Pistil-specific extensin-like protein family protein.	-	6.81214	3.47018	3.5024	0.628732	0.425414	0.257334	0.288555	0.9348	0.041512	11.6617	10.3301	7.73349	14.0846	13.7274	11.1989	3.67303	3.70234	3.11741	2.2349	1.73426	1.64609
Os01g0182700	Transcriptional repressor for secondary cell wall formation, Repression of rice lignification	-	56.48	58.7498	51.3499	0.598586	0.624054	0.146723	2.28669	2.35197	1.6082	116.291	144.5	130.209	70.5564	68.5637	75.9028	56.6669	53.6545	73.9769	2.30362	0.941201	1.57209
Os01g0190300	Similar to Auxin-responsive protein IAA26 (Indoleacetic acid-induced protein 26) (Phytochrome-associated protein 1).	-	28.4102	23.5237	47.3582	6.07855	9.04701	6.90134	40.3704	28.6592	48.7084	199.299	203.484	162.799	73.5664	91.6018	157.346	77.193	94.5095	99.8429	26.3958	24.8724	23.1567
Os01g0190500	IQ domain-containing protein, Homolog of GW5, Negative regulation of grain size and salt stress tolerance	-	0.137215	0.050134	0.262571	0	0	0	0.025578	0	0.11483	1.20565	1.33843	1.39118	0.570226	0.616691	0.749327	0.081692	0.194073	0.08109	0.028571	0	0
Os01g0195200	Similar to Serine/threonine-protein kinase PBS1 (EC 2.7.1.37) (AvrPphB susceptible protein 1).	-	2.27294	2.00681	3.64904	1.09132	0.334138	0.447122	0.510299	0.587038	0.383331	8.40551	8.24997	6.56911	12.0194	10.619	9.56189	3.50035	2.41273	2.87519	0.352971	0.392655	0.361436
Os01g0195300	Hypothetical conserved gene.	-	3.46967	4.46875	2.90771	1.69106	1.08076	1.16229	4.09122	5.38648	4.09187	8.78271	7.87604	7.54712	15.8643	18.9871	9.94196	5.10728	3.90162	10.3765	1.62996	1.40804	2.65523
Os01g0198100	RNA-dependent RNA polymerase, eukaryotic-type domain containing protein	-	1.15768	1.03917	1.14896	0.548501	0.267073	0.426708	0.603607	0.547676	1.02704	3.74179	4.40894	2.60716	5.48834	7.06038	6.53256	1.03712	1.2428	0.935678	0.919708	1.0226	0.424163
Os01g0201600	GA-regulated growth and development	-	0	0	0	0	0	0	0	0	0	0	0	0.091238	0.973255	0.940997	1.1024	0	0	0	0	0	0
Os01g0206800	LRR-receptor-like kinase (LRR-RLK) family protein	-	0.375968	0.405631	0.618773	0.56406	0.392245	0.453105	0.248596	0.169421	0.28669	1.99445	2.25829	2.17103	2.63657	2.55225	2.64288	0.463987	0.393946	0.403242	0.222306	0.171501	0.215827
Os01g0209500	Zinc finger, RING-type domain containing protein.	-	0	0	0.096444	0.172826	0.184482	0.049412	0.063091	0.073556	0.101695	2.17005	3.38238	2.94751	1.61698	1.2177	1.55811	0.780149	0.67345	1.1842	0.012568	0.116589	0.075053
Os01g0213800	Plant-specific transcription factor, miR319 target gene, Anther development, Jasmonic acid biosynthesis	OsPCF5	0	0	0	0	0	0	0	0	0	0.642759	0.516739	0.244358	0.422962	0.417652	0.899426	0.053676	0.112294	0	0.073402	0	0.032325
Os01g0215700	Esterase, SGNH hydrolase-type domain containing protein.	-	0.701829	0.568008	0.690737	0	0	0	0.243144	0.234226	0.376109	0.498586	0.309113	0.930503	3.13831	2.50474	3.20443	0.403838	0.36075	0.236947	0	0	0.030448
Os01g0222001	Hypothetical conserved gene.	-	3.50581	5.59513	4.10593	0	0.017284	0.024541	0.102713	0.146173	0.382828	13.0038	12.3586	14.0527	11.0676	13.3353	12.7304	5.83323	5.32153	5.80265	0.880952	0.180388	0.388497
Os01g0226666	Hypothetical protein.	-	0	0.066538	0	0	0	0	0	0	0.051608	1.1529	1.08918	0.612182	1.51261	1.24667	1.38066	0	0.025741	0.065911	0.258712	0	0.078363
Os01g0228500	Harpin-induced 1 domain containing protein.	-	0.706495	0.362454	0.580998	0.258845	0.289555	0.520511	0.321871	0.433392	0.398224	0.99081	0.867542	0.773997	1.44504	1.52534	1.06545	0.292934	0.299976	0.338856	0.270882	0.589894	0.290611
Os01g0232000	Major intrinsic protein family protein.	-	0.416241	0.828222	0.39797	3.30263	2.84068	3.81653	7.70974	5.08768	6.64999	92.1386	134.139	60.7886	45.7246	41.0864	34.6425	2.79455	2.33971	3.4131	0.632428	0	0
Os01g0251400	Conserved hypothetical protein.	-	0	0	0	0	0.123304	0	0	0	0.042309	0	0	0	4.77543	3.26314	3.28597	0	0	0	0.102319	0	0
Os01g0258100	Hypothetical conserved gene.	-	2.25847	1.69973	2.21757	0.428532	0.783379	0.74303	0.532561	0.911002	0.532077	7.53507	6.5971	7.57912	7.19035	7.44239	8.23468	3.69406	2.89691	3.2955	3.44834	2.43706	2.28539
Os01g0263300	Similar to Peroxidase 72 precursor (EC 1.11.1.7) (Atperox P72) (PRXR8) (ATP6a).	-	1.48373	0.76577	1.99243	0.404576	0.367373	0.437533	0.393299	0.388712	0.461785	4.96025	5.40683	4.85018	20.4903	16.695	13.3118	0.850461	0.686138	0.960309	3.24027	2.51007	6.02515
Os01g0264400	Conserved hypothetical protein.	-	2.19573	3.10691	3.94088	0.275546	0.373039	0.576378	0.772568	0.927636	1.07497	19.2739	21.6252	23.4409	10.9941	13.1757	15.39	8.85888	6.851	7.00955	3.70748	6.18374	5.43425
Os01g0266100	Similar to RING finger family protein.	-	0.980557	0.503639	1.3102	0.055794	0.369238	0.377511	0.421323	0.839125	0.144414	2.33656	3.04325	2.18435	1.70049	1.38923	1.39156	0.527419	0.660982	1.05628	0.098274	0.168865	0.038027
Os01g0287600	Similar to Chitinase 10.	-	1.23706	1.1567	1.66063	1.68444	2.87908	2.5306	18.8009	17.3241	4.90928	20.588	27.3225	32.2373	36.0915	49.9435	29.9644	7.68839	7.28367	5.4389	5.09526	5.4966	5.6071
Os01g0304100	Similar to Cation chloride cotransporter.	-	0.445745	0.604072	0.382625	0.388312	0.476199	0.091945	0.389474	0.201706	0.175621	1.8106	1.87656	1.69074	1.29155	1.48262	1.07449	0.511092	0.572192	1.10225	0.141016	0.125056	0.035335
Os01g0312500	Pectin methylesterase, Regulation of diurnal flower opening time, Regulation of the stiffness of the lodicule cell wall	-	0	0	0	0	0	0	0	0.032781	0	2.71251	2.63622	1.97056	4.43707	3.45355	2.0836	0	0.068347	0	0	0	0.238551
Os01g0323500	Conserved hypothetical protein.	-	0.084139	0.066879	0.030252	0.040938	0.282127	0.062442	0.032503	0.069616	0.110864	0.810824	0.950896	1.00948	3.63262	1.58617	1.54146	0.184175	0.47277	0.157724	0.68406	0.25804	0.241867
Os01g0329900	Similar to Lipase homolog (Fragment).	-	1.42217	0.927793	3.337	0.11621	0.089841	0.067557	0.267604	0.212858	0.163944	3.4451	2.79752	2.39294	4.79157	5.29281	4.03841	0.546211	0.468518	0.591413	0.086823	0.123621	0.046476
Os01g0341000	Conserved hypothetical protein.	-	2.63699	1.89294	1.97603	0.186373	0.198869	0.122628	1.08879	1.13888	0.636755	6.16506	8.02134	6.4654	6.54865	9.06877	8.85088	4.17062	3.26668	3.47377	0.067066	0.372372	0.149715
Os01g0347000	Similar to PROPYZAMIDE-HTPERSENSITIVE 1.	OsPHS1b	0.082413	0	0.032932	0.02379	0	0	0	0	0	0.237974	0.247136	0.17573	0.552432	0.566179	0.511552	0	0.061111	0.076684	0	0	0.04526
Os01g0378100	Plant peroxidase domain containing protein.	-	0	0	0.11368	0	0.013411	0	0.102753	0.033126	0.074398	3.12359	2.77194	2.45613	3.03432	1.95461	2.05207	0.70179	0.97067	1.00961	0.009743	0	0.065827
Os01g0509900	F-box domain, Skp2-like domain containing protein.	-	0.490075	0.339814	0.619261	0.230389	0.201307	0.088508	0.324923	0.227263	0.433588	1.68684	2.07012	1.82453	2.22654	2.33668	2.07282	0.874314	0.957394	1.13097	0.186475	0.382337	0.129871
Os01g0511800	Conserved hypothetical protein.	-	0.33803	0.360639	0.653772	0	0	0.024174	0.053277	0.130751	0.021027	0.288861	0.434408	0.268575	1.07265	1.30605	1.54352	0.351908	0.310225	0.535694	0.081529	0	0.063004
Os01g0525350	Similar to RTFL15 (ROTUNDIFOLIA LIKE 15).	-	0.347582	0.434803	1.50966	0	0	0	0	0	0	7.19686	6.29985	5.56722	5.08572	10.7241	7.76099	1.49433	1.56487	1.60469	0.141644	0.385528	0.382128
Os01g0533800	Conserved hypothetical protein.	-	1.72359	1.17259	1.07911	1.204	0.856205	0.941808	0.68566	1.1259	1.45817	3.41021	3.84406	4.39925	2.76048	3.08072	3.11584	2.1871	1.86535	1.61137	0.623444	0.73693	0.686844
Os01g0546400	Protein of unknown function DUF6, transmembrane domain containing protein.	-	4.21157	2.75626	2.21183	3.23071	4.21291	2.18453	4.71392	8.27826	7.56339	57.457	78.4893	62.6646	50.0244	52.5905	62.1972	31.2345	22.4302	20.6033	2.31971	1.76939	1.75094
Os01g0550600	Conserved hypothetical protein.	-	0.394001	0.246459	0.522655	0.329232	0.306996	0.259244	0.560481	0.414857	0.363204	1.60235	1.78944	1.28066	2.00337	1.67149	1.52713	0.428333	0.42018	0.652907	0.424605	0.151677	0.656328
Os01g0566500	Similar to Dioxygenase RAMOSUS1.	-	1.13435	1.75699	2.84827	0.683082	0.267836	0.022555	3.09829	0.919052	1.36766	44.3183	48.8315	35.8941	58.7517	43.4348	58.3448	5.14927	13.8014	12.3785	0.498459	0.47766	0.238688
Os01g0577600	Similar to predicted protein.	-	0.607766	0.325926	0.492467	0	0	0	0	0.057211	0.185699	2.06979	2.36063	1.69583	1.93107	1.84239	2.97069	0.740518	0.340022	0.549931	0.343584	0.108455	0.307728
Os01g0598600	Peptidase A1 domain containing protein.	-	1.7074	1.33529	1.41122	2.25299	2.22067	2.11601	1.48158	1.28193	1.50071	13.6892	13.6362	10.9096	13.0007	15.3505	9.68249	2.98913	2.68037	3.1518	2.41772	0.96138	1.83724
Os01g0606900	Heat shock protein DnaJ, N-terminal domain containing protein.	-	10.1445	9.29348	5.21878	2.54197	5.22164	1.7062	6.61228	7.74899	3.83834	85.7568	104.01	94.0124	131.667	111.557	88.6885	52.0325	45.8906	58.0675	7.40607	5.63493	6.04143
Os01g0607900	LRR-receptor-like kinase (LRR-RLK) family protein	OsRPK1	0.68088	0.394457	0.575213	0.630398	0.393158	0.251835	0.222615	0.366783	0.218899	3.29653	3.404	4.39253	5.74582	6.92999	4.11935	0.14803	0.514238	0.508979	0.849414	0.450125	0.26436
Os01g0611000	DUF642 domain containing protein, Control of diurnal flower opening time	-	3.13382	1.3242	1.37245	0.110614	0.042347	0.108097	1.44851	2.18917	1.23261	146.499	126.59	113.129	96.4261	59.4922	71.2715	4.17808	4.12702	4.86388	2.05342	1.41552	1.6556
Os01g0620800	UDP-glucuronosyl/UDP-glucosyltransferase family protein.	-	0.075054	0.123799	0.162423	0	0	0	0	0	0	1.51058	1.64727	1.38569	1.94609	1.11112	1.00753	0	0.040828	0.030427	0.053153	0.15731	0.149748
Os01g0621200	Similar to proline transporter.	-	8.16389	15.0896	7.44675	0.455229	0.98793	0.381326	9.48763	18.6075	19.0506	46.1604	43.107	41.9827	41.557	42.4435	49.9418	27.1223	19.3204	16.2879	17.3664	12.4829	12.8256
Os01g0625900	Ovate Family Protein, Hormonal homeostasis, Vasculature development	-	0	0.028758	0.030431	0.542491	0.84921	0.737069	0.2249	0.314485	0.428306	0.786788	0.306051	0.581828	3.18475	3.25633	2.1189	1.00996	0.727479	0.856574	0.93402	0.38202	0.689375
Os01g0631400	Six-hairpin glycosidase domain containing protein.	-	0	0.055607	0	0.083745	0.146395	0.150645	0.27396	0.355319	0.309408	0.486529	0.686463	0.370952	0.924358	0.985277	1.05354	0	0.045576	0	0	0	0
Os01g0647700	Epoxide hydrolase family protein.	-	4.56153	4.33754	5.58367	1.6716	1.76966	2.00624	4.67841	6.39193	5.645	18.3536	17.0533	12.3265	9.08115	10.6185	11.3007	6.17661	6.69778	4.986	3.00765	3.72471	4.38015
Os01g0651800	Phospholipase A1-IIbeta, Phospholipase A1-II&beta;	-	1.4346	1.21842	0.929336	0	0	0.038829	0	0	0.07413	2.81504	3.52236	2.92378	3.96928	4.61461	3.88305	0.107978	0.280213	0.055419	0.354834	0.23817	0.059116
Os01g0651932	Hypothetical conserved gene.	-	0.104299	0	0.177129	0	0.055228	0.042669	0	0	0	1.56198	1.60312	1.68158	3.64016	3.21921	3.70576	0.071103	0	0	0	0.027884	0
Os01g0652100	Protein of unknown function DUF231, plant domain containing protein.	-	0.375229	0.3767	0.173847	0	0	0	0.206358	0.142661	0.144321	1.82643	1.1997	0.885863	2.5449	2.04212	1.39954	0.226956	0.151942	0.137802	0.037964	0.07748	0.071802
Os01g0656400	Similar to WRKY transcription factor 15.	-	0.888738	1.78907	1.70521	43.1323	35.9728	12.2911	26.9793	13.8353	20.2826	55.0656	39.2209	46.1105	93.5104	109.79	81.6046	29.2518	21.6414	32.9043	5.39626	8.59113	10.3428
Os01g0659400	Primary microRNA of osa-miR319a; Target gene(s): TCP genes (Os01g0213800, Os03g0785800, Os01g0755500, Os12g0616400, Os07g0152000), Leaf morphogenesis, Cold tolerance	-	0	0.015394	0	0	0	0	0	0	0	0.945862	1.44618	1.32822	1.15202	1.74436	1.56811	0	0	0	0	0	0
Os01g0663300	Similar to (1-4)-beta-mannan endohydrolase-like protein.	-	0.0595	0.102598	0.169785	0.335955	0.786326	0.785846	0.181844	0.099362	0.253095	9.58162	8.28054	6.9336	12.7059	6.11254	7.4327	0.887845	0.586389	0.915821	0.278419	0.152124	0.221519
Os01g0668200	Conserved hypothetical protein	-	1.47927	1.23202	0.462518	0.35311	0.790029	0.500587	0.510059	0.695599	0.82205	3.89417	2.6453	2.91384	3.28165	3.03741	4.39358	0.702415	1.03972	0.588715	0.902833	0.811657	1.47225
Os01g0668600	S-Domain receptor like kinase-12, Response to B. glumae in resistant rice genotype CL 161	-	1.39674	1.65185	2.29889	0.538969	0.674899	0.541877	1.8425	1.26654	2.97283	6.72864	6.55878	5.1752	4.49086	5.51612	7.69617	1.82367	1.74996	2.05794	0.930808	2.22004	1.4466
Os01g0672201	Homeobox domain containing protein.	-	1.91372	0.881999	1.57354	0.771489	0.957168	0.521888	0.753915	0.504182	1.10584	3.7404	5.08239	3.2387	3.30137	3.60531	4.24845	1.39105	1.29888	0.858978	1.11671	1.0371	1.00535
Os01g0677000	Galactose oxidase/kelch, beta-propeller domain containing protein.	-	0.058795	0	0.108327	0.141655	0	0	0.299859	0.073537	0.070416	1.89264	1.72408	2.60242	2.31592	3.02222	1.50544	0.238191	0.310819	0.220018	0.664401	0.172289	0.241473
Os01g0680950	Hypothetical gene.	-	1.3636	1.13445	1.45266	0.138628	0.012205	0.156874	0	0.064127	0.070956	2.77769	3.0122	2.07722	3.90142	2.60056	2.28566	0.157204	0.46727	0.165196	0	0.222213	0.121606
Os01g0689000	Protein of unknown function DUF1639 family protein.	-	3.40043	2.32638	3.47881	4.95611	7.41844	2.50558	3.40103	4.36805	4.0742	12.1138	12.2062	10.5269	12.8507	14.7126	10.253	3.19165	2.18311	3.24697	4.27956	3.03608	5.57381
Os01g0697100	UDP-glucuronosyl/UDP-glucosyltransferase family protein.	-	3.90992	2.76088	6.36	0.556801	0.673775	0.379743	2.57217	2.09375	2.91683	12.1798	21.8787	10.109	6.35505	9.49748	8.58135	6.13679	5.29452	5.21823	1.46745	0.892662	0.619799
Os01g0698900	Similar to nascent polypeptide-associated complex alpha subunit-like protein.	-	0.894167	0.691499	0.448113	0.063551	0.059517	0	0.221707	0.366143	0.656611	9.32582	9.27224	8.44195	4.95835	5.94396	7.66622	0.507152	0.627029	1.18342	2.18264	2.57014	2.10398
Os01g0705400	Hypothetical conserved gene.	-	1.17597	0.608332	1.38245	3.10774	1.3897	2.59015	0.641316	1.1185	1.36763	35.4727	42.4816	37.8848	20.5803	21.8217	32.5213	0.640931	0.596893	0.904881	0.25768	0.34326	0.175858
Os01g0705750	Hypothetical protein.	-	15.1335	6.59713	7.76187	4.71923	12.9802	3.35898	16.2855	24.6136	18.6733	25.8607	21.5779	20.6055	66.9897	65.8569	51.0974	10.7345	13.6933	10.105	24.1047	23.2148	14.6868
Os01g0706266	Conserved hypothetical protein.	-	0.186631	0.029908	0.117992	0	0	0.084405	0	0.224528	0	0.827001	0.739018	0.939098	1.69281	1.43857	0.925811	0.363391	0.24501	0.29639	0.113529	0	0
Os01g0706850	Non-protein coding transcript.	-	2.6283	3.61012	3.27078	2.49319	6.03293	3.33389	4.11079	8.30088	4.41376	16.8974	13.8571	3.42964	14.0417	13.1293	11.4104	2.59781	2.9151	3.60191	1.47584	0.451448	1.09843
Os01g0723500	Transcriptional factor B3 family protein.	-	0.042925	0	0	0.081488	0	0	0	0	0	1.85593	2.60607	1.57283	5.02685	6.18099	4.33502	0.068325	0.097203	0	1.37853	0.394336	0.534768
Os01g0723700	Transcriptional factor B3 family protein.	-	1.07192	0.603149	1.22108	0.559343	0.431996	0.491625	0.613493	0.452486	0.473558	3.34671	3.08909	3.38995	2.90233	3.26385	3.39684	1.4987	1.5825	1.13931	1.09644	0.716533	0.805641
Os01g0726400	MADS box transcription factor, Regulation of floral organ identity	OsMADS32	0.38651	0.24393	0.168589	0	0.177168	0.312998	0.678713	0	0.319109	21.727	24.0027	21.3515	14.9909	11.5924	13.8721	3.31222	3.20414	3.40874	0	0	0
Os01g0726700	Conserved hypothetical protein.	-	0.05904	0	0.218636	0	0.106909	0	0.224601	0.784889	0.293712	0.167049	0.125393	0.202926	4.67469	3.53835	6.41938	0.799295	0.96795	0.738905	0	0	0
Os01g0728100	Lipase, GDSL domain containing protein.	-	0.008494	0	0.072775	0.027935	0	0	0.018555	0	0.031655	0.07393	0.022432	0.139689	1.24921	0.754828	1.18237	0.009489	0.077639	0.044809	0	0	0
Os01g0729400	Similar to Too many mouths protein.	-	0.270237	0.046343	0.075821	0.068673	0	0.022889	0	0	0.06211	3.74263	3.46092	1.68149	4.25576	3.59777	2.83173	0.403959	0.629488	0.228016	0.108705	0	0.104318
Os01g0730900	DNA polymerase III, subunits gamma and tau domain containing protein.	-	2.01586	1.3497	1.69375	1.64277	1.9179	1.13513	1.11608	1.68558	1.05423	6.46742	6.95874	5.229	7.43611	9.4564	5.68256	1.64174	2.48308	1.40356	1.42419	1.03018	1.4202
Os01g0734150	Hypothetical gene.	-	3.95226	2.67047	4.80746	0.567894	1.00301	0.194694	0.65888	0.873922	0.504771	8.48171	9.25172	7.35512	6.13355	5.52308	4.44047	1.68042	2.13111	2.14883	2.54272	1.57678	3.74318
Os01g0734200	Plasma membrane NADPH oxidase, Developmental regulation, Drought-stress response	RBOHA	3.64276	2.88324	4.37287	0.462165	1.37753	0.43814	1.63893	1.67817	0.654713	10.9822	9.2522	8.40041	4.76262	5.31147	6.21114	3.20836	4.65754	1.57519	3.12272	2.72967	3.13164
Os01g0734333		-	7.77002	5.55319	10.538	1.22483	2.32369	1.0372	2.90686	2.7926	2.27407	22.4803	20.1028	18.2863	10.7294	9.50883	12.3764	7.70231	8.32653	4.64431	7.08758	6.09619	7.36811
Os01g0738300	Protein kinase, core domain containing protein.	-	1.01942	0.571914	1.38244	0	0	0	0.034427	0	0.029111	1.12087	0.979736	0.929715	2.12479	1.95249	2.42375	0.531711	0.447337	0.530445	0.562858	0.503527	0.325739
Os01g0743200	Pectin lyase fold/virulence factor domain containing protein.	-	0	0.025582	0.014222	0	0	0	0	0	0	0.191999	0.025849	0.141335	1.30227	1.43093	0.990724	0	0	0	0.346223	0.118633	0.411161
Os01g0744000	Similar to Kinesin heavy chain (Fragment).	-	3.08663	3.57384	2.85347	0.250319	0.447743	0.077555	0.801484	0.597015	0.948874	9.29077	11.4907	9.08399	13.474	10.3123	10.9523	4.45553	5.37806	5.45035	0.643643	0.214721	0.470374
Os01g0745700	GATA transcription factor, Negative regulation of heading date, Positive regulation of panicle development and grain number, Regulation of grain size	-	0	0	0	0	0	0	0	0	0	3.69543	3.86038	3.76825	10.3018	10.6179	7.36775	0.208734	0.283842	0.326251	0.053939	0	0.099304
Os01g0746700	Similar to Mannan endo-1, 4-beta-mannosidase 2.	-	0.590838	0.194658	2.48984	0.146455	0	0.069828	0.122713	0	0	6.12912	6.27361	5.7558	10.4411	9.82149	7.19577	1.45553	1.67472	1.96704	0.397195	0.300522	0.24866
Os01g0753800	Conserved hypothetical protein.	-	0.163873	0.23434	0.371055	0.086066	0	0	0	0	0.068853	2.61338	3.04743	2.67811	3.63496	5.35869	5.27603	1.32273	3.00601	2.51939	0.177422	0.092719	0.061535
Os01g0756600	Protein of unknown function DUF642 family protein.	-	2.84228	1.92864	2.9037	0	0.112037	0	0.33118	0.538275	0.342526	5.509	5.77749	5.66935	11.8263	9.98302	11.2912	2.85471	3.14588	2.85365	1.64875	1.52973	1.21459
Os01g0757400	Similar to Katanin p60 ATPase-containing subunit A1 (EC 3.6.4.3) (Katanin p60 subunit A1) (p60 katanin). Splice isoform 2.	-	0.660765	0.497692	0.446032	0.22595	0.266895	0.154904	0.134849	0.138507	0.20764	1.41269	1.46083	1.19242	3.13028	2.28474	2.0312	0.935405	0.643035	0.701251	0.612623	0.209882	0.287105
Os01g0759800	Hypothetical protein.	-	0	0.03876	0.093427	0	0.139666	0.083425	0.131169	0.120845	0	0.947794	0.407532	0.286745	1.29504	1.00649	0.755622	0.197142	0.279531	0.050802	0.254548	0.117846	0.146478
Os01g0759900	Similar to Permease 1.	-	2.17129	1.31425	1.0971	1.34929	2.18212	1.75204	2.1607	3.73003	1.33602	6.66329	5.93873	7.36359	11.6897	10.8231	8.77574	3.58774	3.82918	2.88158	4.40297	3.17283	2.3379
Os01g0769200	Peptidase S8, subtilisin-related domain containing protein.	-	0.439992	0.216817	0.147932	0.486591	0.344812	0.376992	0.386988	0.803738	0.540273	2.28558	2.31386	2.26587	3.8668	3.30333	3.25733	0.468021	0.59169	0.899561	0.410881	0.207946	0.246364
Os01g0779800	Similar to SR protein related family member.	-	0	0	0.092538	0.042697	0	0	0	0	0	0.185797	0.094124	0.075894	1.47288	1.17504	0.886768	0.037847	0.02859	0.027253	0	0	0
Os01g0784900	Basic helix-loop-helix transcription factor 069, Regulation of inflorescence axillary meristem formation during panicle development	-	1.89397	3.42506	5.17833	1.0778	1.14261	1.40798	3.0539	2.14292	2.69175	19.2321	19.5426	17.5097	17.5733	16.4522	17.1938	8.14952	9.40725	6.68532	2.95411	2.34664	3.59247
Os01g0785400	IAA-amido Synthetase, Control of leaf inclination, Auxin homeostasis, Regulation of defense response	OsGH3.1	0	0	0	0	0	0	0	0.065503	0.063337	5.1225	5.96609	3.91036	9.25334	11.5562	8.23784	0.289919	0.437053	0.301399	0	0	0
Os01g0785900	Zinc finger, C2H2-type domain containing protein.	-	0.178016	0.235401	0	0	0	0	0	0.105317	0.073576	0.945573	0.800125	0.751134	1.13488	1.07315	1.51906	0.15478	0.0594	0	0.123252	0.107491	0
Os01g0788800	Similar to Isoform 2 of Homeobox-leucine zipper protein TF1.	OsSTF1	1.35697	0.913533	1.01603	0.363567	0.439065	0.664831	0.744169	0.514335	0.514443	2.93722	2.10065	2.00481	3.80571	3.41275	2.92974	2.2747	2.06813	1.99801	0.053346	0.146076	0.194306
Os01g0799500	Methyladenine glycosylase domain containing protein.	-	0.78303	0.158313	0.317574	0	0.078786	0	0.302445	1.49488	0.237412	12.4301	17.6656	10.9759	11.6621	15.1224	9.73512	0.158506	0.137794	0.484033	0.557221	0.718709	1.0115
Os01g0801901	Similar to Transcription factor (Fragment).	-	0.431837	0.276476	0.262952	2.76695	2.45099	2.57276	6.78224	4.5825	7.20602	13.8863	20.4089	14.8842	9.14421	11.9864	16.1928	0.99821	1.25325	1.14567	1.6163	2.53239	1.87982
Os01g0822900	Non-specific lipid transfer protein (nsLTP), Regulation of plant height	-	0.252126	0.95459	0.049907	0.06039	0	0.130455	0.055805	0.059744	0.35926	6.69923	6.45571	11.5664	66.0203	48.684	56.4533	7.37038	8.35865	4.61317	0.636562	0.371422	0.12164
Os01g0823100	Alpha-expansin OsEXPA2.	-	0.526047	0	0.154	0	0.110742	0	1.93565	1.96386	1.23935	7.48032	8.52974	10.5265	24.9994	29.1313	21.6877	5.75735	4.74655	5.20546	1.25956	1.4653	1.27293
Os01g0824500	Epidermal patterning factor-like protein 9, Small secreted peptide, Control of panicle morphogenesis, Negative regulation of spikelet number per panicle	-	0	0.131534	0	0	0	0	0	0	0	5.68382	5.94195	5.00669	5.88986	4.82997	2.41934	0	0	0	0	0	0
Os01g0825000	Lateral organ boundary domain (LBD)-containing protein, LBD transcription factor, Regulation of constitutive aerenchyma and lateral root formation	-	0.431139	0.146178	0.137878	0	0	0	0	0	0	0.617474	0.633878	1.31553	1.28194	1.08693	0.992754	0.121003	0	0	0.174794	0	0.217707
Os01g0829400	Thioredoxin fold domain containing protein.	-	1.91014	2.28715	1.98892	2.13706	1.9262	2.13177	1.94493	1.77502	2.61535	5.27782	5.53449	2.5152	7.0343	6.71756	3.94271	2.10015	1.70589	2.71815	1.48488	0.3666	0.860523
Os01g0834100	Aldehyde dehydrogenase, conserved site domain containing protein.	-	10.4552	8.97535	8.67279	6.94222	2.23781	4.59325	5.90272	6.9913	6.48837	16.1064	13.5081	14.6645	21.1933	20.8927	14.8889	2.83695	5.41375	6.37749	2.86926	1.92483	2.21367
Os01g0834900	Hypothetical conserved gene.	-	67.7385	82.9675	142.509	11.0592	39.6596	15.4989	42.4692	38.7693	66.5796	96.1172	52.044	105.554	309.468	281.172	217.612	125.752	128.803	117.55	27.6638	13.2348	12.2927
Os01g0835700	CCT domain containing protein, Regulation of heading date	-	0.563872	0.622458	0.882032	1.39204	1.34104	2.49951	1.25255	0.863941	1.13834	11.6245	17.3989	15.9814	8.4564	6.64862	9.46416	3.19733	2.24982	1.90229	2.56549	1.91479	1.6799
Os01g0839900	Osmotin-like protein, Drought tolerance, Regulation of ABA biosynthesis and lignin accumulation	-	0.084828	0	0.084738	0.058366	0.027848	0.048941	0	0.060749	0	0.419588	0.1501	0.085102	8.00246	12.2068	8.5091	0.072215	0.067534	0.024777	0.489002	0.140513	0.470844
Os01g0840900	Conserved hypothetical protein.	-	3.33833	3.19889	3.88149	2.89874	2.35483	3.1988	2.40751	5.71601	4.05367	13.5568	12.1843	14.2004	10.0953	11.7313	10.4013	5.00049	2.78564	3.57863	4.23242	3.93294	6.25413
Os01g0841000	ENTH/VHS domain containing protein.	-	12.3073	9.83574	9.97781	7.87416	10.4671	6.49618	16.006	20.7468	17.5095	143.472	147.82	127.941	102.883	125.481	110.867	29.0883	28.8103	28.1419	25.4906	38.3071	41.3299
Os01g0852400	Homologue of the Arabidopsis OPS (OCTOPUS), Regulation of grain size, Brassinosteroid signaling	-	0	0.03187	0	0	0	0	0	0	0	0.017831	0.03744	0.147172	1.36244	0.810477	1.48487	0.021821	0.186546	0.221661	0.09499	0	0
Os01g0855000	Similar to Glycerol-3-phosphate acyltransferase 6 (EC 2.3.1.15) (AtGPAT6).	-	3.15253	2.33685	3.02953	0.278708	0.238864	0.141502	0.478471	0.342126	0.517839	5.93905	8.68602	6.15585	6.44223	4.93712	5.61078	3.05868	2.43976	2.36929	2.01302	2.02498	1.9665
Os01g0857600	Similar to H0811D08.6 protein.	-	2.61765	0.635633	4.21223	1.10955	1.02747	0.712314	0.324182	0.536673	0.244815	6.35876	5.73608	5.11286	10.932	13.6399	9.45867	1.9583	2.52932	3.12917	0.441508	0.150581	0.145482
Os01g0857650	Hypothetical protein.	-	0.509514	0.230793	0.580845	0.209899	0.232118	0.141923	0.033992	0.145484	0.053354	1.35356	1.79951	0.893955	3.742	3.70575	1.89738	0.318402	0.339102	0.636295	0.094839	0	0
Os01g0860900	Conserved hypothetical protein.	-	0.040732	0.126007	0.335135	0.114398	0.14966	0.070809	0.09255	0.13578	0	1.56034	0.866039	0.842667	2.10278	1.49708	1.21979	0.074857	0.067133	0.311159	0.096728	0.186738	0.055285
Os01g0875000	Conserved hypothetical protein.	-	0.310962	0.32159	1.47101	0.176446	0	0	0.471424	0.317911	0.573059	3.66648	6.6656	4.62133	2.12802	1.48075	2.1709	1.336	1.65405	2.29202	0.484825	0.342006	0.127713
Os01g0875300	Similar to Universal stress protein family protein.	-	3.75088	1.56873	2.14168	0.03104	0	0.048373	0.146393	0.469103	0.24267	12.0734	8.42049	9.44135	14.7601	14.836	9.62007	1.33448	1.57781	1.3675	0.993608	0.251473	0.469228
Os01g0875500	Similar to Beta-galactosidase (EC 3.2.1.23).	-	3.06414	2.63786	2.52569	0.162262	0.118861	0.132267	0.849525	3.23503	1.00786	25.0604	23.0797	22.2978	31.032	27.1424	23.6636	5.36225	6.1367	7.00068	9.72737	7.70498	7.23411
Os01g0885900	Similar to transcriptional factor TINY.	-	0.110876	0	0.029244	0.076446	1.4362	0.236205	0.224493	0.453475	0.41731	1.34235	0.759513	2.59833	13.2929	9.98169	3.8065	0.539692	1.30886	0.440732	1.72264	0.780375	0.6617
Os01g0889400	LOB (LATERAL ORGAN BOUNDARIES) domain-containing protein, Regulation of empty-glume identity, floral organ number control and female gametophyte development	-	0	0	0	0	0.110966	0	0	0.128065	0	0.43762	0.327876	0.317268	0.726994	0.606043	0.692286	0	0	0	0	0	0
Os01g0897700	Putative type I Formin, Regulation of root-hair elongation	-	7.77035	6.47007	7.49348	0.124833	0.130239	0.39127	0.723025	1.42708	0.868516	10.3667	10.4848	14.2474	21.5398	17.0594	16.3458	4.54128	5.30003	4.41872	4.37092	5.01125	3.60224
Os01g0908600	Proline (Pro) and &gamma;-aminobutyric acid (GABA) transporter, Stress tolerance, Cadmium stress tolerance	-	0.728054	0.623241	0.505929	0.07044	0	0	0.040152	0.467418	0.928866	14.9304	25.0561	14.3814	10.7705	17.373	18.2187	4.00836	4.42172	2.23962	0.750983	0.842805	0.637374
Os01g0910400	Similar to lysine ketoglutarate reductase trans-splicing related 1.	-	0.355734	0.493124	0.612456	0.17211	0.125263	0.091506	0.243856	0.172256	0.119876	1.33282	1.40351	1.39345	1.07316	1.1439	1.22399	0.727072	0.581886	0.514761	0.158994	0.124942	0
Os01g0910800	Conserved hypothetical protein.	-	0	0.239067	0.198487	0	0.195552	0	0.214045	0.137048	0	4.21146	1.75337	3.93778	4.48944	5.91786	10.7319	2.03903	1.44417	1.50251	0	0.141297	0.079173
Os01g0917900	Zinc finger, RING/FYVE/PHD-type domain containing protein.	-	0.744032	0.873153	1.78557	0	0.098731	0.105254	0.884261	0.982702	0.897734	2.05268	1.89095	1.95175	8.06805	6.87616	4.23443	1.11418	0.937321	2.20295	0.508078	0.746373	1.31623
Os01g0922700	Conserved hypothetical protein.	-	0.327979	0.451729	0.378801	1.86449	0.730622	0.91557	1.83331	1.04128	1.66239	6.77357	7.24683	6.04239	2.82353	1.87543	2.64369	2.33174	1.98035	2.53042	0.390363	0.102732	0.390326
Os01g0925300	Zinc finger, DHHC-type domain containing protein.	-	0.531902	0.231623	0.795408	0.028612	0.046446	0	0	0.02689	0	0.161052	0.581669	0.444786	1.99262	1.56655	2.79745	0.204638	0.218464	0.257373	0.356373	0.318715	0.639806
Os01g0926700	Putative glycosyltransferase, Ortholog of Arabidopsis IRX10, Xylan biosynthesis, Secondary cell wall biosynthesis	-	22.9198	9.57131	45.6991	14.7619	24.5582	12.5115	16.7856	20.8418	7.34118	48.5542	45.3502	42.5783	89.4386	98.2348	72.8071	22.4855	25.9796	23.5758	26.5106	21.5496	20.4498
Os01g0928200	Conserved hypothetical protein.	-	0	0	0.059539	0	0	0	0	0	0	0.157475	0.596765	1.30302	3.27344	2.3906	3.65181	0.625276	0.500904	0.316886	0	0	0
Os01g0957100	LRR-receptor-like kinase (LRR-RLK) family protein	-	0.078728	0.04711	0.097597	0	0	0.03148	0	0	0.033771	1.16906	1.06936	1.71021	3.38213	5.07312	4.64903	0.447766	0.334948	0.512979	0.03627	0.033868	0.061628
Os02g0104500	MYB-like domain containing protein.	-	0.914578	0.365827	0.460962	0.164721	0.078296	0.046775	0.038721	0.273977	0.55262	1.35136	1.27635	1.00764	2.6431	3.1196	3.06566	0.294642	0.132224	0.199361	0.024961	0.160681	0.12187
Os02g0106100	Vacuolar acid invertase, Sugar metabolism, Regulation of grain size	-	6.56507	6.07548	7.26405	19.4631	23.3707	22.5978	20.3145	5.01935	5.63821	69.2351	72.1617	60.7597	35.2659	25.8848	25.8622	25.1371	16.3301	13.967	0.372426	0.239847	0.170126
Os02g0106201	Hypothetical protein.	-	0.030606	0.091505	0.107875	0.114706	0.168153	0.196967	0.028092	0.091835	0	1.4227	1.31876	0.526451	0.503313	0.265573	0.360921	0.146815	0.214144	0	0	0	0
Os02g0116700	LRR-receptor-like kinase (LRR-RLK) family protein	OsPSKR1	0.188684	0.048745	0.299774	0.061014	0.037962	0	0.063988	0.033672	0.05615	2.76325	2.64537	1.67794	0.688814	1.50033	1.99891	0.20363	0.208521	0.130425	0.732406	0.561233	1.10228
Os02g0116800	Remorin, C-terminal region domain containing protein.	-	2.35981	1.894	2.92243	0.199259	0.232997	0.184577	0.735612	0.649415	0.801642	3.74005	3.80499	3.66223	4.18122	6.89409	7.47725	1.87798	2.11289	1.52907	1.38176	1.1772	1.8391
Os02g0118850	Hypothetical gene.	-	0.882566	0.770387	1.86417	1.61271	1.42528	0.792634	1.09883	1.99216	1.38291	2.55247	3.22189	2.56832	3.07692	3.64855	3.57538	1.44536	1.29192	2.1852	0.822373	0.959866	1.0583
Os02g0118875	NB-ARC domain containing protein.	-	2.95187	1.17086	3.06445	1.88848	0.848178	0.900022	0.226083	1.04934	1.89181	5.29289	5.21114	4.04906	4.99865	6.92921	5.91352	1.48	1.69152	1.22985	2.26472	1.98795	2.00293
Os02g0138000	Leucine-rich repeat, plant specific containing protein.	-	0.141964	0.143612	0.065925	0.0172	0.053401	0	0	0	0.023737	2.71938	3.20436	1.73766	4.19045	3.75948	1.97288	0.126149	0.121905	0.204824	0	0.064586	0.017013
Os02g0152750	Non-protein coding transcript	-	6.52358	3.0889	3.7719	1.68484	3.33708	1.01737	2.42633	2.91377	4.56566	8.90104	7.5251	6.10556	8.44621	9.17936	10.8969	2.2694	3.12059	2.67954	0.539499	1.93041	1.99565
Os02g0152800	RNA polymerase Rpb1, domain 2 family protein, expressed	-	2.80694	1.28644	1.65407	2.2066	1.85158	1.3076	1.07472	1.65428	1.38744	5.01619	6.1689	3.30504	5.06358	3.70074	6.75521	0.674388	1.24951	0.594283	0.810183	1.36878	1.21573
Os02g0155000	Hypothetical protein.	-	0.588044	0.541295	0.911756	0.054129	0.01507	0	0.22557	0.271956	0.199099	2.81217	1.72944	1.69447	2.26797	2.01758	3.72634	1.42683	0.953974	1.08156	0.408711	0.088262	0.15434
Os02g0162766	Hypothetical conserved gene.	-	3.17206	1.66081	3.24024	3.21494	3.7455	2.29127	1.12218	2.00992	2.68742	8.77984	8.06201	7.60424	6.76859	8.2259	11.9041	1.64352	2.10287	1.19902	2.74441	3.0217	4.15327
Os02g0166800	G1-like protein 1, Arabidopsis LSH1 and Oryza G1 (ALOG) gene family protein, Control of inflorescence development, Regulation of inflorescence branching	-	0.213623	0.182835	0.059065	0	0	0	0.673573	0.695737	0.726586	13.8676	14.2241	12.3601	10.6117	9.16243	8.16209	0.847384	1.02574	0.758012	0.526367	1.00967	0.498719
Os02g0190500	LRR-receptor-like kinase (LRR-RLK) family protein	-	0.56278	0.302465	0.633822	0.049557	0.050234	0.137511	0.276555	0.203768	0.158047	1.25326	1.13337	0.985289	2.05412	1.70796	2.01282	0.559727	0.547071	0.675646	0.482052	0.724565	0.635085
Os02g0192500	Cellulose synthase like protein A1	-	0.578698	0.105103	3.48185	0.080055	0	0	0.209368	0.057334	0.051847	7.54123	9.2888	8.26071	14.1928	14.4277	13.2841	3.13497	4.57033	4.55159	0.445533	0.858196	1.7065
Os02g0199800	Similar to No pollen.	-	0.280213	0.063459	0.241799	0.040416	0.096328	0.161763	0.09299	0.096382	0.131848	0.744057	0.756181	0.416818	0.633993	1.34749	0.881217	0.101101	0.157841	0.273367	0.056787	0.014037	0
Os02g0205200	Similar to Unidentified precursor.	-	0	0	0	0	0	0	0	0	0	0.503814	0.245332	0.034647	1.23413	0.595349	0.642247	0	0	0	0	0	0
Os02g0207100	Similar to UDP-glycosyltransferase UGT99C4.	-	0	0.008065	0.021775	0.058	0	0	0.094498	0.050404	0.10852	0.448917	0.416062	0.209743	0.878644	0.851384	0.910638	0	0.035212	0.027164	0	0	0
Os02g0219200	Similar to Beta-galactosidase precursor (EC 3.2.1.23) (Lactase) (Acid beta- galactosidase) (Exo-(1-->4)-beta-D-galactanase).	-	0.35335	0.213612	0.06226	0.077912	0	0	0.0606	0.162671	0.103903	0.769318	0.827503	0.864205	0.773593	0.796978	1.19391	0.207048	0.203176	0.219867	0.180044	0.110766	0.316794
Os02g0219300	Hypothetical protein.	-	0.096877	0.063971	0.164163	0.016449	0.03118	0	0.075414	0.250743	0.47706	1.75717	2.92929	2.67914	1.08677	0.74457	1.02995	0.321212	0.154411	0.496498	0.271168	0.480589	0.75678
Os02g0226600	Homeodomain-related domain containing protein.	-	0	0	0	0	0	0	0	0	0	0.539157	0.610379	0.359402	0.967932	0.917803	0.972551	0	0	0	0	0	0
Os02g0230875	Conserved hypothetical protein.	-	0	0	0.079581	0.413774	0	0	0	0	0	5.28444	5.82463	5.48388	12.6523	6.67227	4.94828	0	0	0	0.7451	0.920307	2.13917
Os02g0236600	Peroxidase P7 (EC 1.11.1.7) (TP7).	-	0.326503	0	0.047431	0	0	0	0	0	0	1.04969	0.943238	0.624941	2.37822	2.64354	2.57338	0.055173	0	0.114847	0.621513	0.465463	0.810028
Os02g0258300	Zinc finger, FYVE/PHD-type domain containing protein.	-	0.193775	0.205816	0.026946	0	0.014256	0	0	0	0	0.296125	0.384173	0.269547	1.71245	1.09191	1.71379	0.191463	0.206277	0.282417	0.019072	0.078706	0.032087
Os02g0327000	GTPase activating protein 1, Salinity stress tolerance, Abiotic stress response	-	113.889	127.533	91.4041	35.4241	64.8676	43.7567	123.297	158.759	104.369	493.564	501.784	413.885	621.57	772.825	600.245	218.233	219.11	242.795	209.686	232.253	253.848
Os02g0433900	Conserved hypothetical protein.	-	0.310905	0.234996	0.586112	0.148128	0.077498	0	0.120069	0.299512	0.354526	2.77431	3.18647	2.66232	2.77876	2.59985	1.95632	0.97817	0.679586	0.571741	0.030981	0	0.094919
Os02g0450000	Ribonuclease H-like protein, Regulation of tiller angle, Regulation of grain size through brassinosteroids signal pathway	-	1.00659	1.06009	1.93349	0.06565	0.02409	0	0.201793	0.378923	0.460443	2.84827	4.37726	2.55561	2.99304	3.13442	3.63306	1.35865	1.71275	1.3044	0.999365	0.872503	1.25784
Os02g0488600	Armadillo-like helical domain containing protein.	-	89.8991	81.4655	82.6233	28.1175	54.2767	39.8949	53.7479	79.3268	31.8443	158.03	130.185	143.367	209.13	211.013	169.675	73.1796	87.0139	76.7822	58.3045	54.5506	43.2873
Os02g0493050	Ankyrin repeat domain containing protein.	-	0	0	0	0	0	0	0	0	0	0.102061	0.26316	0.181144	0.71583	1.30678	0.933022	0.376741	0.401693	0.489154	0	0	0
Os02g0493087	Hypothetical protein.	-	1.00438	0.984753	1.42292	0.059213	0.121757	0	0.325731	0.544156	0.049933	4.61726	5.52417	4.75301	4.90067	5.20504	4.54836	1.27169	0.761398	0.938356	0.070873	0	0
Os02g0493100	F-box domain, cyclin-like domain containing protein.	-	0.438051	1.06981	0.621607	0	0.030835	0	0.066652	0.259408	0	3.68402	4.56243	3.30336	3.31486	3.67164	3.56892	0.596185	0.5231	0.3846	0	0	0
Os02g0493200	Non-protein coding transcript.	-	0.427942	0.28164	0.177818	0	0	0	0	0	0	2.18173	3.48271	1.89809	3.19935	4.42053	3.05701	0	0.070968	0	0	0.088754	0
Os02g0507100	Conserved hypothetical protein.	-	0.045923	0.196992	0.072395	0	0	0	0.128782	0	0.147419	4.72073	4.29488	5.51096	4.85135	2.97543	2.38453	0.24646	0.216654	0.397528	0	0	0.076144
Os02g0513100	Clade III SWEET transporter, Sucrose transporter, Regulation of sucrose transport in response to drought and salt stress, TAL effector-mediated susceptibility to bacterial pathogen	-	0	0.111238	0	0	0	0	0.05793	0.088895	0	1.85287	1.30063	3.00607	1.7155	2.24133	0.904958	0.095444	0.058246	0.992739	0.070475	0.080639	0
Os02g0524550	Non-protein coding transcript.	-	0.654594	0.336757	1.06634	0.244465	0.270673	0	0.336897	1.31924	0.44875	2.29551	2.79813	3.7883	6.40402	4.73675	3.1071	2.10229	1.49491	1.50752	0.24041	0.303314	0.100419
Os02g0526700	Conserved hypothetical protein.	-	1.25265	0.540325	1.36429	2.85278	1.5877	1.43876	0.224142	0.377219	0.371757	6.04575	6.61175	3.71647	5.90464	7.5785	5.40042	0.349171	0.488752	0.491717	0.397587	0.601708	0.721096
Os02g0528500	Nucleic acid-binding, OB-fold domain containing protein.	-	0.342534	0.13124	0.547524	0.337412	0.230455	0.148676	0.149153	0.289345	0.211384	5.75551	6.0717	5.63124	9.83031	10.2677	11.581	2.14591	1.77976	2.49618	0.192915	0.230084	1.15955
Os02g0530600	Poly(ADP-ribose) polymerase, Double-strand break (DSB) repair, Likely to be involved in the Ku-independent alternative non-homologous end-joining pathway (A-NHEJ pathway)	-	3.48721	2.3793	3.09841	1.00076	1.17346	0.945065	1.88602	1.79417	1.66582	5.91729	6.10418	6.4871	6.55176	7.17049	8.36341	2.86871	2.44238	2.83051	0.420166	1.14482	0.602292
Os02g0537400	Similar to Heat shock protein.	-	2.55985	2.49144	2.41379	1.54129	1.71951	1.3504	0.859525	0.986897	1.19287	5.91786	6.12799	5.54415	9.30139	12.75	13.3015	3.28373	3.77694	3.22928	2.15972	1.09349	2.09427
Os02g0586900	Hypothetical conserved gene.	-	0	0.264253	0.16054	0	0	0	0.197136	0.193195	0.120585	91.8341	70.1357	94.1975	393.586	470.196	211.818	0.718259	0.292377	0.925514	0.145342	0.757681	1.10285
Os02g0596700	Similar to protein binding protein.	-	1.26453	1.03155	0.731629	0.178842	0.475731	0.312495	0.513724	0.339871	0.678573	3.21076	4.14135	3.24778	2.47339	2.16686	1.71708	1.93614	1.23497	1.81298	1.11539	0.246161	0.474926
Os02g0601700	Ankyrin repeat containing protein.	-	0.233538	0.214367	0.436427	0.078147	0.052378	0.076006	0	0.069635	0.072998	0.445732	0.48541	0.660843	1.96657	1.35645	1.5794	0.27721	0.371606	0.222266	0.259037	0.350454	0.512439
Os02g0602000	Remorin, C-terminal region domain containing protein.	-	0.047126	0	0	0.10032	0.261169	0	0.050815	0.028991	0	2.07553	2.08659	1.90096	6.99369	4.51877	2.7474	0.057235	0.092788	0.125864	0.377121	0	0.064065
Os02g0618400	R2R3-type MYB transcription factor, Adaptive growth regulation	-	3.81796	4.8408	4.98822	0.11406	0.030486	0	2.80051	1.57039	6.54574	30.9616	24.3952	36.2512	127.98	106.303	62.2398	14.1097	22.0286	20.1905	30.0274	27.5145	30.6584
Os02g0623400	G1 like protein 3	-	1.44431	2.17807	0.885617	0	0.189223	0	0.351857	0.80996	0.229211	2.61566	1.81024	1.54123	7.3001	6.28183	4.39421	0.237032	0.196184	0.247537	1.02005	1.14071	0.791557
Os02g0628000	Probable cytokinin riboside 5'-monophosphate phosphoribohydrolase LOGL2.	-	0.878012	0.733992	2.9862	0.149643	0.026737	0.101249	0.27817	0.183468	0.245275	22.4538	25.9542	17.2074	7.5121	9.15276	10.8486	7.09485	5.94621	5.53674	1.61035	0.232359	0.568804
Os02g0629800	Defensin-like protein, Antimicrobial peptide, Positive regulation of Cd accumulation in rice leaves, Mediation of Cd efflux from cytosol into extracellular spaces via chelation, Pathogen defense	OsCPT1	0	0	0	0	0	0	0	0.06104	0	0.210287	0.112657	0	4.1293	2.0579	5.85721	0	0	0	0	0.312804	0.936181
Os02g0640100	Hypothetical conserved gene.	-	5.04088	2.90412	1.91961	0.160202	0.383627	0	1.04964	0.693958	0.45381	17.8198	22.8371	21.6913	39.9718	39.168	27.3507	8.47498	8.67682	7.24389	0.294756	0.457977	0.312305
Os02g0640300	Similar to Membrane steroid binding protein 1 (AtMP1).	-	32.8388	26.2503	43.6384	0.437308	0.722245	0.778768	5.15174	8.05955	4.30812	104.298	115.144	89.8691	95.0491	93.2536	79.4919	39.0799	53.6482	53.8893	2.7771	0.929881	0.645499
Os02g0641300	R2R3-MYB transcription factor 27	-	1.82724	0.727836	2.19549	0.172271	0.442812	0.162489	0.324722	0.654311	0.213973	11.6285	13.3612	10.1805	21.948	18.8072	14.6949	0.980465	1.02245	1.2973	1.36278	0.826967	0.947337
Os02g0643200	Transcription factor, DNA-binding intermediate protein for SLR1, Modulation of gibberellin signaling pathway, Regulation of plant growth and development	OsYAB4	0	0	0	0	0	0	0	0	0	1.65247	1.63121	1.49128	2.80274	1.97228	2.34671	0	0	0	0	0	0
Os02g0648300	SANT domain, DNA binding domain containing protein.	-	0.627226	0.539715	0.345342	0.142608	0	0	0.265332	0.050948	0.114954	1.78352	2.05798	1.5116	1.94212	2.07045	1.3274	0.244981	0.113533	0.116838	0.030902	0.116574	0.110636
Os02g0652550	Similar to predicted protein.	-	0.528934	0.240735	0.522061	0	0	0.031767	0.055644	0.136825	0.140491	0.486361	0.680638	0.525573	1.31232	1.14287	1.44684	0.118641	0.319237	0.254938	0.245045	0.12385	0.350089
Os02g0653000	Non-protein coding transcript.	-	0.18853	0.09307	1.11649	0.002438	0	0	0.017498	0	0	1.30178	0.524362	1.19747	5.48095	4.04179	3.20951	0.346291	0.341966	0.846292	0.882845	0.184039	0.51836
Os02g0658800	Beta-expansin.	-	0	0	0.02327	0	0	0	0.494911	0.103243	0.093186	0.395992	0.401627	0.111771	10.3141	3.64949	3.70681	0.81107	0.329019	1.07848	0.217555	0	0.206888
Os02g0663300	BEACH domain domain containing protein.	-	0.496082	0.348962	0.3946	0.157739	0.229586	0.141122	0.152041	0.227185	0.131573	0.874184	0.762671	0.740506	0.869532	1.14487	1.33182	0.460095	0.397937	0.373069	0.186391	0.150017	0.223064
Os02g0668700	Non-protein coding transcript.	-	1.39551	1.28796	1.41767	1.4378	0.769935	0.947998	0.940393	1.80096	1.69552	10.1667	13.0455	13.1003	4.3811	3.62281	6.67595	2.71587	2.59416	3.70203	0.540558	0.27828	0.252876
Os02g0669000	Lipase, GDSL domain containing protein.	-	4.17638	3.2369	3.63084	0.119869	0.108894	0.050859	2.22419	2.68457	2.64923	2.12109	2.35512	2.05087	4.53199	8.46928	10.0629	1.53448	1.62506	1.75029	2.02272	2.43631	1.72626
Os02g0669900	Similar to H0211B05.8 protein.	-	0.477951	0.435665	1.34883	0.123749	0.170112	0.266181	0.679236	1.07301	0.935376	3.94835	4.97069	5.53111	1.89012	2.1462	2.83194	2.49945	2.17706	2.0919	0.264627	0.146952	0.154575
Os02g0673100	Aluminum-activated malate transporter, Maintenance of panicle size and grain yield	-	30.4685	18.8649	20.7863	0	0.120986	0.041045	6.55194	1.69355	2.26647	63.0159	60.6009	53.4942	20.7224	19.1892	24.617	16.8148	18.4542	19.2616	10.8389	13.1041	13.5259
Os02g0674050	Non-protein coding transcript.	-	2.47692	2.99795	2.80598	0.79773	1.09971	0.326361	1.86318	2.29323	1.81804	11.8122	13.7995	13.1786	9.17993	5.64293	5.55511	5.56775	5.0786	6.38155	4.16646	4.85434	3.18807
Os02g0678800	Transcriptional activator/repressor, Reguration of KNOX gene, Oskn2 (regulator of meristem function), Floral organogenesis	-	0	0	0	0	0	0	0	0	0.091463	0.040863	0	0.037542	3.5494	2.71516	4.63467	0.107941	0.167918	0	0	0	0.137847
Os02g0681632	Peptidoglycan-binding Lysin subgroup domain containing protein.	-	21.9692	15.8197	22.5397	14.9244	21.3475	8.52472	28.572	23.9804	21.4121	50.9808	48.5965	53.5345	53.7314	67.0307	58.1986	27.129	30.5172	30.6854	10.4113	14.1444	9.65163
Os02g0687200	Protein of unknown function DUF581 family protein.	-	4.74055	4.02477	5.54143	19.6163	12.0242	10.121	19.0684	11.016	14.6856	35.762	38.0256	34.2161	55.1471	82.5268	61.591	24.8863	22.7379	32.9952	12.4547	20.5832	24.7174
Os02g0689900	Low-affinity nitrate transporter, Ortholog of Arabidopsis NRT1.5/AtNPF7.3, Mediation of nitrate allocation	OsNPF7.9	20.6828	11.1172	17.2858	2.43743	3.62332	2.59008	76.7716	97.5095	77.5485	338.022	372.992	281.488	184.416	170.431	252.827	79.4653	89.522	88.6164	6.16635	2.07266	2.31502
Os02g0691500	Similar to OSIGBa0142I02-OSIGBa0101B20.1 protein.	-	0	0	0.028005	0	0	0	0	0	0	2.05807	2.3166	2.19853	5.20021	8.52227	6.6703	0.350095	0.169452	0.255027	0.037656	0	0.111667
Os02g0696900	Myb-like DNA-binding domain, SHAQKYF class domain containing protein.	-	0	0.094818	0.044369	1.21671	0.95824	0.408807	0.602072	0.954731	0.50449	2.81277	3.57492	2.57527	4.83451	3.86741	3.20919	0.623641	0.611604	0.68149	1.08797	1.11341	1.35052
Os02g0701300	Growth-regulating factor, Regulation of grain shape and panicle length, Negative regulation of seed shattering	-	0.208101	0.397786	0.265375	0.140029	0.159875	0.151473	0.123348	0.476141	0.203577	2	2.20039	1.97857	2.77854	2.13252	2.16826	1.1583	0.903836	1.44954	0.130783	0	0.046975
Os02g0702600	Rop nucleotide exchanger, PRONE domain containing protein.	-	1.25256	0.641007	1.48965	0.175374	0.300999	0	0.487486	0.436421	0.370303	5.65138	6.38018	4.91698	6.09286	6.20954	6.31454	0.777605	1.27818	1.48706	0.442432	0.163083	0.615461
Os02g0706600	Similar to zinc finger homeodomain protein 1.	-	0.55958	0.553919	1.2608	0.594061	0.767872	0.64042	0.981018	1.06202	0.615769	2.64465	2.27745	2.13091	4.26114	4.44726	3.36526	1.9076	1.82743	1.49358	0.604905	0.175659	0.174304
Os02g0720200	Similar to 65kD microtubule associated protein.	-	2.69066	2.03686	1.82147	0.43158	0.423195	0.524619	0.644863	0.684302	0.521533	2.40848	2.73267	2.09404	4.33589	4.4057	4.48803	1.20364	1.624	1.461	0.322064	0.585394	0.354635
Os02g0728001	BZIP transcription factor 43, Target of salivary microRNAs (miRNAs) from the rice planthopper, Resistance against brown planthopper	-	3.6053	4.33681	8.65902	1.23928	0.9733	1.31648	0.946598	0.479944	0.425744	60.9373	44.4238	23.9348	4.99624	6.68403	7.96421	10.2664	13.5582	10.2577	0	0.182769	0.079672
Os02g0730400	Six-bladed beta-propeller, TolB-like domain containing protein.	-	2.85099	2.4457	3.29989	0.284624	0.376785	0.133512	0.605815	0.526312	0.796831	4.24407	4.98498	4.64127	8.04319	7.59831	7.38183	2.55821	3.01241	2.53013	0.830939	0.67395	0.842228
Os02g0731900	Beta-ketoacyl-CoA Synthase	-	1.7606	1.80241	2.64529	3.82553	5.8872	2.80086	9.57737	10.0017	10.0563	31.4167	29.3426	28.8827	29.8713	32.7027	21.3702	8.87216	10.4122	7.17132	1.94733	0.814748	1.18927
Os02g0732200	Armadillo-like helical domain containing protein.	-	13.9827	3.81273	6.82219	0.720291	4.91019	2.18883	3.19083	10.8849	0.650672	41.5434	37.5799	42.5255	53.3157	56.8056	39.1382	4.02958	6.87147	6.30366	10.8321	6.69124	7.98599
Os02g0733300	Glycoside hydrolase family 9 subclass B1, Endo-beta-1, 4-glucanase, Lignocellulose crystallinity modification in stem internode growth and development, Plant strength, cellulose modification, and biomass saccharification	-	0.028351	0.015545	0.040668	0	0.029969	0	0	0	0	0.078591	0.114528	0.078422	1.1656	0.721694	1.76036	0.018435	0	0.08594	0.213353	0	0.087323
Os02g0741800	Similar to Permease 1.	-	0.929692	0.809334	0.574579	0.31583	0.149184	0.188161	0.095901	0.044037	0.01771	9.08695	11.8637	10.6052	16.9465	15.1882	12.3025	2.34763	3.75752	2.68349	1.71121	1.12876	1.23738
Os02g0742700	Conserved hypothetical protein.	-	0.310195	0.303485	0.683929	0	0.026297	0	0.029948	0.099119	0.234679	4.32143	3.18303	1.73207	4.44179	4.63655	4.12721	0.408743	0.477067	0.523094	0	0.106583	0
Os02g0747900	Atypical basic helix-loop-helix protein, Control of cell elongation, Regulator of grain size and leaf angle	-	0.078787	0	0	0.046378	0	0	0	0	0	3.0359	3.03859	2.9755	3.90169	3.17729	2.70279	0.378732	0.38921	0	0.126535	0.058804	0.090288
Os02g0752200	Similar to Beta-D-xylosidase.	-	1.60431	0.772731	1.36932	0	0	0	0	0	0	5.76591	5.05503	4.14192	1.70379	2.48173	2.70649	1.23608	1.06341	1.0935	0.864675	0.789078	0.721141
Os02g0767300	Flavonol synthase, Bifunctional 2-oxoglutarate-dependent dioxygenase	-	0	0	0	0	0	0	0	0	0.062632	2.15787	2.71773	1.91667	2.12889	1.264	1.6258	0	0.028413	0	0.193191	0.254118	0.062858
Os02g0770800	NADH/NADPH-dependent nitrate reductase	OsNR2	0	0.022858	0	1.11307	0.657076	0.230706	0.016204	0	0	2.90168	6.68393	3.46343	8.18571	10.8805	7.95522	0.172793	0.065935	0.045412	0.40476	0.36996	0.528423
Os02g0777400	ERECTA family protein, OsERECTA2 receptor-like kinase, LRR-receptor-like kinase (LRR-RLK) family protein, Regulation of cell proliferation and cell growth, Regulation of germline cell specification during megasporogenesis	OsER2	0.712843	0.183199	1.48105	0.026803	0.241993	0.101918	1.6865	1.2653	0.93296	14.504	15.4714	12.223	24.2997	23.9542	21.3501	1.79663	1.7245	2.54172	0.042833	0	0.06559
Os02g0791300	Hypothetical conserved gene.	-	0	0	0	0	0	0	0	0	0	0.860147	0.799716	0.867513	1.54409	2.52584	0.820953	0	0.059426	0	0	0	0
Os02g0794500	Similar to Serine carboxypeptidase II precursor (EC 3.4.16.6) (Carboxypeptidase D) (Bri1 suppressor 1) [Contains: Serine carboxypeptidase II chain A; Serine carboxypeptidase II chain B].	OsSCP10	0	0	0	0.163646	0.091864	0.066726	0.020807	0	0.036585	2.4857	2.23738	1.25889	0.700948	0.744285	1.29302	0	0	0.020793	0	0	0.024739
Os02g0797100	Similar to Dehydration responsive element binding protein 2B (DREB2B protein).	OsERF127	0.048359	0	0	0	0	0	0.071294	0.079234	0	3.40565	2.25318	1.01838	2.79965	2.7088	2.11417	0	0.142579	0.12625	0	0.026362	0.14503
Os02g0809300	Conserved hypothetical protein.	-	0	0.038208	0.061673	0	0	0	0	0.024777	0	1.51657	2.50815	2.66658	1.82194	1.41569	1.42751	0.652482	0.359995	0.57825	0	0.06266	0
Os02g0809700	Pi homeostasis	-	0.264066	0.171525	0.025282	0	0.024844	0.00527	0.102315	0.061858	0.322248	4.12396	5.21221	2.14179	2.49773	2.04655	4.05332	0.177715	0.165443	0.062409	0.961904	1.05051	1.65088
Os02g0811000	DUF640 domain containing protein, ALOG domain-containing nuclear protein, Reguration of plant height, floral development and grain yield, Spikelet morphogenesis	-	0	0	0	0	0	0	0.148677	0.189577	0.235508	0.501555	0.708122	0.304865	0.69013	0.814881	0.590673	0	0	0	0	0	0
Os02g0813600	Thiolase-like, subgroup domain containing protein.	-	0.071695	0.054318	0	0	0	0	0.569355	1.35027	0.405543	2.44134	2.1505	2.40969	5.02803	3.72281	2.9774	0.530331	0.577938	0.651816	0.016005	0.363077	0.290516
Os02g0814200	Similar to CER1-like gene protein (Fragment).	-	0.237751	0.113029	0.090389	0.060617	0	0	0	0	0	2.10573	1.84486	1.7001	5.1078	3.93674	5.62144	0.022699	0	0	0.024816	0	0
Os02g0818900	Heavy metal transport/detoxification protein domain containing protein.	-	1.62654	2.42044	2.18558	2.0226	5.69133	1.395	3.63617	2.80416	4.08063	12.9462	7.14843	7.41231	30.0317	27.8198	21.2492	3.58362	3.65115	4.99728	3.71968	4.44095	3.45809
Os02g0823100	Plasma membrane intrinsic protein, Promotion of plant tolerance to water deficit and growth	OsPIP1;3	18.0548	31.6013	12.6773	81.2817	89.076	92.6706	48.9677	67.5422	47.2948	567.746	589.705	395.457	208.57	249.632	352.174	42.9863	53.1416	43.4776	55.0582	58.1468	51.2217
Os02g0829000	Hypothetical gene.	-	1.60417	1.6325	6.08939	0.470937	0.134117	0.22509	0.939578	0.665126	0.746406	13.0755	10.6117	17.0802	17.471	11.3111	15.0872	3.10399	3.33941	3.15909	1.41063	1.08407	0.54082
Os02g0832000	Calcium-dependent protein kinase 6	-	0.333622	0.185901	0.115086	0.07646	0.119152	0.041585	0.206212	0.104912	0.174863	0.738083	1.06269	0.985915	0.535925	0.636236	0.605192	0.468405	0.337763	0.444978	0.057382	0	0.063674
Os02g0832100	Monosaccharide transporter (AZT subfamily), AZT protein 2, Response to sucrose treatment	-	3.20291	2.51975	2.82127	0.842396	0.336822	0.808266	1.15225	1.5777	1.35689	16.8184	20.7157	19.382	7.60495	9.46284	11.9167	7.61264	5.5607	6.45168	0.766113	0.196597	0.536022
Os02g0832400	Similar to Callose synthase 1 catalytic subunit.	-	24.0273	15.2585	15.6334	6.94587	8.78514	6.10723	5.67851	9.99268	12.0993	44.3368	48.8505	30.7684	35.6556	38.0255	47.7306	9.70937	11.6577	6.64206	8.56116	11.9679	11.535
Os02g0834300	Beta tubulin, autoregulation binding site domain containing protein.	-	1.04766	0.984359	1.42294	0.330778	0.119261	0.359487	0.13567	0	0	7.19734	9.21136	7.19269	2.88174	3.95276	3.35546	3.66823	3.27504	2.6008	0.180329	0	0.115955
Os03g0102700	Expansin-B7	-	0.160525	0.075594	0.101312	0	0	0	0	0	0	0.828163	1.49581	0.593523	1.99962	2.00519	1.6132	0	0.107193	0	0	0.07134	0
Os03g0103000	Similar to Nitrate transporter.	-	0.47602	0.907187	0.959116	0	0	0	0.043939	0	0	2.31127	2.38406	2.52222	3.97774	4.87003	5.95804	0.233864	0.945379	0.961976	0.127931	1.08045	1.60699
Os03g0103300	Hybrid proline- or glycine-rich protein, Controll of low-temperature germinability, Pre-harvest sprouting resistance	-	6.86458	2.55839	15.6697	4.34036	6.80898	2.91109	19.5658	16.0542	13.6242	133.418	120.446	137.452	133.693	150.014	153.75	53.4236	66.7231	89.5479	0.621187	1.05055	2.25912
Os03g0106100	Non-protein coding transcript.	-	0.674243	0.69114	0.969718	0.076528	0.065828	0	0.257363	0.402107	0.318667	1.75596	1.90102	1.92815	1.7643	3.15934	2.58916	0.185264	0.294452	0.41684	0.212351	0.144539	0.240469
Os03g0106200	Conserved hypothetical protein.	-	2.00681	1.61348	4.66103	0.748594	0.336472	0.740009	0.516589	0.687867	0.920936	7.98899	9.34857	6.60056	4.36691	4.42694	5.29733	2.49108	3.60095	2.85897	0.831393	1.4856	1.68088
Os03g0117900	Similar to Transcription factor.	-	0.60716	0.40969	0.463152	0.058862	0.036465	0.1424	0.250953	1.76383	0.251285	1.96981	2.31088	1.99367	4.22753	5.22375	1.91027	2.06302	1.0019	2.41456	1.06528	0.339626	0.271935
Os03g0119300	Peptidase S8, subtilisin-related domain containing protein.	-	38.7176	24.5836	18.3221	3.54082	11.9433	10.9149	11.4059	35.2929	3.32766	194.446	226.955	193.918	89.4397	117.423	80.3372	25.3895	29.6205	31.7862	24.1567	19.589	16.7677
Os03g0120000	Conserved hypothetical protein.	-	0.072172	0.094296	0.325464	0.360953	0.350514	0.513144	0.059798	0.021313	0.033029	0.856788	0.644072	0.649593	1.46601	1.85447	1.81304	0.206962	0.215662	0.292924	0	0	0.047206
Os03g0124900	Polygalacturonase, Pectin degrading enzyme, Regulation of intercellular adhesion	-	0.777801	0.642049	0.994579	0.151443	0.294355	0.64495	0.509909	0.468369	0.719878	2.69159	3.73036	2.7611	2.48573	2.90225	2.70975	0.548656	0.660969	0.911329	0.411994	0.52829	0.341167
Os03g0127500	bZIP transcription factor, bZIP-1 domain containing protein.	-	2.64998	0.817681	1.24989	0.536732	1.38882	0.603355	1.34529	1.82945	0.907697	7.72769	9.90123	7.17497	17.7661	20.1752	10.801	1.93743	2.30178	2.75169	7.48405	4.86766	3.62747
Os03g0127700	LRR-receptor-like kinase (LRR-RLK) family protein	-	0.023889	0.009595	0.007476	0	0	0	0.031999	0	0	0.202461	0.080147	0.152996	0.708321	0.625982	0.634825	0	0.017334	0.0718	0.134927	0.118573	0.16221
Os03g0134900	Similar to Glutathione S-transferase GSTF14 (Fragment).	-	0.35816	0.319357	0.760732	0	0	0	0	0	0	0	0.021225	0.039909	2.15086	3.89366	3.68686	0.067622	0.05007	0.0404	0.612922	0.048558	0.626141
Os03g0135100	Glutathione S-transferase GSTF15.	-	0.373993	0.037254	0.460819	0	0	0	0	0	0	0.057049	0	0	1.87159	4.4162	3.28315	0	0.085303	0	0.40483	0	0.409439
Os03g0141700	Conserved hypothetical protein.	-	0.752694	0.96144	0.737641	0.133828	0.108916	0.093718	0.288084	0.602986	0.267328	4.05944	4.04656	2.98159	3.16729	2.98637	3.25087	1.34117	1.42571	0.94635	0.785178	0.851835	0.526165
Os03g0144800	Similar to Xyloglucan galactosyltransferase KATAMARI 1 (EC 2.4.1.-) (MURUS3 protein).	-	8.23793	7.13833	9.48145	1.58593	3.39044	1.93716	5.04242	11.5243	4.74862	18.7109	19.2659	15.1166	25.7438	23.6135	20.0282	5.79473	6.60592	6.50877	9.71398	6.4681	6.76483
Os03g0157300	Ca2+-permeable mechanosensitive channel, Regulation of plasma membrane Ca2+ influx, ROS generation induced by hypo-osmotic stress	-	3.36159	3.10807	2.97367	2.00864	1.47291	1.78746	3.29722	3.30486	3.24256	13.9838	14.3856	12.8414	13.4043	14.8054	15.722	5.43318	5.7755	4.92604	0.644898	0.141437	0.287343
Os03g0159600	Similar to Rab28 protein.	LEA30	0.59057	0.522837	2.13796	0.205728	0.68198	0.567554	0.584019	0.914439	0.061097	11.7254	11.2158	11.6915	10.2528	9.581	6.39542	2.75628	2.92238	4.17967	2.94882	1.38108	1.29943
Os03g0161100	Similar to Viral A-type inclusion protein repeat containing protein, expressed.	-	0.47314	0.285771	0.466513	0.402579	0.67915	0.618428	0.476226	0.725615	0.604232	1.86908	1.54618	1.61061	2.60848	2.80142	2.80972	0.598745	0.54429	0.638006	0.133157	0.12988	0.227925
Os03g0161400	Similar to IQ calmodulin-binding motif family protein, expressed.	-	0.313474	0.402271	0.078731	0.026992	0.015386	0.09901	0.109455	0.227776	0.10713	2.24469	2.12035	1.87495	3.96638	2.66651	1.33834	0	0	0.089494	0.339683	0.663115	0.306665
Os03g0161600	Epidermal patterning factor-like protein 6, Small secreted peptide, Control of panicle morphogenesis, Negative regulation of spikelet number per panicle	-	0.387128	0.56864	0.760033	0	0.094318	0.125312	0.649691	0.317078	0.51706	1.82651	1.96663	1.73232	2.57611	2.86795	2.45064	0.958364	1.30095	1.06655	0	0.112977	0
Os03g0162800	Beta-ketoacyl-CoA Synthase	-	0	0	0	0	0	0	0	0	0	1.47246	1.15468	0.976125	1.2335	0.833975	0.320718	0.029886	0.107517	0.04379	0.071147	0.026403	0.072142
Os03g0163000	Hypothetical conserved gene.	-	1.12618	0.705505	0.654746	0.377734	0.133473	0.258532	0.656765	0.925565	0.540244	7.67018	5.36526	9.6243	9.83183	9.72001	9.85482	0.812424	0.747007	0.742669	2.71907	2.54747	3.20246
Os03g0164901	Hypothetical gene.	-	0.52737	0.188285	0.732792	0.352113	0.66238	0.015698	0.336924	0	0.27121	3.64163	4.67203	4.38142	3.20427	4.24869	3.14162	2.52854	1.52464	1.23725	1.14873	0.606148	0.637887
Os03g0165400	Beta-galactosidase	-	0.062222	0.101694	0.264059	0	0	0	0	0	0	1.70788	2.38772	1.85902	4.12099	4.1173	3.98939	0.221541	0.476824	0.646768	0.548381	0.390608	0.393732
Os03g0167000	Lipid transporter protein, Transport activities for cutin monomer hydroxymonoacylglycerols (HMGs)	-	0.387602	0.051881	0.140421	0	0	0	0.051771	0	0	0.808092	1.14963	1.11038	4.001	3.56523	4.81089	0.049694	0.148811	0.256664	0.244356	0.317809	0.639786
Os03g0168100	Late embryogenesis abundant protein repeat containing protein.	-	0.03599	0.170044	0.038644	0	0	0	0	0	0.079135	1.42304	1.14811	1.14737	0.929551	1.64839	1.77667	0.71911	0.658092	0.268861	0.158498	0.28248	0.284262
Os03g0170600	Similar to Homeobox-leucine zipper protein HOX21.	HOX21	4.09298	1.85135	4.63122	0.109038	0.211684	0.141112	4.08033	2.18707	0.511588	7.13193	10.0314	8.85801	10.1785	11.187	7.48883	2.92018	2.21785	2.22521	0.628622	0.078737	0.203788
Os03g0170701	Hypothetical gene.	-	5.92553	2.92176	6.1843	0	0.292664	0.226713	1.61528	1.46174	0.632618	9.12692	12.1828	10.2335	14.2444	12.52	9.8849	0.882389	1.34769	1.2082	1.69039	0.431696	0.451045
Os03g0178550	Hypothetical gene.	-	2.30539	3.93918	4.12059	0.56884	0.475462	0.37078	1.3513	1.80575	1.86458	10.0245	7.96642	5.49814	2.7037	3.19233	2.72496	2.13252	2.82563	1.58105	0.204303	0.405971	0.335894
Os03g0181500	Fatty acid elongase (beta-ketoacyl-CoA synthase), Shoot development	-	8.07649	11.7196	11.5338	1.83565	1.8837	1.3972	9.57331	10.0685	9.76448	8.96439	9.82387	11.7892	23.4039	26.4321	22.4824	9.93631	13.2995	10.8965	0	0.158462	0.088536
Os03g0186900	Aspartic proteinase, Promotion of programmed cell death	-	0	0.026528	0.103735	0	0	0	0	0	0	4.48962	4.48365	3.24423	12.5419	16.2945	12.0567	0.199503	0.191313	0.410789	0.09842	0	0
Os03g0188400	Basic helix-loop-helix (bHLH) protein, Defense to brown planthopper	-	1.34435	0.670038	1.34061	0.128326	0	0	0.169534	0.41244	0	25.2563	27.6676	24.7491	36.7848	69.4624	32.6835	4.66715	6.10738	5.8439	16.0566	6.94113	8.49556
Os03g0188900	Similar to HAHB-7 (Fragment).	OsHOX13	5.98903	5.33659	5.84378	5.56014	7.18832	4.43587	14.0302	22.0657	18.4443	25.968	29.5055	29.6916	49.4598	53.132	34.816	17.2506	15.4323	25.633	4.82826	5.63761	7.5727
Os03g0195900	Hypothetical protein.	-	8.0063	7.7307	6.34487	0.504538	0.342547	0.329121	1.97904	4.64087	5.72166	25.4332	26.0913	21.2818	9.76042	15.2067	22.017	10.0798	12.6846	8.32535	1.38504	2.78974	2.76164
Os03g0196000	Sulfate transporter 1;2, Hexavalent chromium uptake	-	1.15311	0.75525	1.04629	0.094769	0.11672	0.247134	0.254503	0.242267	0.338342	2.52969	3.92053	1.83386	2.43391	1.78981	3.70461	0.731202	0.930664	0.799046	0.511796	1.06121	0.975027
Os03g0196250	Conserved hypothetical protein.	-	0.023663	0.423966	0.89142	1.84404	0.516575	0.723101	0.729258	0.401017	0.406258	6.33095	8.57298	7.13615	5.41427	4.87294	5.37128	1.40179	2.06727	2.46692	0.102311	0	0
Os03g0197850	Hypothetical gene.	-	5.80275	5.03118	6.82131	7.2125	5.73844	4.21966	5.70395	6.08025	2.3256	6.87535	5.53525	6.94604	18.1226	17.426	16.8451	3.7282	5.77949	4.16089	2.14713	3.04804	0.779452
Os03g0197900	Protein of unknown function DUF623, plant domain containing protein.	-	0.146277	0	0.104262	0.297837	0.516809	0.161462	0.403397	0.473174	0.540334	1.37464	1.87623	2.18742	3.52578	2.60611	2.05734	0.819846	0.747725	0.417694	0.064366	0.058051	0.07004
Os03g0198600	Homeodomain-leucine zipper transcription factor, Regulation of panicle exsertion, Negative regulation of sheath blight disease resistance	-	1.66642	0.583413	0.447605	0.042303	0	0	0.62234	0.418024	0.385028	2.19543	1.66849	2.30279	4.94563	7.6595	7.01463	2.48421	2.53483	4.04135	2.28869	1.74854	2.73485
Os03g0199100	Protein of unknown function DUF677 family protein.	-	2.67821	1.90856	2.78717	0.370396	0.622507	0.254878	0.660737	1.48462	0.727418	9.71653	8.70561	7.20272	12.7018	12.6052	8.89047	3.74944	4.29987	4.25252	5.83464	3.41426	3.54384
Os03g0199500	Conserved hypothetical protein.	-	0.106071	0	0.150346	0	0	0	0	0	0	3.77546	1.79536	2.36967	2.21421	2.43989	2.6808	0.969628	0.872349	0.965921	0.142808	0	0
Os03g0212800	Beta-glucosidase, ABA recycling, Drought tolerance, Control of photosynthesis	-	1.33105	0.545702	0.643983	0.088133	0.134233	0.132913	0.08329	0.099259	0.025814	6.60915	6.9719	6.22394	4.94667	4.1843	4.58799	0.298768	0.471119	0.401974	1.17273	0.839569	0.909292
Os03g0221500	Glycoside hydrolase, family 17 protein.	-	1.11659	0.973858	0.874592	0	0.117492	0.084334	0.49112	2.34901	0.594263	1.93078	2.29573	2.29291	7.81996	8.18557	6.04533	2.46787	1.63875	2.2852	0.414865	0.373348	0.210792
Os03g0228800	Leucine-rich repeat receptor-like kinase, Rice blast resistance	OsBRR1	1.36896	0.72217	1.53605	0.900555	2.23571	0.538466	1.06935	1.4535	1.06963	13.3765	19.6596	14.7526	12.9368	11.8553	12.4765	4.30824	4.01186	5.15219	0.506328	0.332794	0.695189
Os03g0232200	Similar to BABY BOOM.	PLT9	0	0	0	0	0	0	0	0	0	0	0	0	0.476219	0.648059	0.930669	0.039204	0	0	0.024213	0	0.095988
Os03g0233800	Protein of unknown function DUF547 domain containing protein.	-	1.08847	0.987556	1.04047	0.540418	0.616071	0.865996	0.488274	0.524977	0.805814	4.62894	5.21389	3.14884	3.15189	3.91826	4.91855	0.922783	1.09119	1.41182	0.28391	0.199273	0.274026
Os03g0234900	Similar to Peroxidase (EC 1.11.1.7).	-	0	0	0	0	0	0.0615	0	0	0.033961	1.06282	0.964175	0.722034	3.30182	2.97629	1.8543	0.428081	0.584776	0.683831	0.118062	0.146115	0
Os03g0237250	Indeterminate domain protein, Shoot gravitropism, Positive regulation of sheath blight resistance	-	0.190622	0.075599	0.480105	0	0	0	0	0	0	1.62929	2.06923	1.20555	2.19351	2.98146	2.48628	0.330526	0.377944	0.154239	0.035289	0.096166	0.129587
Os03g0243700	Similar to Glycosyl hydrolase family 10 protein, expressed.	-	1.23764	0.687542	1.18031	0.177017	0.011377	0.090463	0.401888	0.188354	0	1.45773	0.909858	1.69875	5.49807	4.45008	2.69274	1.63533	1.12649	0.807802	0.270313	0	0.187727
Os03g0246500	Protein of unknown function DUF869, plant family protein.	-	18.0515	9.70723	19.7912	1.19133	4.62657	1.04064	4.85541	8.95094	2.28716	19.0229	17.4011	20.7405	39.0967	35.5193	29.3031	13.0431	15.7712	15.0523	10.6253	8.19021	11.1196
Os03g0253200	Similar to WAG1; kinase.	WAG	0	0	0	0	0.017944	0	0.047202	0	0	1.98528	2.05407	1.46554	2.19593	2.63865	2.1724	0.16547	0.202998	0.087429	0.40719	0.038604	0.11512
Os03g0256800	Similar to RhoGAP domain containing protein, expressed.	-	0.098834	0.056372	0.135851	0.046175	0	0	0.014856	0.070343	0.11161	0.244154	0.319119	0.473876	0.627873	0.836834	0.742893	0.087029	0.112996	0.077516	0.044314	0.149128	0.096935
Os03g0259100	Uclacyanin 7, Plastocyanin-like domain-containing protein	-	0	0	0.150696	1.04218	0.057472	0.042397	0	0	0.235368	1.39965	1.95272	1.96977	11.8549	16.5437	12.8275	0.349981	0	1.19834	0.222257	0.838329	0.547324
Os03g0262000	Similar to AtPIP5K1.	-	0.074518	0.099712	0.277015	0.115084	0.403279	0.116794	0.202222	0.216425	0.084976	1.02592	0.883569	0.739964	1.76594	1.56367	1.67699	0.334043	0.35622	0.408317	0.363583	0.115144	0.377428
Os03g0264600	Similar to Nucleic acid binding protein.	-	0	0.027022	0.016042	0.005956	0.020721	0	0	0	0	0.814327	0.808396	0.659137	0.437562	0.565793	0.869604	0	0.08643	0.161632	0.043719	0	0.027286
Os03g0267600	Protein of unknown function DUF3527 domain containing protein.	-	5.59154	4.86246	6.96418	2.56437	2.48544	2.2139	4.73837	5.18409	5.79158	16.1301	14.9113	13.8369	20.9383	23.4092	21.2147	6.73913	7.45665	6.62572	3.28962	4.33404	3.07597
Os03g0271900	Peptidase aspartic, catalytic domain containing protein.	-	0	0.11795	0.042155	0	0	0.055491	0.023738	0.022442	0.018172	2.39654	2.75251	3.13142	4.95411	4.47112	3.77324	0	0.016145	0.041619	0	0	0.042977
Os03g0274400	Similar to GRF zinc finger family protein, expressed.	-	0.602489	1.13704	0.477259	0.426771	1.19373	0.81765	1.06253	0.851516	0.5099	2.01957	2.19292	1.61068	3.47688	2.97113	2.95187	1.2666	1.12913	1.43434	0	0	0.272604
Os03g0280700	Hypothetical conserved gene.	-	13.4779	10.9157	10.0104	3.84525	2.86054	2.87797	4.20569	6.27026	5.73908	34.204	38.0157	28.519	27.2646	26.7437	28.5362	11.2368	12.588	11.8524	6.6186	7.00439	7.57028
Os03g0287750	Hypothetical protein.	-	0.218486	0.076991	0.404656	0.054313	0	0.041458	0.054431	0.269127	0.025826	1.12698	1.29692	1.15039	4.71557	3.28648	1.66961	0.14489	0.282163	0.136386	0.079759	0.46133	0.270608
Os03g0287800	Glycosyltransferase 43B	-	3.4076	1.17278	3.03083	0	0.156246	0	0.718293	1.53851	0.208766	13.005	9.15237	8.17823	20.1035	20.7957	12.2186	2.05992	2.11083	2.87206	8.44289	1.9163	1.92949
Os03g0290900	Protein of unknown function DUF231, plant domain containing protein.	-	0.033894	0	0.047624	0	0	0	0.063391	0.070754	0.05534	0.907079	1.09319	0.696507	1.36504	1.17923	0.899999	0.060457	0	0	0.190163	0.219342	0
Os03g0291200	Protein of unknown function DUF231, plant domain containing protein.	-	0	0	0	0	0	0	0.013095	0	0.0276	0.116582	0.246335	0	0.730957	1.47756	0.741064	0	0	0.166283	0.067639	0	0.075301
Os03g0304500	Tetratricopeptide-like helical domain containing protein.	-	23.0339	11.2765	4.71958	1.45555	2.80156	1.26209	3.06937	8.77422	1.11715	45.1756	44.8576	43.5612	55.5134	84.0921	48.3598	26.9201	33.7325	28.5812	6.48288	4.45896	4.58509
Os03g0308200	Modulation of leaf rolling, Regulation of abaxial side cell differentiation, Regulation of leaf shape, male fertility and seed size, Positive regulation of heading date	-	8.12663	7.47879	8.15102	5.36235	3.64874	5.29412	6.30168	5.72803	6.59345	14.5158	15.4956	13.3962	16.8993	18.9249	22.2647	9.62903	10.7612	10.1911	2.5925	2.02222	2.17934
Os03g0311600	Helix-loop-helix DNA-binding domain containing protein.	-	0.516305	0.110373	0.099047	0.187574	0.053437	0.058222	0.174514	0.104649	0.071202	1.40079	2.38938	1.17741	2.76092	1.90878	2.7465	0.338464	0.299134	0.402046	0.204136	0.113186	0.241764
Os03g0314750	Trans-acting small interfering RNA precursor, Target of miR390, Regulation of ARF (auxin response factor) gene	-	0	0.319077	0.103768	0	0	0	0	0	0	65.9356	74.3551	71.9724	24.0493	23.2736	32.1189	15.0976	14.1556	17.3228	0.155217	0	0.073703
Os03g0320800	LRR-receptor-like kinase (LRR-RLK) family protein	-	0.196705	0.051384	0.115832	0	0	0	0	0.028927	0.028808	2.25568	2.56018	2.2373	1.32609	1.17335	1.89804	0.196433	0.427823	0.572497	0.113145	0.056629	0.179789
Os03g0328100	Similar to Axi 1 (Auxin-independent growth promoter)-like protein.	-	0.426193	0.31429	0.535314	0.091559	0.099434	0.145491	0.175518	0.147353	0.256348	3.70569	4.36416	4.12796	3.75384	4.24954	4.01625	1.61736	1.00635	2.09982	0	0	0.181289
Os03g0329200	Nucleotide-binding, alpha-beta plait domain containing protein.	-	0	0	0	0.024383	0.111054	0.01781	0	0.005386	0	1.38188	1.35551	1.04814	4.72354	2.35189	3.6917	0.065322	0.065123	0	0.091455	0.021827	0.309989
Os03g0329500	Glycoside hydrolase family 9 subclass A1, Endo-1, 4-beta-D-glucanase, Cellulose biosynthesis in the rice stem internode growth and development, Promotion of the internode elongation	-	21.4675	13.5963	16.1798	3.26005	7.27492	5.48752	7.85879	16.2919	8.52767	38.9168	38.3685	33.1621	44.0597	45.0874	35.9151	14.4361	20.1335	18.106	5.93535	6.00381	6.31254
Os03g0329700	LRR-receptor-like kinase (LRR-RLK) family protein	-	4.27959	2.91567	5.12296	35.4836	34.4317	19.6274	26.7691	30.4669	30.3214	74.6898	82.998	67.1254	65.7765	72.6851	68.4962	33.1833	31.7132	37.2464	6.75279	7.43305	4.74822
Os03g0332533	Similar to Plant acid phosphatase family protein, expressed.	-	0.048968	0.045807	0.07009	0.109935	0.029661	0	0	0	0	3.98683	3.4715	2.62136	1.03538	1.44402	1.51007	0.64351	1.25288	1.27868	0.861482	0.647668	1.52888
Os03g0335500	LRR-receptor-like kinase (LRR-RLK) family protein	-	0.056232	0.071681	0.032478	0	0	0	0	0	0.012741	0.232319	0.337528	0.293225	1.91989	1.15053	2.96247	0.02429	0.059832	0.029579	0.228691	0.071814	0.176945
Os03g0336400	Similar to Alpha-expansin OsEXPA4.	-	0.042795	0.13279	0	0	0.039813	0	0	0	0	2.71565	2.24904	2.18992	5.45442	6.81459	3.01226	0.15809	0.178069	0.807566	0.078961	0	0.059158
Os03g0338400	Basic helix-loop-helix dimerisation region bHLH domain containing protein.	-	0	0.023598	0.051166	0.050672	0	0	0.032496	0	0.072865	3.91434	4.74579	5.34887	9.26604	12.638	10.5909	0.21873	0.517577	0.652463	1.62334	0.298903	0.258534
Os03g0347700	Protein containing a Bric-a-Brac/Tramtrack/Broad (BTB) complex and an NPH3domain (BTBN), Regulation of auxin transport	WIN1	0.022709	0.079366	0.048121	0	0	0	0	0	0	1.47829	1.29516	0.624697	0.814575	1.12271	1.3961	0.02437	0.052662	0.107967	0.277657	0.102131	0.126575
Os03g0355700	Hypothetical conserved gene.	-	0.271731	0.192599	0.320799	0.569279	0.340477	0.627968	0.427954	0.645504	0.199437	1.0875	1.42356	1.16959	2.30419	2.43216	1.62753	0.264108	0.120875	0.177109	0.144397	0	0.065194
Os03g0363600	Monosaccharide transporter (ERD subfamily), ERD protein 2, Salt, osmotic and drought stress response	-	1.45567	0.962821	0.867927	0.008014	0	0	0.047912	0	0.109956	11.0571	10.0587	15.8228	6.60797	4.16444	3.258	2.60783	2.86239	3.83681	0.431123	0.544379	0.237521
Os03g0383900	Heavy metal transport/detoxification protein domain containing protein.	-	1.29573	0.931538	2.95874	0	0	0	0.05721	0.052986	0.091859	8.87868	16.9537	15.97	8.16758	7.52941	8.42835	2.73602	1.42678	1.91871	0.321654	0.568895	0.528382
Os03g0387300	Similar to VQ motif family protein, expressed.	-	1.36443	1.33062	1.566	0.307512	0.514919	0.115361	0.65557	0.304301	1.06656	3.4678	3.25392	2.56835	3.45841	2.22546	2.81747	1.19491	1.21758	1.04247	1.47355	0.688454	0.71736
Os03g0418700	SLG7-like protein, Regulation of grain shape	-	0.60631	0.240705	0.605255	1.99798	2.05696	2.54741	1.2461	0.980128	1.15906	10.4237	12.8238	9.8574	14.2471	9.92672	8.24989	0.681644	0.780012	0.60711	0.397924	0.498509	0.590671
Os03g0421000	Zinc finger, FYVE/PHD-type domain containing protein.	-	0	0.068925	0.066381	0	0.06077	0	0	0	0.09862	3.47691	3.65571	2.45434	1.38769	1.30175	2.96774	0.301585	0.411899	0.287947	0.031097	0	0
Os03g0421250	Hypothetical gene.	-	0.47892	0.787518	0.727266	0.440851	0.378421	0.432491	1.26483	0.759232	0.383806	4.54212	5.60042	3.79174	2.38814	2.21037	2.83175	2.18074	0.726237	1.719	2.20908	0.736458	0.793833
Os03g0434800	Similar to Peroxidase 2.	-	0	0	0.08654	0.04603	0	0	0	0	0	4.34909	4.23573	1.55504	7.64839	8.06961	6.3382	0	0	0	0	0	0.055938
Os03g0611100	Non-protein coding transcript.	-	0.060184	0.661576	0.308936	5.30329	7.18847	12.853	7.68731	7.80733	2.24159	32.6881	33.861	42.4787	101.175	90.439	65.2703	0.613444	0.861364	0.808631	2.98311	0.608088	1.12007
Os03g0619600	Transcriptional factor B3 family protein.	-	0.16268	0.21315	0.244028	1.15868	0.952403	0.921721	0.434429	0.201242	0.337366	4.91259	4.86295	4.68431	1.66898	2.46883	2.82905	2.07566	1.55595	1.77097	0.735591	0.444265	0.457612
Os03g0633500	A member of Aux/IAA family protein, Regulation of lateral root initiation	-	0.209678	0	0.068246	0	0	0	0	0	0	7.27266	6.11406	5.30455	6.14916	7.86471	3.8884	0.111666	0	0.038973	0.166382	0	0.380902
Os03g0633800	Similar to IAA6 (Fragment).	-	12.4338	11.9431	8.06147	0	0	0	0.461511	1.25809	0.332786	17.8467	17.2652	16.9999	31.5737	30.555	19.4434	1.76179	1.86924	1.5501	6.41962	4.00404	2.66013
Os03g0639800	Component of the ESCRT (endosomal sorting complex required for transport)-III complex	-	2.80258	2.76468	5.44687	0.427648	0.402845	0.317911	0.949714	0.368187	0.950231	5.9223	6.82972	4.89998	11.0802	17.2448	14.4592	1.48145	0.978283	0.991581	0.737472	2.02135	1.32314
Os03g0640800	Class III homeodomain Leu zipper (HD-Zip III) family member, Control of plant type architecture and leaf development	OsHB4	56.4074	48.3227	64.3933	10.4328	8.45187	7.77851	17.352	17.8649	13.3478	130.571	131.285	99.5637	73.0178	88.1105	115.131	50.1686	50.8849	45.3259	42.1108	37.6136	37.5987
Os03g0645000	Similar to Expansin-B12.	-	0	0	0	0	0	0	0	0	0	0.251044	0.148369	0.292915	1.8618	2.05343	2.26654	0.050816	0.110325	0.122419	0	0	0.084883
Os03g0649000	Conserved hypothetical protein.	-	2.33193	3.96456	4.70749	19.6286	14.6782	11.2754	11.5349	7.2105	11.0224	36.8776	28.5947	38.1893	87.0766	77.8837	55.8441	23.6414	22.4235	14.8679	6.14648	5.50259	4.80753
Os03g0650000	YABBY transcription factor, Control of seed shattering	OsYAB2	0.631616	0.604719	0.6277	1.8426	1.83904	1.64104	19.206	22.0591	15.1212	42.9938	50.2481	37.6694	27.685	26.818	37.4062	3.14242	2.68767	1.97069	0.31663	0.129933	0.295491
Os03g0672500	Epidermal patterning factor-like protein 4	-	3.32007	1.11362	2.78267	0.978344	0.794537	0.31995	0.757159	0.50133	0.569255	11.9459	13.918	12.892	8.37766	9.04535	9.68543	4.80193	5.32657	7.59768	0.163534	0.064136	0
Os03g0676300	Similar to cold shock protein-1.	-	12.9671	19.9595	16.5557	1.89398	2.43107	2.80983	10.2211	13.141	11.4639	58.5985	61.1955	63.843	61.6038	66.4933	48.0863	23.6995	28.0334	28.9341	2.24317	1.69039	1.65684
Os03g0683800	Similar to Proline-rich protein APG-like.	-	0	0.149546	0	0.076123	0.02833	0.031547	0.07046	0	0	0.222581	0	0	2.65848	2.27782	2.36843	0.145616	0.077762	0.08882	0.060043	0.071677	0.13708
Os03g0692000	Glycosyl transferase, family 14 protein.	-	0.835751	0.329912	1.05593	0	0.028145	0	0	0	0	2.61763	2.86356	2.16519	2.75609	2.74201	1.54958	1.01653	1.10814	1.05706	0	0	0
Os03g0692400	Protein of unknown function DUF966 family protein.	-	0.93278	0.594053	0.794283	0.289658	0.189672	0.104329	0.163106	0.214271	0.395471	2.97784	4.27718	3.02705	2.83322	2.87005	3.24809	1.02973	0.821116	1.07979	0.188784	0.387062	0.330296
Os03g0708000	Secretory phospholipase A2alpha, Secretory phospholipase A2&alpha;	-	0.283844	0.064063	0.957171	0	0	0	0.135929	0	0.064798	2.76597	2.12914	2.99661	5.05245	5.41397	5.19421	0.17165	0.246634	0.476884	1.03127	1.13461	2.73222
Os03g0719800	Phytochrome A, Photoreceptor	OsPhyA	12.5708	10.643	10.682	2.3051	2.58281	2.77452	7.63725	9.91151	11.8313	37.8072	44.0584	30.3109	34.088	44.1202	47.1035	16.6733	16.5629	14.8945	6.51886	11.547	10.4456
Os03g0722500	Glycoside hydrolase, family 17 protein.	-	10.3583	6.66019	9.70043	0.101393	0.159858	0.052059	5.93459	8.45439	4.58127	23.8201	30.2305	16.853	15.1699	16.928	18.8454	5.60069	4.66156	5.16458	3.79847	3.25266	2.69815
Os03g0728900	Helix-loop-helix DNA-binding domain containing protein.	-	6.19413	8.15076	7.68685	2.68054	1.95198	2.65062	2.2382	2.18125	3.44912	29.2636	33.4171	27.6951	19.0037	24.9027	27.6051	15.0356	12.6456	11.2009	2.41941	3.47949	4.47052
Os03g0729500	Transcription factor, Floral organ development	-	0	0	0.051369	0	0	0	0	0	0	0.223842	0.04752	0.101249	0.863729	0.550048	1.19966	0	0	0.074165	0	0.065219	0.129146
Os03g0733600	Transcriptional cofactor, Ortholog of Arabidopsis ANGUSTIFOLIA3(AN3), Regulation of stem, leaf and grain size, Positive regulation of cell proliferation	-	0	0	0.050149	0	0	0	0	0	0	0.600807	0.858736	0.883951	4.71355	2.61044	5.23993	0	0	0	0	0	0.080732
Os03g0754500	Similar to COBRA-like protein 3.	-	8.06956	3.24299	20.9105	2.88655	2.25054	0.796712	0.933049	0.344448	0.635268	19.298	23.8537	15.5022	38.0699	30.8641	30.5847	2.16878	4.14791	1.53217	3.4026	2.78118	3.07021
Os03g0758500	Cupredoxin domain containing protein.	-	19.4996	12.2931	13.1001	8.04977	12.4276	7.28585	28.7849	34.1903	22.5905	68.5044	68.5072	58.5336	94.4863	93.8666	66.2051	28.745	34.0967	37.2541	20.5133	17.3567	18.1713
Os03g0759700	Similar to ER33 protein (Fragment).	-	0.099672	0.406378	0.127878	0	0	0	0.044553	0.110752	0	4.15193	3.95275	2.79045	3.50485	4.63501	3.07872	0.438549	0.286698	0.387906	0.325023	0.114248	0.535645
Os03g0760800	A member of the GAST (gibberellin (GA)-Stimulated Transcript) family, Control of seedling growth and &alpha;-amylase expression, Cell proliferation in meristems and panicles development	SUB31	1.66194	0.534936	1.14047	0	0.060353	0	0.259746	0	0.364843	115.073	93.978	94.7632	150.887	116.936	80.7303	3.12766	3.62208	3.79631	24.206	28.3464	28.7208
Os03g0761500	Similar to Subtilisin-like protease (Fragment).	-	0.507706	0.432971	0.498766	1.09397	1.1709	0.507325	0.949548	0.655848	0.46182	32.9096	32.4581	28.24	38.307	44.9707	36.4899	4.72399	5.95594	7.28675	3.03643	5.95817	4.88478
Os03g0762900	Protein of unknown function DUF566 family protein.	-	1.43597	0.538741	1.54161	0.251684	0.602561	0.467737	0.723881	0.676974	0.829851	2.88732	3.08305	2.82075	3.73484	3.90332	3.48937	1.84811	1.52737	1.97982	0.164757	0.077544	0.242149
Os03g0771500	Similar to Isoform 2 of Homeobox protein knotted-1-like 8.	-	1.30023	1.17374	1.32111	0	0.029966	0	0.176126	0.20462	0	4.22655	3.56872	2.90747	6.07169	4.15198	4.31817	0.108275	0.046126	0.057677	0.15417	0.150142	0.298729
Os03g0772750	Hypothetical protein.	-	0.041495	0.021457	0.034593	0.022558	0.062974	0	0.173224	0.183134	0.295807	0.652219	0.666322	0.56436	1.41099	1.4612	1.06635	0.384992	0.175702	0.182071	0.295432	0.272585	0.552579
Os03g0773700	LRR-receptor-like kinase (LRR-RLK) family protein	OsRLCK117	2.9851	1.48289	3.50345	0.217994	0.092149	0.126946	0.396818	0.362947	0.766348	6.09625	10.1574	7.68428	6.1054	7.25759	9.45312	2.23453	1.83609	1.75202	0.760604	0.460239	0.541301
Os03g0787200	IQ calmodulin-binding region domain containing protein.	-	8.99242	8.59278	8.00332	1.56025	1.15252	1.08408	3.64471	2.76983	4.45538	16.3182	19.5409	14.2386	18.3319	20.6803	21.2831	8.29582	7.14887	8.08604	0.404159	0.627737	1.31926
Os03g0791700	LRR-receptor-like kinase (LRR-RLK) family protein	-	0.725899	0.757941	0.522454	1.00945	0.972702	1.02386	0.517529	0.574853	0.622205	2.09984	3.12061	2.57749	2.33894	2.81924	3.34716	1.70503	1.16832	1.51063	0.063333	0.140697	0.065943
Os03g0802600	ATPase, AAA-type, core domain containing protein.	-	13.5741	9.9644	20.3468	1.38023	0.941032	0.89941	1.50888	1.95459	1.88695	61.0253	53.7051	62.0513	15.6453	13.8797	22.9838	9.84934	11.4695	13.4643	3.4889	5.4218	4.87411
Os03g0802900	Similar to MYC1.	-	0.883902	0.79187	1.2786	0.570622	0.693582	0.263051	0.568723	0.723645	0.145898	2.99757	3.04761	3.25643	5.26586	6.07118	4.21101	2.76798	2.11433	1.92528	1.16057	0.430459	0.871219
Os03g0805700	Similar to Pheophorbide a oxygenase.	-	0.948707	0.244517	2.90298	0	0.024406	0	0	0.074055	0.030822	0.591087	0.59518	0.271431	7.74055	6.05295	6.51889	0.068319	0.066541	0	0.050367	0.021053	0.075453
Os03g0807100	Protein of unknown function DUF239 domain containing protein.	-	0.78237	0.469714	1.10037	0.482501	0.280893	0.333921	0.39449	0.408058	0.971678	6.67233	6.82455	6.69164	7.26973	8.74118	8.09948	3.99974	3.61803	3.72357	0.19195	0.10601	0.242232
Os03g0808100	Cellulose synthase A2	-	9.16832	4.88777	10.4361	1.22107	4.276	5.93842	2.82154	7.34083	3.04683	10.7626	12.7586	11.5479	16.9837	15.8254	16.399	3.95892	5.62551	5.46082	2.53522	3.27232	3.1364
Os03g0822000	Expansin7, Salt stress tolerance	OsEXPA7	0.412374	0.282061	0.274309	0	0.156538	0	0.070977	0.118993	0.003151	2.1951	2.20566	1.99933	6.05335	4.38313	3.54053	0.56915	1.45082	1.6495	0.291797	0.334598	0.295832
Os03g0825300	Serine/threonine protein kinase domain containing protein.	-	2.92739	3.41906	3.10637	0.172952	0.156202	0.136069	0.403764	0.4277	0.398863	11.5504	13.9054	9.68263	11.6125	12.3717	13.5428	3.74898	3.0984	2.87585	1.45756	2.53529	2.93687
Os03g0825600	Hypothetical conserved gene.	-	0.628375	0.61073	0.421809	0.639724	0.386974	0.858662	0.418837	0.411731	0.606018	2.85954	2.49064	2.20134	4.54564	4.25969	2.61779	0.547373	0.50895	1.35471	0.116973	0.165164	0.490732
Os03g0826000	Conserved hypothetical protein.	-	0	0.106684	0.072655	0.301972	0.203341	0.388999	0.03705	0	0	0.463112	0.365352	0.522338	0.858295	0.973086	0.906078	0.104716	0	0.209481	0	0	0.034428
Os03g0838800	Zinc finger, C2H2 domain containing protein.	-	0.556388	0.470761	0.185629	0.192299	0.716241	0.099475	0.803596	0.881252	0.904552	2.08527	0.972887	1.00614	3.80383	2.96903	3.83598	0.965506	0.419331	0.562276	0.455724	0.144327	0.064733
Os03g0839200	Multidrug and toxic compound extrusion (MATE) transporter, Regulation of grain size	-	3.35652	1.27323	5.31058	0.599772	0.911764	1.20519	1.02939	1.60264	2.5551	29.3128	27.3293	17.1625	5.6003	4.68416	8.88276	7.26883	8.07389	10.2185	3.61646	2.451	2.53385
Os03g0849900	Nucleotide-diphospho-sugar transferase domain containing protein.	-	0	0	0.171525	0	0	0	0.506325	0.409129	0.160912	2.43381	1.84678	2.00074	1.82805	1.97374	1.71973	0.096007	0.059255	0	0.077297	0.448061	0.094263
Os03g0853350	Hypothetical gene.	-	0.063443	0.025482	0.331025	0.079952	0.031019	0.136483	0	0	0.067117	0.493248	1.20497	0.815687	0.906413	1.18731	0.75985	0.435932	0.29803	0.572556	0	0	0
Os03g0853500	BREVIS RADIX-like protein, Cold stress response	OsBRXL4	0.340794	0.95408	1.16143	0.171185	0.156326	0.194626	0	0	0.169757	3.65922	2.1986	2.52672	2.27555	2.55734	2.57471	1.29503	0.814322	0.917673	0	0	0
Os03g0855100	WRKY transcription factor, Defense response to sheath blight pathogen	-	0	0	0	0	0	0	0	0	0	0.217103	0.486546	0.202209	1.47705	1.47068	0.995575	0	0	0	0	0	0
Os03g0858600	Protein of unknown function DUF668 family protein.	-	1.44583	1.5005	1.20322	0.030516	0.067175	0.02796	1.04473	0.777632	1.1307	15.7676	23.2002	20.5534	13.1362	18.1058	16.5977	3.46776	3.9739	3.46902	0.349721	0.249576	0.515779
Os03g0861100	Conserved hypothetical protein.	-	2.14039	1.93864	4.17215	0.802537	0.493333	0.356154	0.671031	0.73957	0.89845	3.81184	3.61767	2.8947	5.44552	5.73549	5.99653	1.1815	1.04328	1.19599	0.446772	0.473272	0.568789
Os04g0101800	RING finger E3 ubiquitin ligase, Regulation of root-specific ethylene response, Regulation of root system architecture	-	2.36748	2.72436	3.50109	0.500094	0.401294	0.424577	1.32126	0.938263	1.36615	8.25045	9.4234	6.98962	12.123	14.6583	10.503	2.00008	1.28574	2.07345	1.93118	2.38207	2.70574
Os04g0121100	Similar to OSIGBa0115D20.4 protein.	-	1.21133	0.199903	0.756576	0.758927	0.467363	0.393295	2.50851	1.25683	1.34223	467.2	576.286	327.186	224.352	215.367	342.082	9.20783	11.3427	7.8291	1.61372	0.610125	0.432924
Os04g0137201	Pectate lyase-like protein, Pollen development	-	0.562283	0.315515	1.29333	0.050023	0	0.079906	0.04043	0.041233	0.032643	1.20995	0.745659	0.644147	3.48611	2.90624	1.97076	0.461479	0.56876	0.630183	0.869579	0.186627	0.155282
Os04g0166600	Homolog of yeast SAP30 (sin3-associated polypeptide 30), Regulation of flowering time, Mediation of periodic histone deacetylation	-	0.285938	0.323216	0.400667	0	0.02585	0	0.07603	0	0.152834	2.72431	2.00094	2.22854	1.7841	2.38072	2.22711	0.616886	0.572866	0.818528	0.16068	0.227753	0.225574
Os04g0176400	Similar to serine carboxypeptidase 1.	-	2.95456	1.82465	4.58644	0	0	0	1.0242	1.78058	1.14774	19.3528	19.6993	15.2041	18.3104	18.216	16.9772	3.07509	3.89801	3.46309	0.972624	1.1921	0.339769
Os04g0208200	Cysteine proteinase.	-	0.199227	0.118015	0.376512	0.078015	0.030232	0.109473	1.33672	0.325789	0.739024	93.0679	83.7118	67.6506	22.9364	64.2735	76.6552	10.2654	13.8925	10.6137	2.9926	1.47232	1.57631
Os04g0221000	Conserved hypothetical protein.	-	0.692062	0.301556	0.746681	0.863486	0.503188	0.441785	0.305812	0.452741	0.76217	0.837042	1.00493	1.04598	1.44288	1.45699	1.65451	0.727939	0.628111	0.568441	0	0.037803	0.1948
Os04g0223500	Dimethylaniline monooxygenase, N-oxide-forming domain containing protein.	-	7.10757	5.08238	3.48015	0.806817	0.659473	0.417812	3.44063	1.87607	1.34358	9.30696	12.2953	7.0012	10.4202	10.31	10.9396	3.19944	6.17125	6.13739	1.12662	3.08568	2.57096
Os04g0228400	Expansin precursor (Alpha-expansin OsEXPA1).	-	0	0.150373	0	0	0	0	0.068459	0.040541	0.25164	4.61041	4.60395	3.48997	1.79388	0.801046	3.1901	0.404638	0.952027	0.86162	0	0	0.089346
Os04g0272200	UDP-glucuronosyl/UDP-glucosyltransferase family protein.	-	0.222879	0.120111	0.015745	0.519036	0.397872	0.667297	0.213101	0.320935	0.367861	4.97259	4.64889	5.24409	4.14755	3.27749	2.93861	0.06864	0.126509	0.086846	0.15694	0	0.025422
Os04g0301500	Basic helix-loop-helix transcription activator, Control of disease resistance, Regulation of salicylic acid (SA) and jasmonic acid (JA) signaling	-	1.16725	3.3638	0.470863	9.17141	59.0269	15.8605	18.2734	25.3671	32.9531	38.8862	24.5651	42.4582	266.366	175.264	123.67	54.6906	51.3952	37.3727	85.9968	49.3868	53.363
[truncated: 572 more rows]
